# Supplementary material for: ProminTools: shedding light on proteins of unknown function in biomineralization with user friendly tools illustrated using mollusc shell matrix protein sequences
Source: PeerJ. 2020 Sep 11;8:e9852. doi: 10.7717/peerj.9852 (PMC7489238; doi:10.7717/peerj.9852)
Supplement: Supplemental Information 3 — Full ProminTools output with input files [file peerj-08-9852-s003.zip]

Archive with 25 entries (24 files):
- Mgal/
- Mgal/Mgallo_6a_protsummary.txt
- Mgal/Mgallo_6_protsummary.txt
- Mgal/Mgallo_6a_fgmotifs.txt
- Mgal/Mgallo_6_fg.comp
- Mgal/Mgallo_6a_prot_correlations.txt
- Mgal/Mgallo_6_motifsummary.txt
- Mgal/Mgallo_6a_motifsummary.txt
- Mgal/Mgallo_6_motifs.html
- Mgal/Mgallo_6a_wordcloud.svg
- Mgal/Mgallo_6_fgmotifs.txt
- Mgal/Mgallo_6_wordcloud.svg
- Mgal/Mgallo_6_bgmotifs.txt
- Mgal/Mgallo_6a_fg.comp
- Mgal/Mgallo_6_prot_correlations.txt
- Mgal/Mgallo_6a_motifs.html
- Mgal/Mgallo_6a_bg.comp
- Mgal/Mgallo_6a_Rscript.R
- Mgal/Mgallo_6a_fgenrich.txt
- Mgal/Mgallo_6a_bgmotifs.txt
- Mgal/Mgallo_6a_positions.txt
- Mgal/Mgallo_6_bg.comp
- Mgal/Mgallo_6_Rscript.R
- Mgal/Mgallo_6_positions.txt
- Mgal/Mgallo_6_fgenrich.txt
