# Supplementary material for: ProminTools: shedding light on proteins of unknown function in biomineralization with user friendly tools illustrated using mollusc shell matrix protein sequences
Source: PeerJ. 2020 Sep 11;8:e9852. doi: 10.7717/peerj.9852 (PMC7489238; doi:10.7717/peerj.9852)
Supplement: Supplemental Information 3 — Full ProminTools output with input files [file peerj-08-9852-s003.zip › Mgal/Mgallo_6a_protsummary.txt]

Protein	Motif count	Most enriched motif	Fold enrichment
Collagen alpha-like	50	GP.G.M	14938.4
MSI60-like	31	AAAA	1301.8
Mytilin-3-like	32	GP..PP	985.9
UNP-14	37	GP..PP	924.3
UNP-3	58	C..GY...G	721.7
UNP-16	26	PQQ	426.8
Byssal_protein-like	45	YD.K	408.1
UNP-5	42	DG..L.G	367.3
PIF-like1	50	G.M.P.G	358.3
UNP-12	22	YD.K	306.1
Shematrin-like	44	GLGG	301
UNP-22	30	G...F...G	215.5
UNP-10	27	GLGG	197.3
UNP-20	53	GL.G..G	178.4
PIF-like 2	55	DG..L.G	157.1
UNP-8	49	P.Q.Q	146
UNP-25	38	GL.G..G	144.6
UNP-15	46	GLGG	143.1
UNP-17	37	D...D..D	135.1
UNP-13	37	G..GS	65.6
UNP-6	43	SDS	62.6
UNP-23	27	W.W	59.2
UNP-9	28	G.GG	57.8
Ca-binding	41	PQQ	55.5
UNP-4	53	GLGG	43.5
UNP-1	58	G.A..G	41.2
UNP-11	50	PQQ	33.6
UNP-19	39	TTT	31.9
UNP-27	21	D...D..D	29.2
UNP-24	44	P.Q.Q	27.7
Perlucin-like	23	G.A..G	27.2
UNP-21	20	G...G...G	23.3
UNP-7	46	G...LG	17.9
MSP-like	37	P...PG	16.6
DMP-like	33	SDS	16
UNP-2	47	P...PG	10.3
UNP-26	20	PQ	6
UNP-18	28	G.N	5.4
