# Supplementary material for: ProminTools: shedding light on proteins of unknown function in biomineralization with user friendly tools illustrated using mollusc shell matrix protein sequences
Source: PeerJ. 2020 Sep 11;8:e9852. doi: 10.7717/peerj.9852 (PMC7489238; doi:10.7717/peerj.9852)
Supplement: Supplemental Information 3 — Full ProminTools output with input files [file peerj-08-9852-s003.zip › Mgal/Mgallo_6a_fgmotifs.txt]

protein	A..S	AAAA	AP	C..GY...G	C.P	D...D..D	D...G	D..D.VKD	D.S	DG..L.G	DS	DSEEF	EP	G...F...G	G...G...G	G...I	G...IG	G...LG	G...M	G...R	G...T	G..D	G..FG	G..G	G..G..G	G..GS	G..R	G.A	G.A..G	G.F	G.G	G.G.G	G.GG	G.M.P.G	G.N	G.Q...G	G.S	G.V	GAG	GG..G	GL.G	GL.G..G	GLGG	GP	GP..PP	GP.G.M	GPPG..G	GQ	GY
PIF-like1	7	1	4	0	2	2	3	0	22	0	23	0	3	1	0	3	0	0	2	3	3	8	0	5	1	1	5	3	0	3	7	0	1	1	3	0	13	6	0	0	1	0	1	1	0	0	0	4	0
UNP-1	8	1	6	0	0	0	10	0	10	0	1	0	1	0	11	16	8	5	3	6	8	13	2	30	9	7	7	18	7	5	39	19	10	0	8	0	15	12	3	9	2	0	1	17	0	0	0	2	1
PIF-like 2	1	0	2	0	5	1	1	0	6	1	3	0	2	0	0	6	0	0	5	2	6	2	1	2	0	1	3	3	0	4	7	0	1	0	4	0	7	4	1	1	0	0	0	2	0	0	0	2	1
UNP-2	10	0	5	0	0	0	4	0	24	0	18	0	5	0	0	2	0	0	3	2	7	10	0	3	0	1	0	5	0	6	4	0	0	0	5	0	7	3	1	1	0	0	0	5	0	0	0	3	1
UNP-3	15	0	7	14	21	1	5	0	8	7	3	0	4	0	1	20	8	7	7	5	13	7	0	9	0	1	17	11	5	3	11	1	0	0	12	2	14	13	1	0	1	0	0	11	0	0	0	3	19
UNP-4	8	0	5	0	1	0	0	0	1	0	2	0	2	2	2	3	0	2	0	0	3	3	0	9	2	2	4	4	2	2	9	4	4	0	2	0	3	4	1	2	2	1	1	2	0	0	0	2	1
UNP-5	4	0	0	0	3	0	2	0	1	1	1	0	0	0	1	3	0	0	0	1	4	5	0	5	0	1	0	1	0	2	4	0	1	0	2	0	2	7	0	0	0	0	0	1	0	0	0	1	2
UNP-6	3	0	1	0	1	2	3	0	15	0	22	0	3	0	1	1	0	0	0	3	1	2	0	1	1	0	1	1	0	2	3	1	0	0	3	0	2	1	1	0	0	0	0	2	0	0	0	1	2
UNP-7	5	0	2	0	1	0	4	0	1	0	2	0	2	0	0	1	0	2	2	4	4	0	0	4	2	0	2	1	0	2	5	0	1	0	5	0	1	4	0	2	0	0	0	2	0	0	0	2	5
UNP-8	11	0	6	0	0	0	4	0	1	0	0	0	9	0	0	6	0	0	1	2	1	1	1	6	0	0	5	4	1	1	1	0	0	0	2	1	2	2	0	1	0	0	0	8	0	0	0	5	0
Mytilin-3-like	1	0	1	0	0	0	2	0	1	0	0	0	0	1	1	0	0	0	0	1	3	0	0	3	1	0	2	1	0	4	2	1	2	0	1	0	3	2	0	1	0	0	0	1	1	0	0	3	0
MSP-like	4	0	0	0	0	0	3	0	3	0	2	0	2	0	0	4	0	0	0	1	4	3	0	2	0	0	2	1	0	1	4	0	0	0	3	0	3	4	0	0	0	0	0	1	0	0	0	2	4
DMP-like	3	0	2	0	0	0	5	0	0	0	5	0	0	0	0	2	0	1	0	3	0	4	1	1	0	0	0	0	0	2	2	1	0	0	0	1	2	1	0	0	0	0	0	1	0	0	0	1	2
Ca-binding	0	0	3	0	1	0	2	0	0	0	0	0	0	0	1	2	0	1	2	0	1	3	1	2	0	0	1	2	2	0	1	0	0	0	2	2	1	2	0	0	0	0	0	0	0	0	0	8	0
Perlucin-like	2	0	0	0	0	0	1	0	0	0	0	0	0	0	0	0	0	0	1	1	0	0	1	1	0	0	2	1	1	0	1	0	0	0	0	1	1	2	0	0	0	0	0	0	0	0	0	2	0
MSI60-like	9	13	0	0	0	1	2	0	6	0	13	0	0	2	3	0	0	6	0	1	0	3	4	14	5	3	6	7	0	4	17	4	8	0	0	0	10	0	3	8	5	4	5	0	0	0	0	0	0
Collagen alpha-like	2	0	10	0	1	0	1	0	0	0	0	0	3	0	0	3	0	0	0	2	4	0	0	59	38	8	1	13	0	0	2	1	0	8	2	10	6	1	1	0	11	9	0	54	10	7	13	3	0
Shematrin-like	3	0	1	0	0	0	3	0	0	0	1	0	0	3	4	1	1	1	0	0	1	3	3	18	6	1	2	9	4	6	23	5	7	0	1	1	6	5	0	10	7	4	4	11	0	0	0	2	7
Byssal_protein-like	1	0	0	0	0	4	11	0	1	0	3	0	0	1	2	1	0	3	0	2	1	5	2	16	4	2	7	4	2	4	9	2	1	0	6	1	18	6	2	4	3	2	1	2	0	0	0	4	38
UNP-9	2	0	0	0	0	0	0	0	0	0	0	0	0	0	2	1	1	0	3	2	1	2	0	6	1	0	1	0	0	0	8	1	3	0	5	1	0	2	1	2	1	0	0	1	0	0	0	0	0
UNP-10	2	0	0	0	0	0	0	0	0	0	0	0	0	0	1	0	0	0	2	1	2	1	0	7	3	2	2	3	1	2	4	1	2	0	0	0	4	0	0	3	2	0	1	0	0	0	0	3	0
UNP-11	0	0	4	0	1	0	4	0	1	0	4	0	3	0	5	2	0	0	1	6	2	4	1	3	1	1	3	3	2	0	10	5	1	0	6	2	6	0	0	1	0	0	0	0	0	0	0	2	0
UNP-12	0	0	0	0	0	0	5	0	1	0	2	0	0	1	0	0	0	0	0	2	1	2	0	5	0	0	3	2	0	2	2	0	0	0	2	0	4	0	0	0	0	0	0	1	0	0	0	0	9
UNP-13	1	0	0	0	0	0	4	0	1	0	1	0	0	1	4	2	1	1	0	7	2	4	0	13	3	4	3	2	1	4	11	1	4	0	3	0	5	6	0	3	1	0	0	1	0	0	0	1	0
UNP-14	3	0	1	0	0	0	1	0	2	0	1	0	0	1	0	1	0	0	2	2	5	1	1	9	2	1	0	1	0	9	10	0	2	0	0	0	4	1	2	2	1	0	0	6	1	0	0	0	0
UNP-15	0	0	0	0	0	0	2	0	0	0	0	0	0	1	9	1	1	1	4	4	5	1	0	14	5	0	4	1	0	1	20	10	5	0	6	3	5	1	1	2	3	0	2	4	0	0	0	23	0
UNP-16	1	0	0	0	0	0	1	0	0	0	0	0	0	0	0	0	0	0	0	1	1	0	1	0	0	0	0	1	0	0	0	0	0	0	1	0	1	2	0	0	0	0	0	1	0	0	0	0	0
UNP-17	1	0	1	0	0	10	7	5	7	0	5	0	0	0	1	2	0	1	0	1	3	7	0	2	0	0	1	5	1	2	2	1	0	0	5	0	1	6	0	0	0	0	0	0	0	0	0	0	1
UNP-18	2	0	0	0	0	0	1	0	1	0	0	0	1	0	0	4	0	0	4	1	3	0	0	2	0	0	3	1	0	0	1	1	0	0	6	0	4	1	0	0	0	0	0	0	0	0	0	4	1
UNP-19	2	0	0	0	0	0	3	0	13	0	16	7	10	0	0	4	0	0	0	5	2	11	0	1	0	1	2	0	0	11	0	0	0	0	3	0	4	1	0	0	0	0	0	1	0	0	0	2	0
UNP-20	4	0	4	0	0	0	7	0	3	0	1	0	0	6	9	4	1	2	0	3	9	8	4	28	9	3	2	11	3	14	28	7	13	0	1	3	10	3	7	11	5	4	3	2	0	0	0	12	0
UNP-21	0	0	1	0	1	0	1	0	0	0	0	0	0	0	1	0	0	0	0	0	0	0	0	1	0	0	0	1	0	0	2	0	1	0	0	0	0	1	0	0	0	0	0	3	0	0	0	1	0
UNP-22	1	0	1	0	0	0	1	0	0	0	1	0	0	2	0	0	0	1	0	1	1	1	0	4	0	0	0	1	0	1	3	0	2	0	1	0	2	1	0	1	0	0	0	1	0	0	0	3	2
UNP-23	1	0	3	0	0	1	2	0	3	0	5	0	1	0	0	1	0	0	0	1	0	1	0	1	0	0	0	0	0	0	6	0	1	0	0	0	4	0	0	0	0	0	0	2	0	0	0	2	0
UNP-24	1	0	3	0	0	0	2	0	0	0	3	0	2	0	0	4	0	0	0	2	2	1	0	2	0	0	2	3	0	1	4	0	1	0	5	0	2	5	0	0	0	0	0	3	0	0	0	3	2
UNP-25	1	0	1	0	2	0	0	0	0	0	0	0	1	0	0	3	1	1	1	1	0	0	1	4	1	1	1	2	1	1	4	0	1	0	1	1	2	0	0	3	2	1	0	2	0	0	0	1	0
UNP-26	1	0	1	0	0	0	1	0	1	0	2	0	1	0	0	0	0	0	1	0	1	0	0	1	0	0	0	0	0	0	0	0	0	0	1	0	0	1	0	0	0	0	0	0	0	0	0	0	1
UNP-27	0	0	0	0	0	1	0	0	3	0	1	0	0	0	0	0	0	0	1	0	0	2	0	1	0	0	1	1	0	1	1	0	0	0	2	0	0	0	0	0	0	0	0	0	0	0	0	0	0
[truncated: 40 more columns]
