# Supplementary material for: ProminTools: shedding light on proteins of unknown function in biomineralization with user friendly tools illustrated using mollusc shell matrix protein sequences
Source: PeerJ. 2020 Sep 11;8:e9852. doi: 10.7717/peerj.9852 (PMC7489238; doi:10.7717/peerj.9852)
Supplement: Supplemental Information 3 — Full ProminTools output with input files [file peerj-08-9852-s003.zip › Mgal/Mgallo_6_fg.comp]

A	0.0591
C	0.0167
D	0.0655
E	0.0452
F	0.0389
G	0.1072
H	0.0176
I	0.0470
K	0.0519
L	0.0681
M	0.0229
N	0.0559
P	0.0666
Q	0.0517
R	0.0430
S	0.0850
T	0.0646
V	0.0556
W	0.0101
X	0.0000
Y	0.0276
