# Supplementary material for: ProminTools: shedding light on proteins of unknown function in biomineralization with user friendly tools illustrated using mollusc shell matrix protein sequences
Source: PeerJ. 2020 Sep 11;8:e9852. doi: 10.7717/peerj.9852 (PMC7489238; doi:10.7717/peerj.9852)
Supplement: Supplemental Information 3 — Full ProminTools output with input files [file peerj-08-9852-s003.zip › Mgal/Mgallo_6a_prot_correlations.txt]

PIF-like1	UNP-1	PIF-like 2	UNP-2	UNP-3	UNP-4	UNP-5	UNP-6	UNP-7	UNP-8	Mytilin-3-like	MSP-like	DMP-like	Ca-binding	Perlucin-like	MSI60-like	Collagen alpha-like	Shematrin-like	Byssal_protein-like	UNP-9	UNP-10	UNP-11	UNP-12	UNP-13	UNP-14	UNP-15	UNP-16	UNP-17	UNP-18	UNP-19	UNP-20	UNP-21	UNP-22	UNP-23	UNP-24	UNP-25	UNP-26	UNP-27
1	0.149449321343489	0.0997216631574647	0.154114279152964	0.076080091940801	0.190031100581874	0.0868363586825881	0.290032728650813	0.183608459361196	0.115017667074021	0.0682163444618338	0.178391448086344	0.165409083503373	0.141729983606508	0.115192091458662	0.318282453889993	0.843773699546311	0.164116348468273	0.0641338735777074	0.135433678473997	0.180871447776342	0.185797106418985	0.0567938870682314	0.125634121423506	0.0772177461995803	0.161428409300233	0.0892393028461324	0.151353068045463	0.136563816944574	0.0889064567063141	0.164297627555628	0.108928711508924	0.123256950005091	0.129276487152358	0.153741835709144	0.145131424705014	0.113228432446935	0.137738925284229
0.149449321343489	1	0.178146054310868	0.235323132581123	0.167187084751768	0.420173073272493	0.138041617911168	0.189979018685715	0.285892025895014	0.16384709537018	0.131636563412038	0.334409466441381	0.181835080949167	0.231511433685001	0.231288928170979	0.417470183520708	0.151691168906497	0.40806414481359	0.131063496655059	0.369109848449143	0.539714125389834	0.316959059649654	0.122642392086745	0.579209968051654	0.175969397163878	0.527591463928002	0.138689152828354	0.188033222581331	0.224793753848775	0.168249499930322	0.424942838953555	0.236241117115649	0.307633401162199	0.186568838123709	0.243258577129621	0.334454040576974	0.311362182844813	0.251655301740436
0.0997216631574647	0.178146054310868	1	0.23666877899231	0.5782693979552	0.207773053461372	0.589476137221177	0.151980860580619	0.186809113853678	0.285235852247812	0.0804651059301266	0.204911711526619	0.162526424856422	0.181889375715509	0.122727271314872	0.109527623133374	0.0880038654609834	0.155396156029835	0.870440648011022	0.151414215148962	0.129745107050304	0.205161424939036	0.871565037735082	0.168903009179714	0.0960455113292235	0.152977004996332	0.239006720086177	0.126316940333745	0.153725912064258	0.866398566084839	0.173876596496761	0.107653547006399	0.120945225896137	0.127348410322367	0.306767392059151	0.18229668408294	0.132864014528151	0.135191583282714
0.154114279152964	0.235323132581123	0.23666877899231	1	0.158355264445479	0.26327442818311	0.150102177991501	0.368035287688757	0.236427048121011	0.572451870433783	0.140794143831219	0.406961725288778	0.22441529478258	0.483468647284548	0.213062016096978	0.195672162863171	0.182422331130667	0.295403067490762	0.148940519995595	0.273901624480531	0.222435271582429	0.278576331958678	0.133426207619585	0.275933019748569	0.175573034474877	0.246096053435135	0.632687303264903	0.152819457676659	0.192589598425249	0.199696903401932	0.311805378954205	0.169007613478355	0.252596125127448	0.190832733820076	0.513568946305275	0.385928660524924	0.286271317548286	0.154509640629622
0.076080091940801	0.167187084751768	0.5782693979552	0.158355264445479	1	0.140318214331123	0.977034734053838	0.0990370816479066	0.137128918967411	0.0924788135416689	0.0645733421523269	0.149093389259237	0.127719717505381	0.106990845761875	0.134906970819383	0.0879190844754891	0.074613285465436	0.106007430577867	0.0574964470784628	0.0929867383871814	0.0877518056373302	0.125869997559426	0.0527945113781069	0.127028501788381	0.0845250041375091	0.112507862809467	0.0848026986872868	0.11130781728295	0.10902894698145	0.0728376738687468	0.117563505103787	0.0776436065165105	0.0926497276378083	0.0933776195407923	0.131229126378405	0.158406683176578	0.101275267796626	0.0941148892153545
0.190031100581874	0.420173073272493	0.207773053461372	0.26327442818311	0.140318214331123	1	0.153374193277191	0.213536257800091	0.216294222398345	0.186713569513017	0.174511429796372	0.276459730075882	0.185534793354971	0.20319710965218	0.199487388098316	0.521270649135744	0.167395637637103	0.824284782144491	0.171382973988812	0.205391797734739	0.563065073757519	0.205284647769589	0.128063709138072	0.491333806945084	0.167034567083389	0.435780477792895	0.167276677608717	0.164535083187261	0.245921394049787	0.159723442594155	0.842564834090741	0.260272867922208	0.454473344367593	0.17912930979691	0.236043268465871	0.361580769043718	0.181437779395936	0.166540783600895
0.0868363586825881	0.138041617911168	0.589476137221177	0.150102177991501	0.977034734053838	0.153374193277191	1	0.118352977416105	0.160957902321693	0.107586951912069	0.0637639891146627	0.18664715489914	0.135849540278991	0.113986511691544	0.104724327283261	0.0999926399691082	0.0781918994707657	0.113171104852395	0.091436130592908	0.118600501651194	0.102553145786199	0.153368833213658	0.0869878113957274	0.151700968873442	0.075119416687337	0.120514522065023	0.077143230808764	0.106902589231123	0.13744248093608	0.109885483716347	0.128405865072808	0.189022120750945	0.0977441812741473	0.108972901274104	0.171177858727582	0.129847237644306	0.134987507051217	0.100758592194184
0.290032728650813	0.189979018685715	0.151980860580619	0.368035287688757	0.0990370816479066	0.213536257800091	0.118352977416105	1	0.218400973055608	0.164295517375663	0.0986972690548232	0.241343925381584	0.52667449461803	0.172560300254831	0.155334681144008	0.238629688658155	0.120854659211103	0.169378444204951	0.0936593680115668	0.161248058180278	0.144146865080701	0.181010479043137	0.0873815805198841	0.159347138325468	0.107110530145448	0.146294533307821	0.12235722245325	0.460205463693116	0.241635927381476	0.113458158033406	0.178165222587158	0.169065949456962	0.158329637066519	0.273033433295739	0.199824656940005	0.214528635071208	0.239089947273591	0.375140890692474
0.183608459361196	0.285892025895014	0.186809113853678	0.236427048121011	0.137128918967411	0.216294222398345	0.160957902321693	0.218400973055608	1	0.270315550859001	0.126683291671698	0.374502122027783	0.201545258245688	0.202910007850537	0.200300465456418	0.191126417332915	0.162776441743208	0.189812910795705	0.127198514623446	0.170051020789949	0.166356960049487	0.420037492299204	0.118948974739639	0.202836187854593	0.167022484502617	0.214019792730929	0.169121086158019	0.215496134259415	0.304004625829817	0.173721271691696	0.208033566433234	0.192787596473472	0.409333800939239	0.194859238564548	0.316018043819376	0.213127172955696	0.268994546545072	0.173788853259143
0.115017667074021	0.16384709537018	0.285235852247812	0.572451870433783	0.0924788135416689	0.186713569513017	0.107586951912069	0.164295517375663	0.270315550859001	1	0.0906894764048563	0.210088238390172	0.146465467245136	0.720632542015554	0.174462046363671	0.175687755574093	0.141990850443499	0.171726215874521	0.0943980699264184	0.192569990586306	0.14758208777443	0.390709647674837	0.0801091755376876	0.240796387367251	0.101053763152774	0.212045270241832	0.927265675408154	0.116956648578666	0.165067407161211	0.263002601464545	0.18695572261852	0.157897131050629	0.116314200635408	0.146496711376963	0.862388735800176	0.631619173149166	0.191901603443722	0.156365802618569
0.0682163444618338	0.131636563412038	0.0804651059301266	0.140794143831219	0.0645733421523269	0.174511429796372	0.0637639891146627	0.0986972690548232	0.126683291671698	0.0906894764048563	1	0.130147808119311	0.113410564375318	0.101567448587122	0.0790168944671805	0.0920463264028589	0.599705278746272	0.142351244698164	0.0461309914526471	0.158903814315647	0.139644508904394	0.116108897876229	0.0475531656470486	0.216002013095711	0.980063674535373	0.170722866837502	0.0700119786310864	0.0800082637792157	0.115517176322584	0.0771558451947889	0.181182021330789	0.139728988774388	0.234046583712685	0.0890716719261391	0.113340219776204	0.100078475640992	0.094298926429599	0.0810148379304445
0.178391448086344	0.334409466441381	0.204911711526619	0.406961725288778	0.149093389259237	0.276459730075882	0.18664715489914	0.241343925381584	0.374502122027783	0.210088238390172	0.130147808119311	1	0.279013933148466	0.294494621950853	0.246570919094475	0.257228218185489	0.191301668041126	0.291613954503651	0.130324924179609	0.185155168465933	0.225800740887903	0.298210434771075	0.12293231283863	0.264410009195394	0.244052424077951	0.264195027325234	0.235092400571545	0.186890748612266	0.423138999425806	0.159894315947848	0.345221087585427	0.189092833602112	0.382135270891666	0.223996237067216	0.349509857466639	0.316225451204146	0.262625907700751	0.315485703161123
0.165409083503373	0.181835080949167	0.162526424856422	0.22441529478258	0.127719717505381	0.185534793354971	0.135849540278991	0.52667449461803	0.201545258245688	0.146465467245136	0.113410564375318	0.279013933148466	1	0.220851835394173	0.329232812862733	0.226871011481744	0.130227442900127	0.200030739953017	0.100738690986008	0.171226067166111	0.196103974589207	0.174010123760253	0.0946166451452679	0.173787520003117	0.127170701672512	0.170082083295641	0.145360766289994	0.142344702934975	0.158647676897232	0.137227269075892	0.214720502047676	0.171826155826085	0.198475017275949	0.20587864053793	0.210185366987056	0.242981381226601	0.133110021365393	0.134757642296251
0.141729983606508	0.231511433685001	0.181889375715509	0.483468647284548	0.106990845761875	0.20319710965218	0.113986511691544	0.172560300254831	0.202910007850537	0.720632542015554	0.101567448587122	0.294494621950853	0.220851835394173	1	0.443369915976307	0.154592105013587	0.158744706792416	0.134187601121663	0.0889306937309239	0.163620224270858	0.114043593694127	0.496206818908295	0.0906856366981335	0.154179734959393	0.126482711846427	0.345162035163681	0.776149122358011	0.129677745843382	0.202591670034817	0.127724965127007	0.176013271073132	0.23572476438809	0.214150883039009	0.184127023902542	0.577513844966937	0.585885254831449	0.144982696984263	0.178493422350637
0.115192091458662	0.231288928170979	0.122727271314872	0.213062016096978	0.134906970819383	0.199487388098316	0.104724327283261	0.155334681144008	0.200300465456418	0.174462046363671	0.0790168944671805	0.246570919094475	0.329232812862733	0.443369915976307	1	0.127484689314462	0.103295025885568	0.239987381342927	0.0862469074143369	0.226906298366532	0.199028390622736	0.41956736960997	0.06939808701342	0.169641103076538	0.0972966277618534	0.183858948480267	0.113582937342145	0.166526852277683	0.225037214633507	0.104349636790561	0.290279705619283	0.158231129277435	0.123587395584362	0.221248917603055	0.169614531283785	0.345162874770121	0.152768748031057	0.135152274031193
0.318282453889993	0.417470183520708	0.109527623133374	0.195672162863171	0.0879190844754891	0.521270649135744	0.0999926399691082	0.238629688658155	0.191126417332915	0.175687755574093	0.0920463264028589	0.257228218185489	0.226871011481744	0.154592105013587	0.127484689314462	1	0.0929177632844281	0.595290859708031	0.106139644462142	0.169656529655024	0.417486360027074	0.176933182784497	0.0552087760300175	0.281332872518276	0.114773704417197	0.337591316163762	0.103148427124977	0.127785339495872	0.183141101106375	0.122526600667779	0.55338716950444	0.131936625619733	0.239024331635237	0.129242274433323	0.222814224816533	0.255382616817317	0.178641740148207	0.150196512150278
0.843773699546311	0.151691168906497	0.0880038654609834	0.182422331130667	0.074613285465436	0.167395637637103	0.0781918994707657	0.120854659211103	0.162776441743208	0.141990850443499	0.599705278746272	0.191301668041126	0.130227442900127	0.158744706792416	0.103295025885568	0.0929177632844281	1	0.14316002007934	0.0469090375313681	0.108001904166069	0.101411290527509	0.149500364358235	0.0388003526500464	0.123931540563645	0.598745291449433	0.138805803541557	0.132709530051395	0.106270396692231	0.140018552061196	0.0753067159538309	0.150758622619967	0.10407691309345	0.111652365057174	0.109445085784087	0.167687256937306	0.20019288549231	0.121328725845936	0.108974861195762
0.164116348468273	0.40806414481359	0.155396156029835	0.295403067490762	0.106007430577867	0.824284782144491	0.113171104852395	0.169378444204951	0.189812910795705	0.171726215874521	0.142351244698164	0.291613954503651	0.200030739953017	0.134187601121663	0.239987381342927	0.595290859708031	0.14316002007934	1	0.164307185260345	0.323897901420958	0.660420639857379	0.186703774919663	0.077165421201764	0.466944096407939	0.154998042300759	0.541442174076073	0.126975488470035	0.122307610001875	0.206854670669703	0.165898886520791	0.925816106080207	0.185911233528973	0.3343433897357	0.143523917421628	0.236399254236079	0.449251865059959	0.217845987053642	0.195083292175409
0.0641338735777074	0.131063496655059	0.870440648011022	0.148940519995595	0.0574964470784628	0.171382973988812	0.091436130592908	0.0936593680115668	0.127198514623446	0.0943980699264184	0.0461309914526471	0.130324924179609	0.100738690986008	0.0889306937309239	0.0862469074143369	0.106139644462142	0.0469090375313681	0.164307185260345	1	0.10258744715593	0.120785990017025	0.121881347214088	0.998757685340485	0.127875624459407	0.0574138383835637	0.117908860607945	0.059618512546492	0.107177612293466	0.0985439196878193	0.969437040845743	0.16562528971633	0.0828205129506582	0.0822167058957539	0.0852929682837849	0.128079913114428	0.112864616812574	0.0926008232948916	0.0933383023941948
0.135433678473997	0.369109848449143	0.151414215148962	0.273901624480531	0.0929867383871814	0.205391797734739	0.118600501651194	0.161248058180278	0.170051020789949	0.192569990586306	0.158903814315647	0.185155168465933	0.171226067166111	0.163620224270858	0.226906298366532	0.169656529655024	0.108001904166069	0.323897901420958	0.10258744715593	1	0.378954947234704	0.29275504821265	0.0838256895050551	0.515603537079648	0.153016534532898	0.515279987883893	0.155376077122115	0.121824581091391	0.214987450396421	0.170933955617412	0.404346580004373	0.352800430532522	0.171312702532179	0.141511767656811	0.15871149856719	0.270355442482678	0.17345243737912	0.135340832001563
0.180871447776342	0.539714125389834	0.129745107050304	0.222435271582429	0.0877518056373302	0.563065073757519	0.102553145786199	0.144146865080701	0.166356960049487	0.14758208777443	0.139644508904394	0.225800740887903	0.196103974589207	0.114043593694127	0.199028390622736	0.417486360027074	0.101411290527509	0.660420639857379	0.120785990017025	0.378954947234704	1	0.192957568244428	0.0765601545480434	0.551197972061693	0.16344661771504	0.588969123425562	0.126109669725083	0.111745808714191	0.227852644699032	0.12375157301447	0.606114007405834	0.186550500317756	0.139249609518229	0.12189739424431	0.174332428837982	0.281984352404956	0.189304128043357	0.149068864727775
0.185797106418985	0.316959059649654	0.205161424939036	0.278576331958678	0.125869997559426	0.205284647769589	0.153368833213658	0.181010479043137	0.420037492299204	0.390709647674837	0.116108897876229	0.298210434771075	0.174010123760253	0.496206818908295	0.41956736960997	0.176933182784497	0.149500364358235	0.186703774919663	0.121881347214088	0.29275504821265	0.192957568244428	1	0.114358202178444	0.248245188634432	0.13939707442071	0.287223554432473	0.313012029607026	0.206735171734408	0.239601959383685	0.139888234404583	0.240387695548948	0.183507539333108	0.165797868460973	0.20067560027258	0.404614746756857	0.294696343359444	0.19451292557753	0.205914050127148
0.0567938870682314	0.122642392086745	0.871565037735082	0.133426207619585	0.0527945113781069	0.128063709138072	0.0869878113957274	0.0873815805198841	0.118948974739639	0.0801091755376876	0.0475531656470486	0.12293231283863	0.0946166451452679	0.0906856366981335	0.06939808701342	0.0552087760300175	0.0388003526500464	0.077165421201764	0.998757685340485	0.0838256895050551	0.0765601545480434	0.114358202178444	1	0.10056288466214	0.0534605644224198	0.0928006684138412	0.047867778444174	0.0697274647921579	0.098806786130366	0.97059069847917	0.098411192387966	0.0721804339277701	0.1151541597274	0.0774406550598872	0.107804421792694	0.0896906905886469	0.0779831320727155	0.0751418006975004
0.125634121423506	0.579209968051654	0.168903009179714	0.275933019748569	0.127028501788381	0.491333806945084	0.151700968873442	0.159347138325468	0.202836187854593	0.240796387367251	0.216002013095711	0.264410009195394	0.173787520003117	0.154179734959393	0.169641103076538	0.281332872518276	0.123931540563645	0.466944096407939	0.127875624459407	0.515603537079648	0.551197972061693	0.248245188634432	0.10056288466214	1	0.21062724499701	0.422190165738249	0.173753944229727	0.195013371355614	0.220748554707367	0.158071564792667	0.538572539494982	0.32109181215883	0.452882822247028	0.137202671367799	0.205852087939193	0.322361103803933	0.226648860273306	0.178652769470006
0.0772177461995803	0.175969397163878	0.0960455113292235	0.175573034474877	0.0845250041375091	0.167034567083389	0.075119416687337	0.107110530145448	0.167022484502617	0.101053763152774	0.980063674535373	0.244052424077951	0.127170701672512	0.126482711846427	0.0972966277618534	0.114773704417197	0.598745291449433	0.154998042300759	0.0574138383835637	0.153016534532898	0.16344661771504	0.13939707442071	0.0534605644224198	0.21062724499701	1	0.175869855434335	0.0980990596097562	0.120226779782424	0.142841549963214	0.0939027609582008	0.189818282829182	0.0967906973109399	0.338294867780966	0.0961433997550889	0.136986815076342	0.127321873770886	0.133758767512505	0.11457722962943
0.161428409300233	0.527591463928002	0.152977004996332	0.246096053435135	0.112507862809467	0.435780477792895	0.120514522065023	0.146294533307821	0.214019792730929	0.212045270241832	0.170722866837502	0.264195027325234	0.170082083295641	0.345162035163681	0.183858948480267	0.337591316163762	0.138805803541557	0.541442174076073	0.117908860607945	0.515279987883893	0.588969123425562	0.287223554432473	0.0928006684138412	0.422190165738249	0.175869855434335	1	0.226055510284914	0.124263953694165	0.225277173807564	0.127296259750658	0.593034792615356	0.276049777999716	0.418492466133198	0.133351655550461	0.200081929635973	0.245905102782557	0.208862045721928	0.164628645531798
0.0892393028461324	0.138689152828354	0.239006720086177	0.632687303264903	0.0848026986872868	0.167276677608717	0.077143230808764	0.12235722245325	0.169121086158019	0.927265675408154	0.0700119786310864	0.235092400571545	0.145360766289994	0.776149122358011	0.113582937342145	0.103148427124977	0.132709530051395	0.126975488470035	0.059618512546492	0.155376077122115	0.126109669725083	0.313012029607026	0.047867778444174	0.173753944229727	0.0980990596097562	0.226055510284914	1	0.106550571709358	0.127825647490736	0.151081410958267	0.13900248319581	0.135438174703029	0.151263223968328	0.135413894893277	0.797595222408661	0.654723571635858	0.160234020209809	0.171721819019291
0.151353068045463	0.188033222581331	0.126316940333745	0.152819457676659	0.11130781728295	0.164535083187261	0.106902589231123	0.460205463693116	0.215496134259415	0.116956648578666	0.0800082637792157	0.186890748612266	0.142344702934975	0.129677745843382	0.166526852277683	0.127785339495872	0.106270396692231	0.122307610001875	0.107177612293466	0.121824581091391	0.111745808714191	0.206735171734408	0.0697274647921579	0.195013371355614	0.120226779782424	0.124263953694165	0.106550571709358	1	0.177871375329123	0.0884294395638442	0.134781917971776	0.123284518528515	0.118248862029836	0.451733690930829	0.153267926111198	0.158602684088129	0.135803911135974	0.718608268012305
0.136563816944574	0.224793753848775	0.153725912064258	0.192589598425249	0.10902894698145	0.245921394049787	0.13744248093608	0.241635927381476	0.304004625829817	0.165067407161211	0.115517176322584	0.423138999425806	0.158647676897232	0.202591670034817	0.225037214633507	0.183141101106375	0.140018552061196	0.206854670669703	0.0985439196878193	0.214987450396421	0.227852644699032	0.239601959383685	0.098806786130366	0.220748554707367	0.142841549963214	0.225277173807564	0.127825647490736	0.177871375329123	1	0.121800075783046	0.217572456834082	0.168564826893629	0.154393332200822	0.166729558828036	0.282816067821271	0.274510699843809	0.305360591478582	0.242436042343304
0.0889064567063141	0.168249499930322	0.866398566084839	0.199696903401932	0.0728376738687468	0.159723442594155	0.109885483716347	0.113458158033406	0.173721271691696	0.263002601464545	0.0771558451947889	0.159894315947848	0.137227269075892	0.127724965127007	0.104349636790561	0.122526600667779	0.0753067159538309	0.165898886520791	0.969437040845743	0.170933955617412	0.12375157301447	0.139888234404583	0.97059069847917	0.158071564792667	0.0939027609582008	0.127296259750658	0.151081410958267	0.0884294395638442	0.121800075783046	1	0.169205145745603	0.0967214268230796	0.110300388800975	0.113803859566205	0.224846444448979	0.125312802133208	0.208889979508318	0.162845243092439
0.164297627555628	0.424942838953555	0.173876596496761	0.311805378954205	0.117563505103787	0.842564834090741	0.128405865072808	0.178165222587158	0.208033566433234	0.18695572261852	0.181182021330789	0.345221087585427	0.214720502047676	0.176013271073132	0.290279705619283	0.55338716950444	0.150758622619967	0.925816106080207	0.16562528971633	0.404346580004373	0.606114007405834	0.240387695548948	0.098411192387966	0.538572539494982	0.189818282829182	0.593034792615356	0.13900248319581	0.134781917971776	0.217572456834082	0.169205145745603	1	0.230531251945068	0.439863991134932	0.168780149255417	0.267061407312669	0.435889953530747	0.237119603762551	0.202730740656101
0.108928711508924	0.236241117115649	0.107653547006399	0.169007613478355	0.0776436065165105	0.260272867922208	0.189022120750945	0.169065949456962	0.192787596473472	0.157897131050629	0.139728988774388	0.189092833602112	0.171826155826085	0.23572476438809	0.158231129277435	0.131936625619733	0.10407691309345	0.185911233528973	0.0828205129506582	0.352800430532522	0.186550500317756	0.183507539333108	0.0721804339277701	0.32109181215883	0.0967906973109399	0.276049777999716	0.135438174703029	0.123284518528515	0.168564826893629	0.0967214268230796	0.230531251945068	1	0.217681523523928	0.254427531461043	0.304378260676023	0.211857106303634	0.183823651357322	0.1705856277654
0.123256950005091	0.307633401162199	0.120945225896137	0.252596125127448	0.0926497276378083	0.454473344367593	0.0977441812741473	0.158329637066519	0.409333800939239	0.116314200635408	0.234046583712685	0.382135270891666	0.198475017275949	0.214150883039009	0.123587395584362	0.239024331635237	0.111652365057174	0.3343433897357	0.0822167058957539	0.171312702532179	0.139249609518229	0.165797868460973	0.1151541597274	0.452882822247028	0.338294867780966	0.418492466133198	0.151263223968328	0.118248862029836	0.154393332200822	0.110300388800975	0.439863991134932	0.217681523523928	1	0.132027433121014	0.173984096557636	0.161577064867033	0.135250870624037	0.124042167038496
0.129276487152358	0.186568838123709	0.127348410322367	0.190832733820076	0.0933776195407923	0.17912930979691	0.108972901274104	0.273033433295739	0.194859238564548	0.146496711376963	0.0890716719261391	0.223996237067216	0.20587864053793	0.184127023902542	0.221248917603055	0.129242274433323	0.109445085784087	0.143523917421628	0.0852929682837849	0.141511767656811	0.12189739424431	0.20067560027258	0.0774406550598872	0.137202671367799	0.0961433997550889	0.133351655550461	0.135413894893277	0.451733690930829	0.166729558828036	0.113803859566205	0.168780149255417	0.254427531461043	0.132027433121014	1	0.208039122495406	0.196667872758263	0.159925318604305	0.378327935673507
0.153741835709144	0.243258577129621	0.306767392059151	0.513568946305275	0.131229126378405	0.236043268465871	0.171177858727582	0.199824656940005	0.316018043819376	0.862388735800176	0.113340219776204	0.349509857466639	0.210185366987056	0.577513844966937	0.169614531283785	0.222814224816533	0.167687256937306	0.236399254236079	0.128079913114428	0.15871149856719	0.174332428837982	0.404614746756857	0.107804421792694	0.205852087939193	0.136986815076342	0.200081929635973	0.797595222408661	0.153267926111198	0.282816067821271	0.224846444448979	0.267061407312669	0.304378260676023	0.173984096557636	0.208039122495406	1	0.562062521184715	0.243226870540086	0.168370468618825
0.145131424705014	0.334454040576974	0.18229668408294	0.385928660524924	0.158406683176578	0.361580769043718	0.129847237644306	0.214528635071208	0.213127172955696	0.631619173149166	0.100078475640992	0.316225451204146	0.242981381226601	0.585885254831449	0.345162874770121	0.255382616817317	0.20019288549231	0.449251865059959	0.112864616812574	0.270355442482678	0.281984352404956	0.294696343359444	0.0896906905886469	0.322361103803933	0.127321873770886	0.245905102782557	0.654723571635858	0.158602684088129	0.274510699843809	0.125312802133208	0.435889953530747	0.211857106303634	0.161577064867033	0.196667872758263	0.562062521184715	1	0.205456059374204	0.183158430960196
0.113228432446935	0.311362182844813	0.132864014528151	0.286271317548286	0.101275267796626	0.181437779395936	0.134987507051217	0.239089947273591	0.268994546545072	0.191901603443722	0.094298926429599	0.262625907700751	0.133110021365393	0.144982696984263	0.152768748031057	0.178641740148207	0.121328725845936	0.217845987053642	0.0926008232948916	0.17345243737912	0.189304128043357	0.19451292557753	0.0779831320727155	0.226648860273306	0.133758767512505	0.208862045721928	0.160234020209809	0.135803911135974	0.305360591478582	0.208889979508318	0.237119603762551	0.183823651357322	0.135250870624037	0.159925318604305	0.243226870540086	0.205456059374204	1	0.341754773802602
0.137738925284229	0.251655301740436	0.135191583282714	0.154509640629622	0.0941148892153545	0.166540783600895	0.100758592194184	0.375140890692474	0.173788853259143	0.156365802618569	0.0810148379304445	0.315485703161123	0.134757642296251	0.178493422350637	0.135152274031193	0.150196512150278	0.108974861195762	0.195083292175409	0.0933383023941948	0.135340832001563	0.149068864727775	0.205914050127148	0.0751418006975004	0.178652769470006	0.11457722962943	0.164628645531798	0.171721819019291	0.718608268012305	0.242436042343304	0.162845243092439	0.202730740656101	0.1705856277654	0.124042167038496	0.378327935673507	0.168370468618825	0.183158430960196	0.341754773802602	1
