# Supplementary material for: ProminTools: shedding light on proteins of unknown function in biomineralization with user friendly tools illustrated using mollusc shell matrix protein sequences
Source: PeerJ. 2020 Sep 11;8:e9852. doi: 10.7717/peerj.9852 (PMC7489238; doi:10.7717/peerj.9852)
Supplement: Supplemental Information 3 — Full ProminTools output with input files [file peerj-08-9852-s003.zip › Mgal/Mgallo_6_motifsummary.txt]

motif	enrichment	positiveprots	fgmedian	fg_count	bg_count	pvalue
A..S	1.53948764073452	32	2	120	6262	1.758364e-06
AAAA	23.1737298227874	3	0	15	52	1.847234e-18
AP	2.40142277956346	24	1	75	2509	3.356265e-12
C..GY...G	59.1946502139972	1	0	14	19	8.158395e-26
C.P	3.0458994016681	12	0	40	1055	2.895904e-10
D...D..D	6.97252348881853	9	0	23	265	6.420802e-14
D...G	1.60999154679005	33	2	108	5389	7.486937e-07
D..D.VKD	inf	1	0	5	0	NA
D.S	2.12892462076841	25	1	136	5132	2.894737e-16
DG..L.G	65.7291245882696	3	0	9	11	8.563643e-19
DS	2.06176176508527	26	1	141	5494	1.058843e-15
DSEEF	inf	1	0	7	0	NA
EP	1.86511516232368	18	0	55	2369	5.324327e-06
G...F...G	12.1053638891638	12	0	22	146	9.981697e-19
G...G...G	7.60802601351649	18	0	59	623	7.128276e-34
G...I	1.50610965818285	28	2	103	5494	1.97952e-05
G...IG	5.00675107030571	8	0	22	353	1.720206e-10
G...LG	9.04098355358478	15	0	35	311	1.086353e-23
G...M	0.921749579896692	18	0	45	3922	0.6460317
G...R	2.18243196038538	32	2	79	2908	9.152836e-11
G...T	1.20439701005847	31	2	104	6937	0.02047323
G..D	2.12024164903636	29	2	118	4471	2.938388e-14
G..FG	3.06526919118586	14	0	24	629	5.079996e-07
G..G	2.8733169629422	37	4	294	8220	1.164451e-56
G..G..G	9.53478041866873	18	0	94	792	3.518631e-61
G..GS	6.8335258619893	18	0	41	482	1.546126e-22
G..R	2.74725762717949	29	2	95	2778	1.663069e-18
G.A	2.45491356672582	33	2	127	4156	5.383057e-20
G.A..G	9.92911869560626	14	0	33	267	8.000218e-24
G.F	1.29950819668386	28	2	100	6182	0.003282802
G.G	3.04249706723007	35	4	267	7050	3.133032e-56
G.G.G	4.10383079214686	18	0	66	1292	4.41536e-22
G.GG	9.12328543181029	22	1	72	634	3.609444e-46
G.M.P.G	180.755092617741	2	0	9	4	0
G.N	2.56640681194917	31	2	109	3412	8.545923e-19
G.Q...G	8.6286381661144	13	0	29	270	1.691784e-19
G.S	2.0107010686285	34	3.5	174	6952	6.835741e-18
G.V	1.00214511670329	31	2	110	8818	0.4141091
GAG	2.27450726837475	13	0	25	883	5.832622e-05
GG..G	5.06348539997436	19	0.5	67	1063	1.836251e-27
GL.G	4.16751991809362	15	0	47	906	1.215586e-16
GL.G..G	28.2871819433085	7	0	25	71	2.182766e-31
GLGG	24.2281958358877	9	0	19	63	5.015654e-23
GP	3.78797592124381	29	1	149	3160	7.908118e-43
GP..PP	96.4027160627954	3	0	12	10	0
GP.G.M	562.349177032973	1	0	7	1	0
GPPG..G	87.0302297789125	1	0	13	12	0
GQ	2.89717183988291	30	2	107	2967	2.959658e-22
GY	2.28606613256126	18	0	99	3479	3.648237e-14
GYDKK	inf	1	0	8	0	NA
GYSNY	inf	2	0	6	0	NA
I.P	1.61749523595294	19	0.5	75	3725	2.372487e-05
IG..R.Y.C	inf	1	0	7	0	NA
KGY.NY	inf	2	0	8	0	NA
L.P	1.20619375247001	26	1	78	5195	0.03583115
N..G	2.09246205407618	30	2	112	4300	2.826105e-13
N.G	2.79185392594253	33	2.5	120	3453	2.23923e-23
P...M	2.58578365445196	20	1	44	1367	6.740223e-09
P...P	4.09501798443287	26	1	123	2413	4.967246e-39
P...PG	15.4863800904089	12	0	32	166	1.259084e-29
P..P	3.93676430136913	25	1	123	2510	2.292822e-37
P..R	2.24528669181467	20	1	59	2111	5.80255e-09
P.F.C..C	inf	1	0	8	0	NA
P.Q.Q	19.8768486727413	11	0	24	97	7.419262e-26
P.T	2.32994627950921	25	1	98	3379	1.573611e-14
PG..G.MG	inf	1	0	5	0	NA
PQ	4.0812201541736	23	1	95	1870	1.423892e-30
PQQ	17.0408841525143	9	0	21	99	2.142745e-21
PS	1.49799993881985	26	1	105	5631	2.070645e-05
Q..PPP..Q	inf	1	0	4	0	NA
Q.Q	4.37285518688159	25	1	105	1929	4.44959e-36
QL..FD..N	inf	1	0	15	0	NA
QP	3.53327855940029	21	1	95	2160	6.029691e-26
RTTT...L	inf	1	0	7	0	NA
RTTT.A	inf	1	0	6	0	NA
SDS	6.91058896507494	8	0	32	372	2.762894e-18
SG	1.76485908354201	34	4	179	8148	2.667641e-13
T.T	2.09557211672411	24	1	131	5022	3.076359e-15
TT..P	6.97524642170925	10	0	29	334	6.493656e-17
TTT	5.04462145802174	8	0	40	637	2.639206e-17
V.D	2.08565391529138	27	1	110	4237	5.490382e-13
VG	1.06587769602599	25	2	108	8140	0.1965562
VP	1.97040618430162	24	1	83	3384	3.7017e-09
VR.Y.C	inf	3	0	7	0	NA
W..P	1.01078704843376	9	0	23	1828	0.401109
W.W	1.01994409576022	4	0	17	1339	0.3840445
YD.K	18.8666931688552	6	0	31	132	9.956558e-32
YD.KG	192.805432125591	4	0	12	5	0
YD.KGY	inf	2	0	9	0	NA
