# Supplementary material for: ProminTools: shedding light on proteins of unknown function in biomineralization with user friendly tools illustrated using mollusc shell matrix protein sequences
Source: PeerJ. 2020 Sep 11;8:e9852. doi: 10.7717/peerj.9852 (PMC7489238; doi:10.7717/peerj.9852)
Supplement: Supplemental Information 3 — Full ProminTools output with input files [file peerj-08-9852-s003.zip › Mgal/Mgallo_6_bgmotifs.txt]

protein	A..S	AAAA	AP	C..GY...G	C.P	D...D..D	D...G	D..D.VKD	D.S	DG..L.G	DS	DSEEF	EP	G...F...G	G...G...G	G...I	G...IG	G...LG	G...M	G...R	G...T	G..D	G..FG	G..G	G..G..G	G..GS	G..R	G.A	G.A..G	G.F	G.G	G.G.G	G.GG	G.M.P.G	G.N	G.Q...G	G.S	G.V	GAG	GG..G	GL.G	GL.G..G	GLGG	GP	GP..PP	GP.G.M	GPPG..G	GQ	GY
sp|P00000.1|DEFGA_MYTGA RecName: Full=Defensin gallicin; Flags: Precursor	0	0	0	0	0	0	0	0	0	0	0	0	0	0	1	0	0	1	0	1	1	0	0	2	0	0	0	3	0	0	1	0	0	0	1	0	0	0	0	1	0	0	0	0	0	0	0	0	1
sp|Q6WV90.3|H4_MYTGA RecName: Full=Histone H4	0	0	0	0	0	0	1	0	0	0	0	0	0	0	0	1	0	1	0	2	0	0	0	3	0	0	2	1	0	0	4	2	3	0	0	0	0	1	0	0	0	0	0	0	0	0	0	0	0
QKM75716.1 cytochrome c oxidase subunit I, partial (mitochondrion) [Mytilus galloprovincialis]	1	0	0	0	0	0	2	0	0	0	0	0	0	0	0	3	0	0	2	0	2	2	0	2	0	0	0	0	0	1	3	1	0	0	0	0	2	1	1	0	0	0	0	1	0	0	0	0	0
QKM75725.1 cytochrome c oxidase subunit I, partial (mitochondrion) [Mytilus galloprovincialis]	1	0	0	0	0	0	2	0	0	0	0	0	0	0	0	2	0	0	2	0	2	2	0	2	0	0	0	0	0	1	3	1	0	0	0	0	2	1	1	0	0	0	0	1	0	0	0	0	0
QKM75724.1 cytochrome c oxidase subunit I, partial (mitochondrion) [Mytilus galloprovincialis]	1	0	0	0	0	0	2	0	0	0	0	0	0	0	0	3	0	0	2	0	2	2	0	2	0	0	0	0	0	1	3	1	0	0	0	0	2	1	1	0	0	0	0	1	0	0	0	0	0
QKM75723.1 cytochrome c oxidase subunit I, partial (mitochondrion) [Mytilus galloprovincialis]	1	0	0	0	0	0	2	0	0	0	0	0	0	0	0	3	0	0	2	0	2	2	0	2	0	0	0	0	0	1	3	1	0	0	0	0	2	1	1	0	0	0	0	1	0	0	0	0	0
QKM75722.1 cytochrome c oxidase subunit I, partial (mitochondrion) [Mytilus galloprovincialis]	1	0	0	0	0	0	2	0	0	0	0	0	0	0	0	3	0	0	2	0	2	2	0	2	0	0	0	0	0	1	3	1	0	0	0	0	2	1	1	0	0	0	0	1	0	0	0	0	0
QKM75721.1 cytochrome c oxidase subunit I, partial (mitochondrion) [Mytilus galloprovincialis]	1	0	0	0	0	0	2	0	0	0	0	0	0	0	0	3	0	0	2	0	2	2	0	2	0	0	0	0	0	1	3	1	0	0	0	0	2	1	1	0	0	0	0	1	0	0	0	0	0
QKM75720.1 cytochrome c oxidase subunit I, partial (mitochondrion) [Mytilus galloprovincialis]	1	0	0	0	0	0	2	0	0	0	0	0	0	0	0	3	0	0	2	0	2	2	0	2	0	0	0	0	0	1	3	1	0	0	0	0	2	1	1	0	0	0	0	1	0	0	0	0	0
QKM75719.1 cytochrome c oxidase subunit I, partial (mitochondrion) [Mytilus galloprovincialis]	1	0	0	0	0	0	2	0	0	0	0	0	0	0	0	3	0	0	2	0	2	2	0	2	0	0	0	0	0	1	3	1	0	0	0	0	2	1	1	0	0	0	0	1	0	0	0	0	0
QKM75718.1 cytochrome c oxidase subunit I, partial (mitochondrion) [Mytilus galloprovincialis]	1	0	0	0	0	0	2	0	0	0	0	0	0	0	0	3	0	0	2	0	2	2	0	2	0	0	0	0	0	1	3	1	0	0	0	0	2	1	1	0	0	0	0	1	0	0	0	0	0
QKM75717.1 cytochrome c oxidase subunit I, partial (mitochondrion) [Mytilus galloprovincialis]	1	0	0	0	0	0	2	0	0	0	0	0	0	0	0	3	0	0	2	0	2	2	0	2	0	0	0	0	0	1	3	1	0	0	0	0	2	1	1	0	0	0	0	1	0	0	0	0	0
QKM75715.1 cytochrome c oxidase subunit I, partial (mitochondrion) [Mytilus galloprovincialis]	1	0	0	0	0	0	2	0	0	0	0	0	0	0	0	3	0	0	2	0	2	2	0	2	0	0	0	0	0	1	3	1	0	0	0	0	2	1	1	0	0	0	0	1	0	0	0	0	0
QKM75714.1 cytochrome c oxidase subunit I, partial (mitochondrion) [Mytilus galloprovincialis]	1	0	0	0	0	0	2	0	0	0	0	0	0	0	0	3	0	0	2	0	2	2	0	2	0	0	0	0	0	1	3	1	0	0	0	0	2	1	1	0	0	0	0	1	0	0	0	0	0
QKM75713.1 cytochrome c oxidase subunit I, partial (mitochondrion) [Mytilus galloprovincialis]	1	0	0	0	0	0	2	0	0	0	0	0	0	0	0	3	0	0	2	0	2	2	0	2	0	0	0	0	0	1	3	1	0	0	0	0	2	1	1	0	0	0	0	1	0	0	0	0	0
QKM75712.1 cytochrome c oxidase subunit I, partial (mitochondrion) [Mytilus galloprovincialis]	1	0	0	0	0	0	2	0	0	0	0	0	0	0	0	3	0	0	2	0	2	2	0	2	0	0	0	0	0	1	3	1	0	0	0	0	2	1	1	0	0	0	0	1	0	0	0	0	0
QKM75711.1 cytochrome c oxidase subunit I, partial (mitochondrion) [Mytilus galloprovincialis]	1	0	0	0	0	0	2	0	0	0	0	0	0	0	0	3	0	0	2	0	2	2	0	2	0	0	0	0	0	1	3	1	0	0	0	0	2	1	1	0	0	0	0	1	0	0	0	0	0
QKM75710.1 cytochrome c oxidase subunit I, partial (mitochondrion) [Mytilus galloprovincialis]	1	0	0	0	0	0	2	0	0	0	0	0	0	0	0	3	0	0	2	0	2	2	0	2	0	0	0	0	0	1	3	1	0	0	0	0	2	1	1	0	0	0	0	1	0	0	0	0	0
QKM75709.1 cytochrome c oxidase subunit I, partial (mitochondrion) [Mytilus galloprovincialis]	1	0	0	0	0	0	2	0	0	0	0	0	0	0	0	3	0	0	2	0	2	2	0	2	0	0	0	0	0	1	3	1	0	0	0	0	2	1	1	0	0	0	0	1	0	0	0	0	0
QKM75708.1 cytochrome c oxidase subunit I, partial (mitochondrion) [Mytilus galloprovincialis]	1	0	0	0	0	0	2	0	0	0	0	0	0	0	0	3	0	0	2	0	2	2	0	2	0	0	0	0	0	1	2	1	0	0	0	0	2	1	1	0	0	0	0	1	0	0	0	0	0
QKM75707.1 cytochrome c oxidase subunit I, partial (mitochondrion) [Mytilus galloprovincialis]	1	0	0	0	0	0	2	0	0	0	0	0	0	0	0	3	0	0	2	0	2	2	0	2	0	0	0	0	0	1	3	1	0	0	0	0	2	1	1	0	0	0	0	1	0	0	0	0	0
QKM75706.1 cytochrome c oxidase subunit I, partial (mitochondrion) [Mytilus galloprovincialis]	1	0	0	0	0	0	2	0	0	0	0	0	0	0	0	3	0	0	2	0	2	2	0	2	0	0	0	0	0	1	3	1	0	0	0	0	2	1	1	0	0	0	0	1	0	0	0	0	0
QKM75705.1 cytochrome c oxidase subunit I, partial (mitochondrion) [Mytilus galloprovincialis]	1	0	0	0	0	0	2	0	0	0	0	0	0	0	0	3	0	0	2	0	2	2	0	2	0	0	0	0	0	1	3	1	0	0	0	0	2	1	1	0	0	0	0	1	0	0	0	0	0
QKM75704.1 cytochrome c oxidase subunit I, partial (mitochondrion) [Mytilus galloprovincialis]	1	0	0	0	0	0	2	0	0	0	0	0	0	0	0	3	0	0	2	0	2	2	0	2	0	0	0	0	0	1	3	1	0	0	0	0	2	1	1	0	0	0	0	1	0	0	0	0	0
QKM75703.1 cytochrome c oxidase subunit I, partial (mitochondrion) [Mytilus galloprovincialis]	1	0	0	0	0	0	2	0	0	0	0	0	0	0	0	3	0	0	2	0	2	2	0	2	0	0	0	0	0	1	3	1	0	0	0	0	2	1	1	0	0	0	0	1	0	0	0	0	0
QKM75702.1 cytochrome c oxidase subunit I, partial (mitochondrion) [Mytilus galloprovincialis]	1	0	0	0	0	0	2	0	0	0	0	0	0	0	0	3	0	0	2	0	2	2	0	2	0	0	0	0	0	1	3	1	0	0	0	0	2	1	1	0	0	0	0	1	0	0	0	0	0
QKM75701.1 cytochrome c oxidase subunit I, partial (mitochondrion) [Mytilus galloprovincialis]	1	0	0	0	0	0	2	0	0	0	0	0	0	0	0	3	0	0	2	0	2	2	0	2	0	0	0	0	0	1	3	1	0	0	0	0	2	1	1	0	0	0	0	1	0	0	0	0	0
QKM75700.1 cytochrome c oxidase subunit I, partial (mitochondrion) [Mytilus galloprovincialis]	1	0	0	0	0	0	2	0	0	0	0	0	0	0	0	3	0	0	2	0	2	2	0	2	0	0	0	0	0	1	3	1	0	0	0	0	2	1	1	0	0	0	0	1	0	0	0	0	0
sp|B3EWR1.1|LEC_MYTGA RecName: Full=Lectin; AltName: Full=MytiLec	0	0	0	0	0	0	1	0	0	0	0	0	0	0	0	0	0	0	0	0	0	1	0	0	0	0	0	1	0	1	0	0	0	0	0	0	2	0	0	0	0	0	0	0	0	0	0	0	1
sp|P86855.1|PWAPL_MYTGA RecName: Full=Perlwapin-like protein; Flags: Precursor	0	0	1	0	0	0	0	0	2	0	0	0	0	0	0	0	0	0	0	1	0	0	0	1	0	0	2	0	0	1	0	0	0	0	1	0	0	0	0	0	0	0	0	0	0	0	0	0	1
sp|P86854.1|PLCL_MYTGA RecName: Full=Perlucin-like protein; Flags: Precursor	0	0	1	0	0	0	0	0	1	0	1	0	0	0	0	0	0	0	0	0	0	1	0	0	0	0	1	1	0	1	0	0	0	0	1	0	0	0	0	0	0	0	0	0	0	0	0	1	3
sp|P86853.1|MYT1_MYTGA RecName: Full=Mytilin-1; AltName: Full=Mytilus uncharacterized protein 1; Short=MUSP-1; Flags: Precursor	0	0	0	0	0	1	0	0	0	0	1	0	1	0	0	1	0	0	0	0	3	0	0	1	0	0	1	1	0	0	0	0	0	0	0	0	1	1	0	0	0	0	0	0	0	0	0	0	1
sp|P69154.2|MT23A_MYTGA RecName: Full=Metallothionein 20-III isoform A; Short=MT-20-IIIA; Short=MT-I	0	0	0	0	0	0	0	0	0	0	0	0	0	0	0	0	0	0	0	0	1	0	0	2	0	0	0	1	0	0	2	0	0	0	0	0	3	0	0	0	0	0	0	2	0	0	0	0	0
sp|Q6WV88.3|H2A_MYTGA RecName: Full=Histone H2A	0	0	1	0	0	0	0	0	0	0	0	0	0	0	0	0	0	0	0	1	0	0	0	1	0	0	0	2	0	0	2	1	1	0	0	1	0	1	1	0	0	0	0	0	0	0	0	0	0
sp|P80571.2|DEFI_MYTGA RecName: Full=Defensin MGD-1; AltName: Full=Defensin-like peptide; Short=DLP; AltName: Full=Mytilus galloprovincialis defensin 1; Short=MGD1; Flags: Precursor	0	0	0	0	0	0	0	0	0	0	0	0	0	0	1	0	0	0	0	1	0	0	0	2	0	0	2	0	0	0	1	0	0	0	0	0	0	0	0	1	0	0	0	0	0	0	0	0	1
sp|O96064.1|MYSP_MYTGA RecName: Full=Paramyosin	4	0	0	0	0	0	2	0	3	0	7	0	0	0	0	1	0	0	0	1	1	1	0	0	0	0	1	1	0	0	0	0	0	0	2	0	3	1	0	0	0	0	0	0	0	0	0	2	0
sp|Q25464.1|FP2_MYTGA RecName: Full=Adhesive plaque matrix protein 2; AltName: Full=Foot protein 2; AltName: Full=MGFP-2; Short=MGFP2; Flags: Precursor	0	0	1	0	13	1	4	0	3	0	0	0	0	0	1	0	0	0	0	8	3	0	0	14	0	0	2	1	0	2	3	0	2	0	3	0	6	1	0	5	0	0	0	6	0	0	0	0	13
sp|P91958.1|TPM_MYTGA RecName: Full=Tropomyosin	1	0	0	0	0	0	0	0	1	0	1	0	0	0	0	0	0	0	0	1	0	0	0	0	0	0	0	0	0	0	0	0	0	0	1	0	0	0	0	0	0	0	0	0	0	0	0	0	1
sp|P82103.1|MYNA_MYTGA RecName: Full=Myticin-A; Flags: Precursor	1	0	0	0	0	0	0	0	0	0	0	0	0	0	0	0	0	0	0	0	0	0	0	0	0	0	0	1	0	1	0	0	0	0	0	0	0	0	0	0	0	0	0	0	0	0	0	0	0
sp|P82102.1|MYNB_MYTGA RecName: Full=Myticin-B; Flags: Precursor	0	0	0	0	0	0	0	0	0	0	0	0	0	0	0	0	0	0	0	0	0	0	0	1	0	0	1	1	0	0	0	0	0	0	0	0	0	0	0	0	0	0	0	0	0	0	0	0	0
sp|Q27409.1|FP1_MYTGA RecName: Full=Adhesive plaque matrix protein; AltName: Full=Foot protein 1; AltName: Full=MGFP-1; Short=MGFP1; Flags: Precursor	38	0	0	0	0	0	0	0	0	0	0	0	0	0	0	0	0	0	0	0	1	0	0	0	0	0	0	1	1	0	0	0	0	0	0	0	2	1	0	0	0	0	0	1	0	0	0	0	0
DAC81824.1 TPA_exp: ovothiol-A [Mytilus galloprovincialis]	2	0	0	0	0	0	2	0	2	0	1	0	1	0	4	5	0	0	3	1	0	3	0	1	1	0	1	2	0	1	7	1	0	0	3	0	8	4	0	0	0	0	0	3	0	0	0	7	4
AWH12573.1 ovothiol synthase, partial [Mytilus galloprovincialis]	0	0	0	0	0	0	1	0	0	0	0	0	1	0	0	0	0	0	0	0	0	1	0	0	0	0	0	0	0	0	0	0	0	0	0	0	1	1	0	0	0	0	0	1	0	0	0	0	0
QIM58709.1 gonadotropin-releasing hormone receptor, partial [Mytilus galloprovincialis]	0	0	0	0	0	0	0	0	0	0	1	0	0	0	0	0	0	0	0	0	0	0	0	0	0	0	0	0	0	1	0	0	0	0	0	0	2	0	0	0	0	0	0	0	0	0	0	1	0
QIA98620.1 ATP synthase F0 subunit 8 (mitochondrion) [Mytilus galloprovincialis]	2	0	0	0	0	0	0	0	0	0	1	0	0	0	0	0	0	0	0	0	0	0	0	1	1	0	0	0	0	1	0	0	0	0	0	1	0	1	0	0	1	1	0	0	0	0	0	0	0
AHZ44270.1 NADH dehydrogenase subunit 6 (mitochondrion) [Mytilus galloprovincialis]	1	0	0	0	0	0	0	0	0	0	0	0	0	0	0	0	0	0	0	0	0	0	0	1	0	0	0	0	0	0	1	0	0	0	0	0	1	2	0	0	0	0	0	0	0	0	0	0	0
AHZ44269.1 NADH dehydrogenase subunit 5 (mitochondrion) [Mytilus galloprovincialis]	2	0	2	0	0	0	0	0	1	0	1	0	0	0	0	3	0	2	1	0	3	0	1	4	0	0	0	1	0	2	3	0	1	0	1	0	6	8	1	0	0	0	0	1	0	0	0	1	1
AHZ44268.1 NADH dehydrogenase subunit 4L (mitochondrion) [Mytilus galloprovincialis]	0	0	0	0	0	0	0	0	1	0	0	0	0	0	0	1	0	0	3	0	0	0	0	0	0	0	0	0	0	0	0	0	0	0	0	0	0	0	0	0	0	0	0	0	0	0	0	0	0
AHZ44267.1 ATP synthase F0 subunit 6 (mitochondrion) [Mytilus galloprovincialis]	0	0	0	0	0	0	0	0	1	0	0	0	0	0	1	0	0	0	1	0	0	0	0	1	1	0	1	1	0	4	4	0	1	0	0	0	1	3	1	1	0	0	0	0	0	0	0	1	0
AHZ44266.1 cytochrome c oxidase subunit I (mitochondrion) [Mytilus galloprovincialis]	4	0	0	0	0	0	2	0	1	0	0	0	0	0	1	3	0	1	5	1	4	4	2	10	0	0	1	1	0	4	6	0	1	0	3	0	4	5	1	3	5	0	0	1	0	0	0	0	2
AHZ44265.1 NADH dehydrogenase subunit 3 (mitochondrion) [Mytilus galloprovincialis]	0	0	0	0	1	0	0	0	0	0	0	0	1	0	0	2	1	1	1	0	0	0	0	0	0	0	2	1	0	1	0	0	0	0	0	0	2	0	0	0	0	0	0	0	0	0	0	0	0
AHZ44264.1 NADH dehydrogenase subunit 2 (mitochondrion) [Mytilus galloprovincialis]	3	0	1	0	0	0	0	0	0	0	0	0	1	0	0	4	1	0	0	0	1	0	0	1	0	0	0	1	0	3	2	0	0	0	1	0	0	5	0	0	0	0	0	0	0	0	0	0	1
AHZ44263.1 cytochrome c oxidase subunit III (mitochondrion) [Mytilus galloprovincialis]	2	0	1	0	0	0	2	0	0	0	1	0	0	0	0	0	0	0	2	0	3	0	0	2	0	0	0	2	0	3	0	0	0	0	0	0	2	4	0	0	0	0	0	2	0	0	0	0	0
AHZ44262.1 NADH dehydrogenase subunit 4 (mitochondrion) [Mytilus galloprovincialis]	6	0	3	0	0	0	1	0	0	0	0	0	0	0	0	2	0	0	1	0	2	0	0	3	0	0	1	3	0	3	5	0	1	0	0	0	3	2	0	0	0	0	0	0	0	0	0	0	3
AHZ44261.1 NADH dehydrogenase subunit 1 (mitochondrion) [Mytilus galloprovincialis]	2	0	2	0	0	0	1	0	0	0	1	0	0	0	0	0	0	0	2	0	0	0	1	0	0	0	1	2	0	4	1	0	0	0	2	0	2	1	0	0	0	0	0	2	0	0	0	0	1
AHZ44260.1 cytochrome c oxidase subunit II (mitochondrion) [Mytilus galloprovincialis]	1	0	1	0	0	0	2	0	0	0	1	0	0	1	0	0	0	0	1	1	0	0	0	1	0	0	1	0	0	0	0	0	0	0	1	0	0	2	0	0	0	0	0	0	0	0	0	1	1
ABU85048.1 cytochrome b (mitochondrion) [Mytilus galloprovincialis]	4	0	1	0	1	0	0	0	0	0	2	0	1	0	0	1	0	0	1	1	0	0	0	0	0	0	2	0	0	1	0	0	0	0	2	0	2	2	0	0	0	0	0	1	0	0	0	2	2
QIA59462.1 ATP synthase F0 subunit 8 (mitochondrion) [Mytilus galloprovincialis]	2	0	0	0	0	0	0	0	0	0	1	0	0	0	0	0	0	0	0	0	0	0	0	1	1	0	0	0	0	1	0	0	0	0	0	1	0	1	0	0	1	1	0	0	0	0	0	0	0
QIA59461.1 ATP synthase F0 subunit 8 (mitochondrion) [Mytilus galloprovincialis]	0	0	0	0	0	0	1	0	0	0	0	0	0	0	0	0	0	0	0	0	0	0	0	0	0	0	0	1	0	0	0	0	0	0	0	0	1	0	0	0	0	0	0	0	0	0	0	0	0
ACP04333.1 NADH dehydrogenase subunit 6 (mitochondrion) [Mytilus galloprovincialis]	1	0	0	0	0	0	0	0	0	0	0	0	0	0	1	0	0	0	1	0	0	0	0	0	0	0	0	0	0	0	1	0	0	0	0	0	1	2	0	0	0	0	0	0	0	0	0	0	0
ACP04332.1 NADH dehydrogenase subunit 5 (mitochondrion) [Mytilus galloprovincialis]	3	0	3	0	0	0	0	0	1	0	1	0	0	0	1	3	0	1	3	0	5	0	1	3	0	0	0	2	0	3	5	1	1	0	1	0	2	6	2	0	0	0	0	1	0	0	0	0	1
ACP04331.1 NADH dehydrogenase subunit 4L (mitochondrion) [Mytilus galloprovincialis]	0	0	0	0	0	0	0	0	0	0	0	0	0	0	0	1	0	0	2	0	0	0	0	0	0	0	0	0	0	1	0	0	0	0	0	0	0	0	0	0	0	0	0	0	0	0	0	0	0
ACP04330.1 ATP synthase F0 subunit 6 (mitochondrion) [Mytilus galloprovincialis]	0	0	1	0	0	0	0	0	1	0	0	0	0	0	1	1	0	0	2	0	0	0	0	1	1	0	1	1	0	4	4	0	1	0	1	0	1	2	1	1	0	0	0	0	0	0	0	1	0
ACP04329.1 cytochrome c oxidase subunit I (mitochondrion) [Mytilus galloprovincialis]	3	0	1	0	0	0	3	0	1	0	0	0	1	0	1	3	0	1	5	1	3	4	2	8	0	0	1	2	0	3	5	1	1	0	3	0	4	4	1	3	4	0	0	1	0	0	0	0	1
ACP04328.1 NADH dehydrogenase subunit 3 (mitochondrion) [Mytilus galloprovincialis]	1	0	0	0	1	0	0	0	0	0	0	0	1	0	0	2	1	1	0	0	0	0	0	0	0	0	2	1	0	0	0	0	0	0	0	0	2	0	0	0	0	0	0	0	0	0	0	0	0
ACP04327.1 NADH dehydrogenase subunit 2 (mitochondrion) [Mytilus galloprovincialis]	2	0	0	0	0	0	0	0	0	0	0	0	1	0	0	0	0	0	1	0	1	0	0	2	1	0	0	0	0	6	1	0	0	0	2	0	0	4	0	0	1	0	0	0	0	0	0	1	1
ACP04326.1 cytochrome c oxidase subunit III (mitochondrion) [Mytilus galloprovincialis]	1	0	0	0	0	0	2	0	0	0	1	0	0	0	0	0	0	0	1	0	2	0	0	2	0	0	0	2	0	3	0	0	0	0	0	0	3	2	0	0	0	0	0	2	0	0	0	0	0
ACP04325.1 NADH dehydrogenase subunit 4 (mitochondrion) [Mytilus galloprovincialis]	7	0	3	0	0	0	1	0	0	0	0	0	0	0	0	4	0	0	2	0	2	1	0	3	0	0	2	1	0	3	6	0	0	0	0	0	3	3	0	0	0	0	0	0	0	0	0	0	3
ACP04324.1 NADH dehydrogenase subunit 1 (mitochondrion) [Mytilus galloprovincialis]	3	0	2	0	0	0	1	0	0	0	0	0	1	0	0	1	0	0	1	0	0	0	1	1	0	0	1	1	0	4	2	0	0	0	2	0	2	2	0	0	0	0	0	2	0	0	0	0	1
ACP04323.1 cytochrome c oxidase subunit II (mitochondrion) [Mytilus galloprovincialis]	1	0	1	0	0	0	2	0	0	0	1	0	0	1	0	0	0	0	1	1	1	0	0	1	0	0	0	0	0	0	0	0	0	0	1	0	1	3	0	0	0	0	0	0	0	0	0	1	1
ACP04322.1 cytochrome b (mitochondrion) [Mytilus galloprovincialis]	4	0	1	0	1	0	0	0	1	0	2	0	0	0	0	1	0	0	2	2	0	0	0	0	0	0	2	0	0	0	2	0	0	0	2	0	2	3	0	0	0	0	0	0	0	0	0	2	2
ACP04321.1 NADH dehydrogenase subunit 6 (mitochondrion) [Mytilus galloprovincialis]	1	0	0	0	0	0	0	0	0	0	0	0	0	0	0	0	0	0	0	0	0	0	0	1	0	0	0	0	0	0	1	0	0	0	0	0	1	2	0	0	0	0	0	0	0	0	0	0	0
ACP04320.1 NADH dehydrogenase subunit 5 (mitochondrion) [Mytilus galloprovincialis]	2	0	2	0	0	0	0	0	1	0	1	0	0	0	0	3	0	2	1	0	3	0	1	4	0	0	0	1	0	2	3	0	1	0	1	0	6	8	1	0	0	0	0	1	0	0	0	1	1
ACP04319.1 NADH dehydrogenase subunit 4L (mitochondrion) [Mytilus galloprovincialis]	0	0	0	0	0	0	0	0	1	0	0	0	0	0	0	1	0	0	3	0	0	0	0	0	0	0	0	0	0	1	0	0	0	0	0	0	0	0	0	0	0	0	0	0	0	0	0	0	0
ACP04318.1 ATP synthase F0 subunit 6 (mitochondrion) [Mytilus galloprovincialis]	0	0	0	0	0	0	0	0	1	0	0	0	0	0	1	1	0	0	1	0	0	0	0	1	1	0	1	1	0	4	4	0	1	0	0	0	1	2	1	1	0	0	0	0	0	0	0	1	0
ACP04317.1 cytochrome c oxidase subunit I (mitochondrion) [Mytilus galloprovincialis]	4	0	0	0	0	0	2	0	1	0	0	0	0	0	1	3	0	1	5	1	4	4	2	10	0	0	1	1	0	4	6	0	1	0	3	0	4	5	1	3	5	0	0	1	0	0	0	0	2
ACP04316.1 NADH dehydrogenase subunit 3 (mitochondrion) [Mytilus galloprovincialis]	0	0	0	0	1	0	0	0	0	0	0	0	1	0	0	2	1	1	1	0	0	0	0	0	0	0	2	1	0	1	0	0	0	0	0	0	2	0	0	0	0	0	0	0	0	0	0	0	0
ACP04315.1 NADH dehydrogenase subunit 2 (mitochondrion) [Mytilus galloprovincialis]	1	0	1	0	0	0	0	0	0	0	0	0	1	0	0	4	1	0	0	0	1	0	0	1	0	0	0	1	0	3	2	0	0	0	1	0	0	5	0	0	0	0	0	0	0	0	0	0	1
ACP04314.1 cytochrome c oxidase subunit III (mitochondrion) [Mytilus galloprovincialis]	2	0	1	0	0	0	2	0	0	0	1	0	0	0	0	0	0	0	2	0	3	0	0	2	0	0	0	2	0	3	0	0	0	0	0	0	2	4	0	0	0	0	0	2	0	0	0	0	0
ACP04313.1 NADH dehydrogenase subunit 4 (mitochondrion) [Mytilus galloprovincialis]	6	0	3	0	0	0	1	0	0	0	0	0	0	0	0	2	0	0	1	0	2	0	0	3	0	0	1	2	0	3	5	0	1	0	0	0	3	2	0	0	0	0	0	0	0	0	0	0	3
ACP04312.1 NADH dehydrogenase subunit 1 (mitochondrion) [Mytilus galloprovincialis]	3	0	2	0	0	0	1	0	0	0	1	0	0	0	0	0	0	0	1	0	0	0	1	0	0	0	1	2	0	4	1	0	0	0	2	0	2	1	0	0	0	0	0	2	0	0	0	0	1
ACP04311.1 cytochrome c oxidase subunit II (mitochondrion) [Mytilus galloprovincialis]	1	0	1	0	0	0	2	0	0	0	1	0	0	1	0	0	0	0	1	1	0	0	0	1	0	0	1	0	0	0	0	0	0	0	1	0	0	2	0	0	0	0	0	0	0	0	0	1	1
ACP04310.1 cytochrome b (mitochondrion) [Mytilus galloprovincialis]	4	0	1	0	1	0	0	0	0	0	2	0	1	0	0	1	0	0	1	1	0	0	0	0	0	0	2	0	0	1	1	0	0	0	2	0	2	2	0	0	0	0	0	1	0	0	0	2	2
QHR84779.1 mytilin M [Mytilus galloprovincialis]	1	0	0	0	0	0	1	0	0	0	0	0	0	0	0	1	0	0	0	0	0	0	0	1	0	0	0	0	0	1	0	0	0	0	0	0	0	0	0	0	0	0	0	0	0	0	0	1	0
QHR84778.1 mytilin L [Mytilus galloprovincialis]	0	0	0	0	1	0	0	0	0	0	0	0	0	0	0	0	0	0	0	0	0	1	0	0	0	0	0	0	0	0	1	0	0	0	0	0	1	0	0	0	0	0	0	0	0	0	0	0	0
QHR84774.1 pseudomytilin 3 [Mytilus galloprovincialis]	1	0	0	0	0	0	0	0	1	0	0	0	0	0	0	0	0	0	0	0	0	0	0	0	0	0	0	0	0	1	0	0	0	0	0	0	0	0	0	0	0	0	0	1	0	0	0	0	0
QHR84773.1 pseudomytilin 2 [Mytilus galloprovincialis]	2	0	0	0	0	0	0	0	1	0	0	0	0	0	0	0	0	0	0	0	0	0	0	0	0	0	0	0	0	1	1	1	0	0	0	0	0	0	0	0	0	0	0	1	0	0	0	0	0
QAA78616.1 catechol oxidase [Mytilus galloprovincialis]	4	0	0	0	0	1	2	0	3	0	1	0	1	0	0	0	0	1	1	2	1	2	0	1	0	0	2	1	0	2	2	0	0	0	1	0	2	0	1	0	0	0	0	2	0	0	0	1	3
QBM06343.1 R-type lectin 2 [Mytilus galloprovincialis]	0	0	0	0	0	0	2	0	1	0	0	0	0	0	0	3	0	0	0	0	0	2	0	0	0	0	1	1	0	1	1	0	0	0	1	0	0	1	0	0	0	0	0	0	0	0	0	0	1
QBM06342.1 R-type lectin 1 [Mytilus galloprovincialis]	0	0	0	0	0	0	2	0	1	0	0	0	0	0	0	3	0	0	0	0	0	2	0	0	0	0	1	1	0	1	1	0	0	0	1	0	0	1	0	0	0	0	0	0	0	0	0	0	1
QBR98053.1 CYP2-like protein, partial [Mytilus galloprovincialis]	0	0	0	0	1	0	1	0	0	0	0	0	2	0	0	0	0	0	0	1	0	0	0	0	0	0	1	0	0	1	2	0	0	0	0	0	1	1	1	0	0	0	0	0	0	0	0	0	0
ARX95357.1 histone H3, partial [Mytilus galloprovincialis]	2	0	2	0	0	0	0	0	0	0	0	0	0	0	0	0	0	0	0	1	0	0	0	0	0	0	0	1	0	1	0	0	0	0	0	0	0	2	0	0	0	0	0	0	0	0	0	0	0
ARX95356.1 histone H3, partial [Mytilus galloprovincialis]	2	0	1	0	0	0	0	0	0	0	0	0	0	0	0	0	0	0	0	1	0	0	0	0	0	0	0	0	0	1	0	0	0	0	0	0	0	3	0	0	0	0	0	0	0	0	0	0	0
ARX95355.1 histone H3, partial [Mytilus galloprovincialis]	2	0	2	0	0	0	0	0	0	0	0	0	0	0	0	0	0	0	0	1	0	0	0	0	0	0	0	1	0	1	0	0	0	0	0	0	0	2	0	0	0	0	0	0	0	0	0	0	0
ARX95354.1 histone H3, partial [Mytilus galloprovincialis]	2	0	2	0	0	0	0	0	0	0	0	0	0	0	0	0	0	0	0	1	0	0	0	0	0	0	0	1	0	1	0	0	0	0	0	0	0	2	0	0	0	0	0	0	0	0	0	0	0
ARX95353.1 histone H3, partial [Mytilus galloprovincialis]	2	0	2	0	0	0	0	0	0	0	0	0	0	0	0	0	0	0	0	1	0	0	0	0	0	0	0	1	0	1	0	0	0	0	0	0	0	2	0	0	0	0	0	0	0	0	0	0	0
ADK51973.1 cytochrome oxidase subunit 1, partial (mitochondrion) [Mytilus galloprovincialis]	1	0	0	0	0	0	1	0	0	0	0	0	0	0	0	3	0	0	2	0	2	2	0	1	0	0	0	0	0	1	3	0	0	0	0	0	2	0	0	0	0	0	0	1	0	0	0	0	0
ADH41936.1 cytochrome oxidase subunit 1, partial (mitochondrion) [Mytilus galloprovincialis]	1	0	0	0	0	0	1	0	0	0	0	0	0	0	0	3	0	0	2	0	2	2	0	1	0	0	0	0	0	1	3	0	0	0	0	0	2	0	1	0	0	0	0	1	0	0	0	0	0
ADH41929.1 cytochrome oxidase subunit 1, partial (mitochondrion) [Mytilus galloprovincialis]	1	0	0	0	0	0	1	0	0	0	0	0	0	0	0	3	0	0	2	0	2	2	1	4	0	0	0	0	0	2	3	1	0	0	0	0	3	1	1	1	1	0	0	1	0	0	0	0	0
ADH41928.1 cytochrome oxidase subunit 1, partial (mitochondrion) [Mytilus galloprovincialis]	1	0	0	0	0	0	1	0	0	0	0	0	0	0	0	3	0	0	2	0	2	2	0	1	0	0	0	0	0	1	3	0	0	0	0	0	2	0	1	0	0	0	0	1	0	0	0	0	0
ADH41927.1 cytochrome oxidase subunit 1, partial (mitochondrion) [Mytilus galloprovincialis]	1	0	0	0	0	0	1	0	0	0	0	0	0	0	0	3	0	0	2	0	2	1	0	1	0	0	0	0	0	1	3	0	0	0	0	0	2	0	1	0	0	0	0	1	0	0	0	0	0
ADH41926.1 cytochrome oxidase subunit 1, partial (mitochondrion) [Mytilus galloprovincialis]	1	0	0	0	0	0	1	0	0	0	0	0	0	0	0	3	0	0	2	0	2	2	0	1	0	0	0	0	0	1	3	0	0	0	0	0	2	0	1	0	0	0	0	1	0	0	0	0	0
QAB05317.1 macrophage migration inhibitory factor-like protein [Mytilus galloprovincialis]	0	0	1	0	0	0	0	0	1	0	0	0	0	0	0	0	0	0	0	1	0	0	0	1	0	0	1	0	0	1	0	0	0	0	0	0	0	0	0	0	0	0	0	1	0	0	0	0	0
QAB05316.1 macrophage migration inhibitory factor-like protein [Mytilus galloprovincialis]	1	0	1	0	0	0	0	0	0	0	0	0	0	0	0	1	0	0	0	1	0	1	0	0	0	0	1	0	0	0	0	0	0	0	0	0	0	0	0	0	0	0	0	0	0	0	0	0	2
QAB05315.1 macrophage migration inhibitory factor-like protein [Mytilus galloprovincialis]	0	0	1	0	0	1	0	0	0	0	0	0	0	0	0	1	0	0	0	0	0	0	0	0	0	0	1	0	0	0	0	0	0	0	0	0	0	1	0	0	0	0	0	0	0	0	0	0	0
QAB05314.1 macrophage migration inhibitory factor-like protein [Mytilus galloprovincialis]	0	0	1	0	0	0	0	0	1	0	0	0	0	0	0	0	0	0	0	1	0	0	0	0	0	0	1	0	0	0	0	0	0	0	0	0	0	1	0	0	0	0	0	0	0	0	0	0	0
QAB05313.1 macrophage migration inhibitory factor-like protein [Mytilus galloprovincialis]	0	0	0	0	0	0	2	0	1	0	1	0	0	0	0	0	0	0	0	1	0	1	0	1	0	0	2	0	0	1	0	0	0	0	0	0	2	1	0	0	0	0	0	0	0	0	0	0	1
QAB05312.1 macrophage migration inhibitory factor-like protein [Mytilus galloprovincialis]	0	0	1	0	0	0	0	0	0	0	0	0	0	0	0	0	0	0	0	0	0	1	0	0	0	0	1	0	0	0	0	0	0	0	0	0	0	0	0	0	0	0	0	0	0	0	0	0	0
QAB05311.1 macrophage migration inhibitory factor-like protein [Mytilus galloprovincialis]	0	0	0	0	0	0	2	0	1	0	0	0	0	0	0	0	0	0	0	0	0	1	0	2	1	0	0	1	0	1	0	0	0	0	1	0	1	2	0	0	1	0	0	0	0	0	0	0	0
QAB05310.1 macrophage migration inhibitory factor-like protein [Mytilus galloprovincialis]	1	0	0	0	0	0	0	0	0	0	0	0	0	0	0	0	0	0	0	0	0	0	0	0	0	0	0	0	0	0	0	0	0	0	0	0	1	0	0	0	0	0	0	0	0	0	0	0	0
QAB05309.1 macrophage migration inhibitory factor-like protein [Mytilus galloprovincialis]	0	0	0	0	0	0	0	0	1	0	0	0	0	0	0	0	0	0	0	0	0	1	0	0	0	0	0	0	0	0	1	0	0	0	0	0	0	0	0	0	0	0	0	0	0	0	0	0	1
AZR69215.1 cytochrome oxidase III, partial (mitochondrion) [Mytilus galloprovincialis]	0	0	0	0	0	0	1	0	0	0	1	0	0	0	0	0	0	0	2	0	2	0	0	1	0	0	0	0	0	1	0	0	0	0	0	0	0	4	0	0	0	0	0	0	0	0	0	0	0
AZR69214.1 cytochrome oxidase III, partial (mitochondrion) [Mytilus galloprovincialis]	0	0	0	0	0	0	1	0	0	0	1	0	0	0	0	0	0	0	2	0	2	0	0	1	0	0	0	0	0	1	0	0	0	0	0	0	0	4	0	0	0	0	0	0	0	0	0	0	0
AZR69213.1 cytochrome oxidase III, partial (mitochondrion) [Mytilus galloprovincialis]	0	0	0	0	0	0	1	0	0	0	1	0	0	0	0	0	0	0	2	0	2	0	0	1	0	0	0	0	0	1	0	0	0	0	0	0	0	4	0	0	0	0	0	0	0	0	0	0	0
AZR69212.1 cytochrome oxidase III, partial (mitochondrion) [Mytilus galloprovincialis]	0	0	0	0	0	0	1	0	0	0	1	0	0	0	0	0	0	0	2	0	2	0	0	1	0	0	0	0	0	1	0	0	0	0	0	0	0	4	0	0	0	0	0	0	0	0	0	0	0
AZR69211.1 cytochrome oxidase III, partial (mitochondrion) [Mytilus galloprovincialis]	0	0	0	0	0	0	1	0	0	0	1	0	0	0	0	0	0	0	2	0	2	0	0	1	0	0	0	0	0	1	0	0	0	0	0	0	0	4	0	0	0	0	0	0	0	0	0	0	0
AZR69210.1 cytochrome oxidase III, partial (mitochondrion) [Mytilus galloprovincialis]	0	0	0	0	0	0	1	0	0	0	1	0	0	0	0	0	0	0	2	0	2	0	0	1	0	0	0	0	0	1	0	0	0	0	0	0	0	4	0	0	0	0	0	0	0	0	0	0	0
AZR69209.1 cytochrome oxidase III, partial (mitochondrion) [Mytilus galloprovincialis]	0	0	0	0	0	0	1	0	0	0	1	0	0	0	0	0	0	0	2	0	2	0	0	1	0	0	0	0	0	1	0	0	0	0	0	0	0	4	0	0	0	0	0	0	0	0	0	0	0
AZR69208.1 cytochrome oxidase III, partial (mitochondrion) [Mytilus galloprovincialis]	0	0	0	0	0	0	1	0	0	0	1	0	0	0	0	0	0	0	2	0	2	0	0	1	0	0	0	0	0	1	0	0	0	0	0	0	0	4	0	0	0	0	0	0	0	0	0	0	0
AZR69207.1 cytochrome oxidase III, partial (mitochondrion) [Mytilus galloprovincialis]	0	0	0	0	0	0	1	0	0	0	1	0	0	0	0	0	0	0	2	0	2	0	0	1	0	0	0	0	0	1	0	0	0	0	0	0	0	4	0	0	0	0	0	0	0	0	0	0	0
AZR69206.1 cytochrome oxidase III, partial (mitochondrion) [Mytilus galloprovincialis]	0	0	0	0	0	0	1	0	0	0	1	0	0	0	0	0	0	0	2	0	2	0	0	1	0	0	0	0	0	1	0	0	0	0	0	0	0	4	0	0	0	0	0	0	0	0	0	0	0
AZR69205.1 cytochrome oxidase III, partial (mitochondrion) [Mytilus galloprovincialis]	0	0	0	0	0	0	1	0	0	0	1	0	0	0	0	0	0	0	2	0	2	0	0	1	0	0	0	0	0	1	0	0	0	0	0	0	0	4	0	0	0	0	0	0	0	0	0	0	0
AZR69204.1 cytochrome oxidase III, partial (mitochondrion) [Mytilus galloprovincialis]	0	0	0	0	0	0	1	0	0	0	1	0	0	0	0	0	0	0	2	0	2	0	0	1	0	0	0	0	0	1	0	0	0	0	0	0	0	4	0	0	0	0	0	0	0	0	0	0	0
AZR69203.1 cytochrome oxidase III, partial (mitochondrion) [Mytilus galloprovincialis]	0	0	0	0	0	0	1	0	0	0	1	0	0	0	0	0	0	0	2	0	2	0	0	1	0	0	0	0	0	1	0	0	0	0	0	0	0	4	0	0	0	0	0	0	0	0	0	0	0
AZR69202.1 cytochrome oxidase III, partial (mitochondrion) [Mytilus galloprovincialis]	0	0	0	0	0	0	1	0	0	0	1	0	0	0	0	0	0	0	2	0	2	0	0	1	0	0	0	0	0	1	0	0	0	0	0	0	0	4	0	0	0	0	0	0	0	0	0	0	0
AZR69201.1 cytochrome oxidase III, partial (mitochondrion) [Mytilus galloprovincialis]	0	0	0	0	0	0	1	0	0	0	1	0	0	0	0	0	0	0	2	0	2	0	0	1	0	0	0	0	0	1	0	0	0	0	0	0	0	4	0	0	0	0	0	0	0	0	0	0	0
AZR69200.1 cytochrome oxidase III, partial (mitochondrion) [Mytilus galloprovincialis]	0	0	0	0	0	0	1	0	0	0	1	0	0	0	0	0	0	0	2	0	2	0	0	1	0	0	0	0	0	1	0	0	0	0	0	0	0	4	0	0	0	0	0	0	0	0	0	0	0
AZR69199.1 cytochrome oxidase III, partial (mitochondrion) [Mytilus galloprovincialis]	0	0	0	0	0	0	1	0	0	0	1	0	0	0	0	0	0	0	2	0	2	0	0	1	0	0	0	0	0	1	0	0	0	0	0	0	0	4	0	0	0	0	0	0	0	0	0	0	0
AZR69198.1 cytochrome oxidase III, partial (mitochondrion) [Mytilus galloprovincialis]	0	0	0	0	0	0	1	0	0	0	1	0	0	0	0	0	0	0	2	0	2	0	0	1	0	0	0	0	0	1	0	0	0	0	0	0	0	4	0	0	0	0	0	0	0	0	0	0	0
AZR69197.1 cytochrome oxidase III, partial (mitochondrion) [Mytilus galloprovincialis]	0	0	0	0	0	0	1	0	0	0	1	0	0	0	0	0	0	0	2	0	2	0	0	1	0	0	0	0	0	1	0	0	0	0	0	0	0	4	0	0	0	0	0	0	0	0	0	0	0
AZR69196.1 cytochrome oxidase III, partial (mitochondrion) [Mytilus galloprovincialis]	0	0	0	0	0	0	1	0	0	0	1	0	0	0	0	0	0	0	2	0	2	0	0	1	0	0	0	0	0	1	0	0	0	0	0	0	0	4	0	0	0	0	0	0	0	0	0	0	0
AZR69195.1 cytochrome oxidase III, partial (mitochondrion) [Mytilus galloprovincialis]	0	0	0	0	0	0	1	0	0	0	1	0	0	0	0	0	0	0	2	0	2	0	0	1	0	0	0	0	0	1	0	0	0	0	0	0	0	4	0	0	0	0	0	0	0	0	0	0	0
AZR69194.1 cytochrome oxidase III, partial (mitochondrion) [Mytilus galloprovincialis]	0	0	0	0	0	0	1	0	0	0	1	0	0	0	0	0	0	0	2	0	2	0	0	1	0	0	0	0	0	1	0	0	0	0	0	0	0	4	0	0	0	0	0	0	0	0	0	0	0
AZR69193.1 cytochrome oxidase III, partial (mitochondrion) [Mytilus galloprovincialis]	0	0	0	0	0	0	1	0	0	0	1	0	0	0	0	0	0	0	2	0	2	0	0	1	0	0	0	0	0	1	0	0	0	0	0	0	0	4	0	0	0	0	0	0	0	0	0	0	0
AZR69192.1 cytochrome oxidase III, partial (mitochondrion) [Mytilus galloprovincialis]	0	0	0	0	0	0	1	0	0	0	1	0	0	0	0	0	0	0	2	0	2	0	0	1	0	0	0	0	0	1	0	0	0	0	0	0	0	4	0	0	0	0	0	0	0	0	0	0	0
AZR69191.1 cytochrome oxidase III, partial (mitochondrion) [Mytilus galloprovincialis]	0	0	0	0	0	0	1	0	0	0	1	0	0	0	0	0	0	0	2	0	2	0	0	1	0	0	0	0	0	1	0	0	0	0	0	0	0	4	0	0	0	0	0	0	0	0	0	0	0
AZR69190.1 cytochrome oxidase III, partial (mitochondrion) [Mytilus galloprovincialis]	0	0	0	0	0	0	1	0	0	0	1	0	0	0	0	0	0	0	2	0	2	0	0	1	0	0	0	0	0	1	0	0	0	0	0	0	0	4	0	0	0	0	0	0	0	0	0	0	0
AZR69189.1 cytochrome oxidase III, partial (mitochondrion) [Mytilus galloprovincialis]	0	0	0	0	0	0	1	0	0	0	1	0	0	0	0	0	0	0	2	0	2	0	0	1	0	0	0	0	0	1	0	0	0	0	0	0	0	4	0	0	0	0	0	0	0	0	0	0	0
AZR69188.1 cytochrome oxidase III, partial (mitochondrion) [Mytilus galloprovincialis]	0	0	0	0	0	0	1	0	0	0	1	0	0	0	0	0	0	0	2	0	2	0	0	1	0	0	0	0	0	1	0	0	0	0	0	0	0	4	0	0	0	0	0	0	0	0	0	0	0
AZR69187.1 cytochrome oxidase III, partial (mitochondrion) [Mytilus galloprovincialis]	0	0	0	0	0	0	1	0	0	0	1	0	0	0	0	0	0	0	2	0	2	0	0	1	0	0	0	0	0	1	0	0	0	0	0	0	0	4	0	0	0	0	0	0	0	0	0	0	0
AZR69186.1 cytochrome oxidase III, partial (mitochondrion) [Mytilus galloprovincialis]	0	0	0	0	0	0	1	0	0	0	1	0	0	0	0	0	0	0	2	0	2	0	0	1	0	0	0	0	0	1	0	0	0	0	0	0	0	4	0	0	0	0	0	0	0	0	0	0	0
AZR69185.1 cytochrome oxidase III, partial (mitochondrion) [Mytilus galloprovincialis]	0	0	0	0	0	0	1	0	0	0	1	0	0	0	0	0	0	0	2	0	2	0	0	1	0	0	0	0	0	1	0	0	0	0	0	0	0	4	0	0	0	0	0	0	0	0	0	0	0
AZR69184.1 cytochrome oxidase III, partial (mitochondrion) [Mytilus galloprovincialis]	0	0	0	0	0	0	1	0	0	0	1	0	0	0	0	0	0	0	2	0	2	0	0	1	0	0	0	0	0	1	0	0	0	0	0	0	0	4	0	0	0	0	0	0	0	0	0	0	0
AZR69183.1 cytochrome oxidase III, partial (mitochondrion) [Mytilus galloprovincialis]	0	0	0	0	0	0	1	0	0	0	1	0	0	0	0	0	0	0	2	0	2	0	0	1	0	0	0	0	0	1	0	0	0	0	0	0	0	4	0	0	0	0	0	0	0	0	0	0	0
AZR69182.1 cytochrome oxidase III, partial (mitochondrion) [Mytilus galloprovincialis]	0	0	0	0	0	0	1	0	0	0	1	0	0	0	0	0	0	0	2	0	2	0	0	1	0	0	0	0	0	1	0	0	0	0	0	0	0	4	0	0	0	0	0	0	0	0	0	0	0
AZR69181.1 cytochrome oxidase III, partial (mitochondrion) [Mytilus galloprovincialis]	0	0	0	0	0	0	1	0	0	0	1	0	0	0	0	0	0	0	2	0	2	0	0	1	0	0	0	0	0	1	0	0	0	0	0	0	0	4	0	0	0	0	0	0	0	0	0	0	0
AZR69180.1 cytochrome oxidase III, partial (mitochondrion) [Mytilus galloprovincialis]	0	0	0	0	0	0	1	0	0	0	1	0	0	0	0	0	0	0	2	0	2	0	0	1	0	0	0	0	0	1	0	0	0	0	0	0	0	4	0	0	0	0	0	0	0	0	0	0	0
AZR69179.1 cytochrome oxidase III, partial (mitochondrion) [Mytilus galloprovincialis]	0	0	0	0	0	0	1	0	0	0	1	0	0	0	0	0	0	0	2	0	2	0	0	1	0	0	0	0	0	1	0	0	0	0	0	0	0	4	0	0	0	0	0	0	0	0	0	0	0
AZR69178.1 cytochrome oxidase III, partial (mitochondrion) [Mytilus galloprovincialis]	0	0	0	0	0	0	1	0	0	0	1	0	0	0	0	0	0	0	2	0	2	0	0	1	0	0	0	0	0	1	0	0	0	0	0	0	0	4	0	0	0	0	0	0	0	0	0	0	0
AZR69177.1 cytochrome oxidase III, partial (mitochondrion) [Mytilus galloprovincialis]	0	0	0	0	0	0	1	0	0	0	1	0	0	0	0	0	0	0	2	0	2	0	0	1	0	0	0	0	0	1	0	0	0	0	0	0	0	4	0	0	0	0	0	0	0	0	0	0	0
AZR69176.1 cytochrome oxidase III, partial (mitochondrion) [Mytilus galloprovincialis]	0	0	0	0	0	0	1	0	0	0	1	0	0	0	0	0	0	0	2	0	2	0	0	1	0	0	0	0	0	1	0	0	0	0	0	0	0	4	0	0	0	0	0	0	0	0	0	0	0
AZR69175.1 cytochrome oxidase III, partial (mitochondrion) [Mytilus galloprovincialis]	0	0	0	0	0	0	1	0	0	0	1	0	0	0	0	0	0	0	2	0	2	0	0	1	0	0	0	0	0	1	0	0	0	0	0	0	0	4	0	0	0	0	0	0	0	0	0	0	0
AZR69174.1 cytochrome oxidase III, partial (mitochondrion) [Mytilus galloprovincialis]	0	0	0	0	0	0	1	0	0	0	1	0	0	0	0	0	0	0	2	0	2	0	0	1	0	0	0	0	0	1	0	0	0	0	0	0	0	4	0	0	0	0	0	0	0	0	0	0	0
AZR69173.1 cytochrome oxidase III, partial (mitochondrion) [Mytilus galloprovincialis]	0	0	0	0	0	0	1	0	0	0	1	0	0	0	0	0	0	0	2	0	2	0	0	1	0	0	0	0	0	1	0	0	0	0	0	0	0	4	0	0	0	0	0	0	0	0	0	0	0
AZR69172.1 cytochrome oxidase III, partial (mitochondrion) [Mytilus galloprovincialis]	0	0	0	0	0	0	1	0	0	0	1	0	0	0	0	0	0	0	2	0	2	0	0	1	0	0	0	0	0	1	0	0	0	0	0	0	0	4	0	0	0	0	0	0	0	0	0	0	0
AZR69171.1 cytochrome oxidase III, partial (mitochondrion) [Mytilus galloprovincialis]	0	0	0	0	0	0	1	0	0	0	1	0	0	0	0	0	0	0	2	0	2	0	0	1	0	0	0	0	0	1	0	0	0	0	0	0	0	3	0	0	0	0	0	0	0	0	0	0	0
AZR69170.1 cytochrome oxidase III, partial (mitochondrion) [Mytilus galloprovincialis]	0	0	0	0	0	0	1	0	0	0	1	0	0	0	0	0	0	0	2	0	2	0	0	1	0	0	0	0	0	1	0	0	0	0	0	0	0	4	0	0	0	0	0	0	0	0	0	0	0
AZR69169.1 cytochrome oxidase III, partial (mitochondrion) [Mytilus galloprovincialis]	0	0	0	0	0	0	1	0	0	0	1	0	0	0	0	0	0	0	2	0	2	0	0	1	0	0	0	0	0	1	0	0	0	0	0	0	0	3	0	0	0	0	0	0	0	0	0	0	0
AZR69168.1 cytochrome oxidase III, partial (mitochondrion) [Mytilus galloprovincialis]	0	0	0	0	0	0	1	0	0	0	1	0	0	0	0	0	0	0	2	0	2	0	0	1	0	0	0	0	0	1	0	0	0	0	0	0	0	4	0	0	0	0	0	0	0	0	0	0	0
AZR69167.1 cytochrome oxidase III, partial (mitochondrion) [Mytilus galloprovincialis]	0	0	0	0	0	0	1	0	0	0	1	0	0	0	0	0	0	0	2	0	2	0	0	1	0	0	0	0	0	1	0	0	0	0	0	0	0	4	0	0	0	0	0	0	0	0	0	0	0
AZR69166.1 cytochrome oxidase III, partial (mitochondrion) [Mytilus galloprovincialis]	0	0	0	0	0	0	1	0	0	0	1	0	0	0	0	0	0	0	2	0	2	0	0	1	0	0	0	0	0	1	0	0	0	0	0	0	0	4	0	0	0	0	0	0	0	0	0	0	0
AZR69165.1 cytochrome oxidase III, partial (mitochondrion) [Mytilus galloprovincialis]	0	0	0	0	0	0	1	0	0	0	1	0	0	0	0	0	0	0	2	0	2	0	0	1	0	0	0	0	0	1	0	0	0	0	0	0	0	4	0	0	0	0	0	0	0	0	0	0	0
AZR69164.1 cytochrome oxidase III, partial (mitochondrion) [Mytilus galloprovincialis]	0	0	0	0	0	0	1	0	0	0	1	0	0	0	0	0	0	0	2	0	2	0	0	1	0	0	0	0	0	1	0	0	0	0	0	0	0	4	0	0	0	0	0	0	0	0	0	0	0
AZR69163.1 cytochrome oxidase III, partial (mitochondrion) [Mytilus galloprovincialis]	0	0	0	0	0	0	1	0	0	0	1	0	0	0	0	0	0	0	2	0	2	0	0	1	0	0	0	0	0	1	0	0	0	0	0	0	0	4	0	0	0	0	0	0	0	0	0	0	0
AZR69162.1 cytochrome oxidase III, partial (mitochondrion) [Mytilus galloprovincialis]	0	0	0	0	0	0	1	0	0	0	1	0	0	0	0	0	0	0	2	0	2	0	0	1	0	0	0	0	0	1	0	0	0	0	0	0	0	4	0	0	0	0	0	0	0	0	0	0	0
AZR69161.1 cytochrome oxidase III, partial (mitochondrion) [Mytilus galloprovincialis]	0	0	0	0	0	0	1	0	0	0	1	0	0	0	0	0	0	0	2	0	2	0	0	1	0	0	0	0	0	2	0	0	0	0	0	0	0	3	0	0	0	0	0	0	0	0	0	0	0
AZR69160.1 cytochrome oxidase III, partial (mitochondrion) [Mytilus galloprovincialis]	0	0	0	0	0	0	1	0	0	0	1	0	0	0	0	0	0	0	2	0	2	0	0	1	0	0	0	0	0	1	0	0	0	0	0	0	0	4	0	0	0	0	0	0	0	0	0	0	0
AZR69159.1 cytochrome oxidase III, partial (mitochondrion) [Mytilus galloprovincialis]	0	0	0	0	0	0	1	0	0	0	1	0	0	0	0	0	0	0	2	0	2	0	0	1	0	0	0	0	0	1	0	0	0	0	0	0	0	4	0	0	0	0	0	0	0	0	0	0	0
AZR69158.1 cytochrome oxidase III, partial (mitochondrion) [Mytilus galloprovincialis]	0	0	0	0	0	0	1	0	0	0	1	0	0	0	0	0	0	0	2	0	2	0	0	1	0	0	0	0	0	1	0	0	0	0	0	0	0	4	0	0	0	0	0	0	0	0	0	0	0
AZR69157.1 cytochrome oxidase III, partial (mitochondrion) [Mytilus galloprovincialis]	0	0	0	0	0	0	1	0	0	0	1	0	0	0	0	0	0	0	2	0	2	0	0	1	0	0	0	0	0	1	0	0	0	0	0	0	0	4	0	0	0	0	0	0	0	0	0	0	0
AZR69156.1 cytochrome oxidase III, partial (mitochondrion) [Mytilus galloprovincialis]	0	0	0	0	0	0	1	0	0	0	1	0	0	0	0	0	0	0	2	0	2	0	0	1	0	0	0	0	0	1	0	0	0	0	0	0	0	4	0	0	0	0	0	0	0	0	0	0	0
AZR69155.1 cytochrome oxidase III, partial (mitochondrion) [Mytilus galloprovincialis]	0	0	0	0	0	0	1	0	0	0	1	0	0	0	0	0	0	0	2	0	2	0	0	1	0	0	0	0	0	1	0	0	0	0	0	0	0	4	0	0	0	0	0	0	0	0	0	0	0
AZR69154.1 cytochrome oxidase III, partial (mitochondrion) [Mytilus galloprovincialis]	0	0	0	0	0	0	1	0	0	0	1	0	0	0	0	0	0	0	2	0	2	0	0	1	0	0	0	0	0	1	0	0	0	0	0	0	0	4	0	0	0	0	0	0	0	0	0	0	0
AZR69153.1 cytochrome oxidase III, partial (mitochondrion) [Mytilus galloprovincialis]	0	0	0	0	0	0	1	0	0	0	1	0	0	0	0	0	0	0	2	0	2	0	0	1	0	0	0	0	0	1	0	0	0	0	0	0	0	4	0	0	0	0	0	0	0	0	0	0	0
AZR69152.1 cytochrome oxidase III, partial (mitochondrion) [Mytilus galloprovincialis]	0	0	0	0	0	0	1	0	0	0	1	0	0	0	0	0	0	0	2	0	2	0	0	1	0	0	0	0	0	1	0	0	0	0	0	0	0	4	0	0	0	0	0	0	0	0	0	0	0
AZR69151.1 cytochrome oxidase III, partial (mitochondrion) [Mytilus galloprovincialis]	0	0	0	0	0	0	1	0	0	0	1	0	0	0	0	0	0	0	2	0	2	0	0	1	0	0	0	0	0	1	0	0	0	0	0	0	0	4	0	0	0	0	0	0	0	0	0	0	0
AZR69150.1 cytochrome oxidase III, partial (mitochondrion) [Mytilus galloprovincialis]	0	0	0	0	0	0	1	0	0	0	1	0	0	0	0	0	0	0	2	0	2	0	0	1	0	0	0	0	0	1	0	0	0	0	0	0	0	4	0	0	0	0	0	0	0	0	0	0	0
AZR69149.1 cytochrome oxidase III, partial (mitochondrion) [Mytilus galloprovincialis]	0	0	0	0	0	0	1	0	0	0	1	0	0	0	0	0	0	0	2	0	2	0	0	1	0	0	0	0	0	1	0	0	0	0	0	0	0	4	0	0	0	0	0	0	0	0	0	0	0
AZR69148.1 cytochrome oxidase III, partial (mitochondrion) [Mytilus galloprovincialis]	0	0	0	0	0	0	1	0	0	0	1	0	0	0	0	0	0	0	2	0	2	0	0	1	0	0	0	0	0	1	0	0	0	0	0	0	0	4	0	0	0	0	0	0	0	0	0	0	0
AZR69147.1 cytochrome oxidase III, partial (mitochondrion) [Mytilus galloprovincialis]	0	0	0	0	0	0	1	0	0	0	1	0	0	0	0	0	0	0	2	0	2	0	0	1	0	0	0	0	0	1	0	0	0	0	0	0	0	4	0	0	0	0	0	0	0	0	0	0	0
AZR69146.1 cytochrome oxidase III, partial (mitochondrion) [Mytilus galloprovincialis]	0	0	0	0	0	0	1	0	0	0	1	0	0	0	0	0	0	0	2	0	2	0	0	1	0	0	0	0	0	1	0	0	0	0	0	0	0	4	0	0	0	0	0	0	0	0	0	0	0
AZR69145.1 cytochrome oxidase III, partial (mitochondrion) [Mytilus galloprovincialis]	0	0	0	0	0	0	1	0	0	0	1	0	0	0	0	0	0	0	2	0	2	0	0	1	0	0	0	0	0	1	0	0	0	0	0	0	0	4	0	0	0	0	0	0	0	0	0	0	0
AZR69144.1 cytochrome oxidase III, partial (mitochondrion) [Mytilus galloprovincialis]	0	0	0	0	0	0	1	0	0	0	1	0	0	0	0	0	0	0	2	0	2	0	0	1	0	0	0	0	0	1	0	0	0	0	0	0	0	4	0	0	0	0	0	0	0	0	0	0	0
AZR69143.1 cytochrome oxidase III, partial (mitochondrion) [Mytilus galloprovincialis]	0	0	0	0	0	0	1	0	0	0	1	0	0	0	0	0	0	0	2	0	2	0	0	1	0	0	0	0	0	1	0	0	0	0	0	0	0	4	0	0	0	0	0	0	0	0	0	0	0
AZR69142.1 cytochrome oxidase III, partial (mitochondrion) [Mytilus galloprovincialis]	0	0	0	0	0	0	1	0	0	0	1	0	0	0	0	0	0	0	2	0	2	0	0	1	0	0	0	0	0	1	0	0	0	0	0	0	0	4	0	0	0	0	0	0	0	0	0	0	0
AZR69141.1 cytochrome oxidase III, partial (mitochondrion) [Mytilus galloprovincialis]	0	0	0	0	0	0	1	0	0	0	1	0	0	0	0	0	0	0	2	0	2	0	0	1	0	0	0	0	0	1	0	0	0	0	0	0	0	3	0	0	0	0	0	0	0	0	0	0	0
AZR69140.1 cytochrome oxidase III, partial (mitochondrion) [Mytilus galloprovincialis]	0	0	0	0	0	0	1	0	0	0	1	0	0	0	0	0	0	0	2	0	2	0	0	1	0	0	0	0	0	1	0	0	0	0	0	0	0	4	0	0	0	0	0	0	0	0	0	0	0
AZR69139.1 cytochrome oxidase III, partial (mitochondrion) [Mytilus galloprovincialis]	0	0	0	0	0	0	1	0	0	0	1	0	0	0	0	0	0	0	2	0	2	0	0	1	0	0	0	0	0	1	1	0	0	0	0	0	0	3	0	0	0	0	0	0	0	0	0	0	0
AZR69138.1 cytochrome oxidase III, partial (mitochondrion) [Mytilus galloprovincialis]	0	0	0	0	0	0	1	0	0	0	1	0	0	0	0	0	0	0	2	0	2	0	0	1	0	0	0	0	0	1	0	0	0	0	0	0	0	4	0	0	0	0	0	0	0	0	0	0	0
AZR69137.1 cytochrome oxidase III, partial (mitochondrion) [Mytilus galloprovincialis]	0	0	0	0	0	0	1	0	0	0	1	0	0	0	0	0	0	0	2	0	2	0	0	1	0	0	0	0	0	1	0	0	0	0	0	0	0	4	0	0	0	0	0	0	0	0	0	0	0
AZR69136.1 cytochrome oxidase III, partial (mitochondrion) [Mytilus galloprovincialis]	0	0	0	0	0	0	1	0	0	0	1	0	0	0	0	0	0	0	2	0	2	0	0	1	0	0	0	0	0	1	0	0	0	0	0	0	0	4	0	0	0	0	0	0	0	0	0	0	0
AZR69135.1 cytochrome oxidase III, partial (mitochondrion) [Mytilus galloprovincialis]	0	0	0	0	0	0	1	0	0	0	1	0	0	0	0	0	0	0	2	0	2	0	0	1	0	0	0	0	0	1	0	0	0	0	0	0	0	4	0	0	0	0	0	0	0	0	0	0	0
AZR69134.1 cytochrome oxidase III, partial (mitochondrion) [Mytilus galloprovincialis]	0	0	0	0	0	0	1	0	0	0	1	0	0	0	0	0	0	0	2	0	2	0	0	1	0	0	0	0	0	1	0	0	0	0	0	0	0	4	0	0	0	0	0	0	0	0	0	0	0
AZR69133.1 cytochrome oxidase III, partial (mitochondrion) [Mytilus galloprovincialis]	0	0	0	0	0	0	1	0	0	0	1	0	0	0	0	0	0	0	2	0	2	0	0	1	0	0	0	0	0	1	0	0	0	0	0	0	0	4	0	0	0	0	0	0	0	0	0	0	0
AZR69132.1 cytochrome oxidase III, partial (mitochondrion) [Mytilus galloprovincialis]	0	0	0	0	0	0	1	0	0	0	1	0	0	0	0	0	0	0	2	0	2	0	0	1	0	0	0	0	0	1	0	0	0	0	0	0	0	4	0	0	0	0	0	0	0	0	0	0	0
AZR69131.1 cytochrome oxidase III, partial (mitochondrion) [Mytilus galloprovincialis]	0	0	0	0	0	0	1	0	0	0	1	0	0	0	0	0	0	0	2	0	2	0	0	1	0	0	0	0	0	1	0	0	0	0	0	0	0	4	0	0	0	0	0	0	0	0	0	0	0
AZR69130.1 cytochrome oxidase III, partial (mitochondrion) [Mytilus galloprovincialis]	0	0	0	0	0	0	1	0	0	0	1	0	0	0	0	0	0	0	2	0	2	0	0	1	0	0	0	0	0	1	0	0	0	0	0	0	0	4	0	0	0	0	0	0	0	0	0	0	0
AZR69129.1 cytochrome oxidase III, partial (mitochondrion) [Mytilus galloprovincialis]	0	0	0	0	0	0	1	0	0	0	1	0	0	0	0	0	0	0	2	0	2	0	0	1	0	0	0	0	0	1	0	0	0	0	0	0	0	4	0	0	0	0	0	0	0	0	0	0	0
AZR69128.1 cytochrome oxidase III, partial (mitochondrion) [Mytilus galloprovincialis]	0	0	0	0	0	0	1	0	0	0	1	0	0	0	0	0	0	0	2	0	2	0	0	1	0	0	0	0	0	1	0	0	0	0	0	0	0	4	0	0	0	0	0	0	0	0	0	0	0
AZR69127.1 cytochrome oxidase III, partial (mitochondrion) [Mytilus galloprovincialis]	0	0	0	0	0	0	1	0	0	0	1	0	0	0	0	0	0	0	2	0	2	0	0	1	0	0	0	0	0	1	0	0	0	0	0	0	0	4	0	0	0	0	0	0	0	0	0	0	0
AZR69126.1 cytochrome oxidase III, partial (mitochondrion) [Mytilus galloprovincialis]	0	0	0	0	0	0	1	0	0	0	1	0	0	0	0	0	0	0	2	0	2	0	0	1	0	0	0	0	0	1	0	0	0	0	0	0	0	4	0	0	0	0	0	0	0	0	0	0	0
AZR69125.1 cytochrome oxidase III, partial (mitochondrion) [Mytilus galloprovincialis]	0	0	0	0	1	0	1	0	0	0	1	0	0	0	0	0	0	0	2	0	2	0	0	1	0	0	0	0	0	1	0	0	0	0	0	0	0	4	0	0	0	0	0	1	0	0	0	0	0
AZR69124.1 cytochrome oxidase III, partial (mitochondrion) [Mytilus galloprovincialis]	0	0	0	0	0	0	1	0	0	0	1	0	0	0	0	0	0	0	2	0	2	0	0	1	0	0	0	0	0	1	0	0	0	0	0	0	0	4	0	0	0	0	0	0	0	0	0	0	0
AZR69123.1 cytochrome oxidase III, partial (mitochondrion) [Mytilus galloprovincialis]	0	0	0	0	0	0	1	0	0	0	1	0	0	0	0	0	0	0	2	0	2	0	0	1	0	0	0	0	0	1	0	0	0	0	0	0	0	4	0	0	0	0	0	0	0	0	0	0	0
AZR69122.1 cytochrome oxidase III, partial (mitochondrion) [Mytilus galloprovincialis]	0	0	0	0	0	0	1	0	0	0	1	0	0	0	0	0	0	0	2	0	2	0	0	1	0	0	0	0	0	1	0	0	0	0	0	0	0	4	0	0	0	0	0	0	0	0	0	0	0
AZR69121.1 cytochrome oxidase III, partial (mitochondrion) [Mytilus galloprovincialis]	0	0	0	0	0	0	1	0	0	0	1	0	0	0	0	0	0	0	2	0	2	0	0	1	0	0	0	0	0	1	0	0	0	0	0	0	0	4	0	0	0	0	0	0	0	0	0	0	0
AZR69120.1 cytochrome oxidase III, partial (mitochondrion) [Mytilus galloprovincialis]	0	0	0	0	0	0	1	0	0	0	1	0	0	0	0	0	0	0	2	0	2	0	0	1	0	0	0	0	0	1	0	0	0	0	0	0	0	4	0	0	0	0	0	0	0	0	0	0	0
AZR69119.1 cytochrome oxidase III, partial (mitochondrion) [Mytilus galloprovincialis]	0	0	0	0	0	0	1	0	0	0	1	0	0	0	0	0	0	0	2	0	2	0	0	1	0	0	0	0	0	1	0	0	0	0	0	0	0	4	0	0	0	0	0	0	0	0	0	0	0
AZR69118.1 cytochrome oxidase III, partial (mitochondrion) [Mytilus galloprovincialis]	0	0	0	0	0	0	1	0	0	0	1	0	0	0	0	0	0	0	2	0	2	0	0	1	0	0	0	0	0	1	0	0	0	0	0	0	0	4	0	0	0	0	0	0	0	0	0	0	0
AZR69117.1 cytochrome oxidase III, partial (mitochondrion) [Mytilus galloprovincialis]	0	0	0	0	0	0	1	0	0	0	1	0	0	0	0	0	0	0	2	0	2	0	0	1	0	0	0	0	0	1	0	0	0	0	0	0	0	4	0	0	0	0	0	0	0	0	0	0	0
AZR69116.1 cytochrome oxidase III, partial (mitochondrion) [Mytilus galloprovincialis]	0	0	0	0	0	0	1	0	0	0	1	0	0	0	0	0	0	0	2	0	2	0	0	1	0	0	0	0	0	1	0	0	0	0	0	0	0	4	0	0	0	0	0	0	0	0	0	0	0
AZR69115.1 cytochrome oxidase III, partial (mitochondrion) [Mytilus galloprovincialis]	0	0	0	0	0	0	1	0	0	0	1	0	0	0	0	0	0	0	2	0	2	0	0	1	0	0	0	0	0	1	0	0	0	0	0	0	0	4	0	0	0	0	0	0	0	0	0	0	0
AZR69114.1 cytochrome oxidase III, partial (mitochondrion) [Mytilus galloprovincialis]	0	0	0	0	0	0	1	0	0	0	1	0	0	0	0	0	0	0	2	0	2	0	0	1	0	0	0	0	0	1	0	0	0	0	0	0	0	4	0	0	0	0	0	0	0	0	0	0	1
AZR69113.1 cytochrome oxidase III, partial (mitochondrion) [Mytilus galloprovincialis]	0	0	0	0	0	0	1	0	0	0	1	0	0	0	0	0	0	0	2	0	2	0	0	1	0	0	0	0	0	1	0	0	0	0	0	0	0	4	0	0	0	0	0	0	0	0	0	0	0
AZR69112.1 cytochrome oxidase III, partial (mitochondrion) [Mytilus galloprovincialis]	0	0	0	0	0	0	1	0	0	0	1	0	0	0	0	0	0	0	2	0	2	0	0	1	0	0	0	0	0	1	0	0	0	0	0	0	0	4	0	0	0	0	0	0	0	0	0	0	0
AZR69111.1 cytochrome oxidase III, partial (mitochondrion) [Mytilus galloprovincialis]	0	0	0	0	0	0	1	0	0	0	1	0	0	0	0	0	0	0	2	0	2	0	0	1	0	0	0	0	0	1	0	0	0	0	0	0	0	4	0	0	0	0	0	0	0	0	0	0	0
AZR69110.1 cytochrome oxidase III, partial (mitochondrion) [Mytilus galloprovincialis]	0	0	0	0	0	0	1	0	0	0	1	0	0	0	0	0	0	0	2	0	2	0	0	1	0	0	0	0	0	1	0	0	0	0	0	0	0	4	0	0	0	0	0	0	0	0	0	0	0
AZR69109.1 cytochrome oxidase III, partial (mitochondrion) [Mytilus galloprovincialis]	0	0	0	0	0	0	1	0	0	0	1	0	0	0	0	0	0	0	2	0	2	0	0	1	0	0	0	0	0	1	0	0	0	0	0	0	0	4	0	0	0	0	0	0	0	0	0	0	0
AZR69108.1 cytochrome oxidase III, partial (mitochondrion) [Mytilus galloprovincialis]	0	0	0	0	0	0	1	0	0	0	1	0	0	0	0	0	0	0	2	0	2	0	0	1	0	0	0	0	0	1	0	0	0	0	0	0	0	4	0	0	0	0	0	0	0	0	0	0	0
AZR69107.1 cytochrome oxidase III, partial (mitochondrion) [Mytilus galloprovincialis]	0	0	0	0	0	0	1	0	0	0	1	0	0	0	0	0	0	0	2	0	2	0	0	1	0	0	0	0	0	1	0	0	0	0	0	0	0	4	0	0	0	0	0	0	0	0	0	0	0
AZR69106.1 cytochrome oxidase III, partial (mitochondrion) [Mytilus galloprovincialis]	0	0	0	0	0	0	1	0	0	0	1	0	0	0	0	0	0	0	2	0	2	0	0	1	0	0	0	0	0	1	0	0	0	0	0	0	0	4	0	0	0	0	0	0	0	0	0	0	0
AZR69105.1 cytochrome oxidase III, partial (mitochondrion) [Mytilus galloprovincialis]	0	0	0	0	0	0	1	0	0	0	1	0	0	0	0	0	0	0	2	0	2	0	0	1	0	0	0	0	0	1	0	0	0	0	0	0	0	4	0	0	0	0	0	0	0	0	0	0	0
AZR69104.1 cytochrome oxidase III, partial (mitochondrion) [Mytilus galloprovincialis]	0	0	0	0	0	0	1	0	0	0	1	0	0	0	0	0	0	0	2	0	2	0	0	1	0	0	0	0	0	1	0	0	0	0	0	0	0	4	0	0	0	0	0	0	0	0	0	0	0
AZR69103.1 cytochrome oxidase III, partial (mitochondrion) [Mytilus galloprovincialis]	0	0	0	0	0	0	1	0	0	0	1	0	0	0	0	0	0	0	2	0	2	0	0	1	0	0	0	0	0	2	0	0	0	0	0	0	0	3	0	0	0	0	0	0	0	0	0	0	0
AZR69102.1 cytochrome oxidase III, partial (mitochondrion) [Mytilus galloprovincialis]	0	0	0	0	0	0	1	0	0	0	1	0	0	0	0	0	0	0	2	0	2	0	0	1	0	0	0	0	0	1	0	0	0	0	0	0	0	4	0	0	0	0	0	0	0	0	0	0	0
AZR69101.1 cytochrome oxidase III, partial (mitochondrion) [Mytilus galloprovincialis]	0	0	0	0	0	0	1	0	0	0	1	0	0	0	0	0	0	0	2	0	2	0	0	1	0	0	0	0	0	1	0	0	0	0	0	0	0	4	0	0	0	0	0	0	0	0	0	0	0
AZR69100.1 cytochrome oxidase III, partial (mitochondrion) [Mytilus galloprovincialis]	0	0	0	0	0	0	1	0	0	0	1	0	0	0	0	0	0	0	2	0	2	0	0	1	0	0	0	0	0	1	0	0	0	0	0	0	0	4	0	0	0	0	0	0	0	0	0	0	0
AZR69099.1 cytochrome oxidase III, partial (mitochondrion) [Mytilus galloprovincialis]	0	0	0	0	0	0	1	0	0	0	1	0	0	0	0	0	0	0	2	0	2	0	0	1	0	0	0	0	0	1	0	0	0	0	0	0	0	4	0	0	0	0	0	0	0	0	0	0	0
AZR69098.1 cytochrome oxidase III, partial (mitochondrion) [Mytilus galloprovincialis]	0	0	0	0	0	0	1	0	0	0	1	0	0	0	0	0	0	0	2	0	2	0	0	1	0	0	0	0	0	1	0	0	0	0	0	0	0	4	0	0	0	0	0	0	0	0	0	0	0
AZR69097.1 cytochrome oxidase III, partial (mitochondrion) [Mytilus galloprovincialis]	0	0	0	0	0	0	1	0	0	0	1	0	0	0	0	0	0	0	2	0	2	0	0	1	0	0	0	0	0	1	0	0	0	0	0	0	0	4	0	0	0	0	0	0	0	0	0	0	0
AZR69096.1 cytochrome oxidase III, partial (mitochondrion) [Mytilus galloprovincialis]	0	0	0	0	0	0	1	0	0	0	1	0	0	0	0	0	0	0	2	0	2	0	0	1	0	0	0	0	0	1	0	0	0	0	0	0	0	4	0	0	0	0	0	0	0	0	0	0	0
AZR69095.1 cytochrome oxidase III, partial (mitochondrion) [Mytilus galloprovincialis]	0	0	0	0	0	0	1	0	0	0	1	0	0	0	0	0	0	0	2	0	2	0	0	1	0	0	0	0	0	1	0	0	0	0	0	0	0	4	0	0	0	0	0	0	0	0	0	0	0
AZR69094.1 cytochrome oxidase III, partial (mitochondrion) [Mytilus galloprovincialis]	0	0	0	0	0	0	1	0	0	0	1	0	0	0	0	0	0	0	2	0	2	0	0	1	0	0	0	0	0	1	0	0	0	0	0	0	0	4	0	0	0	0	0	0	0	0	0	0	0
AZR69093.1 cytochrome oxidase III, partial (mitochondrion) [Mytilus galloprovincialis]	0	0	0	0	0	0	1	0	0	0	1	0	0	0	0	0	0	0	2	0	2	0	0	1	0	0	0	0	0	1	0	0	0	0	0	0	0	4	0	0	0	0	0	0	0	0	0	0	0
AZR69092.1 cytochrome oxidase III, partial (mitochondrion) [Mytilus galloprovincialis]	0	0	0	0	0	0	1	0	0	0	1	0	0	0	0	0	0	0	2	0	2	0	0	1	0	0	0	0	0	1	0	0	0	0	0	0	0	4	0	0	0	0	0	0	0	0	0	0	0
AZR69091.1 cytochrome oxidase III, partial (mitochondrion) [Mytilus galloprovincialis]	0	0	0	0	0	0	1	0	0	0	1	0	0	0	0	0	0	0	2	0	2	0	0	1	0	0	0	0	0	1	0	0	0	0	0	0	0	4	0	0	0	0	0	0	0	0	0	0	0
AZR69090.1 cytochrome oxidase III, partial (mitochondrion) [Mytilus galloprovincialis]	0	0	0	0	0	0	1	0	0	0	1	0	0	0	0	0	0	0	2	0	2	0	0	1	0	0	0	0	0	1	0	0	0	0	0	0	0	4	0	0	0	0	0	0	0	0	0	0	0
AZR69089.1 cytochrome oxidase III, partial (mitochondrion) [Mytilus galloprovincialis]	0	0	0	0	0	0	1	0	0	0	1	0	0	0	0	0	0	0	2	0	2	0	0	1	0	0	0	0	0	1	0	0	0	0	0	0	0	4	0	0	0	0	0	0	0	0	0	0	0
AZR69088.1 cytochrome oxidase III, partial (mitochondrion) [Mytilus galloprovincialis]	0	0	0	0	0	0	1	0	0	0	1	0	0	0	0	0	0	0	2	0	2	0	0	1	0	0	0	0	0	1	0	0	0	0	0	0	0	4	0	0	0	0	0	0	0	0	0	0	0
AZR69087.1 cytochrome oxidase III, partial (mitochondrion) [Mytilus galloprovincialis]	0	0	0	0	0	0	1	0	0	0	1	0	0	0	0	0	0	0	2	0	2	0	0	1	0	0	0	0	0	1	0	0	0	0	0	0	0	4	0	0	0	0	0	0	0	0	0	0	0
AZR69086.1 cytochrome oxidase III, partial (mitochondrion) [Mytilus galloprovincialis]	0	0	0	0	0	0	1	0	0	0	1	0	0	0	0	0	0	0	2	0	2	0	0	1	0	0	0	0	0	1	0	0	0	0	0	0	0	4	0	0	0	0	0	0	0	0	0	0	0
AZR69085.1 cytochrome oxidase III, partial (mitochondrion) [Mytilus galloprovincialis]	0	0	0	0	0	0	1	0	0	0	1	0	0	0	0	0	0	0	2	0	2	0	0	1	0	0	0	0	0	1	0	0	0	0	0	0	0	4	0	0	0	0	0	0	0	0	0	0	0
AZR69084.1 cytochrome oxidase III, partial (mitochondrion) [Mytilus galloprovincialis]	0	0	0	0	0	0	1	0	0	0	1	0	0	0	0	0	0	0	2	0	2	0	0	1	0	0	0	0	0	1	0	0	0	0	0	0	0	4	0	0	0	0	0	0	0	0	0	0	0
AZR69083.1 cytochrome oxidase III, partial (mitochondrion) [Mytilus galloprovincialis]	0	0	0	0	0	0	1	0	0	0	1	0	0	0	0	0	0	0	2	0	2	0	0	1	0	0	0	0	0	1	0	0	0	0	0	0	0	4	0	0	0	0	0	0	0	0	0	0	0
AZR69082.1 cytochrome oxidase III, partial (mitochondrion) [Mytilus galloprovincialis]	0	0	0	0	0	0	1	0	0	0	1	0	0	0	0	0	0	0	2	0	2	0	0	1	0	0	0	0	0	1	0	0	0	0	0	0	0	4	0	0	0	0	0	0	0	0	0	0	0
AZR69081.1 cytochrome oxidase III, partial (mitochondrion) [Mytilus galloprovincialis]	0	0	0	0	0	0	1	0	0	0	1	0	0	0	0	0	0	0	2	0	2	0	0	1	0	0	0	0	0	1	0	0	0	0	0	0	0	4	0	0	0	0	0	0	0	0	0	0	0
AZR69080.1 cytochrome oxidase III, partial (mitochondrion) [Mytilus galloprovincialis]	0	0	0	0	0	0	1	0	0	0	1	0	0	0	0	0	0	0	2	0	2	0	0	1	0	0	0	0	0	1	0	0	0	0	0	0	0	4	0	0	0	0	0	0	0	0	0	0	0
AZR69079.1 cytochrome oxidase III, partial (mitochondrion) [Mytilus galloprovincialis]	0	0	0	0	0	0	1	0	0	0	1	0	0	0	0	0	0	0	2	0	2	0	0	1	0	0	0	0	0	1	0	0	0	0	0	0	0	4	0	0	0	0	0	0	0	0	0	0	0
AZR69078.1 cytochrome oxidase III, partial (mitochondrion) [Mytilus galloprovincialis]	0	0	0	0	0	0	1	0	0	0	1	0	0	0	0	0	0	0	2	0	2	0	0	1	0	0	0	0	0	1	0	0	0	0	0	0	0	4	0	0	0	0	0	0	0	0	0	0	0
AZR69077.1 cytochrome oxidase III, partial (mitochondrion) [Mytilus galloprovincialis]	0	0	0	0	0	0	1	0	0	0	1	0	0	0	0	0	0	0	2	0	2	0	0	1	0	0	0	0	0	1	0	0	0	0	0	0	0	4	0	0	0	0	0	0	0	0	0	0	0
AZR69076.1 cytochrome oxidase III, partial (mitochondrion) [Mytilus galloprovincialis]	0	0	0	0	0	0	1	0	0	0	1	0	0	0	0	0	0	0	2	0	2	0	0	1	0	0	0	0	0	1	0	0	0	0	0	0	0	4	0	0	0	0	0	0	0	0	0	0	0
AZR69075.1 cytochrome oxidase III, partial (mitochondrion) [Mytilus galloprovincialis]	0	0	0	0	0	0	1	0	0	0	1	0	0	0	0	0	0	0	2	0	2	0	0	1	0	0	0	0	0	1	0	0	0	0	0	0	0	4	0	0	0	0	0	0	0	0	0	0	0
AZR69074.1 cytochrome oxidase III, partial (mitochondrion) [Mytilus galloprovincialis]	0	0	0	0	0	0	1	0	0	0	1	0	0	0	0	0	0	0	2	0	2	0	0	1	0	0	0	0	0	1	0	0	0	0	0	0	0	4	0	0	0	0	0	0	0	0	0	0	0
AZR69073.1 cytochrome oxidase III, partial (mitochondrion) [Mytilus galloprovincialis]	0	0	0	0	0	0	1	0	0	0	1	0	0	0	0	0	0	0	2	0	2	0	0	1	0	0	0	0	0	1	0	0	0	0	0	0	0	4	0	0	0	0	0	0	0	0	0	0	0
AZR69072.1 cytochrome oxidase III, partial (mitochondrion) [Mytilus galloprovincialis]	0	0	0	0	0	0	1	0	0	0	1	0	0	0	0	0	0	0	2	0	2	0	0	1	0	0	0	0	0	1	0	0	0	0	0	0	0	4	0	0	0	0	0	0	0	0	0	0	0
AZR69071.1 cytochrome oxidase III, partial (mitochondrion) [Mytilus galloprovincialis]	0	0	0	0	0	0	1	0	0	0	1	0	0	0	0	0	0	0	2	0	2	0	0	1	0	0	0	0	0	1	0	0	0	0	0	0	0	4	0	0	0	0	0	0	0	0	0	0	0
AZR69070.1 cytochrome oxidase III, partial (mitochondrion) [Mytilus galloprovincialis]	0	0	0	0	0	0	1	0	0	0	1	0	0	0	0	0	0	0	2	0	2	0	0	1	0	0	0	0	0	1	0	0	0	0	0	0	0	4	0	0	0	0	0	0	0	0	0	0	0
AZR69069.1 cytochrome oxidase III, partial (mitochondrion) [Mytilus galloprovincialis]	0	0	0	0	0	0	1	0	0	0	1	0	0	0	0	0	0	0	2	0	2	0	0	1	0	0	0	0	0	1	0	0	0	0	0	0	0	4	0	0	0	0	0	0	0	0	0	0	0
AZR69068.1 cytochrome oxidase III, partial (mitochondrion) [Mytilus galloprovincialis]	0	0	0	0	0	0	1	0	0	0	1	0	0	0	0	0	0	0	2	0	2	0	0	1	0	0	0	0	0	1	0	0	0	0	0	0	0	4	0	0	0	0	0	0	0	0	0	0	0
AZR69067.1 cytochrome oxidase III, partial (mitochondrion) [Mytilus galloprovincialis]	0	0	0	0	0	0	1	0	0	0	1	0	0	0	0	0	0	0	2	0	2	0	0	1	0	0	0	0	0	1	0	0	0	0	0	0	0	4	0	0	0	0	0	0	0	0	0	0	0
AZR69066.1 cytochrome oxidase III, partial (mitochondrion) [Mytilus galloprovincialis]	0	0	0	0	0	0	1	0	0	0	1	0	0	0	0	0	0	0	2	0	2	0	0	1	0	0	0	0	0	1	0	0	0	0	0	0	0	4	0	0	0	0	0	0	0	0	0	0	0
AZR69065.1 cytochrome oxidase III, partial (mitochondrion) [Mytilus galloprovincialis]	0	0	0	0	0	0	1	0	0	0	1	0	0	0	0	0	0	0	2	0	2	0	0	1	0	0	0	0	0	1	0	0	0	0	0	0	0	4	0	0	0	0	0	0	0	0	0	0	0
AZR69064.1 cytochrome oxidase III, partial (mitochondrion) [Mytilus galloprovincialis]	0	0	0	0	0	0	1	0	0	0	1	0	0	0	0	0	0	0	2	0	2	0	0	1	0	0	0	0	0	1	0	0	0	0	0	0	0	4	0	0	0	0	0	0	0	0	0	0	0
AZR69063.1 cytochrome oxidase III, partial (mitochondrion) [Mytilus galloprovincialis]	0	0	0	0	0	0	1	0	0	0	1	0	0	0	0	0	0	0	2	0	2	0	0	1	0	0	0	0	0	1	0	0	0	0	0	0	0	4	0	0	0	0	0	0	0	0	0	0	0
AZR69062.1 cytochrome oxidase III, partial (mitochondrion) [Mytilus galloprovincialis]	0	0	0	0	0	0	1	0	0	0	1	0	0	0	0	0	0	0	2	0	2	0	0	1	0	0	0	0	0	1	0	0	0	0	0	0	0	4	0	0	0	0	0	0	0	0	0	0	0
AZR69061.1 cytochrome oxidase III, partial (mitochondrion) [Mytilus galloprovincialis]	0	0	0	0	0	0	1	0	0	0	1	0	0	0	0	0	0	0	2	0	2	0	0	1	0	0	0	0	0	1	0	0	0	0	0	0	0	4	0	0	0	0	0	0	0	0	0	0	0
AZR69060.1 cytochrome oxidase III, partial (mitochondrion) [Mytilus galloprovincialis]	0	0	0	0	0	0	1	0	0	0	1	0	0	0	0	0	0	0	2	0	2	0	0	1	0	0	0	0	0	1	0	0	0	0	0	0	0	4	0	0	0	0	0	0	0	0	0	0	0
AZR69059.1 cytochrome oxidase III, partial (mitochondrion) [Mytilus galloprovincialis]	0	0	0	0	0	0	1	0	0	0	1	0	0	0	0	0	0	0	2	0	2	0	0	1	0	0	0	0	0	1	0	0	0	0	0	0	0	4	0	0	0	0	0	0	0	0	0	0	0
AZR69058.1 cytochrome oxidase III, partial (mitochondrion) [Mytilus galloprovincialis]	0	0	0	0	0	0	1	0	0	0	1	0	0	0	0	0	0	0	2	0	2	0	0	1	0	0	0	0	0	1	0	0	0	0	0	0	0	4	0	0	0	0	0	0	0	0	0	0	0
AZR69057.1 cytochrome oxidase III, partial (mitochondrion) [Mytilus galloprovincialis]	0	0	0	0	0	0	1	0	0	0	1	0	0	0	0	0	0	0	2	0	2	0	0	1	0	0	0	0	0	1	0	0	0	0	0	0	0	4	0	0	0	0	0	0	0	0	0	0	0
AZR69056.1 cytochrome oxidase III, partial (mitochondrion) [Mytilus galloprovincialis]	0	0	0	0	0	0	1	0	0	0	1	0	0	0	0	0	0	0	2	0	2	0	0	1	0	0	0	0	0	1	0	0	0	0	0	0	0	4	0	0	0	0	0	0	0	0	0	0	0
AZR69055.1 cytochrome oxidase III, partial (mitochondrion) [Mytilus galloprovincialis]	0	0	0	0	0	0	1	0	0	0	1	0	0	0	0	0	0	0	2	0	2	0	0	1	0	0	0	0	0	1	0	0	0	0	0	0	0	4	0	0	0	0	0	0	0	0	0	0	0
AZR69054.1 cytochrome oxidase III, partial (mitochondrion) [Mytilus galloprovincialis]	0	0	0	0	0	0	1	0	0	0	1	0	0	0	0	0	0	0	2	0	2	0	0	1	0	0	0	0	0	1	0	0	0	0	0	0	0	4	0	0	0	0	0	0	0	0	0	0	0
AZR69053.1 cytochrome oxidase III, partial (mitochondrion) [Mytilus galloprovincialis]	0	0	0	0	0	0	1	0	0	0	1	0	0	0	0	0	0	0	2	0	2	0	0	1	0	0	0	0	0	1	0	0	0	0	0	0	0	4	0	0	0	0	0	0	0	0	0	0	0
AZR69052.1 cytochrome oxidase III, partial (mitochondrion) [Mytilus galloprovincialis]	0	0	0	0	0	0	1	0	0	0	1	0	0	0	0	0	0	0	2	0	2	0	0	2	0	0	0	0	0	1	0	0	0	0	0	0	0	4	0	0	0	0	0	0	0	0	0	0	0
AZR69051.1 cytochrome oxidase III, partial (mitochondrion) [Mytilus galloprovincialis]	0	0	0	0	0	0	1	0	0	0	1	0	0	0	0	0	0	0	2	0	2	0	0	1	0	0	0	0	0	1	0	0	0	0	0	0	0	4	0	0	0	0	0	0	0	0	0	0	0
AZR69050.1 cytochrome oxidase III, partial (mitochondrion) [Mytilus galloprovincialis]	0	0	0	0	0	0	1	0	0	0	1	0	0	0	0	0	0	0	2	0	2	0	0	1	0	0	0	0	0	1	0	0	0	0	0	0	0	4	0	0	0	0	0	0	0	0	0	0	0
AZR69049.1 cytochrome oxidase III, partial (mitochondrion) [Mytilus galloprovincialis]	0	0	0	0	0	0	1	0	0	0	1	0	0	0	0	0	0	0	2	0	2	0	0	1	0	0	0	0	0	1	0	0	0	0	0	0	0	4	0	0	0	0	0	0	0	0	0	0	0
AZR69048.1 cytochrome oxidase III, partial (mitochondrion) [Mytilus galloprovincialis]	0	0	0	0	0	0	1	0	0	0	1	0	0	0	0	0	0	0	2	0	2	0	0	1	0	0	0	0	0	1	0	0	0	0	0	0	0	4	0	0	0	0	0	0	0	0	0	0	0
AZR69047.1 cytochrome oxidase III, partial (mitochondrion) [Mytilus galloprovincialis]	0	0	0	0	0	0	1	0	0	0	1	0	0	0	0	0	0	0	2	0	2	0	0	1	0	0	0	0	0	1	0	0	0	0	0	0	0	4	0	0	0	0	0	0	0	0	0	0	0
AZR69046.1 cytochrome oxidase III, partial (mitochondrion) [Mytilus galloprovincialis]	0	0	0	0	0	0	1	0	0	0	1	0	0	0	0	0	0	0	2	0	2	0	0	1	0	0	0	0	0	1	0	0	0	0	0	0	0	4	0	0	0	0	0	0	0	0	0	0	0
AZR69045.1 cytochrome oxidase III, partial (mitochondrion) [Mytilus galloprovincialis]	0	0	0	0	0	0	1	0	0	0	1	0	0	0	0	0	0	0	2	0	2	0	0	1	0	0	0	0	0	1	0	0	0	0	0	0	0	4	0	0	0	0	0	0	0	0	0	0	0
AZR69044.1 cytochrome oxidase III, partial (mitochondrion) [Mytilus galloprovincialis]	0	0	0	0	0	0	1	0	0	0	1	0	0	0	0	0	0	0	2	0	2	0	0	1	0	0	0	0	0	1	0	0	0	0	0	0	0	4	0	0	0	0	0	0	0	0	0	0	0
AZR69043.1 cytochrome oxidase III, partial (mitochondrion) [Mytilus galloprovincialis]	0	0	0	0	0	0	1	0	0	0	1	0	0	0	0	0	0	0	2	0	2	0	0	1	0	0	0	0	0	1	0	0	0	0	0	0	0	4	0	0	0	0	0	0	0	0	0	0	0
AZR69042.1 cytochrome oxidase III, partial (mitochondrion) [Mytilus galloprovincialis]	0	0	0	0	0	0	1	0	0	0	1	0	0	0	0	0	0	0	2	0	2	0	0	1	0	0	0	0	0	1	0	0	0	0	0	0	0	4	0	0	0	0	0	0	0	0	0	0	0
AZR69041.1 cytochrome oxidase III, partial (mitochondrion) [Mytilus galloprovincialis]	0	0	0	0	0	0	1	0	0	0	1	0	0	0	0	0	0	0	2	0	2	0	0	1	0	0	0	0	0	1	0	0	0	0	0	0	0	4	0	0	0	0	0	0	0	0	0	0	0
AZR69040.1 cytochrome oxidase III, partial (mitochondrion) [Mytilus galloprovincialis]	0	0	0	0	0	0	1	0	0	0	1	0	0	0	0	0	0	0	2	0	2	0	0	1	0	0	0	0	0	1	0	0	0	0	0	0	0	4	0	0	0	0	0	0	0	0	0	0	0
AZR69039.1 cytochrome oxidase III, partial (mitochondrion) [Mytilus galloprovincialis]	0	0	0	0	0	0	1	0	0	0	1	0	0	0	0	0	0	0	2	0	2	0	0	1	0	0	0	0	0	1	0	0	0	0	0	0	0	4	0	0	0	0	0	0	0	0	0	0	0
AZR69038.1 cytochrome oxidase III, partial (mitochondrion) [Mytilus galloprovincialis]	0	0	0	0	0	0	1	0	0	0	1	0	0	0	0	0	0	0	2	0	2	0	0	2	0	0	0	0	0	1	0	0	0	0	0	0	0	4	0	0	0	0	0	0	0	0	0	0	0
AZR69037.1 cytochrome oxidase III, partial (mitochondrion) [Mytilus galloprovincialis]	0	0	0	0	0	0	1	0	0	0	1	0	0	0	0	0	0	0	2	0	2	0	0	1	0	0	0	0	0	1	0	0	0	0	0	0	0	4	0	0	0	0	0	0	0	0	0	0	0
AZR69036.1 cytochrome oxidase III, partial (mitochondrion) [Mytilus galloprovincialis]	0	0	0	0	0	0	1	0	0	0	1	0	0	0	0	0	0	0	2	0	2	0	0	1	0	0	0	0	0	1	0	0	0	0	0	0	0	4	0	0	0	0	0	0	0	0	0	0	0
AZR69035.1 cytochrome oxidase III, partial (mitochondrion) [Mytilus galloprovincialis]	0	0	0	0	0	0	1	0	0	0	1	0	0	0	0	0	0	0	2	0	2	0	0	1	0	0	0	0	0	1	0	0	0	0	0	0	0	4	0	0	0	0	0	0	0	0	0	0	0
AZR69034.1 cytochrome oxidase III, partial (mitochondrion) [Mytilus galloprovincialis]	0	0	0	0	0	0	1	0	0	0	1	0	0	0	0	0	0	0	2	0	2	0	0	1	0	0	0	0	0	1	0	0	0	0	0	0	0	4	0	0	0	0	0	0	0	0	0	0	0
AZR69033.1 cytochrome oxidase III, partial (mitochondrion) [Mytilus galloprovincialis]	0	0	0	0	0	0	1	0	0	0	1	0	0	0	0	0	0	0	2	0	2	0	0	1	0	0	0	0	0	1	0	0	0	0	0	0	0	4	0	0	0	0	0	0	0	0	0	0	0
AZR69032.1 cytochrome oxidase III, partial (mitochondrion) [Mytilus galloprovincialis]	0	0	0	0	0	0	1	0	0	0	1	0	0	0	0	0	0	0	2	0	2	0	0	2	0	0	0	0	0	1	0	0	0	0	0	0	0	4	0	0	0	0	0	0	0	0	0	0	0
AZR69031.1 cytochrome oxidase III, partial (mitochondrion) [Mytilus galloprovincialis]	0	0	0	0	0	0	1	0	0	0	1	0	0	0	0	0	0	0	2	0	2	0	0	1	0	0	0	0	0	1	0	0	0	0	0	0	0	4	0	0	0	0	0	0	0	0	0	0	0
AZR69030.1 cytochrome oxidase III, partial (mitochondrion) [Mytilus galloprovincialis]	0	0	0	0	0	0	1	0	0	0	1	0	0	0	0	0	0	0	2	0	2	0	0	1	0	0	0	0	0	1	0	0	0	0	0	0	0	4	0	0	0	0	0	0	0	0	0	0	0
AZR69029.1 cytochrome oxidase III, partial (mitochondrion) [Mytilus galloprovincialis]	0	0	0	0	0	0	1	0	0	0	1	0	0	0	0	0	0	0	2	0	2	0	0	1	0	0	0	0	0	1	0	0	0	0	0	0	0	4	0	0	0	0	0	0	0	0	0	0	0
AZR69028.1 cytochrome oxidase III, partial (mitochondrion) [Mytilus galloprovincialis]	0	0	0	0	0	0	1	0	0	0	1	0	0	0	0	0	0	0	2	0	2	0	0	1	0	0	0	0	0	1	0	0	0	0	0	0	0	4	0	0	0	0	0	0	0	0	0	0	0
AZR69027.1 cytochrome oxidase III, partial (mitochondrion) [Mytilus galloprovincialis]	0	0	0	0	0	0	1	0	0	0	1	0	0	0	0	0	0	0	2	0	2	0	0	1	0	0	0	0	0	1	0	0	0	0	0	0	0	4	0	0	0	0	0	0	0	0	0	0	0
AZR69026.1 cytochrome oxidase III, partial (mitochondrion) [Mytilus galloprovincialis]	0	0	0	0	0	0	1	0	0	0	1	0	0	0	0	0	0	0	2	0	2	0	0	1	0	0	0	0	0	1	0	0	0	0	0	0	0	4	0	0	0	0	0	0	0	0	0	0	0
AZR69025.1 cytochrome oxidase III, partial (mitochondrion) [Mytilus galloprovincialis]	0	0	0	0	0	0	1	0	0	0	1	0	0	0	0	0	0	0	2	0	2	0	0	1	0	0	0	0	0	1	0	0	0	0	0	0	0	4	0	0	0	0	0	0	0	0	0	0	0
AZR69024.1 cytochrome oxidase III, partial (mitochondrion) [Mytilus galloprovincialis]	0	0	0	0	0	0	1	0	0	0	1	0	0	0	0	0	0	0	2	0	2	0	0	1	0	0	0	0	0	1	0	0	0	0	0	0	0	4	0	0	0	0	0	0	0	0	0	0	0
AZR69023.1 cytochrome oxidase III, partial (mitochondrion) [Mytilus galloprovincialis]	0	0	0	0	0	0	1	0	0	0	1	0	0	0	0	0	0	0	2	0	2	0	0	1	0	0	0	0	0	1	0	0	0	0	0	0	0	4	0	0	0	0	0	0	0	0	0	0	0
AZR69022.1 cytochrome oxidase III, partial (mitochondrion) [Mytilus galloprovincialis]	0	0	0	0	0	0	1	0	0	0	1	0	0	0	0	0	0	0	2	0	2	0	0	1	0	0	0	0	0	1	0	0	0	0	0	0	0	4	0	0	0	0	0	0	0	0	0	0	0
AZR69021.1 cytochrome oxidase III, partial (mitochondrion) [Mytilus galloprovincialis]	0	0	0	0	0	0	1	0	0	0	1	0	0	0	0	0	0	0	2	0	2	0	0	1	0	0	0	0	0	1	0	0	0	0	0	0	0	4	0	0	0	0	0	0	0	0	0	0	0
AZR69020.1 cytochrome oxidase III, partial (mitochondrion) [Mytilus galloprovincialis]	0	0	0	0	0	0	1	0	0	0	1	0	0	0	0	0	0	0	2	0	2	0	0	1	0	0	0	0	0	1	0	0	0	0	0	0	0	4	0	0	0	0	0	0	0	0	0	0	0
AZR69019.1 cytochrome oxidase III, partial (mitochondrion) [Mytilus galloprovincialis]	0	0	0	0	0	0	1	0	0	0	1	0	0	0	0	0	0	0	2	0	2	0	0	1	0	0	0	0	0	1	0	0	0	0	0	0	0	4	0	0	0	0	0	0	0	0	0	0	0
AZR69018.1 cytochrome oxidase III, partial (mitochondrion) [Mytilus galloprovincialis]	0	0	0	0	0	0	1	0	0	0	1	0	0	0	0	0	0	0	2	0	2	0	0	1	0	0	0	0	0	1	0	0	0	0	0	0	0	4	0	0	0	0	0	0	0	0	0	0	0
AZR69017.1 cytochrome oxidase III, partial (mitochondrion) [Mytilus galloprovincialis]	0	0	0	0	0	0	1	0	0	0	1	0	0	0	0	0	0	0	2	0	2	0	0	1	0	0	0	0	0	1	0	0	0	0	0	0	0	3	0	0	0	0	0	0	0	0	0	0	0
AZR69016.1 cytochrome oxidase III, partial (mitochondrion) [Mytilus galloprovincialis]	0	0	0	0	0	0	1	0	0	0	1	0	0	0	0	0	0	0	2	0	2	0	0	1	0	0	0	0	0	1	0	0	0	0	0	0	0	4	0	0	0	0	0	0	0	0	0	0	0
AZR69015.1 cytochrome oxidase III, partial (mitochondrion) [Mytilus galloprovincialis]	0	0	0	0	0	0	1	0	0	0	1	0	0	0	0	0	0	0	2	0	2	0	0	1	0	0	0	0	0	1	0	0	0	0	0	0	0	4	0	0	0	0	0	0	0	0	0	0	0
AZR69014.1 cytochrome oxidase III, partial (mitochondrion) [Mytilus galloprovincialis]	0	0	0	0	0	0	1	0	0	0	1	0	0	0	0	0	0	0	2	0	2	0	0	1	0	0	0	0	0	1	0	0	0	0	0	0	0	4	0	0	0	0	0	0	0	0	0	0	0
AZR69013.1 cytochrome oxidase III, partial (mitochondrion) [Mytilus galloprovincialis]	0	0	0	0	0	0	1	0	0	0	1	0	0	0	0	0	0	0	2	0	2	0	0	2	0	0	0	0	0	1	0	0	0	0	0	0	0	4	0	0	0	0	0	0	0	0	0	0	0
AZR69012.1 cytochrome oxidase III, partial (mitochondrion) [Mytilus galloprovincialis]	0	0	0	0	0	0	1	0	0	0	1	0	0	0	0	0	0	0	2	0	2	0	0	1	0	0	0	0	0	1	0	0	0	0	0	0	0	4	0	0	0	0	0	0	0	0	0	0	0
AZR69011.1 cytochrome oxidase III, partial (mitochondrion) [Mytilus galloprovincialis]	0	0	0	0	0	0	1	0	0	0	1	0	0	0	0	0	0	0	2	0	2	0	0	1	0	0	0	0	0	1	0	0	0	0	0	0	0	4	0	0	0	0	0	0	0	0	0	0	0
AZR69010.1 cytochrome oxidase III, partial (mitochondrion) [Mytilus galloprovincialis]	0	0	0	0	0	0	1	0	0	0	1	0	0	0	0	0	0	0	2	0	2	0	0	1	0	0	0	0	0	1	0	0	0	0	0	0	0	4	0	0	0	0	0	0	0	0	0	0	0
AZR69009.1 cytochrome oxidase III, partial (mitochondrion) [Mytilus galloprovincialis]	0	0	0	0	0	0	1	0	0	0	1	0	0	0	0	0	0	0	2	0	2	0	0	1	0	0	0	0	0	1	0	0	0	0	0	0	0	4	0	0	0	0	0	0	0	0	0	0	0
AZR69008.1 cytochrome oxidase III, partial (mitochondrion) [Mytilus galloprovincialis]	0	0	0	0	0	0	1	0	0	0	1	0	0	0	0	0	0	0	2	0	2	0	0	1	0	0	0	0	0	1	0	0	0	0	0	0	0	4	0	0	0	0	0	0	0	0	0	0	0
AZR69007.1 cytochrome oxidase III, partial (mitochondrion) [Mytilus galloprovincialis]	0	0	0	0	0	0	1	0	0	0	1	0	0	0	0	0	0	0	2	0	2	0	0	1	0	0	0	1	0	1	0	0	0	0	0	0	0	3	0	0	0	0	0	0	0	0	0	0	0
AZR69006.1 cytochrome oxidase III, partial (mitochondrion) [Mytilus galloprovincialis]	0	0	0	0	0	0	1	0	0	0	1	0	0	0	0	0	0	0	2	0	2	0	0	1	0	0	0	0	0	1	0	0	0	0	0	0	0	4	0	0	0	0	0	0	0	0	0	0	0
AZR69005.1 cytochrome oxidase III, partial (mitochondrion) [Mytilus galloprovincialis]	0	0	0	0	0	0	1	0	0	0	1	0	0	0	0	0	0	0	2	0	2	0	0	1	0	0	0	0	0	1	0	0	0	0	0	0	0	4	0	0	0	0	0	0	0	0	0	0	0
AZR69004.1 cytochrome oxidase III, partial (mitochondrion) [Mytilus galloprovincialis]	0	0	0	0	0	0	1	0	0	0	1	0	0	0	0	0	0	0	2	0	2	0	0	1	0	0	0	0	0	1	0	0	0	0	0	0	0	4	0	0	0	0	0	0	0	0	0	0	0
AZR69003.1 cytochrome oxidase III, partial (mitochondrion) [Mytilus galloprovincialis]	0	0	0	0	0	0	1	0	0	0	1	0	0	0	0	0	0	0	2	0	2	0	0	1	0	0	0	0	0	1	0	0	0	0	0	0	0	5	0	0	0	0	0	0	0	0	0	0	0
AZR69002.1 cytochrome oxidase III, partial (mitochondrion) [Mytilus galloprovincialis]	0	0	0	0	0	0	1	0	0	0	1	0	0	0	0	0	0	0	2	0	2	0	0	1	0	0	0	0	0	1	0	0	0	0	0	0	0	4	0	0	0	0	0	0	0	0	0	0	0
AZR69001.1 cytochrome oxidase III, partial (mitochondrion) [Mytilus galloprovincialis]	0	0	0	0	0	0	1	0	0	0	1	0	0	0	0	0	0	0	2	0	2	0	0	1	0	0	0	0	0	1	0	0	0	0	0	0	0	4	0	0	0	0	0	0	0	0	0	0	0
AZR69000.1 cytochrome oxidase III, partial (mitochondrion) [Mytilus galloprovincialis]	0	0	0	0	0	0	1	0	0	0	1	0	0	0	0	0	0	0	2	0	2	0	0	1	0	0	0	0	0	1	0	0	0	0	0	0	0	4	0	0	0	0	0	0	0	0	0	0	0
AZR68999.1 cytochrome oxidase III, partial (mitochondrion) [Mytilus galloprovincialis]	0	0	0	0	0	0	1	0	0	0	1	0	0	0	0	0	0	0	2	0	2	0	0	1	0	0	0	0	0	1	0	0	0	0	0	0	0	4	0	0	0	0	0	0	0	0	0	0	0
AZR68998.1 cytochrome oxidase III, partial (mitochondrion) [Mytilus galloprovincialis]	0	0	0	0	0	0	1	0	0	0	1	0	0	0	0	0	0	0	2	0	2	0	0	1	0	0	0	0	0	1	0	0	0	0	0	0	0	4	0	0	0	0	0	0	0	0	0	0	0
AZR68997.1 cytochrome oxidase III, partial (mitochondrion) [Mytilus galloprovincialis]	0	0	0	0	0	0	1	0	0	0	1	0	0	0	0	0	0	0	2	0	2	0	0	1	0	0	0	0	0	1	0	0	0	0	0	0	0	4	0	0	0	0	0	0	0	0	0	0	0
AZR68996.1 cytochrome oxidase III, partial (mitochondrion) [Mytilus galloprovincialis]	0	0	0	0	0	0	1	0	0	0	1	0	0	0	0	0	0	0	2	0	2	0	0	1	0	0	0	0	0	1	0	0	0	0	0	0	0	4	0	0	0	0	0	0	0	0	0	0	0
AZR68995.1 cytochrome oxidase III, partial (mitochondrion) [Mytilus galloprovincialis]	0	0	0	0	0	0	1	0	0	0	1	0	0	0	0	0	0	0	2	0	2	0	0	1	0	0	0	0	0	1	0	0	0	0	0	0	0	4	0	0	0	0	0	0	0	0	0	0	0
AZR68994.1 cytochrome oxidase III, partial (mitochondrion) [Mytilus galloprovincialis]	0	0	0	0	0	0	1	0	0	0	1	0	0	0	0	0	0	0	2	0	2	0	0	1	0	0	0	0	0	1	0	0	0	0	0	0	0	4	0	0	0	0	0	0	0	0	0	0	0
AZR68993.1 cytochrome oxidase III, partial (mitochondrion) [Mytilus galloprovincialis]	0	0	0	0	0	0	1	0	0	0	1	0	0	0	0	0	0	0	2	0	2	0	0	1	0	0	0	0	0	1	0	0	0	0	0	0	0	4	0	0	0	0	0	0	0	0	0	0	0
AZR68992.1 cytochrome oxidase III, partial (mitochondrion) [Mytilus galloprovincialis]	0	0	0	0	0	0	1	0	0	0	1	0	0	0	0	0	0	0	2	0	2	0	0	1	0	0	0	0	0	1	0	0	0	0	0	0	0	3	0	0	0	0	0	0	0	0	0	0	0
AZR68991.1 cytochrome oxidase III, partial (mitochondrion) [Mytilus galloprovincialis]	0	0	0	0	0	0	1	0	0	0	1	0	0	0	0	0	0	0	2	0	2	0	0	1	0	0	0	0	0	1	0	0	0	0	0	0	0	4	0	0	0	0	0	0	0	0	0	0	0
AZR68990.1 cytochrome oxidase III, partial (mitochondrion) [Mytilus galloprovincialis]	0	0	0	0	0	0	1	0	0	0	1	0	0	0	0	0	0	0	2	0	2	0	0	1	0	0	0	0	0	1	0	0	0	0	0	0	0	4	0	0	0	0	0	0	0	0	0	0	0
AZR68989.1 cytochrome oxidase III, partial (mitochondrion) [Mytilus galloprovincialis]	0	0	0	0	0	0	1	0	0	0	1	0	0	0	0	0	0	0	2	0	2	0	0	1	0	0	0	0	0	1	0	0	0	0	0	0	0	4	0	0	0	0	0	0	0	0	0	0	0
AZR68988.1 cytochrome oxidase III, partial (mitochondrion) [Mytilus galloprovincialis]	0	0	0	0	0	0	1	0	0	0	1	0	0	0	0	0	0	0	2	0	2	0	0	1	0	0	0	0	0	1	0	0	0	0	0	0	0	3	0	0	0	0	0	0	0	0	0	0	0
AZR68987.1 cytochrome oxidase III, partial (mitochondrion) [Mytilus galloprovincialis]	0	0	0	0	0	0	1	0	0	0	1	0	0	0	0	0	0	0	2	0	2	0	0	1	0	0	0	0	0	1	0	0	0	0	0	0	0	4	0	0	0	0	0	0	0	0	0	0	0
AZR68986.1 cytochrome oxidase III, partial (mitochondrion) [Mytilus galloprovincialis]	0	0	0	0	0	0	1	0	0	0	1	0	0	0	0	0	0	0	2	0	2	0	0	1	0	0	0	0	0	1	0	0	0	0	0	0	0	4	0	0	0	0	0	0	0	0	0	0	0
AZR68985.1 cytochrome oxidase III, partial (mitochondrion) [Mytilus galloprovincialis]	0	0	0	0	0	0	1	0	0	0	1	0	0	0	0	0	0	0	2	0	2	0	0	1	0	0	0	0	0	1	0	0	0	0	0	0	0	4	0	0	0	0	0	0	0	0	0	0	0
AZR68984.1 cytochrome oxidase III, partial (mitochondrion) [Mytilus galloprovincialis]	0	0	0	0	0	0	1	0	0	0	1	0	0	0	0	0	0	0	2	0	2	0	0	1	0	0	0	0	0	1	0	0	0	0	0	0	0	4	0	0	0	0	0	0	0	0	0	0	0
AZR68983.1 cytochrome oxidase III, partial (mitochondrion) [Mytilus galloprovincialis]	0	0	0	0	0	0	1	0	0	0	1	0	0	0	0	0	0	0	2	0	2	0	0	1	0	0	0	0	0	1	0	0	0	0	0	0	0	4	0	0	0	0	0	0	0	0	0	0	0
AZR68982.1 cytochrome oxidase III, partial (mitochondrion) [Mytilus galloprovincialis]	0	0	0	0	0	0	1	0	0	0	1	0	0	0	0	0	0	0	2	0	2	0	0	1	0	0	0	0	0	1	0	0	0	0	0	0	0	4	0	0	0	0	0	0	0	0	0	0	0
AZR68981.1 cytochrome oxidase III, partial (mitochondrion) [Mytilus galloprovincialis]	0	0	0	0	0	0	1	0	0	0	1	0	0	0	0	0	0	0	2	0	2	0	0	1	0	0	0	0	0	1	0	0	0	0	0	0	0	4	0	0	0	0	0	0	0	0	0	0	0
AZR68980.1 cytochrome oxidase III, partial (mitochondrion) [Mytilus galloprovincialis]	0	0	0	0	0	0	1	0	0	0	1	0	0	0	0	0	0	0	2	0	2	0	0	1	0	0	0	0	0	1	0	0	0	0	0	0	0	4	0	0	0	0	0	0	0	0	0	0	0
AZR68979.1 cytochrome oxidase III, partial (mitochondrion) [Mytilus galloprovincialis]	0	0	0	0	0	0	1	0	0	0	1	0	0	0	0	0	0	0	2	0	2	0	0	1	0	0	0	0	0	1	0	0	0	0	0	0	0	3	0	0	0	0	0	0	0	0	0	0	0
AZR68978.1 cytochrome oxidase III, partial (mitochondrion) [Mytilus galloprovincialis]	0	0	0	0	0	0	1	0	0	0	1	0	0	0	0	0	0	0	2	0	2	0	0	1	0	0	0	0	0	1	0	0	0	0	0	0	0	4	0	0	0	0	0	0	0	0	0	0	0
AZR68977.1 cytochrome oxidase III, partial (mitochondrion) [Mytilus galloprovincialis]	0	0	0	0	0	0	1	0	0	0	1	0	0	0	0	0	0	0	2	0	2	0	0	1	0	0	0	0	0	1	0	0	0	0	0	0	0	4	0	0	0	0	0	0	0	0	0	0	0
AZR68976.1 cytochrome oxidase III, partial (mitochondrion) [Mytilus galloprovincialis]	0	0	0	0	0	0	1	0	0	0	1	0	0	0	0	0	0	0	2	0	2	0	0	1	0	0	0	0	0	1	0	0	0	0	0	0	0	3	0	0	0	0	0	0	0	0	0	0	0
AZR68975.1 cytochrome oxidase III, partial (mitochondrion) [Mytilus galloprovincialis]	0	0	0	0	0	0	1	0	0	0	1	0	0	0	0	0	0	0	2	0	2	0	0	1	0	0	0	0	0	1	0	0	0	0	0	0	0	4	0	0	0	0	0	0	0	0	0	0	0
AZR68974.1 cytochrome oxidase III, partial (mitochondrion) [Mytilus galloprovincialis]	0	0	0	0	0	0	1	0	0	0	1	0	0	0	0	0	0	0	2	0	2	0	0	1	0	0	0	0	0	1	0	0	0	0	0	0	0	4	0	0	0	0	0	0	0	0	0	0	0
AZR68973.1 cytochrome oxidase III, partial (mitochondrion) [Mytilus galloprovincialis]	0	0	0	0	0	0	1	0	0	0	1	0	0	0	0	0	0	0	2	0	2	0	0	1	0	0	0	0	0	1	0	0	0	0	0	0	0	4	0	0	0	0	0	0	0	0	0	0	0
AZR68972.1 cytochrome oxidase III, partial (mitochondrion) [Mytilus galloprovincialis]	0	0	0	0	0	0	1	0	0	0	1	0	0	0	0	0	0	0	2	0	2	0	0	1	0	0	0	0	0	1	0	0	0	0	0	0	0	4	0	0	0	0	0	0	0	0	0	0	0
AZR68971.1 cytochrome oxidase III, partial (mitochondrion) [Mytilus galloprovincialis]	0	0	0	0	0	0	1	0	0	0	1	0	0	0	0	0	0	0	2	0	2	0	0	1	0	0	0	0	0	1	0	0	0	0	0	0	0	4	0	0	0	0	0	0	0	0	0	0	0
AZR68970.1 cytochrome oxidase III, partial (mitochondrion) [Mytilus galloprovincialis]	0	0	0	0	0	0	1	0	0	0	1	0	0	0	0	0	0	0	2	0	2	0	0	1	0	0	0	0	0	1	0	0	0	0	0	0	0	3	0	0	0	0	0	0	0	0	0	0	0
AZR68969.1 cytochrome oxidase III, partial (mitochondrion) [Mytilus galloprovincialis]	0	0	0	0	0	0	1	0	0	0	1	0	0	0	0	0	0	0	2	0	2	0	0	1	0	0	0	0	0	1	0	0	0	0	0	0	0	4	0	0	0	0	0	0	0	0	0	0	0
AZR68968.1 cytochrome oxidase III, partial (mitochondrion) [Mytilus galloprovincialis]	0	0	0	0	0	0	1	0	0	0	1	0	0	0	0	0	0	0	2	0	2	0	0	1	0	0	0	0	0	1	0	0	0	0	0	0	0	4	0	0	0	0	0	0	0	0	0	0	0
AZR68967.1 cytochrome oxidase III, partial (mitochondrion) [Mytilus galloprovincialis]	0	0	0	0	0	0	1	0	0	0	1	0	0	0	0	0	0	0	2	0	2	0	0	1	0	0	0	0	0	1	0	0	0	0	0	0	0	4	0	0	0	0	0	0	0	0	0	0	0
AZR68966.1 cytochrome oxidase III, partial (mitochondrion) [Mytilus galloprovincialis]	0	0	0	0	0	0	1	0	0	0	1	0	0	0	0	0	0	0	2	0	2	0	0	1	0	0	0	0	0	1	0	0	0	0	0	0	0	4	0	0	0	0	0	0	0	0	0	0	0
AZR68965.1 cytochrome oxidase III, partial (mitochondrion) [Mytilus galloprovincialis]	0	0	0	0	0	0	1	0	0	0	1	0	0	0	0	0	0	0	2	0	1	0	0	1	0	0	0	0	0	1	0	0	0	0	0	0	0	4	0	0	0	0	0	0	0	0	0	0	0
AZR68964.1 cytochrome oxidase III, partial (mitochondrion) [Mytilus galloprovincialis]	0	0	0	0	0	0	1	0	0	0	1	0	0	0	0	0	0	0	2	0	2	0	0	1	0	0	0	0	0	1	0	0	0	0	0	0	0	4	0	0	0	0	0	0	0	0	0	0	0
AZR68963.1 cytochrome oxidase III, partial (mitochondrion) [Mytilus galloprovincialis]	0	0	0	0	0	0	1	0	0	0	1	0	0	0	0	0	0	0	2	0	2	0	0	1	0	0	0	0	0	1	0	0	0	0	0	0	0	4	0	0	0	0	0	0	0	0	0	0	0
AZR68962.1 cytochrome oxidase III, partial (mitochondrion) [Mytilus galloprovincialis]	0	0	0	0	0	0	1	0	0	0	1	0	0	0	0	0	0	0	2	0	2	0	0	1	0	0	0	0	0	1	0	0	0	0	0	0	0	4	0	0	0	0	0	0	0	0	0	0	0
AZR68961.1 cytochrome oxidase III, partial (mitochondrion) [Mytilus galloprovincialis]	0	0	0	0	0	0	1	0	0	0	1	0	0	0	0	0	0	0	2	0	2	0	0	1	0	0	0	0	0	1	0	0	0	0	0	0	0	4	0	0	0	0	0	0	0	0	0	0	0
AZR68960.1 cytochrome oxidase III, partial (mitochondrion) [Mytilus galloprovincialis]	0	0	0	0	0	0	1	0	0	0	1	0	0	0	0	0	0	0	2	0	2	0	0	1	0	0	0	0	0	1	0	0	0	0	0	0	0	4	0	0	0	0	0	0	0	0	0	0	0
AZR68959.1 cytochrome oxidase III, partial (mitochondrion) [Mytilus galloprovincialis]	0	0	0	0	0	0	1	0	0	0	1	0	0	0	0	0	0	0	2	0	2	0	0	1	0	0	0	0	0	1	0	0	0	0	0	0	0	4	0	0	0	0	0	0	0	0	0	0	0
AZR68958.1 cytochrome oxidase III, partial (mitochondrion) [Mytilus galloprovincialis]	0	0	0	0	0	0	1	0	0	0	1	0	0	0	0	0	0	0	2	0	2	0	0	1	0	0	0	0	0	1	0	0	0	0	0	0	0	4	0	0	0	0	0	0	0	0	0	0	0
AZR68957.1 cytochrome oxidase III, partial (mitochondrion) [Mytilus galloprovincialis]	0	0	0	0	0	0	1	0	0	0	1	0	0	0	0	0	0	0	2	0	2	0	0	1	0	0	0	0	0	1	0	0	0	0	0	0	0	4	0	0	0	0	0	0	0	0	0	0	0
AZR68956.1 cytochrome oxidase III, partial (mitochondrion) [Mytilus galloprovincialis]	0	0	0	0	0	0	1	0	0	0	1	0	0	0	0	0	0	0	2	0	2	0	0	1	0	0	0	0	0	1	0	0	0	0	0	0	0	4	0	0	0	0	0	0	0	0	0	0	0
AZR68955.1 cytochrome oxidase III, partial (mitochondrion) [Mytilus galloprovincialis]	0	0	0	0	0	0	1	0	0	0	1	0	0	0	0	0	0	0	2	0	2	0	0	1	0	0	0	0	0	1	0	0	0	0	0	0	0	4	0	0	0	0	0	0	0	0	0	0	0
AZR68954.1 cytochrome oxidase III, partial (mitochondrion) [Mytilus galloprovincialis]	0	0	0	0	0	0	1	0	0	0	1	0	0	0	0	0	0	0	2	0	2	0	0	1	0	0	0	0	0	1	0	0	0	0	0	0	0	4	0	0	0	0	0	0	0	0	0	0	0
AZR68953.1 cytochrome oxidase III, partial (mitochondrion) [Mytilus galloprovincialis]	0	0	0	0	0	0	1	0	0	0	1	0	0	0	0	0	0	0	2	0	2	0	0	1	0	0	0	0	0	1	0	0	0	0	0	0	0	4	0	0	0	0	0	0	0	0	0	0	0
AZR68952.1 cytochrome oxidase III, partial (mitochondrion) [Mytilus galloprovincialis]	0	0	0	0	0	0	1	0	0	0	1	0	0	0	0	0	0	0	2	0	2	0	0	1	0	0	0	0	0	1	0	0	0	0	0	0	0	4	0	0	0	0	0	0	0	0	0	0	0
AZR68951.1 cytochrome oxidase III, partial (mitochondrion) [Mytilus galloprovincialis]	0	0	0	0	0	0	1	0	0	0	1	0	0	0	0	0	0	0	2	0	2	0	0	1	0	0	0	0	0	1	0	0	0	0	0	0	0	4	0	0	0	0	0	0	0	0	0	0	0
AZR68950.1 cytochrome oxidase III, partial (mitochondrion) [Mytilus galloprovincialis]	0	0	0	0	0	0	1	0	0	0	1	0	0	0	0	0	0	0	2	0	2	0	0	1	0	0	0	0	0	1	0	0	0	0	0	0	0	4	0	0	0	0	0	0	0	0	0	0	0
AZR68949.1 cytochrome oxidase III, partial (mitochondrion) [Mytilus galloprovincialis]	0	0	0	0	0	0	1	0	0	0	1	0	0	0	0	0	0	0	2	0	2	0	0	1	0	0	0	0	0	1	0	0	0	0	0	0	0	4	0	0	0	0	0	0	0	0	0	0	0
AZR68948.1 cytochrome oxidase III, partial (mitochondrion) [Mytilus galloprovincialis]	0	0	0	0	0	0	1	0	0	0	1	0	0	0	0	0	0	0	2	0	2	0	0	1	0	0	0	0	0	1	0	0	0	0	0	0	0	4	0	0	0	0	0	0	0	0	0	0	0
AZR68947.1 cytochrome oxidase III, partial (mitochondrion) [Mytilus galloprovincialis]	0	0	0	0	0	0	1	0	0	0	1	0	0	0	0	0	0	0	2	0	2	0	0	1	0	0	0	0	0	1	0	0	0	0	0	0	0	4	0	0	0	0	0	0	0	0	0	0	0
AZR68946.1 cytochrome oxidase III, partial (mitochondrion) [Mytilus galloprovincialis]	0	0	0	0	0	0	1	0	0	0	1	0	0	0	0	0	0	0	2	0	2	0	0	1	0	0	0	0	0	1	0	0	0	0	0	0	0	4	0	0	0	0	0	0	0	0	0	0	0
AZR68945.1 cytochrome oxidase III, partial (mitochondrion) [Mytilus galloprovincialis]	0	0	0	0	0	0	1	0	0	0	1	0	0	0	0	0	0	0	2	0	2	0	0	1	0	0	0	0	0	1	0	0	0	0	0	0	0	4	0	0	0	0	0	0	0	0	0	0	0
AZR68944.1 cytochrome oxidase III, partial (mitochondrion) [Mytilus galloprovincialis]	0	0	0	0	0	0	1	0	0	0	1	0	0	0	0	0	0	0	2	0	2	0	0	1	0	0	0	0	0	1	0	0	0	0	0	0	0	4	0	0	0	0	0	0	0	0	0	0	0
AZR68943.1 cytochrome oxidase III, partial (mitochondrion) [Mytilus galloprovincialis]	0	0	0	0	0	0	1	0	0	0	1	0	0	0	0	0	0	0	2	0	2	0	0	1	0	0	0	0	0	1	0	0	0	0	0	0	0	4	0	0	0	0	0	0	0	0	0	0	0
AZR68942.1 cytochrome oxidase III, partial (mitochondrion) [Mytilus galloprovincialis]	0	0	0	0	0	0	1	0	0	0	1	0	0	0	0	0	0	0	2	0	2	0	0	1	0	0	0	0	0	1	0	0	0	0	0	0	0	4	0	0	0	0	0	0	0	0	0	0	0
AZR68941.1 cytochrome oxidase III, partial (mitochondrion) [Mytilus galloprovincialis]	0	0	0	0	0	0	1	0	0	0	1	0	0	0	0	0	0	0	2	0	2	0	0	1	0	0	0	0	0	1	0	0	0	0	0	0	0	4	0	0	0	0	0	0	0	0	0	0	0
AZR68940.1 cytochrome oxidase III, partial (mitochondrion) [Mytilus galloprovincialis]	0	0	0	0	0	0	1	0	0	0	1	0	0	0	0	0	0	0	2	0	2	0	0	1	0	0	0	0	0	1	0	0	0	0	0	0	0	4	0	0	0	0	0	0	0	0	0	0	0
AZR68939.1 cytochrome oxidase III, partial (mitochondrion) [Mytilus galloprovincialis]	0	0	0	0	0	0	1	0	0	0	1	0	0	0	0	0	0	0	2	0	2	0	0	1	0	0	0	0	0	1	0	0	0	0	0	0	0	4	0	0	0	0	0	0	0	0	0	0	0
AZR68938.1 cytochrome oxidase III, partial (mitochondrion) [Mytilus galloprovincialis]	0	0	0	0	0	0	1	0	0	0	1	0	0	0	0	0	0	0	2	0	2	0	0	1	0	0	0	0	0	1	0	0	0	0	0	0	0	4	0	0	0	0	0	0	0	0	0	0	0
AZR68937.1 cytochrome oxidase III, partial (mitochondrion) [Mytilus galloprovincialis]	0	0	0	0	0	0	1	0	0	0	1	0	0	0	0	0	0	0	2	0	2	0	0	1	0	0	0	0	0	1	0	0	0	0	0	0	0	4	0	0	0	0	0	0	0	0	0	0	0
AZR68936.1 cytochrome oxidase III, partial (mitochondrion) [Mytilus galloprovincialis]	0	0	0	0	0	0	1	0	0	0	1	0	0	0	0	0	0	0	2	0	2	0	0	1	0	0	0	0	0	1	0	0	0	0	0	0	0	4	0	0	0	0	0	0	0	0	0	0	0
AZR68935.1 cytochrome oxidase III, partial (mitochondrion) [Mytilus galloprovincialis]	0	0	0	0	0	0	1	0	0	0	1	0	0	0	0	0	0	0	2	0	2	0	0	1	0	0	0	0	0	1	0	0	0	0	0	0	0	4	0	0	0	0	0	0	0	0	0	0	0
AZR68934.1 cytochrome oxidase III, partial (mitochondrion) [Mytilus galloprovincialis]	0	0	0	0	0	0	1	0	0	0	1	0	0	0	0	0	0	0	2	0	2	0	0	1	0	0	0	0	0	1	0	0	0	0	0	0	0	4	0	0	0	0	0	0	0	0	0	0	0
AZR68933.1 cytochrome oxidase III, partial (mitochondrion) [Mytilus galloprovincialis]	0	0	0	0	0	0	1	0	0	0	1	0	0	0	0	0	0	0	2	0	2	0	0	1	0	0	0	0	0	1	0	0	0	0	0	0	0	4	0	0	0	0	0	0	0	0	0	0	0
AZR68932.1 cytochrome oxidase III, partial (mitochondrion) [Mytilus galloprovincialis]	0	0	0	0	0	0	1	0	0	0	1	0	0	0	0	0	0	0	2	0	2	0	0	1	0	0	0	0	0	1	0	0	0	0	0	0	0	4	0	0	0	0	0	0	0	0	0	0	0
AZR68931.1 cytochrome oxidase III, partial (mitochondrion) [Mytilus galloprovincialis]	0	0	0	0	0	0	1	0	0	0	1	0	0	0	0	0	0	0	2	0	2	0	0	1	0	0	0	0	0	1	0	0	0	0	0	0	0	4	0	0	0	0	0	0	0	0	0	0	0
AZR68930.1 cytochrome oxidase III, partial (mitochondrion) [Mytilus galloprovincialis]	0	0	0	0	0	0	1	0	0	0	1	0	0	0	0	0	0	0	2	0	2	0	0	1	0	0	0	0	0	1	0	0	0	0	0	0	0	4	0	0	0	0	0	0	0	0	0	0	0
AZR68929.1 cytochrome oxidase III, partial (mitochondrion) [Mytilus galloprovincialis]	0	0	0	0	0	0	1	0	0	0	1	0	0	0	0	0	0	0	2	0	2	0	0	1	0	0	0	0	0	1	0	0	0	0	0	0	0	4	0	0	0	0	0	0	0	0	0	0	0
AZR68928.1 cytochrome oxidase III, partial (mitochondrion) [Mytilus galloprovincialis]	0	0	0	0	0	0	1	0	0	0	1	0	0	0	0	0	0	0	2	0	2	0	0	1	0	0	0	0	0	1	0	0	0	0	0	0	0	4	0	0	0	0	0	0	0	0	0	0	0
AZR68927.1 cytochrome oxidase III, partial (mitochondrion) [Mytilus galloprovincialis]	0	0	0	0	0	0	1	0	0	0	1	0	0	0	0	0	0	0	2	0	2	0	0	1	0	0	0	0	0	1	0	0	0	0	0	0	0	4	0	0	0	0	0	0	0	0	0	0	0
AZR68926.1 cytochrome oxidase III, partial (mitochondrion) [Mytilus galloprovincialis]	0	0	0	0	0	0	1	0	0	0	1	0	0	0	0	0	0	0	2	0	2	0	0	1	0	0	0	0	0	1	0	0	0	0	0	0	0	4	0	0	0	0	0	0	0	0	0	0	0
AZR68925.1 cytochrome oxidase III, partial (mitochondrion) [Mytilus galloprovincialis]	0	0	0	0	0	0	1	0	0	0	1	0	0	0	0	0	0	0	2	0	2	0	0	1	0	0	0	0	0	1	0	0	0	0	0	0	0	4	0	0	0	0	0	0	0	0	0	0	0
AZR68924.1 cytochrome oxidase III, partial (mitochondrion) [Mytilus galloprovincialis]	0	0	0	0	0	0	1	0	0	0	1	0	0	0	0	0	0	0	2	0	2	0	0	1	0	0	0	0	0	1	0	0	0	0	0	0	0	4	0	0	0	0	0	0	0	0	0	0	0
AZR68923.1 cytochrome oxidase III, partial (mitochondrion) [Mytilus galloprovincialis]	0	0	0	0	0	0	1	0	0	0	1	0	0	0	0	0	0	0	2	0	2	0	0	1	0	0	0	0	0	1	0	0	0	0	0	0	0	4	0	0	0	0	0	0	0	0	0	0	0
AZR68922.1 cytochrome oxidase III, partial (mitochondrion) [Mytilus galloprovincialis]	0	0	0	0	0	0	1	0	0	0	1	0	0	0	0	0	0	0	2	0	2	0	0	1	0	0	0	0	0	1	0	0	0	0	0	0	0	4	0	0	0	0	0	0	0	0	0	0	0
AZR68921.1 cytochrome oxidase III, partial (mitochondrion) [Mytilus galloprovincialis]	0	0	0	0	0	0	1	0	0	0	1	0	0	0	0	0	0	0	2	0	2	0	0	1	0	0	0	0	0	1	0	0	0	0	0	0	0	4	0	0	0	0	0	0	0	0	0	0	0
AZR68920.1 cytochrome oxidase III, partial (mitochondrion) [Mytilus galloprovincialis]	0	0	0	0	0	0	1	0	0	0	1	0	0	0	0	0	0	0	2	0	2	0	0	1	0	0	0	0	0	1	0	0	0	0	0	0	0	4	0	0	0	0	0	0	0	0	0	0	0
AZR68919.1 cytochrome oxidase III, partial (mitochondrion) [Mytilus galloprovincialis]	0	0	0	0	0	0	1	0	0	0	1	0	0	0	0	0	0	0	2	0	2	0	0	1	0	0	0	0	0	1	0	0	0	0	0	0	0	4	0	0	0	0	0	0	0	0	0	0	0
AZR68918.1 cytochrome oxidase III, partial (mitochondrion) [Mytilus galloprovincialis]	0	0	0	0	0	0	1	0	0	0	1	0	0	0	0	0	0	0	2	0	2	0	0	1	0	0	0	0	0	1	0	0	0	0	0	0	0	4	0	0	0	0	0	0	0	0	0	0	0
AZR68917.1 cytochrome oxidase III, partial (mitochondrion) [Mytilus galloprovincialis]	0	0	0	0	0	0	1	0	0	0	1	0	0	0	0	0	0	0	2	0	2	0	0	1	0	0	0	0	0	1	0	0	0	0	0	0	0	4	0	0	0	0	0	0	0	0	0	0	0
AZR68916.1 cytochrome oxidase III, partial (mitochondrion) [Mytilus galloprovincialis]	0	0	0	0	0	0	1	0	0	0	1	0	0	0	0	0	0	0	2	0	2	0	0	1	0	0	0	0	0	1	0	0	0	0	0	0	0	4	0	0	0	0	0	0	0	0	0	0	0
AZR68915.1 cytochrome oxidase III, partial (mitochondrion) [Mytilus galloprovincialis]	0	0	0	0	0	0	1	0	0	0	1	0	0	0	0	0	0	0	2	0	2	0	0	1	0	0	0	0	0	1	0	0	0	0	0	0	0	4	0	0	0	0	0	0	0	0	0	0	0
AZR68914.1 cytochrome oxidase III, partial (mitochondrion) [Mytilus galloprovincialis]	0	0	0	0	0	0	1	0	0	0	1	0	0	0	0	0	0	0	2	0	2	0	0	1	0	0	0	0	0	1	0	0	0	0	0	0	0	4	0	0	0	0	0	0	0	0	0	0	0
AZR68913.1 cytochrome oxidase III, partial (mitochondrion) [Mytilus galloprovincialis]	0	0	0	0	0	0	1	0	0	0	1	0	0	0	0	0	0	0	2	0	2	0	0	1	0	0	0	0	0	1	0	0	0	0	0	0	0	4	0	0	0	0	0	0	0	0	0	0	0
AZR68912.1 cytochrome oxidase III, partial (mitochondrion) [Mytilus galloprovincialis]	0	0	0	0	0	0	1	0	0	0	1	0	0	0	0	0	0	0	2	0	2	0	0	1	0	0	0	0	0	1	0	0	0	0	0	0	0	4	0	0	0	0	0	0	0	0	0	0	0
AZR68911.1 cytochrome oxidase III, partial (mitochondrion) [Mytilus galloprovincialis]	0	0	0	0	0	0	1	0	0	0	1	0	0	0	0	0	0	0	2	0	2	0	0	1	0	0	0	0	0	1	0	0	0	0	0	0	0	4	0	0	0	0	0	0	0	0	0	0	0
AZR68910.1 cytochrome oxidase III, partial (mitochondrion) [Mytilus galloprovincialis]	0	0	0	0	0	0	1	0	0	0	1	0	0	0	0	0	0	0	2	0	2	0	0	1	0	0	0	0	0	1	0	0	0	0	0	0	0	4	0	0	0	0	0	0	0	0	0	0	0
AZR68909.1 cytochrome oxidase III, partial (mitochondrion) [Mytilus galloprovincialis]	0	0	0	0	0	0	1	0	0	0	1	0	0	0	0	0	0	0	2	0	2	0	0	1	0	0	0	0	0	1	0	0	0	0	0	0	0	4	0	0	0	0	0	0	0	0	0	0	0
AZR68908.1 cytochrome oxidase III, partial (mitochondrion) [Mytilus galloprovincialis]	0	0	0	0	0	0	1	0	0	0	1	0	0	0	0	0	0	0	2	0	2	0	0	1	0	0	0	0	0	1	0	0	0	0	0	0	0	4	0	0	0	0	0	0	0	0	0	0	0
AZR68907.1 cytochrome oxidase III, partial (mitochondrion) [Mytilus galloprovincialis]	0	0	0	0	0	0	1	0	0	0	1	0	0	0	0	0	0	0	2	0	2	0	0	1	0	0	0	0	0	1	0	0	0	0	0	0	0	4	0	0	0	0	0	0	0	0	0	0	0
AZR68906.1 cytochrome oxidase III, partial (mitochondrion) [Mytilus galloprovincialis]	0	0	0	0	0	0	1	0	0	0	1	0	0	0	0	0	0	0	2	0	2	0	0	1	0	0	0	0	0	1	0	0	0	0	0	0	0	4	0	0	0	0	0	0	0	0	0	0	0
AZR68905.1 cytochrome oxidase III, partial (mitochondrion) [Mytilus galloprovincialis]	0	0	0	0	0	0	1	0	0	0	1	0	0	0	0	0	0	0	2	0	2	0	0	1	0	0	0	0	0	1	0	0	0	0	0	0	0	4	0	0	0	0	0	0	0	0	0	0	0
AZR68904.1 cytochrome oxidase III, partial (mitochondrion) [Mytilus galloprovincialis]	0	0	0	0	0	0	1	0	0	0	1	0	0	0	0	0	0	0	2	0	2	0	0	1	0	0	0	0	0	1	0	0	0	0	0	0	0	4	0	0	0	0	0	0	0	0	0	0	0
AZR68903.1 cytochrome oxidase III, partial (mitochondrion) [Mytilus galloprovincialis]	0	0	0	0	0	0	1	0	0	0	1	0	0	0	0	0	0	0	2	0	2	0	0	1	0	0	0	0	0	1	0	0	0	0	0	0	0	4	0	0	0	0	0	0	0	0	0	0	0
AZR68902.1 cytochrome oxidase III, partial (mitochondrion) [Mytilus galloprovincialis]	0	0	0	0	0	0	1	0	0	0	1	0	0	0	0	0	0	0	2	0	2	0	0	1	0	0	0	0	0	1	0	0	0	0	0	0	0	4	0	0	0	0	0	0	0	0	0	0	0
AZR68901.1 cytochrome oxidase III, partial (mitochondrion) [Mytilus galloprovincialis]	0	0	0	0	0	0	1	0	0	0	1	0	0	0	0	0	0	0	2	0	2	0	0	1	0	0	0	0	0	1	0	0	0	0	0	0	0	4	0	0	0	0	0	0	0	0	0	0	0
AZR68900.1 cytochrome oxidase III, partial (mitochondrion) [Mytilus galloprovincialis]	0	0	0	0	0	0	1	0	0	0	1	0	0	0	0	0	0	0	2	0	2	0	0	1	0	0	0	0	0	1	0	0	0	0	0	0	0	4	0	0	0	0	0	0	0	0	0	0	0
AZR68899.1 cytochrome oxidase III, partial (mitochondrion) [Mytilus galloprovincialis]	0	0	0	0	0	0	1	0	0	0	1	0	0	0	0	0	0	0	2	0	2	0	0	1	0	0	0	0	0	1	0	0	0	0	0	0	0	4	0	0	0	0	0	0	0	0	0	0	0
AZR68898.1 cytochrome oxidase III, partial (mitochondrion) [Mytilus galloprovincialis]	0	0	0	0	0	0	1	0	0	0	1	0	0	0	0	0	0	0	2	0	2	0	0	1	0	0	0	0	0	1	0	0	0	0	0	0	0	4	0	0	0	0	0	0	0	0	0	0	0
AZR68897.1 cytochrome oxidase III, partial (mitochondrion) [Mytilus galloprovincialis]	0	0	0	0	0	0	1	0	0	0	1	0	0	0	0	0	0	0	2	0	2	0	0	1	0	0	0	0	0	1	0	0	0	0	0	0	0	4	0	0	0	0	0	0	0	0	0	0	0
AZR68896.1 cytochrome oxidase III, partial (mitochondrion) [Mytilus galloprovincialis]	0	0	0	0	0	0	1	0	0	0	1	0	0	0	0	0	0	0	2	0	2	0	0	1	0	0	0	1	0	1	0	0	0	0	0	0	0	3	0	0	0	0	0	0	0	0	0	0	0
AZR68895.1 cytochrome oxidase III, partial (mitochondrion) [Mytilus galloprovincialis]	0	0	0	0	0	0	1	0	0	0	1	0	0	0	0	0	0	0	2	0	2	0	0	1	0	0	0	0	0	1	0	0	0	0	0	0	0	4	0	0	0	0	0	0	0	0	0	0	0
AZR68894.1 cytochrome oxidase III, partial (mitochondrion) [Mytilus galloprovincialis]	0	0	0	0	0	0	1	0	0	0	1	0	0	0	0	0	0	0	2	0	2	0	0	1	0	0	0	0	0	1	0	0	0	0	0	0	0	4	0	0	0	0	0	0	0	0	0	0	0
AZR68893.1 cytochrome oxidase III, partial (mitochondrion) [Mytilus galloprovincialis]	0	0	0	0	0	0	1	0	0	0	1	0	0	0	0	0	0	0	2	0	2	0	0	1	0	0	0	0	0	1	0	0	0	0	0	0	0	4	0	0	0	0	0	0	0	0	0	0	0
AZR68892.1 cytochrome oxidase III, partial (mitochondrion) [Mytilus galloprovincialis]	0	0	0	0	0	0	1	0	0	0	1	0	0	0	0	0	0	0	2	0	2	0	0	1	0	0	0	0	0	1	0	0	0	0	0	0	0	4	0	0	0	0	0	0	0	0	0	0	0
AZR68891.1 cytochrome oxidase III, partial (mitochondrion) [Mytilus galloprovincialis]	0	0	0	0	0	0	1	0	0	0	1	0	0	0	0	0	0	0	2	0	2	0	0	1	0	0	0	0	0	1	0	0	0	0	0	0	0	4	0	0	0	0	0	0	0	0	0	0	0
AZR68890.1 cytochrome oxidase III, partial (mitochondrion) [Mytilus galloprovincialis]	0	0	0	0	0	0	1	0	0	0	1	0	0	0	0	0	0	0	2	0	2	0	0	1	0	0	0	0	0	1	0	0	0	0	0	0	0	4	0	0	0	0	0	0	0	0	0	0	0
AZR68889.1 cytochrome oxidase III, partial (mitochondrion) [Mytilus galloprovincialis]	0	0	0	0	0	0	1	0	0	0	1	0	0	0	0	0	0	0	2	0	2	0	0	1	0	0	0	0	0	1	0	0	0	0	0	0	0	4	0	0	0	0	0	0	0	0	0	0	0
AZR68888.1 cytochrome oxidase III, partial (mitochondrion) [Mytilus galloprovincialis]	0	0	0	0	0	0	1	0	0	0	1	0	0	0	0	0	0	0	2	0	2	0	0	1	0	0	0	0	0	1	0	0	0	0	0	0	0	4	0	0	0	0	0	0	0	0	0	0	0
AZR68887.1 cytochrome oxidase III, partial (mitochondrion) [Mytilus galloprovincialis]	0	0	0	0	0	0	1	0	0	0	1	0	0	0	0	0	0	0	2	0	2	0	0	1	0	0	0	0	0	1	0	0	0	0	0	0	0	4	0	0	0	0	0	0	0	0	0	0	0
AZR68886.1 cytochrome oxidase III, partial (mitochondrion) [Mytilus galloprovincialis]	0	0	0	0	0	0	1	0	0	0	1	0	0	0	0	0	0	0	2	0	2	0	0	1	0	0	0	0	0	1	0	0	0	0	0	0	0	4	0	0	0	0	0	0	0	0	0	0	0
AZR68885.1 cytochrome oxidase III, partial (mitochondrion) [Mytilus galloprovincialis]	0	0	0	0	0	0	1	0	0	0	1	0	0	0	0	0	0	0	2	0	2	0	0	1	0	0	0	0	0	1	0	0	0	0	0	0	0	4	0	0	0	0	0	0	0	0	0	0	0
AZR68884.1 cytochrome oxidase III, partial (mitochondrion) [Mytilus galloprovincialis]	0	0	0	0	0	0	1	0	0	0	1	0	0	0	0	0	0	0	2	0	2	0	0	1	0	0	0	0	0	1	0	0	0	0	0	0	0	4	0	0	0	0	0	0	0	0	0	0	0
AZR68883.1 cytochrome oxidase III, partial (mitochondrion) [Mytilus galloprovincialis]	0	0	0	0	0	0	1	0	0	0	1	0	0	0	0	0	0	0	2	0	2	0	0	1	0	0	0	0	0	1	0	0	0	0	0	0	0	4	0	0	0	0	0	0	0	0	0	0	0
AZR68882.1 cytochrome oxidase III, partial (mitochondrion) [Mytilus galloprovincialis]	0	0	0	0	0	0	1	0	0	0	1	0	0	0	0	0	0	0	2	0	2	0	0	1	0	0	0	0	0	1	0	0	0	0	0	0	0	4	0	0	0	0	0	0	0	0	0	0	0
AZR68881.1 cytochrome oxidase III, partial (mitochondrion) [Mytilus galloprovincialis]	0	0	0	0	0	0	1	0	0	0	1	0	0	0	0	0	0	0	2	0	2	0	0	1	0	0	0	0	0	1	0	0	0	0	0	0	0	4	0	0	0	0	0	0	0	0	0	0	0
AZR68880.1 cytochrome oxidase III, partial (mitochondrion) [Mytilus galloprovincialis]	0	0	0	0	0	0	1	0	0	0	1	0	0	0	0	0	0	0	2	0	2	0	0	1	0	0	0	0	0	1	0	0	0	0	0	0	0	4	0	0	0	0	0	0	0	0	0	0	0
AZR68879.1 cytochrome oxidase III, partial (mitochondrion) [Mytilus galloprovincialis]	0	0	0	0	0	0	1	0	0	0	1	0	0	0	0	0	0	0	2	0	2	0	0	1	0	0	0	0	0	1	0	0	0	0	0	0	0	4	0	0	0	0	0	0	0	0	0	0	0
AZR68878.1 cytochrome oxidase III, partial (mitochondrion) [Mytilus galloprovincialis]	0	0	0	0	0	0	1	0	0	0	1	0	0	0	0	0	0	0	2	0	2	0	0	1	0	0	0	0	0	1	0	0	0	0	0	0	0	4	0	0	0	0	0	0	0	0	0	0	0
AZR68877.1 cytochrome oxidase III, partial (mitochondrion) [Mytilus galloprovincialis]	0	0	0	0	0	0	1	0	0	0	1	0	0	0	0	0	0	0	2	0	2	0	0	1	0	0	0	0	0	1	0	0	0	0	0	0	0	4	0	0	0	0	0	0	0	0	0	0	0
AZR68876.1 cytochrome oxidase III, partial (mitochondrion) [Mytilus galloprovincialis]	0	0	0	0	0	0	1	0	0	0	1	0	0	0	0	0	0	0	2	0	2	0	0	1	0	0	0	0	0	1	0	0	0	0	0	0	0	4	0	0	0	0	0	0	0	0	0	0	0
AZR68875.1 cytochrome oxidase III, partial (mitochondrion) [Mytilus galloprovincialis]	0	0	0	0	0	0	1	0	0	0	1	0	0	0	0	0	0	0	2	0	2	0	0	1	0	0	0	0	0	1	0	0	0	0	0	0	0	4	0	0	0	0	0	0	0	0	0	0	0
AZR68874.1 cytochrome oxidase III, partial (mitochondrion) [Mytilus galloprovincialis]	0	0	0	0	0	0	1	0	0	0	1	0	0	0	0	0	0	0	2	0	2	0	0	1	0	0	0	0	0	1	0	0	0	0	0	0	0	4	0	0	0	0	0	0	0	0	0	0	0
AZR68873.1 cytochrome oxidase III, partial (mitochondrion) [Mytilus galloprovincialis]	0	0	0	0	0	0	1	0	0	0	1	0	0	0	0	0	0	0	2	0	2	0	0	1	0	0	0	0	0	1	0	0	0	0	0	0	0	4	0	0	0	0	0	0	0	0	0	0	0
AZR68872.1 cytochrome oxidase III, partial (mitochondrion) [Mytilus galloprovincialis]	0	0	0	0	0	0	1	0	0	0	1	0	0	0	0	0	0	0	2	0	2	0	0	1	0	0	0	0	0	1	0	0	0	0	0	0	0	4	0	0	0	0	0	0	0	0	0	0	0
AZR68871.1 cytochrome oxidase III, partial (mitochondrion) [Mytilus galloprovincialis]	0	0	0	0	0	0	1	0	0	0	1	0	0	0	0	0	0	0	2	0	2	0	0	1	0	0	0	0	0	1	0	0	0	0	0	0	0	4	0	0	0	0	0	0	0	0	0	0	0
AZR68870.1 cytochrome oxidase III, partial (mitochondrion) [Mytilus galloprovincialis]	0	0	0	0	0	0	1	0	0	0	1	0	0	0	0	0	0	0	2	0	2	0	0	1	0	0	0	0	0	1	0	0	0	0	0	0	0	4	0	0	0	0	0	0	0	0	0	0	0
AZR68869.1 cytochrome oxidase III, partial (mitochondrion) [Mytilus galloprovincialis]	0	0	0	0	0	0	1	0	0	0	1	0	0	0	0	0	0	0	2	0	2	0	0	1	0	0	0	0	0	1	0	0	0	0	0	0	0	4	0	0	0	0	0	0	0	0	0	0	0
AZR68868.1 cytochrome oxidase III, partial (mitochondrion) [Mytilus galloprovincialis]	0	0	0	0	0	0	1	0	0	0	1	0	0	0	0	0	0	0	2	0	2	0	0	1	0	0	0	0	0	1	0	0	0	0	0	0	0	4	0	0	0	0	0	0	0	0	0	0	0
AZR68867.1 cytochrome oxidase III, partial (mitochondrion) [Mytilus galloprovincialis]	0	0	0	0	0	0	1	0	0	0	1	0	0	0	0	0	0	0	2	0	2	0	0	1	0	0	0	0	0	1	0	0	0	0	0	0	0	4	0	0	0	0	0	0	0	0	0	0	0
AZR68866.1 cytochrome oxidase III, partial (mitochondrion) [Mytilus galloprovincialis]	0	0	0	0	0	0	1	0	0	0	1	0	0	0	0	0	0	0	2	0	2	0	0	1	0	0	0	0	0	1	0	0	0	0	0	0	0	4	0	0	0	0	0	0	0	0	0	0	0
AZR68865.1 cytochrome oxidase III, partial (mitochondrion) [Mytilus galloprovincialis]	0	0	0	0	0	0	1	0	0	0	1	0	0	0	0	0	0	0	2	0	2	0	0	1	0	0	0	0	0	1	0	0	0	0	0	0	0	4	0	0	0	0	0	0	0	0	0	0	0
AZR68864.1 cytochrome oxidase III, partial (mitochondrion) [Mytilus galloprovincialis]	0	0	0	0	0	0	1	0	0	0	1	0	0	0	0	0	0	0	2	0	2	0	0	1	0	0	0	0	0	1	0	0	0	0	0	0	0	4	0	0	0	0	0	0	0	0	0	0	0
AZR68863.1 cytochrome oxidase III, partial (mitochondrion) [Mytilus galloprovincialis]	0	0	0	0	0	0	1	0	0	0	1	0	0	0	0	0	0	0	2	0	2	0	0	1	0	0	0	0	0	1	0	0	0	0	0	0	0	4	0	0	0	0	0	0	0	0	0	0	0
AZR68862.1 cytochrome oxidase III, partial (mitochondrion) [Mytilus galloprovincialis]	0	0	0	0	0	0	1	0	0	0	1	0	0	0	0	0	0	0	2	0	2	0	0	1	0	0	0	0	0	1	0	0	0	0	0	0	0	4	0	0	0	0	0	0	0	0	0	0	0
AZR68861.1 cytochrome oxidase III, partial (mitochondrion) [Mytilus galloprovincialis]	0	0	0	0	0	0	1	0	0	0	1	0	0	0	0	0	0	0	2	0	2	0	0	1	0	0	0	0	0	1	0	0	0	0	0	0	0	4	0	0	0	0	0	0	0	0	0	0	0
AZR68860.1 cytochrome oxidase III, partial (mitochondrion) [Mytilus galloprovincialis]	0	0	0	0	0	0	1	0	0	0	1	0	0	0	0	0	0	0	2	0	2	0	0	1	0	0	0	0	0	1	0	0	0	0	0	0	0	4	0	0	0	0	0	0	0	0	0	0	0
AZR68859.1 cytochrome oxidase III, partial (mitochondrion) [Mytilus galloprovincialis]	0	0	0	0	0	0	1	0	0	0	1	0	0	0	0	0	0	0	2	0	2	0	0	1	0	0	0	0	0	1	0	0	0	0	0	0	0	4	0	0	0	0	0	0	0	0	0	0	0
AZR68858.1 cytochrome oxidase III, partial (mitochondrion) [Mytilus galloprovincialis]	0	0	0	0	0	0	1	0	0	0	1	0	0	0	0	0	0	0	2	0	2	0	0	1	0	0	0	0	0	1	0	0	0	0	0	0	0	4	0	0	0	0	0	0	0	0	0	0	0
AZR68857.1 cytochrome oxidase III, partial (mitochondrion) [Mytilus galloprovincialis]	0	0	0	0	0	0	1	0	0	0	1	0	0	0	0	0	0	0	2	0	2	0	0	1	0	0	0	0	0	1	0	0	0	0	0	0	0	4	0	0	0	0	0	0	0	0	0	0	0
AZR68856.1 cytochrome oxidase III, partial (mitochondrion) [Mytilus galloprovincialis]	0	0	0	0	0	0	1	0	0	0	1	0	0	0	0	0	0	0	2	0	2	0	0	1	0	0	0	0	0	1	0	0	0	0	0	0	0	4	0	0	0	0	0	0	0	0	0	0	0
AZR68855.1 cytochrome oxidase III, partial (mitochondrion) [Mytilus galloprovincialis]	0	0	0	0	0	0	1	0	0	0	1	0	0	0	0	0	0	0	2	0	2	0	0	1	0	0	0	0	0	1	0	0	0	0	0	0	0	4	0	0	0	0	0	0	0	0	0	0	0
AZR68854.1 cytochrome oxidase III, partial (mitochondrion) [Mytilus galloprovincialis]	0	0	0	0	0	0	1	0	0	0	1	0	0	0	0	0	0	0	2	0	2	0	0	1	0	0	0	0	0	1	0	0	0	0	0	0	0	4	0	0	0	0	0	0	0	0	0	0	0
AZR68853.1 cytochrome oxidase III, partial (mitochondrion) [Mytilus galloprovincialis]	0	0	0	0	0	0	1	0	0	0	1	0	0	0	0	0	0	0	2	0	2	0	0	1	0	0	0	0	0	1	0	0	0	0	0	0	0	4	0	0	0	0	0	0	0	0	0	0	0
AZR68852.1 cytochrome oxidase III, partial (mitochondrion) [Mytilus galloprovincialis]	0	0	0	0	0	0	1	0	0	0	1	0	0	0	0	0	0	0	2	0	2	0	0	1	0	0	0	0	0	1	0	0	0	0	0	0	0	4	0	0	0	0	0	0	0	0	0	0	0
AZR68851.1 cytochrome oxidase III, partial (mitochondrion) [Mytilus galloprovincialis]	0	0	0	0	0	0	1	0	0	0	1	0	0	0	0	0	0	0	2	0	2	0	0	1	0	0	0	0	0	1	0	0	0	0	0	0	0	4	0	0	0	0	0	0	0	0	0	0	0
AZR68850.1 cytochrome oxidase III, partial (mitochondrion) [Mytilus galloprovincialis]	0	0	0	0	0	0	1	0	0	0	1	0	0	0	0	0	0	0	2	0	2	0	0	1	0	0	0	0	0	1	0	0	0	0	0	0	0	4	0	0	0	0	0	0	0	0	0	0	0
AZR68849.1 cytochrome oxidase III, partial (mitochondrion) [Mytilus galloprovincialis]	0	0	0	0	0	0	1	0	0	0	1	0	0	0	0	0	0	0	2	0	2	0	0	1	0	0	0	0	0	1	0	0	0	0	0	0	0	4	0	0	0	0	0	0	0	0	0	0	0
AZR68848.1 cytochrome oxidase III, partial (mitochondrion) [Mytilus galloprovincialis]	0	0	0	0	0	0	1	0	0	0	1	0	0	0	0	0	0	0	2	0	2	0	0	1	0	0	0	0	0	1	0	0	0	0	0	0	0	4	0	0	0	0	0	0	0	0	0	0	0
AZR68847.1 cytochrome oxidase III, partial (mitochondrion) [Mytilus galloprovincialis]	0	0	0	0	0	0	1	0	0	0	1	0	0	0	0	0	0	0	2	0	2	0	0	1	0	0	0	0	0	1	0	0	0	0	0	0	0	4	0	0	0	0	0	0	0	0	0	0	0
AZR68846.1 cytochrome oxidase III, partial (mitochondrion) [Mytilus galloprovincialis]	0	0	0	0	0	0	1	0	0	0	1	0	0	0	0	0	0	0	2	0	2	0	0	1	0	0	0	0	0	1	0	0	0	0	0	0	0	4	0	0	0	0	0	0	0	0	0	0	0
AZR68845.1 cytochrome oxidase III, partial (mitochondrion) [Mytilus galloprovincialis]	0	0	0	0	0	0	1	0	0	0	1	0	0	0	0	0	0	0	2	0	2	0	0	1	0	0	0	0	0	1	0	0	0	0	0	0	0	4	0	0	0	0	0	0	0	0	0	0	0
AZR68844.1 cytochrome oxidase III, partial (mitochondrion) [Mytilus galloprovincialis]	0	0	0	0	0	0	1	0	0	0	1	0	0	0	0	0	0	0	2	0	2	0	0	1	0	0	0	0	0	1	0	0	0	0	0	0	0	4	0	0	0	0	0	0	0	0	0	0	0
AZR68843.1 cytochrome oxidase III, partial (mitochondrion) [Mytilus galloprovincialis]	0	0	0	0	0	0	1	0	0	0	1	0	0	0	0	0	0	0	2	0	2	0	0	1	0	0	0	0	0	1	0	0	0	0	0	0	0	4	0	0	0	0	0	0	0	0	0	0	0
AZR68842.1 cytochrome oxidase III, partial (mitochondrion) [Mytilus galloprovincialis]	0	0	0	0	0	0	1	0	0	0	1	0	0	0	0	0	0	0	2	0	2	0	0	1	0	0	0	0	0	1	0	0	0	0	0	0	0	4	0	0	0	0	0	0	0	0	0	0	0
AZR68841.1 cytochrome oxidase III, partial (mitochondrion) [Mytilus galloprovincialis]	0	0	0	0	0	0	1	0	0	0	1	0	0	0	0	0	0	0	2	0	2	0	0	1	0	0	0	0	0	1	0	0	0	0	0	0	0	4	0	0	0	0	0	0	0	0	0	0	0
AZR68840.1 cytochrome oxidase III, partial (mitochondrion) [Mytilus galloprovincialis]	0	0	0	0	0	0	1	0	0	0	1	0	0	0	0	0	0	0	2	0	2	0	0	1	0	0	0	0	0	1	0	0	0	0	0	0	0	4	0	0	0	0	0	0	0	0	0	0	0
AZR68839.1 cytochrome oxidase III, partial (mitochondrion) [Mytilus galloprovincialis]	0	0	0	0	0	0	1	0	0	0	1	0	0	0	0	0	0	0	2	0	2	0	0	1	0	0	0	0	0	1	0	0	0	0	0	0	0	4	0	0	0	0	0	0	0	0	0	0	0
AZR68838.1 cytochrome oxidase III, partial (mitochondrion) [Mytilus galloprovincialis]	0	0	0	0	0	0	1	0	0	0	1	0	0	0	0	0	0	0	2	0	2	0	0	1	0	0	0	0	0	1	0	0	0	0	0	0	0	4	0	0	0	0	0	0	0	0	0	0	0
AZR68837.1 cytochrome oxidase III, partial (mitochondrion) [Mytilus galloprovincialis]	0	0	0	0	0	0	1	0	0	0	1	0	0	0	0	0	0	0	2	0	2	0	0	1	0	0	0	0	0	1	0	0	0	0	0	0	0	4	0	0	0	0	0	0	0	0	0	0	0
AZR68836.1 cytochrome oxidase III, partial (mitochondrion) [Mytilus galloprovincialis]	0	0	0	0	0	0	1	0	0	0	1	0	0	0	0	0	0	0	2	0	2	0	0	1	0	0	0	0	0	1	0	0	0	0	0	0	0	4	0	0	0	0	0	0	0	0	0	0	0
AZR68835.1 cytochrome oxidase III, partial (mitochondrion) [Mytilus galloprovincialis]	0	0	0	0	0	0	1	0	0	0	1	0	0	0	0	0	0	0	2	0	2	0	0	1	0	0	0	0	0	1	0	0	0	0	0	0	0	4	0	0	0	0	0	0	0	0	0	0	0
AZR68834.1 cytochrome oxidase III, partial (mitochondrion) [Mytilus galloprovincialis]	0	0	0	0	0	0	1	0	0	0	1	0	0	0	0	0	0	0	2	0	2	0	0	1	0	0	0	0	0	1	0	0	0	0	0	0	0	4	0	0	0	0	0	0	0	0	0	0	0
AZR68833.1 cytochrome oxidase III, partial (mitochondrion) [Mytilus galloprovincialis]	0	0	0	0	0	0	1	0	0	0	1	0	0	0	0	0	0	0	2	0	2	0	0	1	0	0	0	0	0	1	0	0	0	0	0	0	0	4	0	0	0	0	0	0	0	0	0	0	0
AZR68832.1 cytochrome oxidase III, partial (mitochondrion) [Mytilus galloprovincialis]	0	0	0	0	0	0	1	0	0	0	1	0	0	0	0	0	0	0	2	0	2	0	0	1	0	0	0	1	0	1	0	0	0	0	0	0	0	3	0	0	0	0	0	0	0	0	0	0	0
AZR68831.1 cytochrome oxidase III, partial (mitochondrion) [Mytilus galloprovincialis]	0	0	0	0	0	0	1	0	0	0	1	0	0	0	0	0	0	0	2	0	2	0	0	1	0	0	0	1	0	1	0	0	0	0	0	0	0	3	0	0	0	0	0	0	0	0	0	0	0
AZR68830.1 cytochrome oxidase III, partial (mitochondrion) [Mytilus galloprovincialis]	0	0	0	0	0	0	1	0	0	0	1	0	0	0	0	0	0	0	2	0	2	0	0	1	0	0	0	0	0	1	0	0	0	0	0	0	0	4	0	0	0	0	0	0	0	0	0	0	0
AZR68829.1 cytochrome oxidase III, partial (mitochondrion) [Mytilus galloprovincialis]	0	0	0	0	0	0	1	0	0	0	1	0	0	0	0	0	0	0	2	0	2	0	0	1	0	0	0	0	0	1	0	0	0	0	0	0	0	4	0	0	0	0	0	0	0	0	0	0	0
AZR68828.1 cytochrome oxidase III, partial (mitochondrion) [Mytilus galloprovincialis]	0	0	0	0	0	0	1	0	0	0	1	0	0	0	0	0	0	0	2	0	2	0	0	1	0	0	0	0	0	1	0	0	0	0	0	0	0	4	0	0	0	0	0	0	0	0	0	0	0
AZR68827.1 cytochrome oxidase III, partial (mitochondrion) [Mytilus galloprovincialis]	0	0	0	0	0	0	1	0	0	0	1	0	0	0	0	0	0	0	2	0	2	0	0	1	0	0	0	0	0	1	0	0	0	0	0	0	0	4	0	0	0	0	0	0	0	0	0	0	0
AZR68826.1 cytochrome oxidase III, partial (mitochondrion) [Mytilus galloprovincialis]	0	0	0	0	0	0	1	0	0	0	1	0	0	0	0	0	0	0	2	0	2	0	0	1	0	0	0	0	0	1	0	0	0	0	0	0	0	4	0	0	0	0	0	0	0	0	0	0	0
AZR68825.1 cytochrome oxidase III, partial (mitochondrion) [Mytilus galloprovincialis]	0	0	0	0	0	0	1	0	0	0	1	0	0	0	0	0	0	0	2	0	2	0	0	1	0	0	0	0	0	1	0	0	0	0	0	0	0	4	0	0	0	0	0	0	0	0	0	0	0
AZR68824.1 cytochrome oxidase III, partial (mitochondrion) [Mytilus galloprovincialis]	0	0	0	0	0	0	1	0	0	0	1	0	0	0	0	0	0	0	2	0	2	0	0	1	0	0	0	0	0	1	0	0	0	0	0	0	0	4	0	0	0	0	0	0	0	0	0	0	0
AZR68823.1 cytochrome oxidase III, partial (mitochondrion) [Mytilus galloprovincialis]	0	0	0	0	0	0	1	0	0	0	1	0	0	0	0	0	0	0	2	0	2	0	0	1	0	0	0	0	0	1	0	0	0	0	0	0	0	4	0	0	0	0	0	0	0	0	0	0	0
AZR68822.1 cytochrome oxidase III, partial (mitochondrion) [Mytilus galloprovincialis]	0	0	0	0	0	0	1	0	0	0	1	0	0	0	0	0	0	0	2	0	2	0	0	1	0	0	0	0	0	1	0	0	0	0	0	0	0	4	0	0	0	0	0	0	0	0	0	0	0
AZR68821.1 cytochrome oxidase III, partial (mitochondrion) [Mytilus galloprovincialis]	0	0	0	0	0	0	1	0	0	0	1	0	0	0	0	0	0	0	2	0	2	0	0	1	0	0	0	0	0	1	0	0	0	0	0	0	0	3	0	0	0	0	0	0	0	0	0	0	0
AZR68820.1 cytochrome oxidase III, partial (mitochondrion) [Mytilus galloprovincialis]	0	0	0	0	0	0	1	0	0	0	1	0	0	0	0	0	0	0	2	0	2	0	0	1	0	0	0	0	0	1	0	0	0	0	0	0	0	4	0	0	0	0	0	0	0	0	0	0	0
AZR68819.1 cytochrome oxidase III, partial (mitochondrion) [Mytilus galloprovincialis]	0	0	0	0	0	0	1	0	0	0	1	0	0	0	0	0	0	0	2	0	2	0	0	1	0	0	0	0	0	1	0	0	0	0	0	0	0	4	0	0	0	0	0	0	0	0	0	0	0
AZR68818.1 cytochrome oxidase III, partial (mitochondrion) [Mytilus galloprovincialis]	0	0	0	0	0	0	1	0	0	0	1	0	0	0	0	0	0	0	2	0	2	0	0	1	0	0	0	0	0	1	0	0	0	0	0	0	0	4	0	0	0	0	0	0	0	0	0	0	0
AZR68817.1 cytochrome oxidase III, partial (mitochondrion) [Mytilus galloprovincialis]	0	0	0	0	0	0	1	0	0	0	1	0	0	0	0	0	0	0	2	0	2	0	0	1	0	0	0	0	0	1	0	0	0	0	0	0	0	4	0	0	0	0	0	0	0	0	0	0	0
AZR68816.1 cytochrome oxidase III, partial (mitochondrion) [Mytilus galloprovincialis]	0	0	0	0	0	0	1	0	0	0	1	0	0	0	0	0	0	0	2	0	2	0	0	1	0	0	0	0	0	1	0	0	0	0	0	0	0	4	0	0	0	0	0	0	0	0	0	0	0
AZR68815.1 cytochrome oxidase III, partial (mitochondrion) [Mytilus galloprovincialis]	0	0	0	0	0	0	1	0	0	0	1	0	0	0	0	0	0	0	2	0	2	0	0	1	0	0	0	0	0	1	0	0	0	0	0	0	0	4	0	0	0	0	0	0	0	0	0	0	0
AZR68814.1 cytochrome oxidase III, partial (mitochondrion) [Mytilus galloprovincialis]	0	0	0	0	0	0	1	0	0	0	1	0	0	0	0	0	0	0	2	0	2	0	0	1	0	0	0	0	0	1	0	0	0	0	0	0	0	4	0	0	0	0	0	0	0	0	0	0	0
AZR68813.1 cytochrome oxidase III, partial (mitochondrion) [Mytilus galloprovincialis]	0	0	0	0	0	0	1	0	0	0	1	0	0	0	0	0	0	0	2	0	2	0	0	1	0	0	0	0	0	1	0	0	0	0	0	0	0	4	0	0	0	0	0	0	0	0	0	0	0
AZR68812.1 cytochrome oxidase III, partial (mitochondrion) [Mytilus galloprovincialis]	0	0	0	0	0	0	1	0	0	0	1	0	0	0	0	0	0	0	2	0	2	0	0	1	0	0	0	0	0	1	0	0	0	0	0	0	0	4	0	0	0	0	0	0	0	0	0	0	0
AZR68811.1 cytochrome oxidase III, partial (mitochondrion) [Mytilus galloprovincialis]	0	0	0	0	0	0	1	0	0	0	1	0	0	0	0	0	0	0	2	0	2	0	0	1	0	0	0	0	0	1	0	0	0	0	0	0	0	4	0	0	0	0	0	0	0	0	0	0	0
AZR68810.1 cytochrome oxidase III, partial (mitochondrion) [Mytilus galloprovincialis]	0	0	0	0	0	0	1	0	0	0	1	0	0	0	0	0	0	0	2	0	2	0	0	1	0	0	0	0	0	1	0	0	0	0	0	0	0	4	0	0	0	0	0	0	0	0	0	0	0
AZR68809.1 cytochrome oxidase III, partial (mitochondrion) [Mytilus galloprovincialis]	0	0	0	0	0	0	1	0	0	0	1	0	0	0	0	0	0	0	2	0	2	0	0	1	0	0	0	0	0	1	0	0	0	0	0	0	0	4	0	0	0	0	0	0	0	0	0	0	0
AZR68808.1 cytochrome oxidase III, partial (mitochondrion) [Mytilus galloprovincialis]	0	0	0	0	0	0	1	0	0	0	1	0	0	0	0	0	0	0	2	0	2	0	0	1	0	0	0	0	0	1	0	0	0	0	0	0	0	4	0	0	0	0	0	0	0	0	0	0	0
AZR68807.1 cytochrome oxidase III, partial (mitochondrion) [Mytilus galloprovincialis]	0	0	0	0	0	0	1	0	0	0	1	0	0	0	0	0	0	0	2	0	2	0	0	1	0	0	0	0	0	1	0	0	0	0	0	0	0	4	0	0	0	0	0	0	0	0	0	0	0
AZR68806.1 cytochrome oxidase III, partial (mitochondrion) [Mytilus galloprovincialis]	0	0	0	0	0	0	1	0	0	0	1	0	0	0	0	0	0	0	2	0	2	0	0	1	0	0	0	0	0	1	0	0	0	0	0	0	0	4	0	0	0	0	0	0	0	0	0	0	0
AZR68805.1 cytochrome oxidase III, partial (mitochondrion) [Mytilus galloprovincialis]	0	0	0	0	0	0	1	0	0	0	1	0	0	0	0	0	0	0	2	0	2	0	0	1	0	0	0	0	0	1	0	0	0	0	0	0	0	4	0	0	0	0	0	0	0	0	0	0	0
AZR68804.1 cytochrome oxidase III, partial (mitochondrion) [Mytilus galloprovincialis]	0	0	0	0	0	0	1	0	0	0	1	0	0	0	0	0	0	0	2	0	2	0	0	1	0	0	0	0	0	1	0	0	0	0	0	0	0	4	0	0	0	0	0	0	0	0	0	0	0
AZR68803.1 cytochrome oxidase III, partial (mitochondrion) [Mytilus galloprovincialis]	0	0	0	0	0	0	1	0	0	0	1	0	0	0	0	0	0	0	2	0	2	0	0	1	0	0	0	0	0	1	0	0	0	0	0	0	0	3	0	0	0	0	0	0	0	0	0	0	0
AZR68802.1 cytochrome oxidase III, partial (mitochondrion) [Mytilus galloprovincialis]	0	0	0	0	0	0	1	0	0	0	1	0	0	0	0	0	0	0	2	0	2	0	0	2	0	0	0	0	0	1	0	0	0	0	0	0	0	4	0	0	0	0	0	0	0	0	0	0	0
AZR68801.1 cytochrome oxidase III, partial (mitochondrion) [Mytilus galloprovincialis]	0	0	0	0	0	0	1	0	0	0	1	0	0	0	0	0	0	0	2	0	2	0	0	1	0	0	0	0	0	1	0	0	0	0	0	0	0	4	0	0	0	0	0	0	0	0	0	0	0
AZR68800.1 cytochrome oxidase III, partial (mitochondrion) [Mytilus galloprovincialis]	0	0	0	0	0	0	1	0	0	0	1	0	0	0	0	0	0	0	2	0	2	0	0	1	0	0	0	0	0	1	0	0	0	0	0	0	0	4	0	0	0	0	0	0	0	0	0	0	0
AZR68799.1 cytochrome oxidase III, partial (mitochondrion) [Mytilus galloprovincialis]	0	0	0	0	0	0	1	0	0	0	1	0	0	0	0	0	0	0	2	0	2	0	0	1	0	0	0	0	0	1	0	0	0	0	0	0	0	4	0	0	0	0	0	0	0	0	0	0	0
AZR68798.1 cytochrome oxidase III, partial (mitochondrion) [Mytilus galloprovincialis]	0	0	0	0	0	0	1	0	0	0	1	0	0	0	0	0	0	0	2	0	2	0	0	1	0	0	0	0	0	1	0	0	0	0	0	0	0	4	0	0	0	0	0	0	0	0	0	0	0
AZR68797.1 cytochrome oxidase III, partial (mitochondrion) [Mytilus galloprovincialis]	0	0	0	0	0	0	1	0	0	0	1	0	0	0	0	0	0	0	2	0	2	0	0	1	0	0	0	0	0	1	0	0	0	0	0	0	0	4	0	0	0	0	0	0	0	0	0	0	0
AZR68796.1 cytochrome oxidase III, partial (mitochondrion) [Mytilus galloprovincialis]	0	0	0	0	0	0	1	0	0	0	1	0	0	0	0	0	0	0	2	0	2	0	0	1	0	0	0	0	0	1	0	0	0	0	0	0	0	4	0	0	0	0	0	0	0	0	0	0	0
AZR68795.1 cytochrome oxidase III, partial (mitochondrion) [Mytilus galloprovincialis]	0	0	0	0	0	0	1	0	0	0	1	0	0	0	0	0	0	0	2	0	2	0	0	1	0	0	0	0	0	1	0	0	0	0	0	0	0	4	0	0	0	0	0	0	0	0	0	0	0
AZR68794.1 cytochrome oxidase III, partial (mitochondrion) [Mytilus galloprovincialis]	0	0	0	0	0	0	1	0	0	0	1	0	0	0	0	0	0	0	2	0	2	0	0	1	0	0	0	0	0	1	0	0	0	0	0	0	0	4	0	0	0	0	0	0	0	0	0	0	0
AZR68793.1 cytochrome oxidase III, partial (mitochondrion) [Mytilus galloprovincialis]	0	0	0	0	0	0	1	0	0	0	1	0	0	0	0	0	0	0	2	0	2	0	0	1	0	0	0	0	0	1	0	0	0	0	0	0	0	4	0	0	0	0	0	0	0	0	0	0	0
AZR68792.1 cytochrome oxidase III, partial (mitochondrion) [Mytilus galloprovincialis]	0	0	0	0	0	0	1	0	0	0	1	0	0	0	0	0	0	0	2	0	2	0	0	1	0	0	0	0	0	1	0	0	0	0	0	0	0	4	0	0	0	0	0	0	0	0	0	0	0
AZR68791.1 cytochrome oxidase III, partial (mitochondrion) [Mytilus galloprovincialis]	0	0	0	0	0	0	1	0	0	0	1	0	0	0	0	0	0	0	2	0	2	0	0	1	0	0	0	0	0	1	0	0	0	0	0	0	0	4	0	0	0	0	0	0	0	0	0	0	0
AZR68790.1 cytochrome oxidase III, partial (mitochondrion) [Mytilus galloprovincialis]	0	0	0	0	0	0	1	0	0	0	1	0	0	0	0	0	0	0	2	0	2	0	0	1	0	0	0	0	0	1	0	0	0	0	0	0	0	4	0	0	0	0	0	0	0	0	0	0	0
AZR68789.1 cytochrome oxidase III, partial (mitochondrion) [Mytilus galloprovincialis]	0	0	0	0	0	0	1	0	0	0	1	0	0	0	0	0	0	0	2	0	2	0	0	1	0	0	0	0	0	1	0	0	0	0	0	0	0	4	0	0	0	0	0	0	0	0	0	0	0
AZR68788.1 cytochrome oxidase III, partial (mitochondrion) [Mytilus galloprovincialis]	0	0	0	0	0	0	1	0	0	0	1	0	0	0	0	0	0	0	2	0	2	0	0	1	0	0	0	0	0	1	0	0	0	0	0	0	0	4	0	0	0	0	0	0	0	0	0	0	0
AZR68787.1 cytochrome oxidase III, partial (mitochondrion) [Mytilus galloprovincialis]	0	0	0	0	0	0	1	0	0	0	1	0	0	0	0	0	0	0	2	0	2	0	0	1	0	0	0	0	0	1	0	0	0	0	0	0	0	4	0	0	0	0	0	0	0	0	0	0	0
AZR68786.1 cytochrome oxidase III, partial (mitochondrion) [Mytilus galloprovincialis]	0	0	0	0	0	0	1	0	0	0	1	0	0	0	0	0	0	0	2	0	2	0	0	1	0	0	0	0	0	1	0	0	0	0	0	0	0	4	0	0	0	0	0	0	0	0	0	0	0
AZR68785.1 cytochrome oxidase III, partial (mitochondrion) [Mytilus galloprovincialis]	0	0	0	0	0	0	1	0	0	0	1	0	0	0	0	0	0	0	2	0	2	0	0	1	0	0	0	0	0	1	0	0	0	0	0	0	0	4	0	0	0	0	0	0	0	0	0	0	0
AZR68784.1 cytochrome oxidase III, partial (mitochondrion) [Mytilus galloprovincialis]	0	0	0	0	0	0	1	0	0	0	1	0	0	0	0	0	0	0	2	0	2	0	0	1	0	0	0	0	0	1	0	0	0	0	0	0	0	4	0	0	0	0	0	0	0	0	0	0	0
AZR68783.1 cytochrome oxidase III, partial (mitochondrion) [Mytilus galloprovincialis]	0	0	0	0	0	0	1	0	0	0	1	0	0	0	0	0	0	0	2	0	2	0	0	1	0	0	0	0	0	1	0	0	0	0	0	0	0	4	0	0	0	0	0	0	0	0	0	0	0
AZR68782.1 cytochrome oxidase III, partial (mitochondrion) [Mytilus galloprovincialis]	0	0	0	0	0	0	1	0	0	0	1	0	0	0	0	0	0	0	2	0	2	0	0	1	0	0	0	0	0	1	0	0	0	0	0	0	0	4	0	0	0	0	0	0	0	0	0	0	0
AZR68781.1 cytochrome oxidase III, partial (mitochondrion) [Mytilus galloprovincialis]	0	0	0	0	0	0	1	0	0	0	1	0	0	0	0	0	0	0	2	0	2	0	0	1	0	0	0	0	0	1	0	0	0	0	0	0	0	4	0	0	0	0	0	0	0	0	0	0	0
AZR68780.1 cytochrome oxidase III, partial (mitochondrion) [Mytilus galloprovincialis]	0	0	0	0	0	0	1	0	0	0	1	0	0	0	0	0	0	0	2	0	2	0	0	1	0	0	0	0	0	1	0	0	0	0	0	0	0	4	0	0	0	0	0	0	0	0	0	0	0
AZR68779.1 cytochrome oxidase III, partial (mitochondrion) [Mytilus galloprovincialis]	0	0	0	0	0	0	1	0	0	0	1	0	0	0	0	0	0	0	2	0	2	0	0	1	0	0	0	0	0	1	0	0	0	0	0	0	0	4	0	0	0	0	0	0	0	0	0	0	0
AZR68778.1 cytochrome oxidase III, partial (mitochondrion) [Mytilus galloprovincialis]	0	0	0	0	0	0	1	0	0	0	1	0	0	0	0	0	0	0	2	0	2	0	0	1	0	0	0	0	0	1	0	0	0	0	0	0	0	4	0	0	0	0	0	0	0	0	0	0	0
AZR68777.1 cytochrome oxidase III, partial (mitochondrion) [Mytilus galloprovincialis]	0	0	0	0	0	0	1	0	0	0	1	0	0	0	0	0	0	0	2	0	2	0	0	1	0	0	0	0	0	1	0	0	0	0	0	0	0	4	0	0	0	0	0	0	0	0	0	0	0
AZR68776.1 cytochrome oxidase III, partial (mitochondrion) [Mytilus galloprovincialis]	0	0	0	0	0	0	1	0	0	0	1	0	0	0	0	0	0	0	2	0	2	0	0	1	0	0	0	0	0	1	0	0	0	0	0	0	0	4	0	0	0	0	0	0	0	0	0	0	0
AZR68775.1 cytochrome oxidase III, partial (mitochondrion) [Mytilus galloprovincialis]	0	0	0	0	0	0	1	0	0	0	1	0	0	0	0	0	0	0	2	0	2	0	0	1	0	0	0	0	0	1	0	0	0	0	0	0	0	4	0	0	0	0	0	0	0	0	0	0	0
AZR68774.1 cytochrome oxidase III, partial (mitochondrion) [Mytilus galloprovincialis]	0	0	0	0	0	0	1	0	0	0	1	0	0	0	0	0	0	0	2	0	2	0	0	1	0	0	0	0	0	1	0	0	0	0	0	0	0	4	0	0	0	0	0	0	0	0	0	0	0
AZR68773.1 cytochrome oxidase III, partial (mitochondrion) [Mytilus galloprovincialis]	0	0	0	0	0	0	1	0	0	0	1	0	0	0	0	0	0	0	2	0	2	0	0	1	0	0	0	0	0	1	0	0	0	0	0	0	0	4	0	0	0	0	0	0	0	0	0	0	0
AZR68772.1 cytochrome oxidase III, partial (mitochondrion) [Mytilus galloprovincialis]	0	0	0	0	0	0	1	0	0	0	1	0	0	0	0	0	0	0	2	0	2	0	0	1	0	0	0	0	0	1	0	0	0	0	0	0	0	4	0	0	0	0	0	0	0	0	0	0	0
AZR68771.1 cytochrome oxidase III, partial (mitochondrion) [Mytilus galloprovincialis]	0	0	0	0	0	0	1	0	0	0	1	0	0	0	0	0	0	0	2	0	2	0	0	1	0	0	0	0	0	1	0	0	0	0	0	0	0	4	0	0	0	0	0	0	0	0	0	0	0
AZR68770.1 cytochrome oxidase III, partial (mitochondrion) [Mytilus galloprovincialis]	0	0	0	0	0	0	1	0	0	0	1	0	0	0	0	0	0	0	2	0	2	0	0	1	0	0	0	0	0	1	0	0	0	0	0	0	0	4	0	0	0	0	0	0	0	0	0	0	0
AZR68769.1 cytochrome oxidase III, partial (mitochondrion) [Mytilus galloprovincialis]	0	0	0	0	0	0	1	0	0	0	1	0	0	0	0	0	0	0	2	0	2	0	0	1	0	0	0	0	0	1	0	0	0	0	0	0	0	4	0	0	0	0	0	0	0	0	0	0	0
AZR68768.1 cytochrome oxidase III, partial (mitochondrion) [Mytilus galloprovincialis]	0	0	0	0	0	0	1	0	0	0	1	0	0	0	0	0	0	0	2	0	2	0	0	1	0	0	0	0	0	1	0	0	0	0	0	0	0	4	0	0	0	0	0	0	0	0	0	0	0
AZR68767.1 cytochrome oxidase III, partial (mitochondrion) [Mytilus galloprovincialis]	0	0	0	0	0	0	1	0	0	0	1	0	0	0	0	0	0	0	2	0	2	0	0	1	0	0	0	0	0	1	0	0	0	0	0	0	0	4	0	0	0	0	0	0	0	0	0	0	0
AZR68766.1 cytochrome oxidase III, partial (mitochondrion) [Mytilus galloprovincialis]	0	0	0	0	0	0	1	0	0	0	1	0	0	0	0	0	0	0	2	0	2	0	0	1	0	0	0	0	0	1	0	0	0	0	0	0	0	4	0	0	0	0	0	0	0	0	0	0	0
AZR68765.1 cytochrome oxidase III, partial (mitochondrion) [Mytilus galloprovincialis]	0	0	0	0	0	0	1	0	0	0	1	0	0	0	0	0	0	0	2	0	2	0	0	1	0	0	0	0	0	1	0	0	0	0	0	0	0	4	0	0	0	0	0	0	0	0	0	0	0
AZR68764.1 cytochrome oxidase III, partial (mitochondrion) [Mytilus galloprovincialis]	0	0	0	0	0	0	1	0	0	0	1	0	0	0	0	0	0	0	2	0	2	0	0	1	0	0	0	0	0	1	0	0	0	0	0	0	0	4	0	0	0	0	0	0	0	0	0	0	0
AZR68763.1 cytochrome oxidase III, partial (mitochondrion) [Mytilus galloprovincialis]	0	0	0	0	0	0	1	0	0	0	1	0	0	0	0	0	0	0	2	0	2	0	0	1	0	0	0	0	0	1	0	0	0	0	0	0	0	4	0	0	0	0	0	0	0	0	0	0	0
AZR68762.1 cytochrome oxidase III, partial (mitochondrion) [Mytilus galloprovincialis]	0	0	0	0	0	0	1	0	0	0	1	0	0	0	0	0	0	0	2	0	2	0	0	1	0	0	0	0	0	1	0	0	0	0	0	0	0	4	0	0	0	0	0	0	0	0	0	0	0
AZR68761.1 cytochrome oxidase III, partial (mitochondrion) [Mytilus galloprovincialis]	0	0	0	0	0	0	1	0	0	0	1	0	0	0	0	0	0	0	2	0	2	0	0	1	0	0	0	0	0	1	0	0	0	0	0	0	0	4	0	0	0	0	0	0	0	0	0	0	0
AZR68760.1 cytochrome oxidase III, partial (mitochondrion) [Mytilus galloprovincialis]	0	0	0	0	0	0	1	0	0	0	1	0	0	0	0	0	0	0	2	0	2	0	0	1	0	0	0	0	0	1	0	0	0	0	0	0	0	4	0	0	0	0	0	0	0	0	0	0	0
AZR68759.1 cytochrome oxidase III, partial (mitochondrion) [Mytilus galloprovincialis]	0	0	0	0	0	0	1	0	0	0	1	0	0	0	0	0	0	0	2	0	2	0	0	1	0	0	0	0	0	1	0	0	0	0	0	0	0	4	0	0	0	0	0	0	0	0	0	0	0
AZR68758.1 cytochrome oxidase III, partial (mitochondrion) [Mytilus galloprovincialis]	0	0	0	0	0	0	1	0	0	0	1	0	0	0	0	0	0	0	2	0	2	0	0	1	0	0	0	0	0	1	0	0	0	0	0	0	0	4	0	0	0	0	0	0	0	0	0	0	0
AZR68757.1 cytochrome oxidase III, partial (mitochondrion) [Mytilus galloprovincialis]	0	0	0	0	0	0	1	0	0	0	1	0	0	0	0	0	0	0	2	0	2	0	0	1	0	0	0	0	0	1	0	0	0	0	0	0	0	4	0	0	0	0	0	0	0	0	0	0	0
AZR68756.1 cytochrome oxidase III, partial (mitochondrion) [Mytilus galloprovincialis]	0	0	0	0	0	0	1	0	0	0	1	0	0	0	0	0	0	0	2	0	2	0	0	1	0	0	0	0	0	1	0	0	0	0	0	0	0	4	0	0	0	0	0	0	0	0	0	0	0
AZR68755.1 cytochrome oxidase III, partial (mitochondrion) [Mytilus galloprovincialis]	0	0	0	0	0	0	1	0	0	0	1	0	0	0	0	0	0	0	2	0	2	0	0	1	0	0	0	0	0	1	0	0	0	0	0	0	0	4	0	0	0	0	0	0	0	0	0	0	0
AZR68754.1 cytochrome oxidase III, partial (mitochondrion) [Mytilus galloprovincialis]	0	0	0	0	0	0	1	0	0	0	1	0	0	0	0	0	0	0	2	0	2	0	0	1	0	0	0	0	0	1	0	0	0	0	0	0	0	4	0	0	0	0	0	0	0	0	0	0	0
AZR68753.1 cytochrome oxidase III, partial (mitochondrion) [Mytilus galloprovincialis]	0	0	0	0	0	0	1	0	0	0	1	0	0	0	0	0	0	0	2	0	2	0	0	1	0	0	0	0	0	1	0	0	0	0	0	0	0	4	0	0	0	0	0	0	0	0	0	0	0
AZR68752.1 cytochrome oxidase III, partial (mitochondrion) [Mytilus galloprovincialis]	0	0	0	0	0	0	1	0	0	0	1	0	0	0	0	0	0	0	2	0	2	0	0	1	0	0	0	0	0	1	0	0	0	0	0	0	0	4	0	0	0	0	0	0	0	0	0	0	0
AZR68751.1 cytochrome oxidase III, partial (mitochondrion) [Mytilus galloprovincialis]	0	0	0	0	0	0	1	0	0	0	1	0	0	0	0	0	0	0	2	0	2	0	0	1	0	0	0	0	0	1	0	0	0	0	0	0	0	4	0	0	0	0	0	0	0	0	0	0	0
AZR68750.1 cytochrome oxidase III, partial (mitochondrion) [Mytilus galloprovincialis]	0	0	0	0	0	0	1	0	0	0	1	0	0	0	0	0	0	0	2	0	2	0	0	1	0	0	0	0	0	1	0	0	0	0	0	0	0	4	0	0	0	0	0	0	0	0	0	0	0
AZR68749.1 cytochrome oxidase III, partial (mitochondrion) [Mytilus galloprovincialis]	0	0	0	0	0	0	1	0	0	0	1	0	0	0	0	0	0	0	2	0	2	0	0	1	0	0	0	0	0	1	0	0	0	0	0	0	0	4	0	0	0	0	0	0	0	0	0	0	0
AZR68748.1 cytochrome oxidase III, partial (mitochondrion) [Mytilus galloprovincialis]	0	0	0	0	0	0	1	0	0	0	1	0	0	0	0	0	0	0	2	0	2	0	0	1	0	0	0	0	0	1	0	0	0	0	0	0	0	4	0	0	0	0	0	0	0	0	0	0	0
AZR68747.1 cytochrome oxidase III, partial (mitochondrion) [Mytilus galloprovincialis]	0	0	0	0	0	0	1	0	0	0	1	0	0	0	0	0	0	0	2	0	2	0	0	1	0	0	0	0	0	1	0	0	0	0	0	0	0	4	0	0	0	0	0	0	0	0	0	0	0
AZR68746.1 cytochrome oxidase III, partial (mitochondrion) [Mytilus galloprovincialis]	0	0	0	0	0	0	1	0	0	0	1	0	0	0	0	0	0	0	2	0	2	0	0	1	0	0	0	0	0	1	0	0	0	0	0	0	0	4	0	0	0	0	0	0	0	0	0	0	0
AZR68745.1 cytochrome oxidase III, partial (mitochondrion) [Mytilus galloprovincialis]	0	0	0	0	0	0	1	0	0	0	1	0	0	0	0	0	0	0	2	0	2	0	0	1	0	0	0	0	0	1	0	0	0	0	0	0	0	4	0	0	0	0	0	0	0	0	0	0	0
AZR68744.1 cytochrome oxidase III, partial (mitochondrion) [Mytilus galloprovincialis]	0	0	0	0	0	0	1	0	0	0	1	0	0	0	0	0	0	0	2	0	2	0	0	1	0	0	0	0	0	1	0	0	0	0	0	0	0	4	0	0	0	0	0	0	0	0	0	0	0
AZR68743.1 cytochrome oxidase III, partial (mitochondrion) [Mytilus galloprovincialis]	0	0	0	0	0	0	1	0	0	0	1	0	0	0	0	0	0	0	2	0	2	0	0	1	0	0	0	0	0	1	0	0	0	0	0	0	0	4	0	0	0	0	0	0	0	0	0	0	0
AZR68742.1 cytochrome oxidase III, partial (mitochondrion) [Mytilus galloprovincialis]	0	0	0	0	0	0	1	0	0	0	1	0	0	0	0	0	0	0	2	0	2	0	0	1	0	0	0	0	0	1	0	0	0	0	0	0	0	4	0	0	0	0	0	0	0	0	0	0	0
AZR68741.1 cytochrome oxidase III, partial (mitochondrion) [Mytilus galloprovincialis]	0	0	0	0	0	0	1	0	0	0	1	0	0	0	0	0	0	0	2	0	2	0	0	1	0	0	0	0	0	1	0	0	0	0	0	0	0	4	0	0	0	0	0	0	0	0	0	0	0
AZR68740.1 cytochrome oxidase III, partial (mitochondrion) [Mytilus galloprovincialis]	0	0	0	0	0	0	1	0	0	0	1	0	0	0	0	0	0	0	2	0	2	0	0	1	0	0	0	0	0	1	0	0	0	0	0	0	0	4	0	0	0	0	0	0	0	0	0	0	0
AZR68739.1 cytochrome oxidase III, partial (mitochondrion) [Mytilus galloprovincialis]	0	0	0	0	0	0	1	0	0	0	1	0	0	0	0	0	0	0	2	0	2	0	0	1	0	0	0	0	0	1	0	0	0	0	0	0	0	4	0	0	0	0	0	0	0	0	0	0	0
AZR68738.1 cytochrome oxidase III, partial (mitochondrion) [Mytilus galloprovincialis]	0	0	0	0	0	0	1	0	0	0	1	0	0	0	0	0	0	0	2	0	2	0	0	1	0	0	0	0	0	1	0	0	0	0	0	0	0	4	0	0	0	0	0	0	0	0	0	0	0
AZR68737.1 cytochrome oxidase III, partial (mitochondrion) [Mytilus galloprovincialis]	0	0	0	0	0	0	1	0	0	0	1	0	0	0	0	0	0	0	2	0	2	0	0	1	0	0	0	0	0	1	0	0	0	0	0	0	0	4	0	0	0	0	0	0	0	0	0	0	0
AZR68736.1 cytochrome oxidase III, partial (mitochondrion) [Mytilus galloprovincialis]	0	0	0	0	0	0	1	0	0	0	1	0	0	0	0	0	0	0	2	0	2	0	0	1	0	0	0	0	0	1	0	0	0	0	0	0	0	4	0	0	0	0	0	0	0	0	0	0	0
AZR68735.1 cytochrome oxidase III, partial (mitochondrion) [Mytilus galloprovincialis]	0	0	0	0	0	0	1	0	0	0	1	0	0	0	0	0	0	0	2	0	2	0	0	1	0	0	0	0	0	1	0	0	0	0	0	0	0	4	0	0	0	0	0	0	0	0	0	0	0
AZR68734.1 cytochrome oxidase III, partial (mitochondrion) [Mytilus galloprovincialis]	0	0	0	0	0	0	1	0	0	0	1	0	0	0	0	0	0	0	2	0	2	0	0	1	0	0	0	0	0	1	0	0	0	0	0	0	0	4	0	0	0	0	0	0	0	0	0	0	0
AZR68733.1 cytochrome oxidase III, partial (mitochondrion) [Mytilus galloprovincialis]	0	0	0	0	0	0	1	0	0	0	1	0	0	0	0	0	0	0	2	0	2	0	0	1	0	0	0	0	0	1	0	0	0	0	0	0	0	4	0	0	0	0	0	0	0	0	0	0	0
AZR68732.1 cytochrome oxidase III, partial (mitochondrion) [Mytilus galloprovincialis]	0	0	0	0	0	0	1	0	0	0	1	0	0	0	0	0	0	0	2	0	2	0	0	1	0	0	0	0	0	1	0	0	0	0	0	0	0	4	0	0	0	0	0	0	0	0	0	0	0
AZR68731.1 cytochrome oxidase III, partial (mitochondrion) [Mytilus galloprovincialis]	0	0	0	0	0	0	1	0	0	0	1	0	0	0	0	0	0	0	2	0	2	0	0	1	0	0	0	0	0	1	0	0	0	0	0	0	0	4	0	0	0	0	0	0	0	0	0	0	0
AZR68730.1 cytochrome oxidase III, partial (mitochondrion) [Mytilus galloprovincialis]	0	0	0	0	0	0	1	0	0	0	1	0	0	0	0	0	0	0	2	0	2	0	0	1	0	0	0	0	0	1	0	0	0	0	0	0	0	4	0	0	0	0	0	0	0	0	0	0	0
AZR68729.1 cytochrome oxidase III, partial (mitochondrion) [Mytilus galloprovincialis]	0	0	0	0	0	0	1	0	0	0	1	0	0	0	0	0	0	0	2	0	2	0	0	1	0	0	0	0	0	1	0	0	0	0	0	0	0	4	0	0	0	0	0	0	0	0	0	0	0
AZR68728.1 cytochrome oxidase III, partial (mitochondrion) [Mytilus galloprovincialis]	0	0	0	0	0	0	1	0	0	0	1	0	0	0	0	0	0	0	2	0	2	0	0	1	0	0	0	0	0	1	0	0	0	0	0	0	0	4	0	0	0	0	0	0	0	0	0	0	0
AZR68727.1 cytochrome oxidase III, partial (mitochondrion) [Mytilus galloprovincialis]	0	0	0	0	0	0	1	0	0	0	1	0	0	0	0	0	0	0	2	0	2	0	0	1	0	0	0	0	0	1	0	0	0	0	0	0	0	4	0	0	0	0	0	0	0	0	0	0	0
AZR68726.1 cytochrome oxidase III, partial (mitochondrion) [Mytilus galloprovincialis]	0	0	0	0	0	0	1	0	0	0	1	0	0	0	0	0	0	0	2	0	2	0	0	1	0	0	0	0	0	1	0	0	0	0	0	0	0	4	0	0	0	0	0	0	0	0	0	0	0
AZR68725.1 cytochrome oxidase III, partial (mitochondrion) [Mytilus galloprovincialis]	0	0	0	0	0	0	1	0	0	0	1	0	0	0	0	0	0	0	2	0	2	0	0	1	0	0	0	0	0	1	0	0	0	0	0	0	0	4	0	0	0	0	0	0	0	0	0	0	0
AZR68724.1 cytochrome oxidase III, partial (mitochondrion) [Mytilus galloprovincialis]	0	0	0	0	0	0	1	0	0	0	1	0	0	0	0	0	0	0	2	0	2	0	0	1	0	0	0	0	0	1	0	0	0	0	0	0	0	4	0	0	0	0	0	0	0	0	0	0	0
AZR68723.1 cytochrome oxidase III, partial (mitochondrion) [Mytilus galloprovincialis]	0	0	0	0	0	0	1	0	0	0	1	0	0	0	0	0	0	0	2	0	2	0	0	1	0	0	0	0	0	1	0	0	0	0	0	0	0	4	0	0	0	0	0	0	0	0	0	0	0
AZR68722.1 cytochrome oxidase III, partial (mitochondrion) [Mytilus galloprovincialis]	0	0	0	0	0	0	1	0	0	0	1	0	0	0	0	0	0	0	2	0	2	0	0	1	0	0	0	0	0	1	0	0	0	0	0	0	0	4	0	0	0	0	0	0	0	0	0	0	0
AZR68721.1 cytochrome oxidase III, partial (mitochondrion) [Mytilus galloprovincialis]	0	0	0	0	0	0	1	0	0	0	1	0	0	0	0	0	0	0	2	0	2	0	0	1	0	0	0	0	0	1	0	0	0	0	0	0	0	4	0	0	0	0	0	0	0	0	0	0	0
AZR68720.1 cytochrome oxidase III, partial (mitochondrion) [Mytilus galloprovincialis]	0	0	0	0	0	0	1	0	0	0	1	0	0	0	0	0	0	0	2	0	2	0	0	1	0	0	0	0	0	1	0	0	0	0	0	0	0	4	0	0	0	0	0	0	0	0	0	0	0
AZR68719.1 cytochrome oxidase III, partial (mitochondrion) [Mytilus galloprovincialis]	0	0	0	0	0	0	1	0	0	0	1	0	0	0	0	0	0	0	2	0	2	0	0	1	0	0	0	1	0	1	0	0	0	0	0	0	0	3	0	0	0	0	0	0	0	0	0	0	0
AZR68718.1 cytochrome oxidase III, partial (mitochondrion) [Mytilus galloprovincialis]	0	0	0	0	0	0	1	0	0	0	1	0	0	0	0	0	0	0	2	0	2	0	0	1	0	0	0	0	0	1	0	0	0	0	0	0	0	4	0	0	0	0	0	0	0	0	0	0	0
AZR68717.1 cytochrome oxidase III, partial (mitochondrion) [Mytilus galloprovincialis]	0	0	0	0	0	0	1	0	0	0	1	0	0	0	0	0	0	0	2	0	2	0	0	1	0	0	0	0	0	1	0	0	0	0	0	0	0	4	0	0	0	0	0	0	0	0	0	0	0
AZR68716.1 cytochrome oxidase III, partial (mitochondrion) [Mytilus galloprovincialis]	0	0	0	0	0	0	1	0	0	0	1	0	0	0	0	0	0	0	2	0	2	0	0	1	0	0	0	0	0	1	0	0	0	0	0	0	0	4	0	0	0	0	0	0	0	0	0	0	0
AZR68715.1 cytochrome oxidase III, partial (mitochondrion) [Mytilus galloprovincialis]	0	0	0	0	0	0	1	0	0	0	1	0	0	0	0	0	0	0	2	0	2	0	0	1	0	0	0	0	0	1	0	0	0	0	0	0	0	4	0	0	0	0	0	0	0	0	0	0	0
AZR68714.1 cytochrome oxidase III, partial (mitochondrion) [Mytilus galloprovincialis]	0	0	0	0	0	0	1	0	0	0	1	0	0	0	0	0	0	0	2	0	2	0	0	1	0	0	0	0	0	1	0	0	0	0	0	0	0	4	0	0	0	0	0	0	0	0	0	0	0
AZR68713.1 cytochrome oxidase III, partial (mitochondrion) [Mytilus galloprovincialis]	0	0	0	0	0	0	1	0	0	0	1	0	0	0	0	0	0	0	2	0	2	0	0	1	0	0	0	0	0	1	0	0	0	0	0	0	0	4	0	0	0	0	0	0	0	0	0	0	0
AZR68712.1 cytochrome oxidase III, partial (mitochondrion) [Mytilus galloprovincialis]	0	0	0	0	0	0	1	0	0	0	1	0	0	0	0	0	0	0	2	0	2	0	0	1	0	0	0	0	0	1	0	0	0	0	0	0	0	4	0	0	0	0	0	0	0	0	0	0	0
AZR68711.1 cytochrome oxidase III, partial (mitochondrion) [Mytilus galloprovincialis]	0	0	0	0	0	0	1	0	0	0	1	0	0	0	0	0	0	0	2	0	2	0	0	1	0	0	0	0	0	1	0	0	0	0	0	0	0	4	0	0	0	0	0	0	0	0	0	0	0
AZR68710.1 cytochrome oxidase III, partial (mitochondrion) [Mytilus galloprovincialis]	0	0	0	0	0	0	1	0	0	0	1	0	0	0	0	0	0	0	2	0	2	0	0	1	0	0	0	0	0	1	0	0	0	0	0	0	0	4	0	0	0	0	0	0	0	0	0	0	0
AZR68709.1 cytochrome oxidase III, partial (mitochondrion) [Mytilus galloprovincialis]	0	0	0	0	0	0	1	0	0	0	1	0	0	0	0	0	0	0	2	0	2	0	0	1	0	0	0	0	0	1	0	0	0	0	0	0	0	4	0	0	0	0	0	0	0	0	0	0	0
AZR68708.1 cytochrome oxidase III, partial (mitochondrion) [Mytilus galloprovincialis]	0	0	0	0	0	0	1	0	0	0	1	0	0	0	0	0	0	0	2	0	2	0	0	1	0	0	0	0	0	1	0	0	0	0	0	0	0	4	0	0	0	0	0	0	0	0	0	0	0
AZR68707.1 cytochrome oxidase III, partial (mitochondrion) [Mytilus galloprovincialis]	0	0	0	0	0	0	1	0	0	0	1	0	0	0	0	0	0	0	2	0	2	0	0	1	0	0	0	0	0	1	0	0	0	0	0	0	0	4	0	0	0	0	0	0	0	0	0	0	0
AZR68706.1 cytochrome oxidase III, partial (mitochondrion) [Mytilus galloprovincialis]	0	0	0	0	0	0	1	0	0	0	1	0	0	0	0	0	0	0	2	0	2	0	0	1	0	0	0	0	0	1	0	0	0	0	0	0	0	4	0	0	0	0	0	0	0	0	0	0	0
AZR68705.1 cytochrome oxidase III, partial (mitochondrion) [Mytilus galloprovincialis]	0	0	0	0	0	0	1	0	0	0	1	0	0	0	0	0	0	0	2	0	2	0	0	1	0	0	0	0	0	1	0	0	0	0	0	0	0	4	0	0	0	0	0	0	0	0	0	0	0
AZR68704.1 cytochrome oxidase III, partial (mitochondrion) [Mytilus galloprovincialis]	0	0	0	0	0	0	1	0	0	0	1	0	0	0	0	0	0	0	2	0	2	0	0	1	0	0	0	0	0	1	0	0	0	0	0	0	0	4	0	0	0	0	0	0	0	0	0	0	0
AZR68703.1 cytochrome oxidase III, partial (mitochondrion) [Mytilus galloprovincialis]	0	0	0	0	0	0	1	0	0	0	1	0	0	0	0	0	0	0	2	0	2	0	0	1	0	0	0	0	0	1	0	0	0	0	0	0	0	4	0	0	0	0	0	0	0	0	0	0	0
AZR68702.1 cytochrome oxidase III, partial (mitochondrion) [Mytilus galloprovincialis]	0	0	0	0	0	0	1	0	0	0	1	0	0	0	0	0	0	0	2	0	2	0	0	1	0	0	0	0	0	1	0	0	0	0	0	0	0	4	0	0	0	0	0	0	0	0	0	0	0
AZR68701.1 cytochrome oxidase III, partial (mitochondrion) [Mytilus galloprovincialis]	0	0	0	0	0	0	1	0	0	0	1	0	0	0	0	0	0	0	2	0	2	0	0	1	0	0	0	0	0	1	0	0	0	0	0	0	0	4	0	0	0	0	0	0	0	0	0	0	0
AZR68700.1 cytochrome oxidase III, partial (mitochondrion) [Mytilus galloprovincialis]	0	0	0	0	0	0	1	0	0	0	1	0	0	0	0	0	0	0	2	0	2	0	0	1	0	0	0	0	0	1	0	0	0	0	0	0	0	4	0	0	0	0	0	0	0	0	0	0	0
AZR68699.1 cytochrome oxidase III, partial (mitochondrion) [Mytilus galloprovincialis]	0	0	0	0	0	0	1	0	0	0	1	0	0	0	0	0	0	0	2	0	2	0	0	1	0	0	0	0	0	1	0	0	0	0	0	0	0	4	0	0	0	0	0	0	0	0	0	0	0
AZR68698.1 cytochrome oxidase III, partial (mitochondrion) [Mytilus galloprovincialis]	0	0	0	0	0	0	1	0	0	0	1	0	0	0	0	0	0	0	2	0	2	0	0	1	0	0	0	0	0	1	0	0	0	0	0	0	0	4	0	0	0	0	0	0	0	0	0	0	0
AZR68697.1 cytochrome oxidase III, partial (mitochondrion) [Mytilus galloprovincialis]	0	0	0	0	0	0	1	0	0	0	1	0	0	0	0	0	0	0	2	0	2	0	0	1	0	0	0	0	0	1	0	0	0	0	0	0	0	4	0	0	0	0	0	0	0	0	0	0	0
AZR68696.1 cytochrome oxidase III, partial (mitochondrion) [Mytilus galloprovincialis]	0	0	0	0	0	0	1	0	0	0	1	0	0	0	0	0	0	0	2	0	2	0	0	1	0	0	0	0	0	1	0	0	0	0	0	0	0	4	0	0	0	0	0	0	0	0	0	0	0
AZR68695.1 cytochrome oxidase III, partial (mitochondrion) [Mytilus galloprovincialis]	0	0	0	0	0	0	1	0	0	0	1	0	0	0	0	0	0	0	2	0	2	0	0	1	0	0	0	0	0	1	0	0	0	0	0	0	0	4	0	0	0	0	0	0	0	0	0	0	0
AZR68694.1 cytochrome oxidase III, partial (mitochondrion) [Mytilus galloprovincialis]	0	0	0	0	0	0	1	0	0	0	1	0	0	0	0	0	0	0	2	0	2	0	0	1	0	0	0	0	0	1	0	0	0	0	0	0	0	4	0	0	0	0	0	0	0	0	0	0	0
AZR68693.1 cytochrome oxidase III, partial (mitochondrion) [Mytilus galloprovincialis]	0	0	0	0	0	0	1	0	0	0	1	0	0	0	0	0	0	0	2	0	2	0	0	1	0	0	0	0	0	1	0	0	0	0	0	0	0	4	0	0	0	0	0	0	0	0	0	0	0
AZR68692.1 cytochrome oxidase III, partial (mitochondrion) [Mytilus galloprovincialis]	0	0	0	0	0	0	1	0	0	0	1	0	0	0	0	0	0	0	2	0	2	0	0	1	0	0	0	0	0	1	0	0	0	0	0	0	0	4	0	0	0	0	0	0	0	0	0	0	0
AZR68691.1 cytochrome oxidase III, partial (mitochondrion) [Mytilus galloprovincialis]	0	0	0	0	0	0	1	0	0	0	1	0	0	0	0	0	0	0	2	0	2	0	0	1	0	0	0	0	0	1	0	0	0	0	0	0	0	4	0	0	0	0	0	0	0	0	0	0	0
AZR68690.1 cytochrome oxidase III, partial (mitochondrion) [Mytilus galloprovincialis]	0	0	0	0	0	0	1	0	0	0	1	0	0	0	0	0	0	0	2	0	2	0	0	1	0	0	0	0	0	1	0	0	0	0	0	0	0	4	0	0	0	0	0	0	0	0	0	0	0
AZR68689.1 cytochrome oxidase III, partial (mitochondrion) [Mytilus galloprovincialis]	0	0	0	0	0	0	1	0	0	0	1	0	0	0	0	0	0	0	2	0	2	0	0	1	0	0	0	0	0	1	0	0	0	0	0	0	0	4	0	0	0	0	0	0	0	0	0	0	0
AZR68688.1 cytochrome oxidase III, partial (mitochondrion) [Mytilus galloprovincialis]	0	0	0	0	0	0	1	0	0	0	1	0	0	0	0	0	0	0	2	0	2	0	0	1	0	0	0	0	0	1	0	0	0	0	0	0	0	4	0	0	0	0	0	0	0	0	0	0	0
AZR68687.1 cytochrome oxidase III, partial (mitochondrion) [Mytilus galloprovincialis]	0	0	0	0	0	0	1	0	0	0	1	0	0	0	0	0	0	0	2	0	2	0	0	1	0	0	0	0	0	1	0	0	0	0	0	0	0	4	0	0	0	0	0	0	0	0	0	0	0
AZR68686.1 cytochrome oxidase III, partial (mitochondrion) [Mytilus galloprovincialis]	0	0	0	0	0	0	1	0	0	0	1	0	0	0	0	0	0	0	2	0	2	0	0	1	0	0	0	0	0	1	0	0	0	0	0	0	0	4	0	0	0	0	0	0	0	0	0	0	0
AZR68685.1 cytochrome oxidase III, partial (mitochondrion) [Mytilus galloprovincialis]	0	0	0	0	0	0	1	0	0	0	1	0	0	0	0	0	0	0	2	0	2	0	0	1	0	0	0	0	0	1	0	0	0	0	0	0	0	4	0	0	0	0	0	0	0	0	0	0	0
AZR68684.1 cytochrome oxidase III, partial (mitochondrion) [Mytilus galloprovincialis]	0	0	0	0	0	0	1	0	0	0	1	0	0	0	0	0	0	0	2	0	2	0	0	1	0	0	0	0	0	1	0	0	0	0	0	0	0	4	0	0	0	0	0	0	0	0	0	0	0
AZR68683.1 cytochrome oxidase III, partial (mitochondrion) [Mytilus galloprovincialis]	0	0	0	0	0	0	1	0	0	0	1	0	0	0	0	0	0	0	2	0	2	0	0	1	0	0	0	0	0	1	0	0	0	0	0	0	0	4	0	0	0	0	0	0	0	0	0	0	0
AZR68682.1 cytochrome oxidase III, partial (mitochondrion) [Mytilus galloprovincialis]	0	0	0	0	0	0	1	0	0	0	1	0	0	0	0	0	0	0	2	0	2	0	0	1	0	0	0	0	0	1	0	0	0	0	0	0	0	4	0	0	0	0	0	0	0	0	0	0	0
AZR68681.1 cytochrome oxidase III, partial (mitochondrion) [Mytilus galloprovincialis]	0	0	0	0	0	0	1	0	0	0	1	0	0	0	0	0	0	0	2	0	2	0	0	1	0	0	0	0	0	1	0	0	0	0	0	0	0	4	0	0	0	0	0	0	0	0	0	0	0
AZR68680.1 cytochrome oxidase III, partial (mitochondrion) [Mytilus galloprovincialis]	0	0	0	0	0	0	1	0	0	0	1	0	0	0	0	0	0	0	2	0	2	0	0	1	0	0	0	0	0	1	0	0	0	0	0	0	0	4	0	0	0	0	0	0	0	0	0	0	0
AZR68679.1 cytochrome oxidase III, partial (mitochondrion) [Mytilus galloprovincialis]	0	0	0	0	0	0	1	0	0	0	1	0	0	0	0	0	0	0	2	0	2	0	0	1	0	0	0	0	0	1	0	0	0	0	0	0	0	4	0	0	0	0	0	0	0	0	0	0	0
AZR68678.1 cytochrome oxidase III, partial (mitochondrion) [Mytilus galloprovincialis]	0	0	0	0	0	0	1	0	0	0	1	0	0	0	0	0	0	0	2	0	2	0	0	1	0	0	0	0	0	1	0	0	0	0	0	0	0	4	0	0	0	0	0	0	0	0	0	0	0
AZR68677.1 cytochrome oxidase III, partial (mitochondrion) [Mytilus galloprovincialis]	0	0	0	0	0	0	1	0	0	0	1	0	0	0	0	0	0	0	2	0	2	0	0	1	0	0	0	0	0	1	0	0	0	0	0	0	0	4	0	0	0	0	0	0	0	0	0	0	0
AZR68676.1 cytochrome oxidase III, partial (mitochondrion) [Mytilus galloprovincialis]	0	0	0	0	0	0	1	0	0	0	1	0	0	0	0	0	0	0	2	0	2	0	0	1	0	0	0	0	0	1	0	0	0	0	0	0	0	4	0	0	0	0	0	0	0	0	0	0	0
AZR68675.1 cytochrome oxidase III, partial (mitochondrion) [Mytilus galloprovincialis]	0	0	0	0	0	0	1	0	0	0	1	0	0	0	0	0	0	0	2	0	2	0	0	1	0	0	0	0	0	1	0	0	0	0	0	0	0	4	0	0	0	0	0	0	0	0	0	0	0
AZR68674.1 cytochrome oxidase III, partial (mitochondrion) [Mytilus galloprovincialis]	0	0	0	0	0	0	1	0	0	0	1	0	0	0	0	0	0	0	2	0	2	0	0	1	0	0	0	0	0	1	0	0	0	0	0	0	0	4	0	0	0	0	0	0	0	0	0	0	0
AZR68673.1 cytochrome oxidase III, partial (mitochondrion) [Mytilus galloprovincialis]	0	0	0	0	0	0	1	0	0	0	1	0	0	0	0	0	0	0	2	0	2	0	0	1	0	0	0	0	0	1	0	0	0	0	0	0	0	4	0	0	0	0	0	0	0	0	0	0	0
AZR68672.1 cytochrome oxidase III, partial (mitochondrion) [Mytilus galloprovincialis]	0	0	0	0	0	0	1	0	0	0	1	0	0	0	0	0	0	0	2	0	2	0	0	1	0	0	0	0	0	1	0	0	0	0	0	0	0	4	0	0	0	0	0	0	0	0	0	0	0
AZR68671.1 cytochrome oxidase III, partial (mitochondrion) [Mytilus galloprovincialis]	0	0	0	0	0	0	1	0	0	0	1	0	0	0	0	0	0	0	2	0	2	0	0	1	0	0	0	0	0	1	0	0	0	0	0	0	0	4	0	0	0	0	0	0	0	0	0	0	0
AZR68670.1 cytochrome oxidase III, partial (mitochondrion) [Mytilus galloprovincialis]	0	0	0	0	0	0	1	0	0	0	1	0	0	0	0	0	0	0	2	0	2	0	0	1	0	0	0	0	0	1	0	0	0	0	0	0	0	4	0	0	0	0	0	0	0	0	0	0	0
AZR68669.1 cytochrome oxidase III, partial (mitochondrion) [Mytilus galloprovincialis]	0	0	0	0	0	0	1	0	0	0	1	0	0	0	0	0	0	0	2	0	2	0	0	1	0	0	0	0	0	1	0	0	0	0	0	0	0	4	0	0	0	0	0	0	0	0	0	0	0
AZR68668.1 cytochrome oxidase III, partial (mitochondrion) [Mytilus galloprovincialis]	0	0	0	0	0	0	1	0	0	0	1	0	0	0	0	0	0	0	2	0	2	0	0	1	0	0	0	0	0	1	0	0	0	0	0	0	0	4	0	0	0	0	0	0	0	0	0	0	0
AZR68667.1 cytochrome oxidase III, partial (mitochondrion) [Mytilus galloprovincialis]	0	0	0	0	0	0	1	0	0	0	1	0	0	0	0	0	0	0	2	0	2	0	0	1	0	0	0	0	0	1	0	0	0	0	0	0	0	4	0	0	0	0	0	0	0	0	0	0	0
AZR68666.1 cytochrome oxidase III, partial (mitochondrion) [Mytilus galloprovincialis]	0	0	0	0	0	0	1	0	0	0	1	0	0	0	0	0	0	0	2	0	2	0	0	1	0	0	0	0	0	1	0	0	0	0	0	0	0	4	0	0	0	0	0	0	0	0	0	0	0
AZR68665.1 cytochrome oxidase III, partial (mitochondrion) [Mytilus galloprovincialis]	0	0	0	0	0	0	1	0	0	0	1	0	0	0	0	0	0	0	2	0	2	0	0	1	0	0	0	0	0	1	0	0	0	0	0	0	0	4	0	0	0	0	0	0	0	0	0	0	0
AZR68664.1 cytochrome oxidase III, partial (mitochondrion) [Mytilus galloprovincialis]	0	0	0	0	0	0	1	0	0	0	1	0	0	0	0	0	0	0	2	0	2	0	0	1	0	0	0	0	0	1	0	0	0	0	0	0	0	4	0	0	0	0	0	0	0	0	0	0	0
AZR68663.1 cytochrome oxidase III, partial (mitochondrion) [Mytilus galloprovincialis]	0	0	0	0	0	0	1	0	0	0	1	0	0	0	0	0	0	0	2	0	2	0	0	1	0	0	0	0	0	1	0	0	0	0	0	0	0	4	0	0	0	0	0	0	0	0	0	0	0
AZR68662.1 cytochrome oxidase III, partial (mitochondrion) [Mytilus galloprovincialis]	0	0	0	0	0	0	1	0	0	0	1	0	0	0	0	0	0	0	2	0	2	0	0	1	0	0	0	0	0	1	0	0	0	0	0	0	0	4	0	0	0	0	0	0	0	0	0	0	0
AZR68661.1 cytochrome oxidase III, partial (mitochondrion) [Mytilus galloprovincialis]	0	0	0	0	0	0	1	0	0	0	1	0	0	0	0	0	0	0	2	0	2	0	0	1	0	0	0	0	0	1	0	0	0	0	0	0	0	4	0	0	0	0	0	0	0	0	0	0	0
AZR68660.1 cytochrome oxidase III, partial (mitochondrion) [Mytilus galloprovincialis]	0	0	0	0	0	0	1	0	0	0	1	0	0	0	0	0	0	0	2	0	2	0	0	1	0	0	0	0	0	1	0	0	0	0	0	0	0	4	0	0	0	0	0	0	0	0	0	0	0
AZR68659.1 cytochrome oxidase III, partial (mitochondrion) [Mytilus galloprovincialis]	0	0	0	0	0	0	1	0	0	0	1	0	0	0	0	0	0	0	2	0	2	0	0	1	0	0	0	0	0	1	0	0	0	0	0	0	0	4	0	0	0	0	0	0	0	0	0	0	0
AZR68658.1 cytochrome oxidase III, partial (mitochondrion) [Mytilus galloprovincialis]	0	0	0	0	0	0	1	0	0	0	1	0	0	0	0	0	0	0	2	0	2	0	0	1	0	0	0	0	0	1	0	0	0	0	0	0	0	4	0	0	0	0	0	0	0	0	0	0	0
AZR68657.1 cytochrome oxidase III, partial (mitochondrion) [Mytilus galloprovincialis]	0	0	0	0	0	0	1	0	0	0	1	0	0	0	0	0	0	0	2	0	2	0	0	1	0	0	0	0	0	1	0	0	0	0	0	0	0	4	0	0	0	0	0	0	0	0	0	0	0
AZR68656.1 cytochrome oxidase III, partial (mitochondrion) [Mytilus galloprovincialis]	0	0	0	0	0	0	1	0	0	0	1	0	0	0	0	0	0	0	2	0	2	0	0	1	0	0	0	0	0	1	0	0	0	0	0	0	0	4	0	0	0	0	0	0	0	0	0	0	0
AZR68655.1 cytochrome oxidase III, partial (mitochondrion) [Mytilus galloprovincialis]	0	0	0	0	0	0	1	0	0	0	1	0	0	0	0	0	0	0	2	0	2	0	0	1	0	0	0	0	0	1	0	0	0	0	0	0	0	4	0	0	0	0	0	0	0	0	0	0	0
AZR68654.1 cytochrome oxidase III, partial (mitochondrion) [Mytilus galloprovincialis]	0	0	0	0	0	0	1	0	0	0	1	0	0	0	0	0	0	0	2	0	2	0	0	1	0	0	0	0	0	1	0	0	0	0	0	0	0	4	0	0	0	0	0	0	0	0	0	0	0
AZR68653.1 cytochrome oxidase III, partial (mitochondrion) [Mytilus galloprovincialis]	0	0	0	0	0	0	1	0	0	0	1	0	0	0	0	0	0	0	2	0	2	0	0	1	0	0	0	0	0	1	0	0	0	0	0	0	0	4	0	0	0	0	0	0	0	0	0	0	0
AZR68652.1 cytochrome oxidase III, partial (mitochondrion) [Mytilus galloprovincialis]	0	0	0	0	0	0	1	0	0	0	1	0	0	0	0	0	0	0	2	0	2	0	0	1	0	0	0	0	0	1	0	0	0	0	0	0	0	4	0	0	0	0	0	0	0	0	0	0	0
AZR68651.1 cytochrome oxidase III, partial (mitochondrion) [Mytilus galloprovincialis]	0	0	0	0	0	0	1	0	0	0	1	0	0	0	0	0	0	0	2	0	2	0	0	1	0	0	0	0	0	1	0	0	0	0	0	0	0	4	0	0	0	0	0	0	0	0	0	0	0
AZR68650.1 cytochrome oxidase III, partial (mitochondrion) [Mytilus galloprovincialis]	0	0	0	0	0	0	1	0	0	0	1	0	0	0	0	0	0	0	2	0	2	0	0	1	0	0	0	0	0	1	0	0	0	0	0	0	0	4	0	0	0	0	0	0	0	0	0	0	0
AZR68649.1 cytochrome oxidase III, partial (mitochondrion) [Mytilus galloprovincialis]	0	0	0	0	0	0	1	0	0	0	1	0	0	0	0	0	0	0	2	0	2	0	0	1	0	0	0	0	0	1	0	0	0	0	0	0	0	4	0	0	0	0	0	0	0	0	0	0	0
AYD38870.1 chitinase-like protein [Mytilus galloprovincialis]	0	0	1	0	0	0	1	0	2	0	0	0	0	0	0	0	0	0	0	0	2	2	0	1	0	0	1	0	0	1	2	0	0	0	1	0	0	0	0	0	0	0	0	1	0	0	0	1	1
AYD38869.1 acidic mammalian chitinase-like protein, partial [Mytilus galloprovincialis]	0	0	0	0	0	0	1	0	1	0	0	0	0	0	0	0	0	0	0	0	3	1	0	2	0	1	0	1	0	0	2	0	1	0	0	0	3	3	0	0	0	0	0	1	0	0	0	0	1
AYD38868.1 acidic mammalian chitinase-like protein [Mytilus galloprovincialis]	4	0	2	0	2	0	2	0	6	0	2	0	1	0	0	1	1	0	0	1	5	2	0	3	0	1	1	5	2	1	4	0	1	0	1	1	3	1	0	0	0	0	0	1	0	0	0	2	1
AYD38866.1 chitinase-like protein, partial [Mytilus galloprovincialis]	0	0	0	0	0	0	0	0	0	0	0	0	0	0	0	0	0	0	0	1	1	0	0	0	0	0	1	0	0	0	0	0	0	0	0	0	0	0	0	0	0	0	0	0	0	0	0	0	0
AYD38864.1 carbonic anhydrase 2-like protein [Mytilus galloprovincialis]	0	0	0	0	0	0	0	0	0	0	1	0	0	0	0	0	0	0	0	0	0	0	0	0	0	0	0	0	0	0	0	0	0	0	0	0	0	0	0	0	0	0	0	0	0	0	0	0	0
AYP30405.1 cytochrome b, partial (mitochondrion) [Mytilus galloprovincialis]	4	0	1	0	1	0	0	0	0	0	2	0	1	0	0	1	0	0	1	1	0	0	0	0	0	0	2	0	0	1	0	0	0	0	2	0	2	2	0	0	0	0	0	1	0	0	0	2	2
AYP30404.1 cytochrome b, partial (mitochondrion) [Mytilus galloprovincialis]	4	0	1	0	1	0	0	0	0	0	2	0	1	0	0	1	0	0	1	1	0	0	0	0	0	0	2	0	0	1	0	0	0	0	2	0	2	2	0	0	0	0	0	1	0	0	0	2	2
AWU67700.1 cytochrome oxidase subunit 1, partial (mitochondrion) [Mytilus galloprovincialis]	2	0	0	0	0	0	1	0	0	0	0	0	0	0	0	1	0	0	1	0	1	1	1	4	0	0	0	0	0	2	1	1	0	0	0	0	3	1	1	1	1	0	0	1	0	0	0	0	0
AWU67699.1 cytochrome oxidase subunit 1, partial (mitochondrion) [Mytilus galloprovincialis]	2	0	0	0	0	0	1	0	0	0	0	0	0	0	0	1	0	0	1	0	1	1	1	4	0	0	0	0	0	2	1	1	0	0	0	0	3	1	1	1	1	0	0	1	0	0	0	0	0
AWU67698.1 cytochrome oxidase subunit 1, partial (mitochondrion) [Mytilus galloprovincialis]	2	0	0	0	0	0	1	0	0	0	0	0	0	0	0	1	0	0	1	0	1	1	1	4	0	0	0	0	0	2	1	1	0	0	0	0	3	1	1	1	1	0	0	1	0	0	0	0	0
AWU67697.1 cytochrome oxidase subunit 1, partial (mitochondrion) [Mytilus galloprovincialis]	2	0	0	0	0	0	1	0	0	0	0	0	0	0	0	1	0	0	1	0	1	1	1	4	0	0	0	0	0	2	1	1	0	0	0	0	3	1	1	1	1	0	0	1	0	0	0	0	0
AWU59390.1 cytochrome c oxidase subunit I, partial (mitochondrion) [Mytilus galloprovincialis]	1	0	0	0	0	0	1	0	0	0	0	0	0	0	0	2	0	0	1	0	1	1	0	1	0	0	0	0	0	1	1	1	0	0	0	0	2	0	1	0	0	0	0	1	0	0	0	0	0
ARX77936.1 cytochrome oxidase subunit I, partial (mitochondrion) [Mytilus galloprovincialis]	1	0	0	0	0	0	2	0	0	0	0	0	0	0	0	3	0	0	2	0	2	1	1	4	0	0	0	0	0	2	2	1	0	0	0	0	2	1	1	1	1	0	0	1	0	0	0	0	0
ARX77935.1 cytochrome oxidase subunit I, partial (mitochondrion) [Mytilus galloprovincialis]	1	0	0	0	0	0	2	0	0	0	0	0	0	0	0	3	0	0	2	0	2	1	1	4	0	0	0	0	0	2	2	1	0	0	0	0	2	1	1	1	1	0	0	1	0	0	0	0	0
AVB77324.1 p63, partial [Mytilus galloprovincialis]	1	0	0	0	1	0	0	0	0	0	0	0	0	0	0	1	0	0	0	0	0	0	0	0	0	0	0	0	0	0	0	0	0	0	0	0	0	1	0	0	0	0	0	1	0	0	0	0	1
AVB77323.1 p63, partial [Mytilus galloprovincialis]	0	0	0	0	0	0	0	0	0	0	1	0	0	0	0	1	0	0	0	0	0	0	0	0	0	0	0	0	0	0	0	0	0	0	0	0	0	1	0	0	0	0	0	0	0	0	0	0	1
AUE47894.1 cytochrome c oxidase subunit I, partial (mitochondrion) [Mytilus galloprovincialis]	1	0	0	0	0	0	2	0	0	0	0	0	0	0	0	2	0	0	2	0	2	1	0	0	0	0	0	0	0	0	3	1	0	0	0	0	2	0	1	0	0	0	0	1	0	0	0	0	0
ATV90847.1 glutathione S-transferase mu, partial [Mytilus galloprovincialis]	0	0	0	0	0	0	1	0	0	0	0	0	0	0	0	1	0	0	0	1	0	0	0	0	0	0	2	0	0	1	2	1	0	0	0	0	1	1	0	0	0	0	0	1	0	0	0	1	0
ASW15796.1 myticalin D5 [Mytilus galloprovincialis]	0	0	0	0	0	0	1	0	0	0	0	0	0	0	0	0	0	0	0	0	0	1	0	0	0	0	1	0	0	0	0	0	0	0	0	0	0	0	0	0	0	0	0	2	0	0	0	0	0
ASW15795.1 myticalin D4 [Mytilus galloprovincialis]	0	0	0	0	0	0	2	0	0	0	0	0	0	0	0	0	0	0	0	0	0	1	0	1	0	0	1	0	0	0	0	0	0	0	0	0	0	1	0	0	0	0	0	2	0	0	0	0	0
ASW15794.1 myticalin D3 [Mytilus galloprovincialis]	0	0	0	0	0	0	0	0	0	0	0	0	0	0	0	0	0	0	0	0	0	0	0	1	0	0	1	0	0	0	0	0	0	0	0	0	0	0	0	0	0	0	0	2	0	0	0	0	0
ASW15793.1 myticalin D2 [Mytilus galloprovincialis]	0	0	0	0	0	0	2	0	0	0	0	0	0	0	0	0	0	0	0	1	0	1	0	1	0	0	1	0	0	0	1	0	0	0	0	0	0	0	0	0	0	0	0	0	0	0	0	0	0
ASW15792.1 myticalin D1 [Mytilus galloprovincialis]	0	0	0	0	0	0	3	0	0	0	1	0	0	0	0	0	0	0	0	1	0	1	0	1	0	0	1	0	0	0	1	0	0	0	0	0	0	0	0	0	0	0	0	0	0	0	0	0	0
ASW15791.1 myticalin C10 [Mytilus galloprovincialis]	0	0	0	0	0	0	0	0	0	0	1	0	1	0	0	1	0	0	0	1	0	1	0	0	0	0	1	0	0	0	0	0	0	0	0	0	0	1	0	0	0	0	0	0	0	0	0	0	1
ASW15789.1 myticalin C8 [Mytilus galloprovincialis]	0	0	0	0	0	0	0	0	1	0	2	0	0	0	0	0	0	0	1	2	0	1	0	0	0	0	1	0	0	0	0	0	0	0	0	0	1	2	0	0	0	0	0	0	0	0	0	0	0
ASW15787.1 myticalin C6 [Mytilus galloprovincialis]	0	0	0	0	0	0	1	0	0	0	1	0	0	0	0	0	0	0	1	1	0	0	0	0	0	0	1	1	0	0	0	0	0	0	0	0	0	0	0	0	0	0	0	0	0	0	0	0	0
ASW15786.1 myticalin C5 [Mytilus galloprovincialis]	0	0	0	0	0	0	1	0	0	0	0	0	0	0	0	0	0	0	1	1	0	2	0	0	0	0	1	0	0	1	0	0	0	0	0	0	0	1	0	0	0	0	0	0	0	0	0	0	0
ASW15784.1 myticalin C3 [Mytilus galloprovincialis]	0	0	0	0	0	0	0	0	0	0	1	0	0	0	0	1	0	0	0	1	0	1	0	0	0	0	2	0	0	0	0	0	0	0	0	0	1	1	0	0	0	0	0	0	0	0	0	0	0
ASW15783.1 myticalin C2 [Mytilus galloprovincialis]	0	0	0	0	0	0	0	0	1	0	1	0	0	0	0	1	0	0	0	1	1	0	0	0	0	0	2	0	0	0	0	0	0	0	0	0	1	1	0	0	0	0	0	0	0	0	0	0	0
ASW15782.1 myticalin C1 [Mytilus galloprovincialis]	0	0	0	0	0	0	0	0	0	0	1	0	1	0	0	1	0	0	0	1	0	1	0	0	0	0	1	0	0	0	0	0	0	0	0	0	0	1	0	0	0	0	0	0	0	0	0	0	0
ASW15781.1 myticalin B1 [Mytilus galloprovincialis]	0	0	0	0	0	2	2	0	0	0	0	0	1	0	0	0	0	0	0	0	0	0	0	0	0	0	1	0	0	1	0	0	0	0	0	0	0	0	0	0	0	0	0	0	0	0	0	0	0
ASW15776.1 myticalin A5 [Mytilus galloprovincialis]	0	0	0	0	0	0	1	0	2	0	1	0	0	0	0	0	0	0	1	0	0	1	0	0	0	0	1	0	0	0	0	0	0	0	0	0	2	0	0	0	0	0	0	0	0	0	0	0	1
ASW15775.1 myticalin A4 [Mytilus galloprovincialis]	1	0	0	0	0	1	1	0	3	0	1	0	0	0	0	0	0	0	0	0	0	0	0	0	0	0	1	0	0	0	0	0	0	0	0	0	1	0	0	0	0	0	0	0	0	0	0	0	1
ASW15774.1 myticalin A3 [Mytilus galloprovincialis]	1	0	0	0	0	1	2	0	2	0	2	0	0	0	0	0	0	0	1	0	0	1	0	0	0	0	2	0	0	0	1	0	0	0	0	0	0	0	0	0	0	0	0	0	0	0	0	0	1
pdb|3WMV|B Chain B, Lectin	0	0	0	0	0	0	1	0	0	0	0	0	0	0	0	0	0	0	0	0	0	1	0	0	0	0	0	1	0	1	0	0	0	0	0	0	2	0	0	0	0	0	0	0	0	0	0	0	1
pdb|3WMV|A Chain A, Lectin	0	0	0	0	0	0	1	0	0	0	0	0	0	0	0	0	0	0	0	0	0	1	0	0	0	0	0	1	0	1	0	0	0	0	0	0	2	0	0	0	0	0	0	0	0	0	0	0	1
pdb|3WMU|B Chain B, Lectin	0	0	0	0	0	0	1	0	0	0	0	0	0	0	0	0	0	0	0	0	0	1	0	0	0	0	0	1	0	1	0	0	0	0	0	0	2	0	0	0	0	0	0	0	0	0	0	0	1
pdb|3WMU|A Chain A, Lectin	0	0	0	0	0	0	1	0	0	0	0	0	0	0	0	0	0	0	0	0	0	1	0	0	0	0	0	1	0	1	0	0	0	0	0	0	2	0	0	0	0	0	0	0	0	0	0	0	1
OPL33942.1 hypothetical protein AM593_07202, partial [Mytilus galloprovincialis]	0	0	0	0	0	0	1	0	2	0	3	0	0	0	0	3	1	0	0	5	2	0	0	0	0	0	1	0	0	0	1	0	0	0	3	1	3	0	0	0	0	0	0	2	0	0	0	0	0
OPL33940.1 hypothetical protein AM593_01734, partial [Mytilus galloprovincialis]	0	0	0	0	0	0	0	0	1	0	0	0	0	0	0	1	0	0	0	0	0	0	0	1	0	0	0	0	0	0	0	0	0	0	1	0	1	0	0	0	0	0	0	0	0	0	0	0	1
OPL33939.1 hypothetical protein AM593_03638, partial [Mytilus galloprovincialis]	1	0	1	0	0	0	0	0	1	0	0	0	0	0	0	0	0	0	0	0	0	0	0	0	0	0	0	0	0	0	0	0	0	0	0	0	1	0	0	0	0	0	0	0	0	0	0	0	0
OPL33937.1 hypothetical protein AM593_06308, partial [Mytilus galloprovincialis]	2	0	0	0	0	1	2	0	0	0	2	0	1	0	0	2	0	0	0	0	2	0	0	0	0	0	0	1	0	2	0	0	0	0	0	0	1	1	0	0	0	0	0	1	0	0	0	0	0
OPL33936.1 hypothetical protein AM593_06309, partial [Mytilus galloprovincialis]	0	0	0	0	0	0	0	0	0	0	0	0	0	0	0	0	0	0	0	1	0	0	0	0	0	0	1	0	0	1	0	0	0	0	0	0	0	1	0	0	0	0	0	0	0	0	0	0	1
OPL33935.1 hypothetical protein AM593_09567, partial [Mytilus galloprovincialis]	0	0	0	0	0	2	1	0	2	0	3	0	1	0	0	1	0	0	0	1	1	1	0	0	0	0	1	0	0	0	0	0	0	0	0	1	3	1	0	0	0	0	0	0	0	0	0	1	1
OPL33933.1 hypothetical protein AM593_06966, partial [Mytilus galloprovincialis]	8	0	1	0	0	0	5	0	1	0	4	0	1	0	0	7	2	0	2	2	6	6	0	4	0	0	4	0	0	2	3	0	0	0	3	1	8	3	0	0	0	0	0	3	0	0	0	1	4
OPL33932.1 hypothetical protein AM593_08024, partial [Mytilus galloprovincialis]	0	0	0	0	1	0	0	0	0	0	0	0	1	0	0	0	0	0	0	3	1	1	0	1	0	0	2	0	0	0	0	0	0	0	0	0	1	1	0	0	0	0	0	1	0	0	0	0	0
OPL33931.1 hypothetical protein AM593_08023, partial [Mytilus galloprovincialis]	2	0	0	0	0	0	0	0	2	0	0	0	0	0	0	0	0	0	0	1	0	0	0	0	0	0	0	0	0	0	0	0	0	0	0	0	0	0	0	0	0	0	0	0	0	0	0	0	0
OPL33930.1 hypothetical protein AM593_07795, partial [Mytilus galloprovincialis]	2	0	2	0	0	0	1	0	3	0	3	0	1	0	0	1	0	0	1	1	2	0	0	1	0	0	0	0	0	0	1	0	0	0	1	0	2	0	1	0	0	0	0	0	0	0	0	0	2
OPL33929.1 hypothetical protein AM593_07796, partial [Mytilus galloprovincialis]	2	0	1	0	0	0	3	0	1	0	1	0	2	1	0	3	0	0	2	2	4	2	1	3	0	0	3	2	0	1	3	1	0	0	1	0	6	0	1	0	1	0	0	1	0	0	0	2	1
OPL33928.1 hypothetical protein AM593_07794, partial [Mytilus galloprovincialis]	2	0	0	0	0	1	1	0	2	0	2	0	1	0	0	1	0	0	0	1	2	0	0	0	0	0	3	0	0	0	0	0	0	0	0	0	2	1	0	0	0	0	0	0	0	0	0	1	1
OPL33924.1 hypothetical protein AM593_01112, partial [Mytilus galloprovincialis]	0	0	0	0	0	0	1	0	2	0	1	0	0	0	0	0	0	0	2	0	3	0	1	0	0	0	1	0	0	3	3	0	0	0	1	0	0	3	0	0	0	0	0	1	0	0	0	1	2
OPL33923.1 hypothetical protein AM593_01113, partial [Mytilus galloprovincialis]	1	0	0	0	1	0	1	0	1	0	2	0	0	0	0	1	0	1	0	1	0	2	0	0	0	0	1	0	0	0	0	0	0	0	0	0	0	0	0	0	0	0	0	0	0	0	0	2	0
OPL33922.1 glucose dehydrogenase, partial [Mytilus galloprovincialis]	0	0	1	0	0	0	0	0	1	0	0	0	0	0	0	0	0	0	0	0	1	0	0	0	0	0	0	0	0	0	0	0	0	0	0	0	0	0	0	0	0	0	0	0	0	0	0	0	0
OPL33921.1 hypothetical protein AM593_03888, partial [Mytilus galloprovincialis]	0	0	0	0	0	0	0	0	1	0	0	0	0	0	0	1	1	0	0	1	1	1	0	1	0	0	0	1	0	0	1	0	0	0	0	0	0	0	1	0	0	0	0	1	0	0	0	0	0
OPL33920.1 hypothetical protein AM593_03887, partial [Mytilus galloprovincialis]	0	0	0	0	0	0	0	0	0	0	0	0	0	0	0	4	1	0	1	1	1	1	0	2	0	1	0	0	0	0	1	0	0	0	1	0	0	1	0	0	0	0	0	2	0	0	0	1	2
OPL33919.1 glucose dehydrogenase, partial [Mytilus galloprovincialis]	0	0	0	0	0	0	0	0	1	0	0	0	1	0	0	1	0	0	0	1	0	1	1	3	0	0	0	3	0	1	1	0	0	0	0	0	3	1	1	0	0	0	0	0	0	0	0	0	0
OPL33917.1 hypothetical protein AM593_04500, partial [Mytilus galloprovincialis]	2	0	0	0	2	0	2	0	0	0	0	0	0	0	0	3	0	0	0	0	3	1	0	1	0	0	0	1	0	0	0	0	0	0	1	0	0	4	0	0	0	0	0	1	0	0	0	1	1
OPL33916.1 hypothetical protein AM593_04499, partial [Mytilus galloprovincialis]	1	0	1	0	0	0	2	0	0	0	0	0	0	0	0	3	0	0	0	1	1	1	0	0	0	0	0	1	0	0	0	0	0	0	0	0	1	3	0	0	0	0	0	1	0	0	0	1	0
OPL33915.1 hypothetical protein AM593_10716, partial [Mytilus galloprovincialis]	1	0	0	0	0	1	1	0	0	0	0	0	0	0	0	0	0	0	0	0	1	0	0	0	0	0	0	0	0	0	0	0	0	0	0	0	0	0	0	0	0	0	0	0	0	0	0	0	1
OPL33911.1 sodium-dependent multivitamin transporter-like isoform x3, partial [Mytilus galloprovincialis]	0	0	0	0	2	0	0	0	0	0	0	0	0	0	1	1	0	1	0	1	2	1	0	3	0	0	0	0	0	2	3	0	0	0	3	0	2	3	0	0	1	0	0	2	0	0	0	0	2
OPL33910.1 sodium-coupled 1-like monocarboxylate transporter, partial [Mytilus galloprovincialis]	1	0	0	0	0	0	0	0	0	0	0	0	0	0	0	1	0	0	0	1	0	0	0	0	0	0	1	0	0	0	0	0	0	0	1	0	0	2	0	0	0	0	0	0	0	0	0	0	0
OPL33909.1 hypothetical protein AM593_07331, partial [Mytilus galloprovincialis]	0	0	0	0	0	0	0	0	0	0	0	0	0	0	1	1	0	1	0	0	0	0	0	1	0	0	0	0	0	1	2	0	0	0	0	0	0	1	0	0	0	0	0	1	0	0	0	0	0
OPL33904.1 hypothetical protein AM593_04035, partial [Mytilus galloprovincialis]	1	0	0	0	0	0	0	0	1	0	0	0	0	0	0	0	0	0	0	0	1	0	0	0	0	0	0	0	0	0	0	0	0	0	0	0	0	0	0	0	0	0	0	0	0	0	0	0	0
OPL33903.1 hypothetical protein AM593_05756, partial [Mytilus galloprovincialis]	2	0	0	0	1	0	1	0	0	0	1	0	1	0	0	1	0	0	0	1	1	1	0	0	0	0	0	1	0	1	2	0	0	0	0	0	1	1	0	0	0	0	0	2	0	0	0	0	0
OPL33900.1 hypothetical protein AM593_10139, partial [Mytilus galloprovincialis]	1	0	0	0	0	0	1	0	1	0	0	0	0	0	0	1	0	0	0	0	0	0	0	0	0	0	0	0	0	0	0	0	0	0	0	0	0	1	0	0	0	0	0	0	0	0	0	0	0
OPL33898.1 hypothetical protein AM593_01932, partial [Mytilus galloprovincialis]	0	0	0	0	0	0	1	0	3	0	1	0	0	0	0	4	0	1	1	0	2	2	0	1	0	0	0	2	0	1	2	0	0	0	0	0	1	1	0	0	0	0	0	0	0	0	0	0	0
OPL33897.1 hypothetical protein AM593_01931, partial [Mytilus galloprovincialis]	0	0	0	0	1	0	2	0	1	0	2	0	1	0	0	3	0	0	1	0	4	1	0	2	1	0	1	1	0	1	2	0	0	0	2	0	2	3	0	1	0	0	0	0	0	0	0	0	1
OPL33896.1 hypothetical protein AM593_02685, partial [Mytilus galloprovincialis]	0	0	1	0	0	0	1	0	0	0	0	0	0	0	0	0	0	0	0	0	1	0	0	0	0	0	2	0	0	0	0	0	0	0	0	0	0	0	0	0	0	0	0	1	0	0	0	0	0
OPL33895.1 hypothetical protein AM593_02687, partial [Mytilus galloprovincialis]	2	0	0	0	1	0	2	0	3	0	0	0	0	0	0	0	0	0	0	0	0	0	1	3	0	0	0	0	0	0	0	0	0	0	3	0	0	0	0	0	0	0	0	0	0	0	0	0	2
OPL33894.1 hypothetical protein AM593_02686, partial [Mytilus galloprovincialis]	0	0	0	0	0	0	0	0	0	0	1	0	0	0	0	0	0	0	0	1	2	0	0	0	0	0	0	0	0	1	1	0	0	0	1	0	2	1	0	0	0	0	0	0	0	0	0	1	0
OPL33893.1 hypothetical protein AM593_02684, partial [Mytilus galloprovincialis]	2	0	0	0	0	0	0	0	1	0	0	0	0	0	0	0	0	0	0	0	1	0	0	0	0	0	0	0	0	0	0	0	0	0	0	0	0	0	0	0	0	0	0	0	0	0	0	1	0
OPL33892.1 hypothetical protein AM593_10515, partial [Mytilus galloprovincialis]	3	0	1	0	1	0	3	0	8	0	9	0	1	0	0	4	1	0	1	1	2	4	0	2	0	0	1	1	0	3	2	0	0	0	0	0	3	5	0	0	0	0	0	3	0	0	0	0	5
OPL33891.1 hypothetical protein AM593_06298, partial [Mytilus galloprovincialis]	2	0	2	0	1	2	3	0	5	0	6	0	0	0	1	2	0	0	0	2	4	3	1	1	0	0	3	2	0	3	1	0	0	0	1	0	4	0	0	0	0	0	0	2	0	0	0	1	0
OPL33890.1 hypothetical protein AM593_06299, partial [Mytilus galloprovincialis]	1	0	0	0	1	0	0	0	2	0	4	0	3	0	0	3	0	0	0	0	1	2	0	0	0	0	0	3	0	1	0	0	0	0	0	1	2	2	0	0	0	0	0	0	0	0	0	1	0
OPL33889.1 hypothetical protein AM593_01904, partial [Mytilus galloprovincialis]	0	0	0	0	0	0	0	0	0	0	0	0	0	0	0	0	0	0	0	0	0	0	0	0	0	0	0	0	0	0	0	0	0	0	0	0	0	0	0	0	0	0	0	0	0	0	0	0	0
OPL33888.1 hypothetical protein AM593_03742, partial [Mytilus galloprovincialis]	1	0	0	0	0	0	0	0	0	0	0	0	0	0	0	0	0	0	0	0	0	0	0	1	0	0	1	0	0	0	0	0	0	0	1	0	0	0	0	0	1	0	0	0	0	0	0	1	0
OPL33887.1 LOW QUALITY PROTEIN: multiple 10 epidermal growth factor-like domains protein, partial [Mytilus galloprovincialis]	3	0	0	1	2	0	3	0	5	0	4	0	0	0	2	2	0	1	1	1	1	2	0	5	0	0	1	2	0	3	1	0	0	0	2	0	2	3	1	0	0	0	0	0	0	0	0	2	5
OPL33886.1 hypothetical protein AM593_02857, partial [Mytilus galloprovincialis]	1	0	1	0	3	0	3	0	1	0	3	0	0	0	1	4	0	0	0	1	2	1	0	5	0	1	0	0	0	0	1	0	0	0	2	0	5	2	0	0	0	0	0	1	0	0	0	3	4
OPL33881.1 hypothetical protein AM593_00768, partial [Mytilus galloprovincialis]	2	0	0	0	1	1	1	0	1	0	2	0	0	0	0	1	0	0	0	1	1	0	0	1	0	0	1	0	0	1	0	0	0	0	0	0	1	1	0	0	0	0	0	0	0	0	0	1	0
OPL33880.1 hypothetical protein AM593_00928, partial [Mytilus galloprovincialis]	0	0	0	0	0	0	0	0	0	0	0	0	3	0	0	1	0	0	0	0	2	1	0	0	0	0	1	1	0	0	1	0	0	0	1	0	2	2	0	0	0	0	0	1	0	0	0	1	0
OPL33878.1 hypothetical protein AM593_00733, partial [Mytilus galloprovincialis]	0	0	0	0	0	0	0	0	0	0	0	0	1	0	0	3	0	0	0	1	0	1	0	0	0	0	0	0	0	2	1	0	0	0	0	0	0	0	0	0	0	0	0	1	0	0	0	0	0
OPL33877.1 hypothetical protein AM593_00734, partial [Mytilus galloprovincialis]	2	0	0	0	0	0	1	0	1	0	0	0	0	0	0	0	0	0	0	0	1	1	0	1	0	1	0	1	0	1	1	0	0	0	2	0	0	0	0	1	0	0	0	0	0	0	0	2	0
OPL33875.1 hypothetical protein AM593_01213, partial [Mytilus galloprovincialis]	0	0	0	0	1	0	0	0	0	0	2	0	0	0	1	0	0	0	0	1	0	2	0	0	0	0	0	2	0	0	0	0	0	0	0	0	0	0	0	0	0	0	0	0	0	0	0	0	0
OPL33874.1 hypothetical protein AM593_03883, partial [Mytilus galloprovincialis]	1	0	0	0	0	0	1	0	3	0	0	0	2	0	0	2	0	0	2	1	0	1	1	2	0	0	1	1	0	2	1	0	0	0	0	0	3	1	0	2	0	0	0	0	0	0	0	1	2
OPL33873.1 hypothetical protein AM593_00266, partial [Mytilus galloprovincialis]	0	0	1	0	0	0	0	0	2	0	1	0	0	0	0	0	0	0	0	0	0	0	0	0	0	0	1	0	0	1	0	0	0	0	0	0	0	0	0	0	0	0	0	0	0	0	0	1	1
OPL33872.1 hypothetical protein AM593_09083, partial [Mytilus galloprovincialis]	2	0	0	1	3	0	2	0	3	0	3	0	0	0	0	4	0	0	0	2	2	1	0	4	1	1	2	3	1	1	4	0	1	0	1	0	5	1	0	0	0	0	0	0	0	0	0	2	3
OPL33869.1 signal 1 cub and egf-like domain-containing protein 1 isoform, partial [Mytilus galloprovincialis]	3	0	0	0	0	0	0	0	0	0	0	0	0	0	0	0	0	0	0	0	0	0	0	0	0	0	0	0	0	0	0	0	0	0	1	0	1	0	0	0	0	0	0	0	0	0	0	0	0
OPL33868.1 hypothetical protein AM593_07144, partial [Mytilus galloprovincialis]	0	0	0	0	3	0	0	0	1	0	2	0	3	0	0	2	0	0	0	0	1	1	0	1	0	0	0	0	0	0	0	0	0	0	1	0	0	0	0	0	0	0	0	0	0	0	0	1	1
OPL33867.1 hypothetical protein AM593_07143, partial [Mytilus galloprovincialis]	0	0	0	0	0	0	0	0	1	0	0	0	1	0	0	1	0	0	1	1	0	0	0	0	0	0	0	0	0	0	0	0	0	0	0	0	2	1	0	0	0	0	0	0	0	0	0	1	0
OPL33866.1 hypothetical protein AM593_06924, partial [Mytilus galloprovincialis]	3	0	0	0	1	0	0	0	4	0	4	0	2	0	0	2	0	0	0	1	2	2	0	3	0	1	1	2	0	2	5	2	2	0	2	0	5	0	0	0	0	0	0	2	0	0	0	1	4
OPL33865.1 hypothetical protein AM593_06923, partial [Mytilus galloprovincialis]	0	0	0	0	0	0	1	0	0	0	2	0	0	0	0	0	0	0	0	1	1	0	0	1	0	0	1	1	0	1	1	0	0	0	0	0	0	1	0	0	0	0	0	0	0	0	0	0	1
OPL33864.1 hypothetical protein AM593_08027, partial [Mytilus galloprovincialis]	1	0	1	0	0	0	0	0	0	0	3	0	1	0	0	0	0	0	0	0	1	0	0	0	0	0	0	0	0	0	0	0	0	0	1	0	1	1	0	0	0	0	0	0	0	0	0	0	0
OPL33863.1 hypothetical protein AM593_00777, partial [Mytilus galloprovincialis]	0	0	1	0	0	0	0	0	1	0	0	0	1	0	0	2	0	0	0	0	0	0	0	0	0	0	0	0	0	0	1	0	0	0	0	0	0	1	0	0	0	0	0	3	0	0	0	0	1
OPL33862.1 hypothetical protein AM593_00778, partial [Mytilus galloprovincialis]	1	0	1	0	0	0	1	0	0	0	0	0	0	1	1	1	0	0	0	2	0	0	0	2	1	0	2	1	0	1	5	1	1	0	0	0	0	2	0	1	0	0	0	3	0	0	0	0	0
OPL33861.1 hypothetical protein AM593_09785, partial [Mytilus galloprovincialis]	1	0	0	0	0	0	0	0	1	0	1	0	0	0	0	0	0	0	0	0	1	0	0	0	0	0	0	0	0	0	1	0	0	0	1	0	0	0	0	0	0	0	0	0	0	0	0	0	0
OPL33860.1 hypothetical protein AM593_00416, partial [Mytilus galloprovincialis]	1	0	0	0	0	0	0	0	0	0	1	0	1	0	0	1	0	0	0	0	0	0	1	0	0	0	0	0	0	1	0	0	0	0	0	0	0	1	0	0	0	0	0	0	0	0	0	2	0
OPL33856.1 hypothetical protein AM593_06806, partial [Mytilus galloprovincialis]	0	0	0	0	0	0	0	0	0	0	0	0	0	0	0	0	0	0	0	1	1	0	0	1	0	1	0	0	0	0	0	0	0	0	1	0	0	1	0	0	1	0	0	0	0	0	0	0	0
OPL33852.1 hypothetical protein AM593_03349, partial [Mytilus galloprovincialis]	0	0	0	0	1	0	0	0	0	0	1	0	0	0	0	0	0	0	0	1	1	0	0	1	0	0	0	1	0	1	0	0	0	0	0	0	1	1	0	0	0	0	0	1	0	0	0	0	0
OPL33851.1 fibrinogen-related protein, partial [Mytilus galloprovincialis]	1	0	1	0	0	0	2	0	2	0	2	0	0	0	0	0	0	0	1	0	1	0	0	1	0	0	0	1	0	0	1	0	0	0	2	0	1	0	0	0	0	0	0	0	0	0	0	1	1
OPL33850.1 fibrinogen-related protein, partial [Mytilus galloprovincialis]	2	0	0	0	0	0	1	0	2	0	1	0	1	0	0	1	0	0	1	0	0	2	0	1	0	0	0	2	0	0	1	0	0	0	1	0	2	1	0	0	0	0	0	0	0	0	0	0	0
OPL33849.1 fibrinogen-related protein, partial [Mytilus galloprovincialis]	2	0	0	0	0	0	4	0	1	0	0	0	1	0	0	0	0	0	1	1	1	2	0	1	1	0	0	1	0	0	2	0	0	0	2	0	2	1	0	0	0	0	0	0	0	0	0	2	2
OPL33848.1 hypothetical protein AM593_00931, partial [Mytilus galloprovincialis]	0	0	0	0	0	0	0	0	0	0	2	0	0	0	0	2	0	1	1	0	0	0	0	0	0	0	1	1	0	3	1	0	0	0	1	0	0	0	0	0	0	0	0	1	0	0	0	2	0
OPL33847.1 hypothetical protein AM593_00930, partial [Mytilus galloprovincialis]	0	0	0	0	0	0	1	0	0	0	0	0	0	0	0	0	0	0	0	0	1	2	0	3	0	0	0	1	0	2	0	0	0	0	3	0	0	0	0	0	0	0	0	1	0	0	0	0	1
OPL33846.1 hypothetical protein AM593_03819, partial [Mytilus galloprovincialis]	3	0	0	0	0	0	2	0	3	0	5	0	0	0	0	2	0	1	2	3	1	3	0	2	0	0	0	5	0	0	5	1	1	0	1	0	0	2	0	0	1	0	1	1	0	0	0	3	1
OPL33845.1 hypothetical protein AM593_02050, partial [Mytilus galloprovincialis]	0	0	0	0	1	0	0	0	0	0	0	0	0	0	0	3	0	0	0	0	0	0	0	0	0	0	0	1	0	0	1	0	0	0	0	0	1	3	0	0	0	0	0	0	0	0	0	0	3
OPL33844.1 hypothetical protein AM593_01559, partial [Mytilus galloprovincialis]	3	0	0	0	0	0	0	0	2	0	1	0	1	0	0	0	0	0	0	1	3	0	0	1	0	0	1	1	0	3	1	0	0	0	1	0	2	0	0	0	0	0	0	0	0	0	0	1	0
OPL33842.1 hypothetical protein AM593_02217, partial [Mytilus galloprovincialis]	1	0	0	0	0	0	0	0	2	0	2	0	3	0	0	1	0	0	0	0	0	0	0	1	0	0	0	2	0	1	0	0	0	0	0	0	1	0	0	0	0	0	0	0	0	0	0	2	1
OPL33841.1 hypothetical protein AM593_06726, partial [Mytilus galloprovincialis]	0	0	1	0	0	0	1	0	0	0	0	0	1	0	0	2	0	0	0	1	2	0	0	1	1	0	0	0	0	0	2	0	0	0	1	0	0	1	0	0	0	0	0	0	0	0	0	0	1
OPL33839.1 hypothetical protein AM593_05311, partial [Mytilus galloprovincialis]	4	0	0	0	0	0	2	0	3	0	5	0	1	0	0	2	0	0	0	1	2	2	0	0	0	0	1	0	0	2	3	0	0	0	0	0	3	0	0	0	0	0	0	1	0	0	0	3	1
OPL33838.1 bacillolysin protease (neutral), partial [Mytilus galloprovincialis]	0	0	0	0	0	0	0	0	0	0	0	0	0	0	0	0	0	0	0	0	1	0	0	0	0	0	0	0	0	1	1	0	0	0	0	0	0	2	0	0	0	0	0	0	0	0	0	1	0
OPL33837.1 tolloid-like 2protein, partial [Mytilus galloprovincialis]	0	0	0	0	0	0	0	0	0	0	1	0	0	0	0	1	0	0	0	1	0	0	0	0	0	0	0	0	0	0	0	0	0	0	1	0	3	1	0	0	0	0	0	0	0	0	0	1	1
OPL33836.1 hypothetical protein AM593_06487, partial [Mytilus galloprovincialis]	1	0	0	0	0	0	2	0	1	0	3	0	1	0	0	1	0	0	1	0	4	0	0	1	0	0	1	0	0	0	0	0	0	0	2	0	1	1	0	0	0	0	0	0	0	0	0	1	2
OPL33834.1 sacsin, partial [Mytilus galloprovincialis]	0	0	0	0	0	0	0	0	0	0	1	0	0	0	0	0	0	1	0	0	0	0	0	1	0	0	0	0	0	0	1	0	0	0	0	0	0	0	0	0	0	0	0	0	0	0	0	0	0
OPL33833.1 hypothetical protein AM593_07708, partial [Mytilus galloprovincialis]	6	0	2	0	2	0	3	0	12	0	13	0	5	0	0	5	0	1	1	7	3	3	0	3	0	0	2	2	0	1	3	0	0	0	9	0	6	2	0	1	0	0	0	3	0	0	0	5	2
OPL33832.1 double-stranded deaminase rna-specific adenosine, partial [Mytilus galloprovincialis]	2	0	0	0	0	0	0	0	0	0	2	0	0	0	0	1	0	0	0	0	0	0	0	2	0	0	0	0	0	0	1	0	0	0	0	0	1	2	0	0	1	0	0	0	0	0	0	0	0
OPL33831.1 hypothetical protein AM593_08109, partial [Mytilus galloprovincialis]	0	0	0	0	0	0	0	0	0	0	0	0	0	0	0	1	0	0	0	1	0	0	0	0	0	0	0	0	0	0	2	0	0	0	0	0	0	0	0	0	0	0	0	0	0	0	0	0	0
OPL33830.1 hypothetical protein AM593_08108, partial [Mytilus galloprovincialis]	1	0	0	0	0	0	0	0	0	0	0	0	0	1	0	0	0	0	0	1	0	0	0	1	0	0	0	0	0	0	1	0	0	0	0	0	0	0	0	0	0	0	0	0	0	0	0	1	0
OPL33829.1 hypothetical protein AM593_08107, partial [Mytilus galloprovincialis]	1	0	0	0	0	0	0	0	2	0	0	0	0	1	0	2	0	0	0	3	0	0	0	2	0	0	3	1	0	0	1	0	0	0	0	0	0	1	0	0	0	0	0	0	0	0	0	0	1
OPL33828.1 hypothetical protein AM593_08110, partial [Mytilus galloprovincialis]	1	0	1	0	1	0	1	0	2	0	1	0	0	0	0	1	0	0	0	4	0	1	0	2	0	0	3	0	0	1	1	0	0	0	1	0	3	1	0	0	2	0	0	0	0	0	0	1	2
OPL33825.1 hypothetical protein AM593_09462, partial [Mytilus galloprovincialis]	1	0	0	0	0	0	1	0	1	0	0	0	0	0	0	1	0	0	0	0	3	1	0	1	0	0	2	1	0	1	2	1	0	0	0	0	1	0	0	0	0	0	0	2	0	0	0	1	1
OPL33824.1 hypothetical protein AM593_00066, partial [Mytilus galloprovincialis]	2	0	0	0	0	0	0	0	1	0	1	0	0	0	0	2	0	0	0	1	0	1	0	0	0	0	1	1	0	0	0	0	0	0	0	0	0	0	0	0	0	0	0	0	0	0	0	0	2
OPL33823.1 hypothetical protein AM593_00148, partial [Mytilus galloprovincialis]	3	0	0	0	0	0	0	0	0	0	2	0	0	0	0	1	0	0	0	1	0	0	0	1	0	0	1	0	0	0	0	0	0	0	2	0	0	0	0	0	0	0	0	0	0	0	0	1	0
OPL33822.1 hypothetical protein AM593_04008, partial [Mytilus galloprovincialis]	0	0	1	0	0	0	0	0	3	0	3	0	0	0	0	2	0	0	0	0	2	2	0	1	0	0	2	0	0	2	1	0	0	0	1	0	1	1	0	0	0	0	0	0	0	0	0	0	2
OPL33821.1 phospholipase membrane-associated-like, partial [Mytilus galloprovincialis]	1	0	0	0	0	0	0	0	1	0	2	0	4	0	0	1	0	0	0	1	4	5	0	2	0	0	3	0	0	1	4	0	0	0	1	0	3	2	0	0	0	0	0	0	0	0	0	1	0
OPL33820.1 hypothetical protein AM593_03193, partial [Mytilus galloprovincialis]	0	0	0	0	0	0	0	0	0	0	1	0	0	0	0	1	0	0	0	0	0	0	0	0	0	0	0	0	0	0	1	0	0	0	0	0	0	1	0	0	0	0	0	0	0	0	0	1	2
OPL33816.1 hypothetical protein AM593_07297, partial [Mytilus galloprovincialis]	2	0	0	0	0	0	0	0	1	0	1	0	0	0	0	0	0	0	1	0	0	0	0	0	0	0	1	0	0	0	0	0	0	0	1	0	0	0	0	0	0	0	0	0	0	0	0	0	0
OPL33815.1 hypothetical protein AM593_07567, partial [Mytilus galloprovincialis]	3	0	0	0	0	0	0	0	1	0	1	0	0	0	0	0	0	0	0	1	0	0	0	1	0	0	0	0	0	1	0	0	0	0	0	0	0	1	0	0	0	0	0	0	0	0	0	0	0
OPL33814.1 hypothetical protein AM593_07566, partial [Mytilus galloprovincialis]	3	0	0	0	0	0	2	0	0	0	3	0	0	0	0	4	0	0	0	0	1	2	0	0	0	0	0	1	0	1	2	1	0	0	0	0	1	2	2	0	0	0	0	0	0	0	0	1	1
OPL33812.1 hypothetical protein AM593_04678, partial [Mytilus galloprovincialis]	4	0	2	0	1	0	1	0	5	0	3	0	0	0	0	2	0	0	0	2	1	2	0	0	0	0	0	2	0	1	2	0	0	0	1	0	0	5	1	0	0	0	0	1	0	0	0	1	2
OPL33810.1 neuralized pats1, partial [Mytilus galloprovincialis]	1	0	1	0	0	0	3	0	2	0	0	0	0	0	0	2	1	0	1	0	1	1	0	3	0	0	1	1	0	3	1	0	0	0	1	0	3	2	0	0	0	0	0	1	0	0	0	2	0
OPL33809.1 hypothetical protein AM593_08906, partial [Mytilus galloprovincialis]	1	0	1	0	0	0	2	0	2	0	4	0	1	0	0	2	0	0	0	3	1	1	0	2	0	0	1	1	0	1	3	0	0	0	2	1	5	4	0	0	1	0	0	1	0	0	0	6	1
OPL33808.1 hypothetical protein AM593_03799, partial [Mytilus galloprovincialis]	0	0	0	0	0	0	0	0	0	0	1	0	0	0	0	0	0	0	1	1	0	1	0	0	0	0	0	0	0	0	0	0	0	0	0	0	2	0	0	0	0	0	0	0	0	0	0	0	0
OPL33807.1 aggrecan core protein, partial [Mytilus galloprovincialis]	2	0	1	0	0	0	0	0	3	0	1	0	0	0	0	0	0	0	0	0	0	1	0	0	0	0	1	0	0	1	0	0	0	0	0	0	0	0	0	0	0	0	0	0	0	0	0	1	2
OPL33806.1 hypothetical protein AM593_01287, partial [Mytilus galloprovincialis]	1	0	2	0	0	0	0	0	0	0	0	0	0	0	0	0	0	0	0	0	1	0	0	0	0	0	0	1	0	0	0	0	0	0	0	0	0	0	0	0	0	0	0	0	0	0	0	0	0
OPL33805.1 hypothetical protein AM593_03147, partial [Mytilus galloprovincialis]	0	0	1	0	0	0	0	0	0	0	0	0	0	0	0	0	0	0	0	0	0	0	0	0	0	0	0	0	0	0	0	0	0	0	0	0	0	0	0	0	0	0	0	0	0	0	0	1	0
OPL33804.1 hypothetical protein AM593_03146, partial [Mytilus galloprovincialis]	0	0	0	0	0	0	0	0	2	0	1	0	0	0	0	0	0	0	0	0	0	0	0	0	0	0	0	0	0	0	0	0	0	0	0	0	0	0	0	0	0	0	0	0	0	0	0	1	0
OPL33802.1 hypothetical protein AM593_00298, partial [Mytilus galloprovincialis]	3	0	0	0	0	0	0	0	2	0	1	0	1	0	0	0	0	0	0	1	0	0	0	1	0	0	1	0	0	0	0	0	0	0	0	0	1	0	0	0	0	0	0	0	0	0	0	0	0
OPL33801.1 hypothetical protein AM593_04229, partial [Mytilus galloprovincialis]	0	0	0	0	0	1	2	0	0	0	2	0	3	0	0	0	0	0	0	1	1	0	0	0	0	0	1	1	0	0	1	0	0	0	1	0	0	0	0	0	0	0	0	0	0	0	0	0	0
OPL33800.1 neuralized pats1, partial [Mytilus galloprovincialis]	0	0	0	0	0	1	0	0	1	0	0	0	1	0	0	0	0	0	0	0	3	1	0	0	0	0	1	2	0	0	4	1	0	0	0	1	1	1	0	0	0	0	0	1	0	0	0	0	0
OPL33799.1 neuralized pats1, partial [Mytilus galloprovincialis]	1	0	3	0	0	0	0	0	2	0	1	0	2	0	0	2	0	0	1	2	2	1	0	0	0	0	0	3	0	2	0	0	0	0	1	0	4	1	0	0	0	0	0	1	0	0	0	2	1
OPL33798.1 hypothetical protein AM593_01251, partial [Mytilus galloprovincialis]	1	0	0	0	0	0	0	0	0	0	0	0	1	0	0	0	0	0	0	0	0	0	0	0	0	0	0	0	0	0	0	0	0	0	0	0	0	0	0	0	0	0	0	1	0	0	0	0	0
OPL33797.1 hypothetical protein AM593_04138, partial [Mytilus galloprovincialis]	1	0	0	0	2	0	1	0	0	0	1	0	1	0	0	0	0	0	0	0	0	1	0	1	0	0	2	0	0	1	0	0	0	0	1	0	1	0	0	0	0	0	0	0	0	0	0	0	0
OPL33796.1 hypothetical protein AM593_04137, partial [Mytilus galloprovincialis]	0	0	1	0	0	0	0	0	1	0	0	0	0	0	0	0	0	0	0	0	0	0	0	0	0	0	1	3	1	0	0	0	0	0	0	0	1	0	0	0	0	0	0	0	0	0	0	1	0
OPL33795.1 hypothetical protein AM593_10581, partial [Mytilus galloprovincialis]	0	0	0	0	0	0	1	0	1	0	2	0	0	0	0	1	0	0	0	0	1	0	0	2	0	1	0	0	0	1	1	0	0	0	0	0	0	0	0	0	0	0	0	0	0	0	0	0	1
OPL33794.1 hypothetical protein AM593_09367, partial [Mytilus galloprovincialis]	5	0	2	0	0	1	1	0	5	0	2	0	1	0	0	1	0	0	0	1	1	2	0	2	0	0	1	0	0	2	0	0	0	0	4	0	2	1	0	0	0	0	0	1	0	0	0	0	0
OPL33790.1 hypothetical protein AM593_09867, partial [Mytilus galloprovincialis]	9	0	1	0	0	0	1	0	0	0	1	0	1	0	1	4	0	0	1	0	6	1	0	5	2	0	2	4	1	1	4	1	0	0	0	0	7	6	1	2	1	0	0	0	0	0	0	0	1
OPL33789.1 epididymal e1 secretory protein, partial [Mytilus galloprovincialis]	0	0	0	0	0	0	0	0	0	0	0	0	0	0	0	0	0	0	0	0	1	1	0	0	0	0	0	0	0	0	0	0	0	0	3	0	0	0	0	0	0	0	0	1	0	0	0	0	0
OPL33787.1 hypothetical protein AM593_01381, partial [Mytilus galloprovincialis]	3	0	2	0	0	0	1	0	7	0	5	0	2	0	0	4	0	0	1	1	6	2	0	3	0	0	0	4	0	1	2	0	0	0	1	0	7	1	0	0	0	0	0	0	0	0	0	0	3
OPL33786.1 hypothetical protein AM593_01380, partial [Mytilus galloprovincialis]	1	0	1	0	0	0	1	0	1	0	0	0	0	0	0	1	0	0	1	1	0	1	0	0	0	0	1	0	0	0	0	0	0	0	0	0	2	4	0	0	0	0	0	0	0	0	0	1	0
OPL33785.1 hypothetical protein AM593_04867, partial [Mytilus galloprovincialis]	0	0	1	0	0	0	0	0	0	0	0	0	0	0	0	1	0	0	0	0	0	1	0	1	0	0	0	0	0	0	1	0	0	0	0	0	1	1	0	0	0	0	0	0	0	0	0	0	0
OPL33784.1 hypothetical protein AM593_04869, partial [Mytilus galloprovincialis]	1	0	0	0	0	0	0	0	1	0	1	0	0	0	0	0	0	0	0	0	2	0	0	0	0	0	0	0	0	0	0	0	0	0	2	0	1	1	0	0	0	0	0	0	0	0	0	0	1
OPL33783.1 hypothetical protein AM593_04868, partial [Mytilus galloprovincialis]	0	0	1	0	0	0	0	0	0	0	0	0	0	0	0	0	0	0	1	0	1	0	0	0	0	0	0	0	0	0	0	0	0	0	0	0	3	1	0	0	0	0	0	0	0	0	0	1	0
OPL33782.1 hypothetical protein AM593_04866, partial [Mytilus galloprovincialis]	1	0	0	0	1	0	0	0	2	0	1	0	0	0	0	2	0	0	0	0	0	0	0	0	0	0	1	0	0	0	0	0	0	0	0	0	0	3	0	0	0	0	0	0	0	0	0	0	0
OPL33781.1 lysozyme, partial [Mytilus galloprovincialis]	1	0	0	0	1	0	2	0	0	0	2	0	0	0	0	2	0	0	0	0	2	3	0	3	0	0	3	1	1	1	0	0	0	0	2	0	5	1	0	1	0	0	0	2	0	0	0	1	1
OPL33780.1 hypothetical protein AM593_07605, partial [Mytilus galloprovincialis]	1	0	0	0	2	0	1	0	0	0	1	0	0	0	0	2	0	0	0	0	0	0	0	1	1	0	1	0	0	0	1	0	0	0	2	0	2	2	0	0	0	0	0	0	0	0	0	0	1
OPL33779.1 hypothetical protein AM593_07603, partial [Mytilus galloprovincialis]	0	0	0	0	0	0	1	0	0	0	1	0	0	0	0	1	0	0	1	1	0	1	0	2	0	0	0	0	0	0	0	0	0	0	0	0	3	1	0	0	0	0	0	0	0	0	0	1	0
OPL33778.1 hypothetical protein AM593_07604, partial [Mytilus galloprovincialis]	0	0	0	0	0	0	0	0	0	0	0	0	0	0	0	0	0	0	0	0	0	0	0	1	0	0	1	0	0	0	2	0	1	0	0	0	0	0	0	0	0	0	0	0	0	0	0	0	0
OPL33776.1 hypothetical protein AM593_06648, partial [Mytilus galloprovincialis]	1	0	0	0	0	0	0	0	3	0	3	0	0	0	0	1	0	0	0	1	2	0	0	1	0	0	0	0	0	0	1	0	0	0	1	0	2	1	1	0	0	0	0	0	0	0	0	1	1
OPL33775.1 cytosolic a2 phospholipase, partial [Mytilus galloprovincialis]	1	0	0	0	0	1	1	0	0	0	1	0	0	0	0	0	0	0	0	0	0	0	0	0	0	0	2	1	0	0	0	0	0	0	1	0	0	0	0	0	0	0	0	0	0	0	0	0	0
OPL33774.1 cytosolic a2 phospholipase, partial [Mytilus galloprovincialis]	1	0	1	0	0	0	3	0	3	0	1	0	1	0	0	1	0	0	0	0	1	0	0	2	0	1	0	4	0	1	1	0	0	0	1	0	0	3	0	0	0	0	0	2	0	0	0	0	1
OPL33769.1 hypothetical protein AM593_02901, partial [Mytilus galloprovincialis]	1	0	1	0	0	0	0	0	1	0	1	0	1	0	0	0	0	0	1	1	0	0	0	0	0	0	1	0	0	0	0	0	0	0	1	0	1	1	0	0	0	0	0	0	0	0	0	0	0
OPL33768.1 hypothetical protein AM593_06867, partial [Mytilus galloprovincialis]	1	0	0	0	0	0	0	0	1	0	1	0	1	0	0	3	0	0	0	1	0	1	0	0	0	0	0	0	0	1	1	0	0	0	0	0	0	0	0	0	0	0	0	1	0	0	0	0	0
OPL33767.1 hypothetical protein AM593_00256, partial [Mytilus galloprovincialis]	2	0	0	0	0	0	2	0	3	0	1	0	1	0	0	1	0	0	0	0	3	0	0	1	0	0	1	3	0	2	0	0	0	0	2	0	2	0	0	0	0	0	0	0	0	0	0	0	0
OPL33766.1 hypothetical protein AM593_03182, partial [Mytilus galloprovincialis]	0	0	0	0	0	0	0	0	0	0	0	0	0	0	0	0	0	0	0	0	0	0	0	0	0	0	1	0	0	0	1	0	0	0	0	0	2	0	0	0	0	0	0	1	0	0	0	0	0
OPL33764.1 hypothetical protein AM593_01961, partial [Mytilus galloprovincialis]	2	0	2	0	1	0	2	0	5	0	10	0	2	0	0	6	2	0	1	0	5	2	0	0	0	0	2	2	0	4	1	0	0	0	3	0	6	3	0	0	0	0	0	4	0	0	0	1	2
OPL33763.1 hypothetical protein AM593_02735, partial [Mytilus galloprovincialis]	2	0	0	0	0	0	2	0	3	0	3	0	0	0	0	3	0	0	0	1	2	3	0	0	0	0	0	1	0	2	1	1	0	0	0	0	2	2	0	0	0	0	0	1	0	0	0	2	0
OPL33762.1 fibrinogen-related protein, partial [Mytilus galloprovincialis]	1	0	0	0	0	0	1	0	1	0	1	0	0	0	0	0	0	0	0	0	2	1	0	1	1	0	0	1	0	0	1	0	0	0	0	0	1	1	0	0	0	0	0	0	0	0	0	0	2
OPL33761.1 fibrinogen-related protein, partial [Mytilus galloprovincialis]	1	0	0	0	0	0	0	0	0	0	1	0	0	0	0	0	0	0	1	1	0	0	0	1	0	0	0	1	0	0	1	0	0	0	1	0	2	0	0	0	0	0	0	0	0	0	0	1	0
OPL33756.1 hypothetical protein AM593_00222, partial [Mytilus galloprovincialis]	0	0	1	0	0	2	1	0	3	0	3	0	1	0	0	1	1	0	3	3	3	0	0	4	2	1	2	5	0	3	2	0	0	0	2	0	2	8	0	0	2	1	0	1	0	0	0	3	2
OPL33755.1 hypothetical protein AM593_00221, partial [Mytilus galloprovincialis]	0	0	0	0	0	0	0	0	0	0	0	0	0	0	0	1	0	0	0	0	0	0	0	0	0	0	0	0	0	0	0	0	0	0	0	0	0	0	0	0	0	0	0	0	0	0	0	0	0
OPL33753.1 hypothetical protein AM593_10220, partial [Mytilus galloprovincialis]	8	0	3	0	2	1	4	0	10	0	12	0	4	0	0	4	0	1	2	6	2	1	0	6	0	0	3	4	0	2	4	1	0	0	9	0	5	1	0	1	0	0	0	2	0	0	0	6	4
OPL33752.1 sacsin, partial [Mytilus galloprovincialis]	2	0	0	0	0	0	0	0	4	0	2	0	1	0	0	1	0	0	0	2	0	0	0	3	0	0	0	1	0	3	0	0	0	0	0	0	2	2	0	0	0	0	0	2	0	0	0	1	0
OPL33751.1 hypothetical protein AM593_02722, partial [Mytilus galloprovincialis]	0	0	0	0	0	0	1	0	0	0	1	0	0	1	0	0	0	0	0	0	2	0	0	1	0	1	0	0	0	0	1	0	0	0	2	0	0	1	0	0	1	0	0	0	0	0	0	0	1
OPL33750.1 hypothetical protein AM593_03238, partial [Mytilus galloprovincialis]	0	0	1	0	0	0	1	0	0	0	0	0	1	0	0	1	0	0	0	0	1	1	0	0	0	0	0	1	1	1	0	0	0	0	0	0	0	0	0	0	0	0	0	0	0	0	0	0	0
OPL33747.1 hypothetical protein AM593_04371, partial [Mytilus galloprovincialis]	3	0	1	0	0	0	1	0	0	0	0	0	1	0	0	1	0	0	1	0	0	0	0	0	0	0	1	0	0	0	2	1	0	0	0	0	1	2	0	0	0	0	0	0	0	0	0	0	0
OPL33746.1 hypothetical protein AM593_05884, partial [Mytilus galloprovincialis]	0	0	0	0	0	0	0	0	0	0	1	0	0	0	0	0	0	0	0	0	0	1	0	0	0	0	0	0	0	0	0	0	0	0	0	0	1	0	0	0	0	0	0	0	0	0	0	0	1
OPL33744.1 hypothetical protein AM593_00109, partial [Mytilus galloprovincialis]	4	0	1	0	0	0	1	0	5	0	2	0	3	0	0	1	0	0	0	0	1	1	0	0	0	0	1	2	0	0	0	0	0	0	0	0	1	0	0	0	0	0	0	0	0	0	0	1	0
OPL33743.1 hypothetical protein AM593_10392, partial [Mytilus galloprovincialis]	1	0	0	0	0	0	0	0	1	0	0	0	1	0	0	0	0	0	0	1	0	0	0	0	0	0	1	0	0	1	1	0	0	0	1	0	0	1	0	0	0	0	0	0	0	0	0	1	0
OPL33742.1 hypothetical protein AM593_10393, partial [Mytilus galloprovincialis]	0	0	0	0	0	0	1	0	1	0	0	0	0	0	0	0	0	0	0	0	0	2	0	0	0	0	1	0	0	0	0	0	0	0	1	0	0	0	0	0	0	0	0	0	0	0	0	0	0
OPL33740.1 hypothetical protein AM593_04407, partial [Mytilus galloprovincialis]	0	0	0	0	0	0	0	0	0	0	0	0	0	0	0	0	0	0	0	0	0	0	0	0	0	0	0	2	0	0	1	0	0	0	1	0	0	0	0	0	0	0	0	0	0	0	0	0	1
OPL33739.1 hypothetical protein AM593_04406, partial [Mytilus galloprovincialis]	1	0	0	0	0	0	0	0	1	0	0	0	0	0	0	0	0	0	0	0	0	0	0	0	0	0	0	0	0	0	0	0	0	0	0	0	0	0	0	0	0	0	0	0	0	0	0	0	0
OPL33737.1 serine pats1 threonine-protein kinase, partial [Mytilus galloprovincialis]	1	0	0	0	0	0	0	0	7	0	5	0	3	0	0	3	0	0	0	1	2	2	0	2	0	0	0	1	0	2	1	0	0	0	2	0	1	2	0	0	0	0	0	0	0	0	0	3	0
OPL33736.1 hypothetical protein AM593_02594, partial [Mytilus galloprovincialis]	1	0	0	0	0	0	2	0	0	0	1	0	0	0	0	1	0	0	0	0	1	0	0	0	0	0	0	2	1	1	0	0	0	0	0	0	3	0	0	0	0	0	0	0	0	0	0	1	0
OPL33735.1 hypothetical protein AM593_02595, partial [Mytilus galloprovincialis]	1	0	1	0	0	0	0	0	0	0	0	0	0	0	0	0	0	0	0	2	2	0	0	0	0	0	0	2	1	1	1	0	0	0	1	0	1	0	0	0	0	0	0	0	0	0	0	0	0
OPL33734.1 hypothetical protein AM593_06560, partial [Mytilus galloprovincialis]	0	0	0	0	1	0	1	0	2	0	1	0	0	0	0	0	0	0	0	1	0	0	0	0	0	0	0	0	0	0	1	0	0	0	2	0	3	0	0	0	0	0	0	0	0	0	0	0	0
OPL33733.1 hypothetical protein AM593_01850, partial [Mytilus galloprovincialis]	2	0	1	0	0	0	0	0	1	0	0	0	1	0	0	0	0	0	2	0	0	0	0	0	0	0	0	0	0	0	0	0	0	0	0	0	0	0	0	0	0	0	0	0	0	0	0	1	0
OPL33732.1 hypothetical protein AM593_01849, partial [Mytilus galloprovincialis]	0	0	0	0	0	0	0	0	0	0	0	0	1	0	0	0	0	1	0	0	1	0	0	0	0	0	0	1	0	0	0	0	0	0	0	0	1	1	0	0	0	0	0	1	0	0	0	2	0
OPL33730.1 hypothetical protein AM593_01239, partial [Mytilus galloprovincialis]	0	0	1	0	0	0	0	0	1	0	0	0	0	0	0	1	0	0	0	0	0	0	0	1	0	0	0	0	0	1	0	0	0	0	0	0	0	1	0	0	0	0	0	0	0	0	0	0	1
OPL33729.1 hypothetical protein AM593_02889, partial [Mytilus galloprovincialis]	0	0	0	0	0	0	1	0	0	0	0	0	0	0	0	0	0	0	0	1	0	0	0	0	0	0	0	0	0	0	0	0	0	0	0	0	0	1	0	0	0	0	0	0	0	0	0	0	0
OPL33728.1 hypothetical protein AM593_10066, partial [Mytilus galloprovincialis]	1	0	0	0	0	0	0	0	0	0	0	0	0	0	0	1	0	0	0	0	0	0	0	0	0	0	2	0	0	1	1	0	0	0	0	0	0	1	0	0	0	0	0	0	0	0	0	1	0
OPL33727.1 hypothetical protein AM593_10067, partial [Mytilus galloprovincialis]	4	0	0	0	0	0	2	0	6	0	11	0	3	0	0	3	0	0	2	1	2	3	1	4	0	0	1	2	0	3	2	1	0	0	1	0	5	5	0	0	0	0	0	3	0	0	0	3	2
OPL33726.1 neuronal alpha-10 acetylcholine receptor subunit, partial [Mytilus galloprovincialis]	0	0	0	0	0	0	0	0	1	0	1	0	1	0	0	1	0	0	0	1	0	0	0	0	0	0	0	1	0	0	0	0	0	0	0	0	0	0	0	0	0	0	0	0	0	0	0	0	2
OPL33723.1 hypothetical protein AM593_01000, partial [Mytilus galloprovincialis]	1	0	1	0	0	0	2	0	2	0	2	0	2	0	0	1	0	0	0	0	2	2	0	1	0	0	0	0	0	2	1	0	0	0	0	0	0	0	0	0	0	0	0	0	0	0	0	2	1
OPL33722.1 hypothetical protein AM593_01001, partial [Mytilus galloprovincialis]	0	0	0	0	0	0	0	0	1	0	0	0	0	0	0	2	0	0	0	0	0	1	0	1	0	0	0	0	0	0	0	0	0	0	1	0	2	2	0	0	0	0	0	0	0	0	0	0	1
OPL33721.1 hypothetical protein AM593_08506, partial [Mytilus galloprovincialis]	4	0	0	0	2	1	5	0	4	0	4	0	5	0	0	0	0	0	1	2	1	5	0	1	0	0	0	0	0	2	5	2	0	0	1	0	4	2	0	0	0	0	0	2	0	0	0	4	0
OPL33720.1 hypothetical protein AM593_08505, partial [Mytilus galloprovincialis]	0	0	1	0	0	0	0	0	1	0	1	0	0	0	0	1	0	0	0	0	1	1	0	0	0	0	0	0	0	0	0	0	0	0	0	0	0	1	0	0	0	0	0	0	0	0	0	0	0
OPL33719.1 hypothetical protein AM593_08504, partial [Mytilus galloprovincialis]	0	0	0	0	0	0	0	0	1	0	3	0	1	0	0	1	0	0	1	0	0	0	0	0	0	0	1	0	0	0	0	0	0	0	0	0	0	0	0	0	0	0	0	1	0	0	0	0	0
OPL33718.1 hypothetical protein AM593_08393, partial [Mytilus galloprovincialis]	0	0	2	0	0	0	0	0	0	0	0	0	0	0	0	0	0	0	1	0	0	2	0	1	0	0	1	0	0	0	0	0	0	0	2	0	2	1	0	0	0	0	0	0	0	0	0	1	0
OPL33717.1 hypothetical protein AM593_08394, partial [Mytilus galloprovincialis]	0	0	0	0	1	0	0	0	0	0	1	0	0	0	0	1	0	0	0	0	0	1	0	2	0	0	0	1	0	0	0	0	0	0	0	0	0	0	0	1	0	0	0	2	0	0	0	0	0
OPL33716.1 glucose dehydrogenase, partial [Mytilus galloprovincialis]	0	0	0	0	0	0	0	0	1	0	0	0	1	1	0	1	0	0	0	2	0	3	0	2	0	1	0	2	0	2	2	0	0	0	0	0	0	2	0	1	1	0	0	0	0	0	0	0	1
OPL33715.1 hypothetical protein AM593_09750, partial [Mytilus galloprovincialis]	1	0	2	0	1	0	3	0	3	0	1	0	2	0	0	2	0	0	1	2	5	3	1	0	0	0	0	4	1	2	5	0	0	0	5	0	4	0	0	0	0	0	0	2	0	0	0	4	5
OPL33714.1 hypothetical protein AM593_09752, partial [Mytilus galloprovincialis]	0	0	0	0	0	0	0	0	0	0	0	0	0	0	0	0	0	0	0	0	0	0	0	0	0	0	0	0	0	0	0	0	0	0	0	0	0	0	0	0	0	0	0	0	0	0	0	0	0
OPL33713.1 nidogen 1 and egf-like domain-containing protein, partial [Mytilus galloprovincialis]	0	0	2	0	3	0	1	0	0	0	0	0	0	0	0	0	0	0	0	0	3	0	0	2	0	0	0	0	0	0	0	0	0	0	2	0	2	0	0	0	0	0	0	1	0	0	0	0	4
OPL33712.1 hypothetical protein AM593_05941, partial [Mytilus galloprovincialis]	1	0	0	0	0	0	0	0	3	0	2	0	1	0	0	0	0	0	0	0	0	0	1	1	0	0	0	0	0	1	0	0	0	0	1	0	1	1	0	0	0	0	0	0	0	0	0	0	1
OPL33711.1 hypothetical protein AM593_05942, partial [Mytilus galloprovincialis]	2	0	0	0	0	0	0	0	2	0	1	0	1	0	1	0	0	0	0	2	2	1	0	3	0	1	0	1	0	1	3	0	0	0	3	0	4	2	0	0	2	0	0	2	0	0	0	1	1
OPL33708.1 hypothetical protein AM593_10188, partial [Mytilus galloprovincialis]	1	0	2	0	0	0	7	0	5	0	3	0	0	0	0	6	0	0	0	3	1	2	0	1	1	0	2	2	0	0	3	0	0	0	4	0	2	0	0	0	0	0	0	1	0	0	0	2	0
OPL33707.1 hypothetical protein AM593_06314, partial [Mytilus galloprovincialis]	3	0	2	0	0	0	0	0	0	0	2	0	1	0	0	1	0	0	0	2	3	1	0	0	0	0	1	0	0	2	3	0	0	0	1	0	0	0	1	0	0	0	0	0	0	0	0	0	0
OPL33706.1 hypothetical protein AM593_06313, partial [Mytilus galloprovincialis]	0	0	0	0	0	0	0	0	0	0	0	0	1	0	0	0	0	0	0	0	0	0	0	0	0	0	0	1	0	0	0	0	0	0	0	0	0	0	0	0	0	0	0	0	0	0	0	0	0
OPL33705.1 hypothetical protein AM593_02150, partial [Mytilus galloprovincialis]	1	0	0	0	2	0	0	0	0	0	2	0	0	0	0	0	0	0	0	0	0	1	0	2	0	1	1	1	0	1	1	0	0	0	1	0	2	1	0	0	0	0	0	0	0	0	0	1	1
OPL33704.1 hypothetical protein AM593_08033, partial [Mytilus galloprovincialis]	1	0	1	0	0	0	0	0	1	0	1	0	0	0	0	2	0	0	0	0	1	0	0	1	0	0	0	0	0	1	0	0	0	0	0	0	0	1	0	0	0	0	0	0	0	0	0	1	3
OPL33703.1 hypothetical protein AM593_07438, partial [Mytilus galloprovincialis]	3	0	0	0	1	1	0	0	1	0	3	0	0	0	0	2	0	0	0	0	4	2	0	4	0	0	0	4	0	2	0	0	0	0	2	0	2	1	0	0	1	0	0	0	0	0	0	1	3
OPL33702.1 hypothetical protein AM593_07336, partial [Mytilus galloprovincialis]	1	0	0	0	0	0	0	0	1	0	1	0	0	0	0	0	0	0	0	0	0	0	0	0	0	0	1	1	0	1	0	0	0	0	0	0	1	1	0	0	0	0	0	0	0	0	0	1	1
OPL33701.1 hypothetical protein AM593_07337, partial [Mytilus galloprovincialis]	0	0	0	0	0	0	1	0	3	0	0	0	1	0	0	2	1	0	0	0	1	1	0	0	0	0	0	1	0	0	2	0	0	0	2	0	1	2	0	0	0	0	0	0	0	0	0	1	1
OPL33697.1 hypothetical protein AM593_04826, partial [Mytilus galloprovincialis]	1	0	0	0	0	0	0	0	1	0	1	0	0	0	0	1	0	1	0	0	2	2	0	0	0	0	0	0	0	0	0	0	0	0	0	0	2	0	0	0	0	0	0	3	0	0	0	0	1
OPL33696.1 hypothetical protein AM593_04825, partial [Mytilus galloprovincialis]	0	0	0	0	0	0	0	0	1	0	1	0	0	0	1	1	0	0	0	0	0	0	0	0	0	0	0	1	0	0	1	1	0	0	0	0	0	1	0	0	0	0	0	0	0	0	0	0	0
OPL33695.1 hypothetical protein AM593_01511, partial [Mytilus galloprovincialis]	0	0	0	0	0	0	0	0	1	0	1	0	0	0	0	0	0	0	0	1	0	0	0	0	0	0	0	0	0	0	0	0	0	0	1	0	0	0	0	0	0	0	0	0	0	0	0	0	0
OPL33694.1 hypothetical protein AM593_01510, partial [Mytilus galloprovincialis]	0	0	0	0	0	0	1	0	1	0	0	0	0	0	0	0	0	0	2	2	1	1	0	0	0	0	1	1	0	0	1	0	0	0	0	0	2	2	0	0	0	0	0	1	0	0	0	1	1
OPL33689.1 hypothetical protein AM593_00890, partial [Mytilus galloprovincialis]	0	0	0	0	0	0	0	0	0	0	0	0	0	0	0	1	0	0	0	0	2	0	0	2	1	1	0	0	0	2	2	1	1	0	1	0	2	1	0	0	0	0	0	0	0	0	0	0	1
OPL33688.1 hypothetical protein AM593_01049, partial [Mytilus galloprovincialis]	0	0	1	0	0	0	0	0	0	0	0	0	0	0	1	1	0	0	0	0	2	0	0	1	0	0	0	1	0	0	0	0	0	0	0	0	1	3	0	0	0	0	0	0	0	0	0	5	0
OPL33687.1 fibrinogen-related protein, partial [Mytilus galloprovincialis]	1	0	0	0	0	0	1	0	1	0	2	0	0	0	0	0	0	0	1	1	1	1	0	1	1	0	0	1	0	0	2	0	0	0	2	0	2	1	0	0	0	0	0	0	0	0	0	1	2
OPL33686.1 hypothetical protein AM593_04851, partial [Mytilus galloprovincialis]	1	0	0	0	0	0	1	0	1	0	1	0	0	0	0	1	0	0	0	1	3	0	0	0	0	0	0	1	1	0	0	0	0	0	0	0	2	2	0	0	0	0	0	4	0	0	0	0	0
OPL33685.1 betaine-homocysteine methyltransferase-like, partial [Mytilus galloprovincialis]	1	0	1	0	0	0	3	0	1	0	0	0	0	0	0	1	1	0	1	2	1	1	0	0	0	0	0	1	0	1	3	0	0	0	1	0	1	1	0	0	0	0	0	2	0	0	0	0	2
OPL33684.1 hypothetical protein AM593_09944, partial [Mytilus galloprovincialis]	8	0	2	0	4	1	2	0	11	0	2	0	4	1	0	6	1	2	3	4	3	6	0	8	0	0	1	10	1	6	5	1	0	0	9	0	3	7	0	0	1	0	0	4	0	0	0	5	3
OPL33683.1 hypothetical protein AM593_04833, partial [Mytilus galloprovincialis]	1	0	2	0	0	0	1	0	0	0	0	0	0	0	0	2	0	0	0	0	0	0	0	0	0	0	3	0	0	2	0	0	0	0	0	0	2	1	0	0	0	0	0	2	0	0	0	0	0
OPL33682.1 hypothetical protein AM593_09603, partial [Mytilus galloprovincialis]	1	0	1	0	0	0	3	0	2	0	0	0	0	0	1	5	0	1	0	1	2	2	0	3	0	1	1	1	0	1	1	1	0	0	0	0	4	4	0	0	1	0	0	1	0	0	0	1	2
OPL33680.1 hypothetical protein AM593_07135, partial [Mytilus galloprovincialis]	3	0	0	0	1	0	1	0	1	0	1	0	1	0	0	0	0	0	0	0	0	0	0	2	0	0	1	0	0	0	1	0	0	0	0	0	0	0	0	0	0	0	0	0	0	0	0	0	0
OPL33679.1 hypothetical protein AM593_01596, partial [Mytilus galloprovincialis]	1	0	0	0	0	0	1	0	3	0	1	0	0	0	0	1	0	0	0	1	3	2	0	2	0	0	1	2	0	1	3	0	0	0	0	0	0	1	0	0	0	0	0	0	0	0	0	0	0
OPL33678.1 hypothetical protein AM593_02765, partial [Mytilus galloprovincialis]	0	0	0	0	0	0	1	0	0	0	0	0	0	0	0	1	0	0	0	1	0	0	0	0	0	0	2	0	0	1	1	0	0	0	0	0	1	0	0	0	0	0	0	1	0	0	0	0	0
OPL33676.1 hypothetical protein AM593_03648, partial [Mytilus galloprovincialis]	1	0	2	0	0	0	0	0	1	0	4	0	1	0	0	0	0	0	0	0	0	1	0	1	0	1	0	1	0	1	1	0	0	0	0	0	1	0	1	0	0	0	0	0	0	0	0	0	0
OPL33674.1 hypothetical protein AM593_04441, partial [Mytilus galloprovincialis]	4	0	1	0	0	1	2	0	0	0	2	0	0	0	0	1	0	0	0	2	3	2	0	4	0	0	2	3	0	0	1	0	0	0	3	0	5	3	0	0	0	0	0	1	0	0	0	2	1
OPL33673.1 hypothetical protein AM593_07300, partial [Mytilus galloprovincialis]	1	0	3	0	0	0	1	0	0	0	0	0	0	0	0	0	0	0	0	1	1	0	0	1	0	0	2	2	1	1	0	0	0	0	1	0	0	0	0	0	0	0	0	0	0	0	0	0	0
OPL33672.1 hypothetical protein AM593_07781, partial [Mytilus galloprovincialis]	2	0	0	0	1	0	4	0	6	0	0	0	1	0	0	2	0	0	1	0	0	2	0	0	0	0	1	1	0	1	0	0	0	0	0	0	1	1	0	0	0	0	0	3	0	0	0	0	2
OPL33671.1 hypothetical protein AM593_03558, partial [Mytilus galloprovincialis]	4	0	2	0	2	0	1	0	9	0	4	0	5	1	1	9	2	0	2	9	6	2	2	11	2	0	9	3	0	4	9	2	0	0	8	0	9	7	1	0	0	0	0	3	0	0	0	5	5
OPL33670.1 hypothetical protein AM593_03923, partial [Mytilus galloprovincialis]	1	0	1	0	0	0	0	0	1	0	0	0	0	0	1	1	0	0	1	2	2	3	0	2	1	0	0	1	0	1	1	0	0	0	0	1	1	1	0	0	0	0	0	1	0	0	0	1	2
OPL33669.1 hypothetical protein AM593_04652, partial [Mytilus galloprovincialis]	0	0	2	0	0	0	5	0	4	0	1	0	1	0	1	2	0	0	2	6	3	3	1	6	0	1	2	3	0	4	2	0	0	0	3	0	1	5	0	0	1	0	0	4	0	0	0	2	1
OPL33668.1 hypothetical protein AM593_10077, partial [Mytilus galloprovincialis]	4	0	0	0	0	1	3	0	3	0	6	0	0	0	0	3	0	0	1	0	3	4	0	1	0	0	1	0	0	0	3	0	0	0	2	0	7	5	0	0	0	0	0	0	0	0	0	2	5
OPL33667.1 hypothetical protein AM593_01892, partial [Mytilus galloprovincialis]	1	0	0	0	0	0	0	0	2	0	0	0	1	1	0	1	0	0	1	0	1	1	0	1	0	0	1	1	0	0	1	0	0	0	1	0	1	0	0	0	0	0	0	0	0	0	0	2	0
OPL33666.1 hypothetical protein AM593_01891, partial [Mytilus galloprovincialis]	0	0	0	0	1	0	0	0	1	0	0	0	0	0	0	1	0	0	0	0	0	0	0	0	0	0	0	0	0	0	0	0	0	0	0	0	1	0	0	0	0	0	0	0	0	0	0	0	0
OPL33665.1 hypothetical protein AM593_01893, partial [Mytilus galloprovincialis]	0	0	1	0	0	0	0	0	0	0	0	0	0	0	0	0	0	0	0	0	1	0	0	0	0	0	0	0	0	0	0	0	0	0	0	0	1	0	0	0	0	0	0	0	0	0	0	0	0
OPL33664.1 hypothetical protein AM593_02862, partial [Mytilus galloprovincialis]	1	0	0	0	0	0	0	0	0	0	2	0	1	0	0	1	0	1	0	2	4	0	0	3	0	0	0	0	0	0	1	0	0	0	2	0	2	2	0	0	0	0	0	0	0	0	0	1	2
OPL33663.1 hypothetical protein AM593_02374, partial [Mytilus galloprovincialis]	0	0	0	0	0	0	0	0	1	0	1	0	1	0	0	2	1	0	0	1	2	0	0	4	1	0	0	0	0	2	2	1	1	0	1	0	1	2	0	0	0	0	0	0	0	0	0	2	1
OPL33661.1 hypothetical protein AM593_04817, partial [Mytilus galloprovincialis]	3	0	1	0	0	0	1	0	1	0	2	0	2	0	0	4	0	0	1	2	0	2	0	0	0	0	1	1	0	1	3	0	0	0	1	0	2	2	0	0	0	0	0	0	0	0	0	0	2
OPL33660.1 optic atrophy3 protein, partial [Mytilus galloprovincialis]	1	0	0	0	0	0	0	0	1	0	0	0	1	0	0	0	0	1	1	0	0	0	0	0	0	0	0	0	0	0	0	0	0	0	0	0	1	1	0	0	0	0	0	0	0	0	0	0	1
OPL33659.1 mitochondrial 1 rho gtpase, partial [Mytilus galloprovincialis]	0	0	0	0	0	0	0	0	0	0	1	0	0	0	0	0	0	0	0	0	0	0	0	0	0	0	0	0	0	0	0	0	0	0	0	0	0	1	0	0	0	0	0	0	0	0	0	0	1
OPL33658.1 mitochondrial x2 rho gtpase 1-a-like isoform, partial [Mytilus galloprovincialis]	0	0	1	0	0	0	0	0	1	0	1	0	0	0	0	0	0	0	0	1	2	1	0	0	0	0	0	0	0	0	1	0	0	0	0	0	0	0	0	0	0	0	0	0	0	0	0	1	1
OPL33657.1 hypothetical protein AM593_05083, partial [Mytilus galloprovincialis]	0	0	0	0	0	0	1	0	2	0	1	0	0	0	0	0	0	0	0	0	0	0	0	0	0	0	0	0	0	0	0	0	0	0	0	0	1	0	0	0	0	0	0	0	0	0	0	0	0
OPL33655.1 hypothetical protein AM593_03136, partial [Mytilus galloprovincialis]	0	0	0	0	0	0	0	0	2	0	0	0	0	0	0	0	0	0	0	0	2	1	0	1	0	0	0	1	0	0	0	0	0	0	0	0	1	0	0	0	0	0	0	1	0	0	0	1	0
OPL33654.1 hypothetical protein AM593_10709, partial [Mytilus galloprovincialis]	0	0	0	0	0	0	0	0	1	0	3	0	0	0	0	0	0	0	0	0	0	0	0	1	0	0	1	0	0	1	0	0	0	0	0	0	2	1	0	0	0	0	0	1	0	0	0	0	0
OPL33653.1 hypothetical protein AM593_08618, partial [Mytilus galloprovincialis]	0	0	0	0	2	0	3	0	0	0	0	0	0	0	0	0	0	0	0	0	0	0	0	2	1	0	1	3	0	0	1	0	0	0	2	0	1	1	0	0	1	0	0	0	0	0	0	1	0
OPL33652.1 hypothetical protein AM593_08619, partial [Mytilus galloprovincialis]	0	0	0	0	2	0	1	0	1	0	0	0	0	0	0	0	0	0	0	0	1	0	0	0	0	0	1	2	0	0	1	0	0	0	5	0	1	0	0	0	0	0	0	0	0	0	0	0	0
OPL33651.1 hypothetical protein AM593_08227, partial [Mytilus galloprovincialis]	1	0	0	0	1	0	1	0	1	0	2	0	0	0	0	1	0	0	0	1	3	0	0	1	0	0	0	0	0	0	1	0	0	0	1	0	1	0	0	0	1	0	0	0	0	0	0	0	0
OPL33650.1 hypothetical protein AM593_00419, partial [Mytilus galloprovincialis]	0	0	0	0	1	0	0	0	0	0	1	0	2	0	0	0	0	0	0	1	0	2	0	1	0	0	0	0	0	0	1	0	0	0	2	0	2	0	0	0	0	0	0	0	0	0	0	0	0
OPL33646.1 hypothetical protein AM593_02518, partial [Mytilus galloprovincialis]	2	0	2	0	2	1	1	0	1	0	4	0	0	0	0	2	1	0	0	3	1	1	0	2	0	0	4	2	0	3	2	0	0	0	2	0	3	0	0	1	0	0	0	3	0	0	0	1	0
OPL33645.1 hypothetical protein AM593_01602, partial [Mytilus galloprovincialis]	1	0	1	0	0	0	2	0	1	0	0	0	0	0	0	0	0	0	0	0	0	1	0	0	0	0	0	0	0	0	0	0	0	0	0	0	0	0	0	0	0	0	0	0	0	0	0	0	0
OPL33644.1 hypothetical protein AM593_09158, partial [Mytilus galloprovincialis]	1	0	0	0	0	0	1	0	0	0	0	0	0	0	0	0	0	0	0	0	0	0	0	0	0	0	0	1	0	0	0	0	0	0	0	0	1	0	0	0	0	0	0	0	0	0	0	1	0
OPL33643.1 hypothetical protein AM593_05603, partial [Mytilus galloprovincialis]	2	0	1	0	1	1	0	0	3	0	3	0	0	0	0	1	0	0	0	1	2	1	0	1	1	1	1	0	0	1	2	0	0	0	0	0	2	1	0	0	0	0	0	3	0	0	0	0	2
OPL33641.1 two sup-9-like pore potassium channel protein, partial [Mytilus galloprovincialis]	2	1	0	0	0	0	1	0	0	0	1	0	0	0	0	1	0	0	0	0	1	1	0	0	0	0	0	3	0	0	2	0	0	0	0	0	2	1	0	0	0	0	0	0	0	0	0	0	1
OPL33640.1 transient 3 receptor potential cation channel subfamily m member, partial [Mytilus galloprovincialis]	1	0	1	0	0	0	0	0	0	0	0	0	0	0	0	0	0	0	0	0	0	0	0	0	0	0	0	0	0	0	2	0	0	0	0	0	0	0	1	0	0	0	0	0	0	0	0	0	0
OPL33639.1 transient 3 receptor potential cation channel subfamily m member, partial [Mytilus galloprovincialis]	1	0	0	0	0	0	0	0	1	0	1	0	0	0	0	1	0	0	0	0	1	1	0	0	0	0	2	0	0	1	3	0	0	0	1	0	4	1	0	0	0	0	0	0	0	0	0	0	0
OPL33635.1 hypothetical protein AM593_05981, partial [Mytilus galloprovincialis]	4	0	0	0	0	0	1	0	2	0	1	0	1	0	0	1	0	0	1	0	0	0	0	0	0	0	0	1	0	0	3	0	0	0	1	0	2	0	0	0	0	0	0	1	0	0	0	0	1
OPL33634.1 hypothetical protein AM593_08452, partial [Mytilus galloprovincialis]	4	0	0	0	0	2	2	0	2	0	1	0	2	0	0	0	0	1	0	0	3	1	0	2	0	0	0	0	0	1	2	0	1	0	1	0	3	1	1	0	0	0	0	2	0	0	0	0	2
OPL33633.1 hypothetical protein AM593_04830, partial [Mytilus galloprovincialis]	0	0	0	0	1	0	0	0	0	0	0	0	0	0	0	1	0	0	0	0	1	0	0	0	0	0	0	0	0	0	0	0	0	0	0	0	1	2	0	0	0	0	0	0	0	0	0	0	1
OPL33632.1 hypothetical protein AM593_00184, partial [Mytilus galloprovincialis]	1	0	1	0	0	0	1	0	2	0	0	0	1	0	0	3	0	0	0	2	2	0	1	2	0	0	2	5	0	2	1	0	0	0	2	0	3	4	0	0	0	0	0	1	0	0	0	0	0
OPL33631.1 hypothetical protein AM593_00185, partial [Mytilus galloprovincialis]	0	0	0	0	0	0	0	0	0	0	1	0	0	0	0	0	0	0	0	0	0	0	0	1	0	0	0	0	0	1	0	0	0	0	0	0	0	0	0	0	0	0	0	1	0	0	0	0	1
OPL33630.1 hypothetical protein AM593_03341, partial [Mytilus galloprovincialis]	0	0	0	0	0	0	0	0	1	0	0	0	2	0	0	0	0	0	0	0	0	0	0	0	0	0	0	0	0	1	1	0	0	0	1	0	0	0	0	0	0	0	0	0	0	0	0	0	1
OPL33629.1 neuralized pats1, partial [Mytilus galloprovincialis]	2	0	1	0	1	0	3	0	4	0	3	0	1	0	0	1	0	0	1	3	3	3	0	2	0	0	1	1	0	2	4	0	0	0	1	0	3	0	1	0	0	0	0	2	0	0	0	2	0
OPL33625.1 hypothetical protein AM593_00474, partial [Mytilus galloprovincialis]	4	0	1	0	0	2	5	0	5	0	11	0	2	0	0	2	0	0	3	4	6	0	0	5	1	1	3	4	1	6	2	0	0	0	5	0	4	6	0	0	1	0	0	1	0	0	0	5	5
OPL33623.1 hypothetical protein AM593_06891, partial [Mytilus galloprovincialis]	1	0	0	0	1	0	1	0	0	0	2	0	0	0	0	1	0	0	0	0	1	0	0	0	0	0	2	0	0	0	0	0	0	0	1	0	0	0	0	0	0	0	0	0	0	0	0	0	0
OPL33622.1 hypothetical protein AM593_05887, partial [Mytilus galloprovincialis]	0	0	0	0	0	0	0	0	0	0	1	0	0	1	1	2	0	0	0	2	0	1	0	1	0	0	0	1	0	2	1	0	0	0	1	0	1	0	0	0	0	0	0	0	0	0	0	0	0
OPL33621.1 hypothetical protein AM593_05886, partial [Mytilus galloprovincialis]	1	0	1	0	0	0	0	0	1	0	1	0	0	0	1	2	0	0	0	3	0	0	0	0	0	0	0	2	0	1	1	0	0	0	0	0	3	1	0	0	0	0	0	0	0	0	0	0	0
OPL33620.1 adp-ribosylation 8a factor-like protein, partial [Mytilus galloprovincialis]	1	0	0	0	0	0	1	0	1	0	0	0	1	0	0	3	0	0	0	2	2	2	0	0	0	0	3	0	0	1	0	0	0	0	2	1	0	2	0	0	0	0	0	0	0	0	0	2	0
OPL33618.1 hypothetical protein AM593_04100, partial [Mytilus galloprovincialis]	0	0	0	0	0	0	0	0	0	0	1	0	0	0	0	0	0	0	0	0	0	0	0	0	0	0	0	0	0	0	0	0	0	0	0	0	0	0	0	0	0	0	0	0	0	0	0	0	0
OPL33617.1 hypothetical protein AM593_04101, partial [Mytilus galloprovincialis]	0	0	0	0	0	0	0	0	2	0	1	0	0	0	0	1	0	0	0	1	0	0	0	0	0	0	0	0	0	0	0	0	0	0	0	0	2	0	0	0	0	0	0	0	0	0	0	0	0
OPL33615.1 hypothetical protein AM593_01155, partial [Mytilus galloprovincialis]	0	0	0	0	0	0	0	0	1	0	1	0	0	0	0	1	0	0	0	0	0	1	0	0	0	0	0	0	0	1	0	0	0	0	1	0	0	1	0	0	0	0	0	0	0	0	0	1	0
OPL33614.1 hypothetical protein AM593_01154, partial [Mytilus galloprovincialis]	0	0	0	0	0	0	0	0	0	0	0	0	0	0	0	0	0	0	0	0	1	0	0	0	0	0	1	0	0	1	0	0	0	0	1	0	1	0	0	0	0	0	0	0	0	0	0	0	0
OPL33612.1 hypothetical protein AM593_03841, partial [Mytilus galloprovincialis]	2	0	0	0	0	1	2	0	2	0	0	0	0	0	0	0	0	0	0	0	0	0	0	1	0	0	0	0	0	0	1	0	0	0	0	0	1	1	0	0	0	0	0	1	1	0	0	1	0
OPL33610.1 hypothetical protein AM593_08830, partial [Mytilus galloprovincialis]	0	0	0	0	0	0	0	0	0	0	1	0	0	0	0	0	0	0	0	0	0	0	0	0	0	0	0	0	0	0	0	0	0	0	0	0	0	1	0	0	0	0	0	0	0	0	0	0	0
OPL33609.1 hypothetical protein AM593_09345, partial [Mytilus galloprovincialis]	2	0	1	0	3	0	5	0	1	0	1	0	1	0	0	1	1	0	1	1	1	2	0	2	0	0	0	3	1	2	0	0	0	0	1	0	4	2	0	0	0	0	0	0	0	0	0	2	3
OPL33608.1 sodium cotransporter iodide, partial [Mytilus galloprovincialis]	1	0	0	0	0	0	0	0	0	0	1	0	0	0	0	0	0	0	0	1	0	1	0	0	0	0	1	0	0	0	0	0	0	0	0	0	0	0	0	0	0	0	0	1	0	0	0	0	0
OPL33607.1 hypothetical protein AM593_08552, partial [Mytilus galloprovincialis]	3	0	0	0	0	0	0	0	0	0	0	0	1	0	0	0	0	0	0	0	0	1	0	1	0	0	0	2	0	2	0	0	0	0	0	0	1	1	0	0	0	0	0	2	0	0	0	1	0
OPL33605.1 hypothetical protein AM593_05240, partial [Mytilus galloprovincialis]	2	0	0	0	0	0	0	0	0	0	2	0	0	0	0	0	0	0	0	0	1	1	0	0	0	0	0	0	0	1	0	0	0	0	0	0	1	0	0	0	0	0	0	0	0	0	0	0	0
OPL33604.1 protein jade-1, partial [Mytilus galloprovincialis]	0	0	1	0	0	0	0	0	0	0	0	0	0	0	0	2	0	0	1	0	0	1	0	0	0	0	1	1	0	0	0	0	0	0	1	0	0	0	0	0	0	0	0	0	0	0	0	0	0
OPL33603.1 hypothetical protein AM593_10368, partial [Mytilus galloprovincialis]	0	0	0	0	0	0	1	0	0	0	1	0	0	0	0	1	0	0	0	0	1	1	0	1	0	0	0	1	0	1	0	0	0	0	0	0	0	1	0	0	1	0	0	0	0	0	0	0	0
OPL33602.1 hypothetical protein AM593_10643, partial [Mytilus galloprovincialis]	2	0	0	0	0	0	0	0	2	0	2	0	0	0	0	0	0	0	0	2	1	0	0	1	0	0	0	0	0	0	1	0	0	0	0	0	2	1	0	0	0	0	0	2	0	0	0	2	1
OPL33601.1 hypothetical protein AM593_04949, partial [Mytilus galloprovincialis]	0	0	1	0	0	0	0	0	1	0	0	0	0	0	0	0	0	0	1	0	2	1	0	1	0	0	1	2	0	0	1	0	0	0	1	0	1	2	0	0	0	0	0	0	0	0	0	1	0
OPL33600.1 hypothetical protein AM593_04948, partial [Mytilus galloprovincialis]	0	0	0	0	0	0	1	0	0	0	0	0	1	0	0	0	0	0	0	1	1	0	0	0	0	0	0	0	0	1	0	0	0	0	1	0	2	0	0	0	0	0	0	0	0	0	0	1	1
OPL33599.1 hypothetical protein AM593_07790, partial [Mytilus galloprovincialis]	2	0	1	0	0	0	1	0	1	0	0	0	0	0	0	0	0	0	1	1	0	0	0	0	0	0	0	0	0	0	0	0	0	0	0	0	1	1	0	0	0	0	0	0	0	0	0	0	0
OPL33598.1 hypothetical protein AM593_07789, partial [Mytilus galloprovincialis]	1	0	3	0	0	0	0	0	1	0	0	0	0	0	0	0	0	0	0	0	0	0	0	1	0	0	0	0	0	1	2	0	0	0	2	0	4	1	0	0	0	0	0	1	0	0	0	2	0
OPL33596.1 hypothetical protein AM593_08157, partial [Mytilus galloprovincialis]	0	0	0	0	1	1	1	0	0	0	1	0	0	0	0	0	0	0	0	1	3	0	0	1	0	0	0	1	0	0	0	0	0	0	0	0	0	2	0	0	1	0	0	1	0	0	0	1	0
OPL33595.1 hypothetical protein AM593_10040, partial [Mytilus galloprovincialis]	2	0	0	0	0	0	0	0	0	0	0	0	0	0	0	1	0	0	0	0	0	0	0	0	0	0	0	1	0	0	0	0	0	0	0	0	0	1	0	0	0	0	0	0	0	0	0	0	2
OPL33594.1 taxoid 7-beta-hydroxylase-like, partial [Mytilus galloprovincialis]	0	0	0	0	0	0	0	0	1	0	0	0	0	0	0	0	0	1	0	0	1	0	0	1	0	0	0	1	0	1	0	0	0	0	2	0	0	0	0	0	0	0	0	0	0	0	0	0	1
OPL33593.1 hypothetical protein AM593_01556, partial [Mytilus galloprovincialis]	1	0	0	0	0	0	0	0	1	0	0	0	0	0	0	3	0	0	0	1	1	0	0	1	0	0	1	2	0	1	1	0	0	0	1	0	1	0	1	0	0	0	0	1	0	0	0	1	0
OPL33592.1 receptor-type mu tyrosine-protein phosphatase, partial [Mytilus galloprovincialis]	1	0	0	0	0	0	0	0	3	0	4	0	0	0	0	2	0	0	1	0	0	0	0	0	0	0	0	0	0	1	0	0	0	0	1	0	0	0	0	0	0	0	0	0	0	0	0	0	1
OPL33591.1 rho gtpase family, partial [Mytilus galloprovincialis]	0	0	0	0	0	0	1	0	1	0	1	0	0	0	0	0	0	0	0	0	1	2	0	1	0	0	0	0	0	0	1	0	0	0	0	0	0	1	0	0	0	0	0	0	0	0	0	1	0
OPL33590.1 hypothetical protein AM593_08321, partial [Mytilus galloprovincialis]	1	0	0	0	0	0	1	0	0	0	0	0	0	0	0	1	0	0	0	0	1	0	0	0	0	0	0	0	0	0	0	0	0	0	2	0	0	1	0	0	0	0	0	0	0	0	0	0	0
OPL33589.1 hypothetical protein AM593_08323, partial [Mytilus galloprovincialis]	0	0	0	0	0	0	0	0	0	0	0	0	0	0	0	0	0	0	0	0	1	0	0	1	0	0	0	0	0	0	0	0	0	0	1	0	1	1	0	0	0	0	0	0	0	0	0	1	1
OPL33588.1 hypothetical protein AM593_08322, partial [Mytilus galloprovincialis]	2	0	0	0	0	0	1	0	0	0	3	0	0	0	1	2	0	0	0	4	1	1	0	4	0	0	2	5	0	3	3	0	0	0	2	0	6	7	0	0	0	0	0	3	0	0	0	3	4
OPL33587.1 hypothetical protein AM593_02627, partial [Mytilus galloprovincialis]	0	0	0	0	0	0	0	0	0	0	2	0	2	0	0	0	0	0	0	0	0	0	0	0	0	0	2	0	0	0	0	0	0	0	0	0	2	0	0	0	0	0	0	1	0	0	0	0	0
OPL33585.1 hypothetical protein AM593_01348, partial [Mytilus galloprovincialis]	2	0	0	0	0	0	0	0	0	0	1	0	0	0	0	1	0	0	1	1	2	1	0	1	0	0	1	1	0	0	1	0	0	0	1	0	1	1	0	0	0	0	0	0	0	0	0	0	1
OPL33584.1 hypothetical protein AM593_03209, partial [Mytilus galloprovincialis]	0	0	0	1	0	0	2	0	0	0	1	0	1	0	1	2	0	0	0	1	2	2	0	4	1	0	0	1	1	1	3	0	0	0	1	0	2	1	0	1	0	0	0	5	0	0	0	0	2
OPL33583.1 hypothetical protein AM593_03210, partial [Mytilus galloprovincialis]	0	0	0	0	0	0	0	0	0	0	0	0	0	0	0	0	0	0	1	1	1	1	0	4	1	0	1	2	1	1	1	0	0	0	1	0	0	0	0	0	0	0	0	0	0	0	0	1	0
OPL33581.1 hypothetical protein AM593_04574, partial [Mytilus galloprovincialis]	0	0	0	0	0	0	0	0	1	0	0	0	0	0	0	1	0	0	0	0	0	0	0	0	0	0	0	0	0	0	0	0	0	0	0	0	0	0	0	0	0	0	0	0	0	0	0	0	1
OPL33580.1 hypothetical protein AM593_06807, partial [Mytilus galloprovincialis]	3	0	1	0	0	0	0	0	0	0	3	0	0	1	0	0	0	0	0	0	3	0	0	0	0	0	0	0	0	2	1	1	0	0	0	0	0	0	0	0	0	0	0	0	0	0	0	0	0
OPL33578.1 hypothetical protein AM593_05760, partial [Mytilus galloprovincialis]	1	0	0	0	0	0	0	0	1	0	0	0	0	0	0	0	0	0	0	0	0	0	0	0	0	0	1	0	0	0	0	0	0	0	0	0	2	0	0	0	0	0	0	0	0	0	0	0	0
OPL33577.1 hypothetical protein AM593_05761, partial [Mytilus galloprovincialis]	0	0	0	0	0	0	0	0	0	0	0	0	0	0	0	0	0	0	0	0	0	0	0	0	0	0	0	0	0	1	1	0	0	0	0	0	0	0	0	0	0	0	0	0	0	0	0	0	1
OPL33576.1 hypothetical protein AM593_10183, partial [Mytilus galloprovincialis]	0	0	1	0	0	0	1	0	1	0	0	0	0	0	0	2	1	0	0	2	2	1	0	1	0	0	2	1	0	3	2	0	0	0	3	0	2	0	0	0	0	0	0	0	0	0	0	0	3
OPL33574.1 hypothetical protein AM593_02209, partial [Mytilus galloprovincialis]	4	0	0	0	2	0	0	0	3	0	3	0	0	0	0	0	0	0	0	2	2	1	0	1	0	1	1	2	1	1	1	0	0	0	0	0	4	2	0	0	0	0	0	1	0	0	0	1	1
OPL33573.1 hypothetical protein AM593_02210, partial [Mytilus galloprovincialis]	0	0	0	0	1	0	1	0	1	0	0	0	0	0	1	0	0	0	0	0	1	1	0	0	0	0	0	0	0	1	0	0	0	0	0	0	0	1	0	0	0	0	0	0	0	0	0	1	1
OPL33571.1 hypothetical protein AM593_09517, partial [Mytilus galloprovincialis]	2	0	1	0	0	1	0	0	4	0	7	0	2	0	0	0	0	1	1	0	3	1	0	3	0	0	1	2	0	2	0	0	0	0	2	0	3	1	0	0	0	0	0	1	0	0	0	1	2
OPL33570.1 hypothetical protein AM593_04566, partial [Mytilus galloprovincialis]	0	0	0	0	0	1	1	0	2	0	2	0	0	0	0	1	0	0	0	1	1	2	0	0	0	0	3	1	0	0	2	0	0	0	3	0	0	0	0	0	0	0	0	1	0	0	0	0	1
OPL33569.1 hypothetical protein AM593_00144, partial [Mytilus galloprovincialis]	1	0	0	0	0	0	1	0	1	0	1	0	2	0	0	0	0	0	0	0	0	0	0	0	0	0	1	2	0	0	0	0	0	0	0	0	1	0	0	0	0	0	0	1	0	0	0	0	1
OPL33568.1 sodium-dependent at2-like neutral amino acid transporter b, partial [Mytilus galloprovincialis]	2	0	1	0	0	0	1	0	1	0	1	0	1	1	0	1	0	0	1	0	1	0	1	0	0	0	0	2	1	1	1	1	0	0	0	0	1	2	0	0	0	0	0	0	0	0	0	0	0
OPL33567.1 sodium-dependent at2-like neutral amino acid transporter b, partial [Mytilus galloprovincialis]	1	0	0	0	0	0	0	0	2	0	0	0	0	0	0	2	0	0	0	2	0	0	0	3	0	1	0	3	0	1	3	0	0	0	0	0	1	3	0	0	0	0	0	0	0	0	0	3	0
OPL33566.1 hypothetical protein AM593_03515, partial [Mytilus galloprovincialis]	9	0	5	0	1	1	3	0	26	0	18	0	8	0	0	8	0	0	4	5	7	5	0	4	0	0	7	6	0	3	6	0	0	0	7	0	10	2	0	0	0	0	0	4	0	0	0	6	5
OPL33565.1 macrophage factor migration inhibitory, partial [Mytilus galloprovincialis]	1	0	1	0	0	0	0	0	0	0	0	0	0	0	0	1	0	0	0	1	0	1	0	0	0	0	1	0	0	0	0	0	0	0	0	0	0	0	0	0	0	0	0	0	0	0	0	0	2
OPL33562.1 hypothetical protein AM593_01317, partial [Mytilus galloprovincialis]	0	0	0	0	0	0	0	0	0	0	1	0	1	0	0	1	0	0	0	0	0	1	0	0	0	0	0	0	0	0	0	0	0	0	1	0	0	1	0	0	0	0	0	0	0	0	0	0	1
OPL33560.1 hypothetical protein AM593_03832, partial [Mytilus galloprovincialis]	5	0	0	0	1	1	1	0	0	0	1	0	1	0	0	0	0	1	1	0	2	3	0	1	0	0	2	1	0	2	3	0	0	0	1	0	2	1	1	0	0	0	0	1	0	0	0	0	1
OPL33558.1 hypothetical protein AM593_00500, partial [Mytilus galloprovincialis]	1	0	0	0	0	0	0	0	0	0	1	0	0	0	0	0	0	1	0	0	0	0	0	0	0	0	0	1	0	0	0	0	0	0	0	0	0	1	0	0	0	0	0	1	0	0	0	0	1
OPL33557.1 hypothetical protein AM593_00499, partial [Mytilus galloprovincialis]	1	0	0	0	0	0	0	0	0	0	0	0	1	0	0	0	0	0	0	0	0	0	0	0	0	0	0	1	0	0	0	0	0	0	1	0	0	0	0	0	0	0	0	0	0	0	0	0	0
OPL33556.1 hypothetical protein AM593_00498, partial [Mytilus galloprovincialis]	0	0	0	0	0	0	0	0	0	0	0	0	0	0	0	1	0	0	0	1	1	0	0	1	0	0	0	0	0	0	0	0	0	0	0	0	0	0	0	0	0	0	0	0	0	0	0	0	1
OPL33554.1 hypothetical protein AM593_07432, partial [Mytilus galloprovincialis]	4	0	0	0	0	0	0	0	3	0	1	0	1	0	0	0	0	0	0	0	0	0	0	0	0	0	0	0	0	1	0	0	0	0	2	0	0	0	0	0	0	0	0	0	0	0	0	0	0
OPL33553.1 hypothetical protein AM593_05569, partial [Mytilus galloprovincialis]	2	0	1	0	1	0	1	0	7	0	2	0	1	0	0	1	0	0	0	0	1	1	0	2	0	0	3	2	0	1	1	0	0	0	1	0	2	0	0	0	0	0	0	1	0	0	0	0	0
OPL33552.1 protein kinase domain containing, partial [Mytilus galloprovincialis]	1	0	0	0	0	0	0	0	1	0	1	0	0	0	0	0	0	0	0	0	1	0	0	0	0	0	0	0	0	0	2	1	0	0	0	0	1	1	0	0	0	0	0	0	0	0	0	0	1
OPL33549.1 hypothetical protein AM593_05767, partial [Mytilus galloprovincialis]	1	0	0	0	0	0	1	0	2	0	7	0	0	0	0	2	0	0	1	1	0	1	0	1	0	1	1	1	0	3	0	0	0	0	0	0	1	2	0	0	0	0	0	1	0	0	0	2	0
OPL33547.1 hypothetical protein AM593_10757, partial [Mytilus galloprovincialis]	1	0	0	0	0	0	0	0	1	0	0	0	0	0	0	0	0	0	0	0	0	0	0	0	0	0	0	0	0	0	0	0	0	0	0	0	1	0	0	0	0	0	0	0	0	0	0	0	1
OPL33545.1 lachesin, partial [Mytilus galloprovincialis]	0	0	2	0	1	0	0	0	0	0	1	0	0	0	0	1	0	1	0	1	1	2	0	0	0	0	0	1	0	2	1	0	0	0	5	1	0	1	0	0	0	0	0	1	0	0	0	5	0
OPL33544.1 cathepsin l, partial [Mytilus galloprovincialis]	3	0	0	0	0	0	0	0	2	0	0	0	0	0	0	3	0	0	0	1	2	1	0	3	1	1	1	0	0	1	2	0	0	0	2	0	2	3	0	0	0	0	0	1	0	0	0	1	3
OPL33543.1 caspase-2, partial [Mytilus galloprovincialis]	0	0	0	0	0	0	0	0	0	0	4	0	1	0	0	2	0	0	0	0	0	2	0	3	0	0	1	1	0	1	1	0	0	0	0	0	3	1	0	0	0	0	0	0	0	0	0	1	2
OPL33542.1 hypothetical protein AM593_01412, partial [Mytilus galloprovincialis]	1	0	0	0	0	0	0	0	0	0	0	0	0	0	0	0	0	0	0	0	0	0	0	0	0	0	0	0	0	0	0	0	0	0	0	0	1	0	0	0	0	0	0	0	0	0	0	0	0
OPL33541.1 hypothetical protein AM593_04770, partial [Mytilus galloprovincialis]	0	0	0	0	0	0	0	0	0	0	1	0	0	0	0	0	0	0	0	0	0	0	0	0	0	0	0	0	0	0	0	0	0	0	0	0	0	0	0	0	0	0	0	0	0	0	0	0	0
OPL33539.1 hypothetical protein AM593_05974, partial [Mytilus galloprovincialis]	0	0	0	0	1	0	1	0	1	0	1	0	0	0	0	3	0	0	1	0	1	1	0	0	0	0	0	0	0	2	1	0	0	0	0	0	2	0	0	0	0	0	0	0	0	0	0	2	2
OPL33538.1 hypothetical protein AM593_07417, partial [Mytilus galloprovincialis]	0	0	1	0	0	0	0	0	0	0	0	0	0	0	0	0	0	0	0	0	0	0	0	0	0	0	0	0	0	0	0	0	0	0	0	0	0	1	0	0	0	0	0	0	0	0	0	0	0
OPL33537.1 hypothetical protein AM593_01026, partial [Mytilus galloprovincialis]	0	0	0	0	0	0	0	0	0	0	1	0	0	0	0	0	0	0	0	0	1	0	0	0	0	0	1	0	0	1	0	0	0	0	0	0	2	0	0	0	0	0	0	0	0	0	0	0	0
OPL33536.1 hypothetical protein AM593_01025, partial [Mytilus galloprovincialis]	0	0	0	0	1	0	0	0	1	0	1	0	0	0	1	0	0	0	0	0	1	1	0	1	0	0	1	0	0	0	1	0	1	0	1	0	1	0	0	0	0	0	0	0	0	0	0	0	0
OPL33532.1 hypothetical protein AM593_07189, partial [Mytilus galloprovincialis]	0	0	0	0	0	0	1	0	6	0	2	0	0	0	0	1	0	0	1	1	2	2	0	1	0	0	0	0	0	2	0	0	0	0	3	0	2	2	0	0	0	0	0	0	0	0	0	0	1
OPL33531.1 hypothetical protein AM593_07190, partial [Mytilus galloprovincialis]	0	0	0	0	0	0	1	0	1	0	2	0	0	0	0	0	0	0	0	0	2	0	0	1	0	0	0	0	0	0	1	0	0	0	1	1	0	0	0	0	0	0	0	0	0	0	0	0	0
OPL33530.1 hypothetical protein AM593_00151, partial [Mytilus galloprovincialis]	0	0	0	0	0	0	0	0	0	0	1	0	0	0	0	1	0	0	1	0	1	0	0	0	0	0	0	0	0	0	0	0	0	0	1	0	0	0	0	0	0	0	0	0	0	0	0	1	0
OPL33529.1 programmed 7 cell death protein, partial [Mytilus galloprovincialis]	1	0	0	0	0	0	1	0	0	0	0	0	2	0	0	1	0	0	0	0	0	0	0	1	0	0	3	0	0	0	0	0	0	0	3	0	1	1	0	0	0	0	0	0	0	0	0	0	0
OPL33528.1 hypothetical protein AM593_05557, partial [Mytilus galloprovincialis]	0	0	0	0	0	0	1	0	0	0	0	0	0	0	0	1	0	0	0	0	0	0	0	0	0	0	0	1	0	0	0	0	0	0	0	0	0	0	0	0	0	0	0	0	0	0	0	0	1
OPL33527.1 hypothetical protein AM593_05558, partial [Mytilus galloprovincialis]	0	0	0	0	1	0	0	0	1	0	1	0	0	0	0	1	0	0	0	0	1	1	0	0	0	0	0	0	0	0	0	0	0	0	1	0	1	2	0	0	0	0	0	0	0	0	0	2	0
OPL33526.1 dihydropyrimidinase-related 5-like protein, partial [Mytilus galloprovincialis]	1	0	0	0	0	0	0	0	0	0	0	0	0	0	0	1	0	0	0	0	0	0	0	0	0	0	0	0	0	1	0	0	0	0	0	0	0	0	0	0	0	0	0	0	0	0	0	0	0
OPL33525.1 hypothetical protein AM593_07793, partial [Mytilus galloprovincialis]	2	0	0	0	0	0	0	0	0	0	0	0	0	0	0	1	0	0	0	0	0	1	1	0	0	0	0	1	0	0	1	0	0	0	1	0	2	1	0	0	0	0	0	1	0	0	0	1	0
OPL33524.1 hypothetical protein AM593_04459, partial [Mytilus galloprovincialis]	0	0	1	0	1	0	2	0	1	0	0	0	0	1	0	1	0	0	0	0	0	1	0	2	0	0	0	0	0	1	0	0	0	0	2	0	0	1	0	0	0	0	0	0	0	0	0	0	0
OPL33523.1 hypothetical protein AM593_04612, partial [Mytilus galloprovincialis]	2	0	0	0	0	0	3	0	4	0	4	0	0	1	0	3	0	0	0	1	1	3	0	0	0	0	2	1	0	1	0	0	0	0	3	0	4	3	0	0	0	0	0	1	0	0	0	2	2
OPL33521.1 hypothetical protein AM593_10721, partial [Mytilus galloprovincialis]	8	0	1	0	1	0	1	0	0	0	4	0	2	0	0	3	0	0	0	2	6	2	0	1	0	1	2	0	0	1	3	0	0	0	0	0	2	1	0	0	0	0	0	1	0	0	0	0	2
OPL33519.1 hypothetical protein AM593_04820, partial [Mytilus galloprovincialis]	0	0	0	0	0	0	5	0	1	0	2	0	0	0	0	0	0	0	0	0	1	3	0	4	0	0	2	0	0	0	2	0	0	0	0	0	5	1	0	0	0	0	0	0	0	0	0	2	0
OPL33518.1 hypothetical protein AM593_04819, partial [Mytilus galloprovincialis]	1	0	0	0	0	0	1	0	0	0	0	0	1	0	0	1	0	1	0	0	0	3	0	1	0	0	1	0	0	0	1	0	0	0	2	0	1	0	0	0	0	0	0	0	0	0	0	0	0
OPL33516.1 hypothetical protein AM593_01544, partial [Mytilus galloprovincialis]	0	0	0	0	0	0	1	0	1	0	1	0	0	0	0	0	0	0	0	0	2	0	0	0	0	0	0	0	0	0	0	0	0	0	0	0	0	0	0	0	0	0	0	0	0	0	0	0	2
OPL33514.1 hypothetical protein AM593_02344, partial [Mytilus galloprovincialis]	3	0	0	0	1	0	2	0	3	0	2	0	0	0	0	2	0	0	1	0	5	3	0	1	0	1	1	0	0	1	0	0	0	0	1	0	2	4	0	0	0	0	0	2	0	0	0	0	0
OPL33512.1 hypothetical protein AM593_09608, partial [Mytilus galloprovincialis]	1	0	0	0	0	0	0	0	0	0	0	0	1	0	0	1	0	0	1	0	0	1	0	0	0	0	0	1	0	0	0	0	0	0	1	0	1	0	0	0	0	0	0	0	0	0	0	0	0
OPL33510.1 hypothetical protein AM593_01702, partial [Mytilus galloprovincialis]	1	0	0	0	0	0	0	0	0	0	0	0	2	0	0	1	0	0	0	0	0	0	0	1	0	0	0	0	0	0	0	0	0	0	1	0	0	1	0	0	0	0	0	0	0	0	0	1	0
OPL33509.1 hypothetical protein AM593_01701, partial [Mytilus galloprovincialis]	0	0	1	0	0	0	0	0	1	0	1	0	0	0	0	1	0	0	0	1	1	3	0	0	0	0	0	0	0	1	0	0	0	0	2	0	0	0	0	0	0	0	0	0	0	0	0	0	1
OPL33508.1 hypothetical protein AM593_01526, partial [Mytilus galloprovincialis]	1	0	1	0	0	0	1	0	2	0	0	0	0	0	0	1	0	0	0	0	1	0	0	0	0	0	1	0	0	1	0	0	0	0	1	0	0	0	0	0	0	0	0	0	0	0	0	0	2
OPL33507.1 hypothetical protein AM593_00654, partial [Mytilus galloprovincialis]	0	0	1	0	0	1	0	0	6	0	1	0	0	0	0	3	0	1	2	1	0	3	0	2	0	0	0	2	0	1	5	0	0	0	0	1	0	2	0	0	0	0	0	1	0	0	0	0	1
OPL33505.1 cd209 protein, partial [Mytilus galloprovincialis]	1	0	1	0	1	0	0	0	3	0	3	0	0	1	0	1	0	0	0	0	1	2	0	0	0	0	2	1	0	1	0	0	0	0	2	0	0	0	0	0	0	0	0	0	0	0	0	0	3
OPL33504.1 hypothetical protein AM593_04899, partial [Mytilus galloprovincialis]	0	0	0	0	0	0	0	0	2	0	0	0	0	0	0	0	0	0	0	0	1	0	0	1	0	1	0	0	0	0	0	0	0	0	0	0	0	0	0	0	0	0	0	0	0	0	0	0	0
OPL33503.1 hypothetical protein AM593_03919, partial [Mytilus galloprovincialis]	0	0	0	0	0	1	2	0	2	0	0	0	2	0	0	1	0	0	0	0	0	0	0	0	0	0	0	0	0	0	0	0	0	0	0	0	0	2	0	0	0	0	0	1	0	0	0	0	1
OPL33501.1 cation-dependent receptor mannose-6-phosphate, partial [Mytilus galloprovincialis]	1	0	1	0	0	0	0	0	0	0	0	0	1	0	0	0	0	0	0	1	1	0	0	0	0	0	0	0	0	0	0	0	0	0	1	0	0	2	0	0	0	0	0	0	0	0	0	1	1
OPL33500.1 hypothetical protein AM593_00154, partial [Mytilus galloprovincialis]	1	0	0	0	0	0	1	0	1	0	0	0	0	0	0	0	0	0	0	0	0	1	0	1	1	0	0	1	0	1	2	0	1	0	0	0	1	0	0	0	0	0	0	1	0	0	0	0	1
OPL33499.1 hypothetical protein AM593_10587, partial [Mytilus galloprovincialis]	1	0	0	0	0	0	1	0	1	0	5	0	1	0	0	1	0	0	1	0	0	3	0	0	0	0	1	0	0	2	0	0	0	0	1	0	0	1	0	0	0	0	0	1	0	0	0	2	0
OPL33498.1 hypothetical protein AM593_01322, partial [Mytilus galloprovincialis]	1	0	0	0	0	0	0	0	1	0	0	0	0	0	0	1	0	0	0	0	0	0	0	0	0	0	0	0	0	0	0	0	0	0	0	0	1	0	0	0	0	0	0	0	0	0	0	0	1
OPL33497.1 neuralized pats1, partial [Mytilus galloprovincialis]	1	0	1	0	1	0	3	0	4	0	2	0	1	0	0	1	0	0	2	3	0	2	0	1	0	0	0	1	0	3	2	0	0	0	0	0	2	0	0	0	0	0	0	1	0	0	0	2	0
OPL33496.1 hypothetical protein AM593_08832, partial [Mytilus galloprovincialis]	1	0	2	0	0	1	0	0	3	0	0	0	1	0	0	0	0	0	0	2	2	1	0	1	0	0	1	0	0	1	1	1	0	0	3	0	0	0	0	0	0	0	0	0	0	0	0	0	0
OPL33495.1 hypothetical protein AM593_06235, partial [Mytilus galloprovincialis]	4	0	0	0	0	0	0	0	4	0	1	0	0	0	0	1	0	0	0	0	1	0	0	0	0	0	1	1	0	1	0	0	0	0	0	1	1	2	0	0	0	0	0	0	0	0	0	1	0
OPL33494.1 hypothetical protein AM593_04768, partial [Mytilus galloprovincialis]	0	0	0	0	0	0	0	0	0	0	0	0	0	0	0	0	0	0	0	0	0	2	0	0	0	0	0	0	0	1	0	0	0	0	0	0	0	0	0	0	0	0	0	0	0	0	0	1	1
OPL33492.1 microfibril-associated 4-like glycoprotein, partial [Mytilus galloprovincialis]	0	0	0	0	0	0	0	0	1	0	0	0	0	0	0	0	0	0	1	0	0	0	0	1	1	0	1	1	0	0	1	0	0	0	0	0	1	0	0	0	0	0	0	0	0	0	0	0	2
OPL33491.1 hypothetical protein AM593_07385, partial [Mytilus galloprovincialis]	0	0	0	0	0	0	0	0	0	0	0	0	0	0	0	0	0	0	0	0	0	0	0	0	0	0	0	0	0	0	0	0	0	0	1	0	0	1	0	0	0	0	0	0	0	0	0	0	0
OPL33490.1 hypothetical protein AM593_07386, partial [Mytilus galloprovincialis]	1	0	0	0	0	0	0	0	1	0	1	0	0	0	0	0	0	0	0	0	0	0	0	0	0	0	0	0	0	0	0	0	0	0	0	0	0	0	0	0	0	0	0	0	0	0	0	0	0
OPL33489.1 receptor-type kappa tyrosine-protein phosphatase, partial [Mytilus galloprovincialis]	0	0	1	0	0	0	0	0	0	0	0	0	0	0	0	1	0	0	0	0	1	0	0	0	0	0	0	0	0	1	0	0	0	0	0	0	1	0	0	0	0	0	0	1	0	0	0	0	0
OPL33485.1 nitric brain oxide, partial [Mytilus galloprovincialis]	1	0	0	0	0	0	3	0	0	0	0	0	0	1	0	1	0	0	0	3	0	2	0	0	0	0	2	1	0	2	3	0	0	0	3	0	2	0	0	0	0	0	0	0	0	0	0	1	1
OPL33484.1 hypothetical protein AM593_08324, partial [Mytilus galloprovincialis]	0	0	0	0	1	0	1	0	2	0	1	0	0	0	0	1	0	0	0	1	3	2	0	0	0	0	0	1	0	2	1	0	0	0	2	0	0	1	0	0	0	0	0	1	0	0	0	0	0
OPL33481.1 hypothetical protein AM593_05235, partial [Mytilus galloprovincialis]	0	0	0	0	0	0	0	0	0	0	1	0	0	0	0	0	0	0	0	0	0	1	0	0	0	0	0	0	0	0	0	0	0	0	0	0	0	1	0	0	0	0	0	0	0	0	0	0	0
OPL33480.1 hypothetical protein AM593_05234, partial [Mytilus galloprovincialis]	0	0	0	0	0	0	0	0	0	0	1	0	0	0	0	1	0	0	0	0	1	0	0	0	0	0	1	0	0	2	0	0	0	0	0	0	0	1	0	0	0	0	0	0	0	0	0	1	0
OPL33477.1 hypothetical protein AM593_03783, partial [Mytilus galloprovincialis]	0	0	1	0	0	0	1	0	0	0	1	0	2	0	0	2	0	0	1	0	3	1	0	1	0	0	2	0	0	1	1	0	0	0	2	0	1	1	0	0	0	0	0	0	0	0	0	1	0
OPL33474.1 baculoviral 2 iap repeat-containing, partial [Mytilus galloprovincialis]	0	0	0	0	0	0	0	0	0	0	0	0	0	0	1	2	0	0	2	0	1	2	0	0	0	0	1	0	0	1	0	0	0	0	0	0	0	2	0	0	0	0	0	0	0	0	0	1	1
OPL33473.1 hypothetical protein AM593_01181, partial [Mytilus galloprovincialis]	0	0	1	0	0	0	0	0	0	0	0	0	0	0	0	1	0	0	1	0	1	2	0	0	0	0	1	0	0	2	1	0	0	0	1	0	0	1	0	0	0	0	0	1	0	0	0	0	0
OPL33471.1 hypothetical protein AM593_07028, partial [Mytilus galloprovincialis]	0	0	1	0	1	0	1	0	4	0	1	0	2	0	0	0	0	0	0	0	0	0	0	0	0	0	1	0	0	0	1	0	0	0	3	0	1	2	0	0	0	0	0	0	0	0	0	2	0
OPL33470.1 hypothetical protein AM593_09096, partial [Mytilus galloprovincialis]	1	0	2	0	0	0	0	0	1	0	1	0	0	0	0	0	0	0	0	1	0	1	0	0	0	0	1	3	0	1	1	0	0	0	1	0	1	0	0	0	0	0	0	1	0	0	0	2	2
OPL33468.1 hypothetical protein AM593_08255, partial [Mytilus galloprovincialis]	0	0	1	0	0	0	0	0	1	0	0	0	0	0	0	0	0	0	0	1	0	1	0	0	0	0	0	4	0	0	1	0	0	0	0	0	0	2	0	0	0	0	0	0	0	0	0	0	0
OPL33465.1 hypothetical protein AM593_01767, partial [Mytilus galloprovincialis]	1	0	0	0	0	0	0	0	0	0	0	0	1	0	0	1	0	0	0	0	0	0	0	0	0	0	0	0	0	0	0	0	0	0	1	0	1	0	0	0	0	0	0	1	0	0	0	0	1
OPL33463.1 hypothetical protein AM593_08173, partial [Mytilus galloprovincialis]	0	0	1	0	0	0	0	0	0	0	1	0	0	0	0	0	0	0	0	0	0	0	0	0	0	0	0	1	0	0	0	0	0	0	0	0	0	1	0	0	0	0	0	0	0	0	0	0	0
OPL33462.1 hypothetical protein AM593_10437, partial [Mytilus galloprovincialis]	3	0	0	0	0	0	1	0	1	0	3	0	1	0	0	5	0	0	0	3	4	0	0	4	0	1	1	2	0	0	3	0	0	0	1	0	8	3	0	0	0	0	0	0	0	0	0	2	1
OPL33461.1 hypothetical protein AM593_08151, partial [Mytilus galloprovincialis]	3	0	1	0	0	0	1	0	5	0	1	0	1	0	0	2	0	0	1	0	1	2	0	1	0	0	1	1	0	0	3	0	0	0	2	0	1	1	0	0	0	0	0	1	0	0	0	1	1
OPL33460.1 hypothetical protein AM593_03443, partial [Mytilus galloprovincialis]	0	0	0	0	0	0	1	0	1	0	0	0	0	0	0	1	0	0	0	1	1	0	0	1	0	1	1	0	0	1	0	0	0	0	0	0	1	1	0	0	0	0	0	0	0	0	0	2	0
OPL33458.1 putative x2 atp-dependent rna helicase ddx5-like isoform, partial [Mytilus galloprovincialis]	5	0	0	0	0	0	4	0	4	0	1	0	1	0	10	3	0	0	1	13	8	3	4	18	8	2	6	4	1	4	25	6	10	0	4	3	12	0	1	12	0	0	0	2	0	0	0	4	5
OPL33457.1 hypothetical protein AM593_04627, partial [Mytilus galloprovincialis]	3	0	1	0	0	0	2	0	0	0	1	0	0	0	0	0	0	0	1	1	0	0	0	0	0	0	1	0	0	1	0	0	0	0	0	0	2	0	0	0	0	0	0	0	0	0	0	0	0
OPL33454.1 hypothetical protein AM593_01137, partial [Mytilus galloprovincialis]	0	0	0	0	1	0	1	0	1	0	0	0	1	0	1	1	0	0	0	0	0	1	0	0	0	0	1	0	0	1	0	0	0	0	0	0	3	2	0	0	0	0	0	0	0	0	0	0	3
OPL33453.1 hypothetical protein AM593_08700, partial [Mytilus galloprovincialis]	1	0	1	0	0	0	1	0	3	0	1	0	1	0	0	0	0	0	0	0	1	0	0	1	0	0	0	0	0	0	0	0	0	0	0	0	1	0	0	0	0	0	0	1	0	0	0	0	1
OPL33452.1 vacuolar 4b protein sorting-associated protein, partial [Mytilus galloprovincialis]	2	0	0	0	1	0	2	0	2	0	1	0	0	0	0	0	0	0	2	2	1	1	0	3	0	0	2	1	0	0	1	0	0	0	2	0	2	1	0	0	0	0	0	1	0	0	0	0	0
OPL33451.1 hypothetical protein AM593_01096, partial [Mytilus galloprovincialis]	1	0	0	0	1	0	0	0	2	0	2	0	0	0	0	2	0	0	0	1	0	2	0	3	1	0	0	1	0	1	1	0	1	0	1	0	0	1	0	0	0	0	0	0	0	0	0	0	2
OPL33450.1 hypothetical protein AM593_02083, partial [Mytilus galloprovincialis]	0	0	0	0	0	0	0	0	0	0	0	0	0	0	0	3	0	0	0	0	0	0	0	0	0	0	0	1	0	0	0	0	0	0	0	0	1	1	0	0	0	0	0	0	0	0	0	0	0
OPL33449.1 hypothetical protein AM593_03203, partial [Mytilus galloprovincialis]	0	0	0	0	0	0	0	0	0	0	1	0	0	0	0	1	0	0	0	0	0	0	0	0	0	0	0	0	0	0	1	0	0	0	0	0	2	0	0	0	0	0	0	1	0	0	0	0	0
OPL33448.1 fk506-binding precursor protein 2, partial [Mytilus galloprovincialis]	0	0	1	0	0	0	1	0	1	0	1	0	1	0	0	0	0	0	1	2	0	1	0	2	0	0	1	0	0	0	2	0	0	0	0	0	0	1	1	0	1	0	0	0	0	0	0	1	1
OPL33445.1 hypothetical protein AM593_06198, partial [Mytilus galloprovincialis]	2	0	3	0	0	0	0	0	4	0	2	0	1	0	0	3	0	0	0	0	2	1	0	1	0	0	0	2	0	1	0	0	0	0	2	0	0	2	0	1	1	0	0	1	0	0	0	1	1
OPL33444.1 hypothetical protein AM593_07699, partial [Mytilus galloprovincialis]	0	0	0	0	0	0	1	0	0	0	0	0	0	0	0	0	0	0	0	0	0	0	0	0	0	0	0	0	0	0	0	0	0	0	0	0	2	0	0	0	0	0	0	0	0	0	0	0	0
OPL33443.1 hypothetical protein AM593_10725, partial [Mytilus galloprovincialis]	0	0	0	0	0	0	1	0	1	0	6	0	1	0	0	3	0	0	0	2	1	1	0	1	0	0	2	0	0	3	2	0	0	0	0	0	3	1	0	0	0	0	0	1	0	0	0	2	0
OPL33442.1 hypothetical protein AM593_02251, partial [Mytilus galloprovincialis]	2	0	0	0	1	0	0	0	3	0	1	0	0	0	0	1	0	0	0	0	4	1	1	2	0	0	2	2	0	0	1	0	0	0	1	0	2	2	1	0	0	0	0	2	0	0	0	2	2
OPL33438.1 hypothetical protein AM593_06697, partial [Mytilus galloprovincialis]	0	0	0	0	1	0	1	0	0	0	1	0	0	0	0	1	0	0	0	1	0	0	0	3	0	1	0	1	0	0	1	0	0	0	3	0	2	1	0	1	0	0	0	0	0	0	0	1	2
OPL33437.1 hypothetical protein AM593_08584, partial [Mytilus galloprovincialis]	2	0	0	0	0	0	0	0	0	0	3	0	2	0	0	0	0	0	0	0	1	0	0	0	0	0	1	1	0	0	0	0	0	0	1	0	3	1	0	0	0	0	0	0	0	0	0	0	0
OPL33436.1 hypothetical protein AM593_00391, partial [Mytilus galloprovincialis]	0	0	1	0	0	0	0	0	1	0	0	0	0	0	0	1	0	0	0	0	0	0	0	0	0	0	0	0	0	0	0	0	0	0	0	0	0	0	0	0	0	0	0	0	0	0	0	0	0
OPL33435.1 hypothetical protein AM593_00390, partial [Mytilus galloprovincialis]	3	0	0	0	1	0	0	0	0	0	0	0	1	0	0	1	0	0	0	0	0	0	0	0	0	0	2	0	0	2	0	0	0	0	0	0	0	0	0	0	0	0	0	0	0	0	0	0	0
OPL33434.1 hypothetical protein AM593_07516, partial [Mytilus galloprovincialis]	2	0	0	0	0	0	1	0	0	0	0	0	0	0	0	0	0	0	0	1	0	0	0	0	0	0	1	0	0	1	2	0	0	0	1	0	1	1	1	0	0	0	0	0	0	0	0	0	1
OPL33433.1 hypothetical protein AM593_05709, partial [Mytilus galloprovincialis]	9	0	1	0	1	0	2	0	14	0	12	0	6	1	0	7	0	0	0	2	2	6	0	3	0	0	1	7	0	2	2	0	0	0	4	0	3	2	0	0	1	0	0	1	0	0	0	3	0
OPL33432.1 hypothetical protein AM593_06943, partial [Mytilus galloprovincialis]	2	0	2	0	0	0	1	0	3	0	0	0	1	0	0	4	0	0	2	1	1	1	0	1	0	0	2	3	0	2	1	0	0	0	0	0	3	2	0	1	0	0	0	1	0	0	0	2	2
OPL33427.1 tyrosine-protein x1 kinase fyn isoform, partial [Mytilus galloprovincialis]	1	0	2	0	1	0	2	0	2	0	0	0	2	0	0	5	1	0	2	1	2	3	0	0	0	0	0	2	0	3	5	0	0	0	1	0	1	3	0	0	0	0	0	0	0	0	0	2	3
OPL33425.1 hypothetical protein AM593_03149, partial [Mytilus galloprovincialis]	9	0	1	0	1	0	0	0	2	0	3	0	3	0	0	4	0	0	0	1	4	3	0	2	0	2	1	0	0	1	3	0	1	0	0	0	2	1	0	0	0	0	0	1	0	0	0	0	1
OPL33424.1 hypothetical protein AM593_06756, partial [Mytilus galloprovincialis]	0	0	1	0	0	0	0	0	1	0	0	0	0	0	0	0	0	0	0	0	0	0	0	0	0	0	0	0	0	1	0	0	0	0	0	0	0	0	0	0	0	0	0	0	0	0	0	0	0
OPL33421.1 hypothetical protein AM593_01980, partial [Mytilus galloprovincialis]	1	0	0	0	1	0	1	0	1	0	2	0	1	0	0	2	0	0	0	0	1	2	0	1	0	0	3	1	0	0	2	0	0	0	0	0	0	1	0	0	0	0	0	0	0	0	0	1	0
OPL33420.1 hypothetical protein AM593_09670, partial [Mytilus galloprovincialis]	0	0	0	0	0	0	0	0	0	0	0	0	0	0	0	0	0	1	0	0	0	0	0	1	0	0	0	0	0	1	0	0	0	0	0	0	0	0	0	0	0	0	0	0	0	0	0	1	2
OPL33419.1 trans-dehydrogenase-dihydrobenzene-diol like, partial [Mytilus galloprovincialis]	1	0	0	0	0	0	1	0	0	0	2	0	0	0	0	0	0	0	0	0	1	0	0	1	0	1	1	0	0	1	0	0	0	0	1	0	0	0	0	0	0	0	0	0	0	0	0	1	1
OPL33418.1 poly, partial [Mytilus galloprovincialis]	1	0	0	0	0	0	0	0	0	0	1	0	1	0	0	2	1	0	0	1	0	1	0	1	0	0	1	1	0	1	2	1	1	0	3	0	1	1	0	0	0	0	0	0	0	0	0	0	1
OPL33417.1 hypothetical protein AM593_08984, partial [Mytilus galloprovincialis]	1	0	0	0	0	0	0	0	0	0	1	0	1	0	0	2	1	0	0	3	1	0	0	1	0	0	0	0	0	0	2	0	0	0	1	0	1	0	1	0	0	0	0	2	0	0	0	0	0
OPL33416.1 hypothetical protein AM593_09309, partial [Mytilus galloprovincialis]	1	0	0	0	1	0	1	0	1	0	4	0	0	0	0	1	0	0	1	0	2	1	0	1	0	0	0	1	0	2	0	0	0	0	1	0	1	1	0	0	0	0	0	1	0	0	0	0	3
OPL33413.1 serine racemase, partial [Mytilus galloprovincialis]	3	0	0	0	0	0	1	0	0	0	0	0	0	0	0	2	0	0	0	0	1	0	0	1	0	0	0	2	0	1	3	0	0	0	0	0	0	0	0	0	0	0	0	0	0	0	0	1	2
OPL33412.1 hypothetical protein AM593_07226, partial [Mytilus galloprovincialis]	0	0	0	0	0	0	0	0	1	0	2	0	2	0	0	2	0	0	0	0	1	0	0	0	0	0	0	0	0	2	0	0	0	0	0	0	0	0	0	0	0	0	0	0	0	0	0	0	0
OPL33410.1 hypothetical protein AM593_09575, partial [Mytilus galloprovincialis]	1	0	0	0	0	0	2	0	0	0	2	0	1	0	0	3	0	0	2	0	2	2	0	1	0	0	2	2	0	0	3	0	0	0	1	0	3	2	0	1	0	0	0	1	0	0	0	2	1
OPL33409.1 hypothetical protein AM593_07896, partial [Mytilus galloprovincialis]	0	0	0	0	0	0	1	0	1	0	1	0	0	0	0	0	0	0	0	0	3	0	0	0	0	0	0	0	0	0	0	0	0	0	1	0	0	0	0	0	0	0	0	1	0	0	0	0	0
OPL33408.1 putative n-acetyltransferase-like glucosamine 6-phosphate, partial [Mytilus galloprovincialis]	0	0	0	0	0	0	1	0	1	0	1	0	0	0	0	0	0	0	1	0	1	1	0	0	0	0	0	0	0	0	2	0	0	0	1	0	0	1	0	0	0	0	0	0	0	0	0	1	0
OPL33407.1 hypothetical protein AM593_07844, partial [Mytilus galloprovincialis]	1	0	0	0	0	0	1	0	1	0	4	0	0	0	0	1	0	0	0	2	0	1	0	2	0	0	1	1	0	2	0	0	0	0	0	0	2	1	0	0	0	0	0	0	0	0	0	0	0
OPL33406.1 hypothetical protein AM593_02194, partial [Mytilus galloprovincialis]	0	0	0	0	0	0	1	0	2	0	1	0	0	0	0	0	0	0	1	1	2	4	0	0	0	0	0	2	0	0	0	0	0	0	2	0	0	0	0	0	0	0	0	0	0	0	0	0	0
OPL33404.1 hypothetical protein AM593_02902, partial [Mytilus galloprovincialis]	2	0	0	0	0	0	0	0	0	0	0	0	0	0	0	0	0	0	0	0	0	0	0	0	0	0	0	0	0	0	0	0	0	0	1	0	1	1	0	0	0	0	0	2	0	0	0	2	1
OPL33402.1 protease bitisilin-3-like inhibitor, partial [Mytilus galloprovincialis]	0	0	0	0	0	0	0	0	0	0	1	0	0	0	0	0	0	0	0	1	0	0	0	1	0	0	0	1	0	0	0	0	0	0	0	0	0	0	0	0	0	0	0	0	0	0	0	1	0
OPL33401.1 hypothetical protein AM593_03058, partial [Mytilus galloprovincialis]	0	0	1	0	0	0	0	0	0	0	1	0	0	0	5	0	0	0	0	2	1	1	0	13	5	4	0	0	0	0	11	1	6	0	8	0	6	2	0	8	0	0	0	0	0	0	0	0	0
OPL33398.1 hypothetical protein AM593_07086, partial [Mytilus galloprovincialis]	1	0	0	0	1	0	0	0	0	0	2	0	0	0	0	1	0	0	0	1	0	0	0	0	0	0	0	0	0	0	0	0	0	0	0	0	0	0	0	0	0	0	0	0	0	0	0	1	0
OPL33396.1 sialin, partial [Mytilus galloprovincialis]	2	0	3	0	0	1	2	0	1	0	0	0	0	0	0	3	0	0	1	0	5	0	2	4	0	0	1	1	0	2	4	1	1	0	0	0	2	3	0	0	0	0	0	0	0	0	0	1	2
OPL33395.1 hypothetical protein AM593_08136, partial [Mytilus galloprovincialis]	0	0	0	0	0	0	1	0	0	0	1	0	0	0	0	0	0	0	0	0	0	0	0	0	0	0	0	0	0	0	0	0	0	0	0	0	0	1	0	0	0	0	0	0	0	0	0	0	0
OPL33394.1 hypothetical protein AM593_10031, partial [Mytilus galloprovincialis]	2	0	0	0	2	0	3	0	1	0	0	0	0	0	0	2	0	1	1	1	3	2	0	5	0	0	0	0	0	3	0	0	0	0	4	0	2	2	0	0	0	0	0	2	0	0	0	2	1
OPL33392.1 gtp-binding x2 protein 1-like isoform, partial [Mytilus galloprovincialis]	4	0	2	0	1	0	1	0	5	0	0	0	3	0	1	2	0	2	1	0	4	4	0	2	0	0	3	3	0	1	4	1	0	0	2	0	1	6	0	0	0	0	0	1	0	0	0	2	0
OPL33391.1 hypothetical protein AM593_01621, partial [Mytilus galloprovincialis]	1	0	1	0	0	0	0	0	1	0	0	0	1	0	1	0	0	0	0	1	1	0	0	1	0	0	0	3	1	0	1	0	1	0	2	0	2	0	0	1	0	0	0	1	0	0	0	0	0
OPL33390.1 hypothetical protein AM593_08724, partial [Mytilus galloprovincialis]	1	0	1	0	0	0	0	0	5	0	2	0	0	0	1	0	0	0	0	1	1	0	1	0	0	0	0	1	0	4	0	0	0	0	2	0	1	0	0	0	0	0	0	0	0	0	0	2	0
OPL33388.1 tyrosinase-like tyr-3 protein, partial [Mytilus galloprovincialis]	5	0	4	0	0	0	3	0	3	0	2	0	0	0	4	6	0	0	4	5	10	4	2	12	1	0	3	0	0	3	14	2	0	0	9	0	5	2	1	8	0	0	0	5	0	0	0	2	2
OPL33387.1 ring 31 finger protein, partial [Mytilus galloprovincialis]	2	0	1	0	0	0	3	0	0	0	0	0	1	0	0	1	0	0	0	0	0	1	0	1	0	0	2	2	0	0	1	0	0	0	0	0	2	0	0	0	0	0	0	0	0	0	0	2	0
OPL33385.1 hypothetical protein AM593_10687, partial [Mytilus galloprovincialis]	0	0	0	0	0	0	1	0	1	0	0	0	0	0	0	1	0	0	0	0	3	1	0	1	0	0	0	1	0	2	0	0	0	0	1	0	0	3	0	0	0	0	0	1	0	0	0	0	2
OPL33384.1 hypothetical protein AM593_04828, partial [Mytilus galloprovincialis]	0	0	1	0	0	0	0	0	2	0	1	0	1	0	0	2	0	0	0	0	0	0	0	0	0	0	0	0	0	0	0	0	0	0	0	0	1	0	0	0	0	0	0	0	0	0	0	0	1
OPL33383.1 hypothetical protein AM593_09706, partial [Mytilus galloprovincialis]	3	0	0	0	1	0	0	0	3	0	1	0	1	0	0	0	0	0	1	3	2	0	0	1	0	0	2	1	0	0	0	0	0	0	2	0	4	4	0	0	0	0	0	1	0	0	0	4	2
OPL33379.1 kunitz-type precursor protease inhibitor 2, partial [Mytilus galloprovincialis]	0	0	0	0	0	0	0	0	1	0	1	0	2	0	0	0	0	0	0	3	0	0	0	1	0	0	2	1	0	0	1	0	0	0	3	0	2	0	0	1	0	0	0	1	0	0	0	0	1
OPL33378.1 antigen ki-67-like, partial [Mytilus galloprovincialis]	18	0	2	0	0	0	0	0	3	0	3	0	2	0	0	5	1	0	1	5	7	3	0	1	0	0	6	11	1	0	4	1	0	0	0	0	8	6	1	0	0	0	0	2	0	0	0	1	0
OPL33375.1 tpr 1 and ankyrin repeat-containing protein, partial [Mytilus galloprovincialis]	2	0	1	0	0	0	1	0	5	0	7	0	0	0	0	1	0	0	2	1	3	3	0	0	0	0	0	1	0	3	0	0	0	0	1	0	2	0	0	0	0	0	0	2	0	0	0	0	0
OPL33374.1 hypothetical protein AM593_10405, partial [Mytilus galloprovincialis]	0	0	0	0	0	0	0	0	0	0	0	0	1	0	0	0	0	0	0	0	0	1	0	0	0	0	0	0	0	0	0	0	0	0	0	0	0	2	0	0	0	0	0	0	0	0	0	1	2
OPL33371.1 hypothetical protein AM593_08192, partial [Mytilus galloprovincialis]	3	0	0	0	0	0	1	0	3	0	3	0	0	0	0	2	0	0	0	1	3	0	0	9	2	4	5	0	0	0	4	0	1	0	4	0	12	3	0	1	2	0	0	1	0	0	0	1	1
OPL33370.1 hypothetical protein AM593_08193, partial [Mytilus galloprovincialis]	3	0	1	0	1	0	1	0	3	0	3	0	0	0	0	1	0	0	0	1	2	2	0	5	0	1	5	0	0	0	4	0	1	0	5	0	8	2	0	0	1	0	0	1	0	0	0	2	1
OPL33369.1 hypothetical protein AM593_03721, partial [Mytilus galloprovincialis]	1	0	1	0	0	1	1	0	2	0	1	0	0	0	0	1	0	1	0	1	1	1	0	1	0	0	1	2	1	3	1	0	0	0	2	0	1	1	0	0	0	0	0	2	0	0	0	1	2
OPL33368.1 hypothetical protein AM593_08987, partial [Mytilus galloprovincialis]	0	0	0	0	0	0	0	0	0	0	1	0	0	0	0	0	0	0	0	0	0	0	0	0	0	0	0	1	0	0	0	0	0	0	0	0	0	0	0	0	0	0	0	1	0	0	0	0	0
OPL33363.1 exosome rrp44-like complex exonuclease, partial [Mytilus galloprovincialis]	3	0	3	0	0	0	2	0	4	0	1	0	2	0	0	1	0	0	0	0	2	0	0	1	0	0	0	3	0	0	0	0	0	0	0	0	1	3	0	0	1	0	0	0	0	0	0	0	1
OPL33362.1 aldehyde mitochondrial, partial [Mytilus galloprovincialis]	1	0	0	0	0	0	2	0	1	0	2	0	1	0	0	0	0	0	1	0	1	1	0	1	0	0	0	2	0	1	1	0	0	0	0	0	2	1	0	0	0	0	0	2	0	0	0	2	1
OPL33361.1 hypothetical protein AM593_00328, partial [Mytilus galloprovincialis]	0	0	0	0	0	0	0	0	0	0	0	0	0	0	0	0	0	0	0	1	1	0	0	0	0	0	0	0	0	0	0	0	0	0	0	0	0	0	0	0	0	0	0	0	0	0	0	1	0
OPL33356.1 hypothetical protein AM593_06794, partial [Mytilus galloprovincialis]	0	0	1	0	0	0	0	0	0	0	0	0	0	0	0	1	0	0	0	0	0	0	0	0	0	0	0	2	0	0	0	0	0	0	1	0	0	0	0	0	0	0	0	0	0	0	0	0	0
OPL33354.1 hypothetical protein AM593_09081, partial [Mytilus galloprovincialis]	2	0	0	0	0	0	0	0	0	0	1	0	1	0	0	3	0	0	0	0	4	0	1	0	0	0	0	5	0	5	3	0	0	0	1	0	2	3	0	0	0	0	0	0	0	0	0	0	1
OPL33353.1 fyve phosphoinositide finger-containing, partial [Mytilus galloprovincialis]	0	0	1	0	0	0	3	0	6	0	6	0	3	0	0	3	0	0	0	2	4	0	0	2	0	0	1	1	0	0	2	0	0	0	0	0	2	0	0	0	0	0	0	1	0	0	0	4	3
OPL33350.1 epidermal receptor growth factor, partial [Mytilus galloprovincialis]	2	0	0	0	0	0	0	0	2	0	0	0	0	0	0	2	0	0	0	0	1	1	0	0	0	0	1	0	0	0	2	1	0	0	0	0	2	1	0	0	0	0	0	0	0	0	0	2	0
OPL33349.1 p2x 4 purinoceptor, partial [Mytilus galloprovincialis]	0	0	0	0	1	0	0	0	3	0	1	0	1	0	0	2	0	1	0	1	0	0	0	1	0	0	0	3	1	1	1	0	0	0	2	0	0	1	0	0	0	0	0	0	0	0	0	0	1
OPL33348.1 hypothetical protein AM593_07352, partial [Mytilus galloprovincialis]	2	0	2	0	0	0	0	0	2	0	2	0	1	0	0	2	0	0	0	0	4	1	0	1	0	0	0	2	0	1	1	0	0	0	0	0	1	0	0	0	0	0	0	0	0	0	0	0	1
OPL33347.1 hypothetical protein AM593_07351, partial [Mytilus galloprovincialis]	1	0	0	0	0	0	1	0	2	0	2	0	1	0	0	1	0	0	1	0	0	1	0	1	0	0	0	1	0	1	1	0	0	0	1	0	0	5	0	0	0	0	0	0	0	0	0	1	0
OPL33346.1 hypothetical protein AM593_09332, partial [Mytilus galloprovincialis]	0	0	0	0	0	0	1	0	1	0	1	0	0	0	0	0	0	0	0	0	1	0	0	0	0	0	0	0	0	0	0	0	0	0	0	0	0	0	0	0	0	0	0	0	0	0	0	0	0
OPL33345.1 protocadherin 1 fat, partial [Mytilus galloprovincialis]	0	0	0	0	0	0	2	0	4	0	5	0	2	0	0	3	0	0	0	1	2	0	0	0	0	0	0	0	0	0	0	0	0	0	0	0	1	5	0	0	0	0	0	1	0	0	0	0	1
OPL33342.1 hypothetical protein AM593_07067, partial [Mytilus galloprovincialis]	0	0	0	0	0	0	0	0	1	0	0	0	0	0	0	1	0	0	0	1	0	0	0	1	0	0	0	0	0	0	0	0	0	0	0	0	0	0	0	0	0	0	0	0	0	0	0	0	1
OPL33340.1 hypothetical protein AM593_01206, partial [Mytilus galloprovincialis]	2	0	0	0	0	0	0	0	0	0	0	0	0	0	0	2	0	0	0	1	2	1	0	0	0	0	0	0	0	1	0	0	0	0	0	0	2	3	0	0	0	0	0	1	0	0	0	0	1
OPL33339.1 hypothetical protein AM593_01205, partial [Mytilus galloprovincialis]	1	0	2	0	0	0	0	0	1	0	2	0	0	0	0	3	0	0	1	1	1	1	0	1	0	0	1	0	0	1	0	0	0	0	0	0	1	3	0	0	1	0	0	1	0	0	0	0	0
OPL33337.1 hypothetical protein AM593_08330, partial [Mytilus galloprovincialis]	0	0	0	0	0	0	1	0	1	0	0	0	0	0	0	1	0	0	0	1	0	1	0	0	0	0	1	0	0	1	0	0	0	0	0	0	1	0	0	0	0	0	0	1	0	0	0	2	0
OPL33334.1 hypothetical protein AM593_10619, partial [Mytilus galloprovincialis]	0	0	0	0	0	0	0	0	0	0	1	0	0	0	0	0	0	0	1	0	1	1	0	1	0	0	1	0	0	1	1	0	0	0	0	0	0	0	0	0	0	0	0	1	0	0	0	0	0
OPL33328.1 hypothetical protein AM593_07419, partial [Mytilus galloprovincialis]	2	0	0	0	0	0	1	0	2	1	3	0	1	0	0	0	0	0	1	2	1	0	1	1	0	0	1	2	0	1	2	0	0	0	0	0	4	1	0	0	0	0	0	2	0	0	0	1	0
OPL33327.1 hypothetical protein AM593_00039, partial [Mytilus galloprovincialis]	0	0	0	0	0	1	1	0	1	0	0	0	1	0	0	1	0	0	0	0	1	0	0	0	0	0	0	0	0	0	1	1	0	0	0	0	1	1	1	0	0	0	0	0	0	0	0	0	0
OPL33326.1 hypothetical protein AM593_09694, partial [Mytilus galloprovincialis]	0	0	1	0	0	0	0	0	0	0	0	0	0	0	0	0	0	0	0	0	1	2	0	0	0	0	0	0	0	0	1	0	0	0	0	0	0	0	1	0	0	0	0	0	0	0	0	0	0
OPL33325.1 zinc domain-containing finger protein fyve, partial [Mytilus galloprovincialis]	1	0	0	0	1	0	1	0	0	0	1	0	2	0	0	0	0	0	2	1	1	2	0	0	0	0	1	0	0	0	0	0	0	0	0	1	0	2	0	0	0	0	0	0	0	0	0	1	0
OPL33323.1 hypothetical protein AM593_01303, partial [Mytilus galloprovincialis]	1	0	0	0	0	0	0	0	0	0	0	0	1	0	1	0	0	0	0	1	1	0	0	1	0	0	0	0	0	1	1	0	0	0	0	0	2	1	0	0	0	0	0	1	0	0	0	2	0
OPL33319.1 hypothetical protein AM593_04712, partial [Mytilus galloprovincialis]	1	0	0	0	0	1	1	0	2	0	3	0	1	0	0	0	0	0	0	0	1	1	0	2	0	1	0	0	0	1	0	0	0	0	0	0	0	0	0	1	0	0	0	3	0	0	0	1	0
OPL33318.1 hypothetical protein AM593_03029, partial [Mytilus galloprovincialis]	0	0	0	0	0	0	0	0	0	0	0	0	0	0	0	0	0	0	0	0	0	0	0	0	0	0	0	1	0	0	0	0	0	0	0	0	0	0	0	0	0	0	0	0	0	0	0	0	1
OPL33317.1 hypothetical protein AM593_03219, partial [Mytilus galloprovincialis]	0	0	1	0	0	0	1	0	0	0	1	0	0	0	1	5	0	0	0	0	1	0	0	1	0	0	1	0	0	0	0	0	0	0	0	0	4	0	0	0	0	0	0	0	0	0	0	0	1
OPL33315.1 hypothetical protein AM593_03981, partial [Mytilus galloprovincialis]	1	0	1	0	0	0	2	0	3	0	3	0	0	0	0	1	0	0	1	1	1	0	0	1	0	0	2	0	0	1	0	0	0	0	0	0	1	1	0	0	0	0	0	0	0	0	0	0	0
OPL33314.1 hypothetical protein AM593_02631, partial [Mytilus galloprovincialis]	2	0	0	0	1	0	0	0	0	0	0	0	1	0	0	0	0	0	0	0	1	0	1	0	0	0	0	0	0	0	0	0	0	0	1	0	2	3	0	0	0	0	0	0	0	0	0	1	0
OPL33312.1 ras-related rab-22a-like protein, partial [Mytilus galloprovincialis]	0	0	0	0	0	0	2	0	2	0	0	0	0	0	0	0	0	0	0	0	1	1	0	1	0	0	0	2	1	0	1	0	0	0	0	0	0	0	0	0	0	0	0	1	0	0	0	0	0
OPL33310.1 act-domain protein containing protein kinase family, partial [Mytilus galloprovincialis]	4	0	1	0	0	0	1	0	1	0	0	0	0	0	0	1	0	0	2	3	3	0	0	2	1	0	0	1	0	0	0	0	0	0	2	0	0	3	0	0	2	1	0	0	0	0	0	0	0
OPL33309.1 sodium 11 bicarbonate transporter-like protein, partial [Mytilus galloprovincialis]	0	0	1	0	0	0	0	0	0	0	2	0	0	1	0	3	0	0	0	0	0	0	0	1	0	0	0	0	0	1	0	0	0	0	0	0	2	0	0	0	0	0	0	0	0	0	0	1	0
OPL33308.1 hypothetical protein AM593_05142, partial [Mytilus galloprovincialis]	0	0	0	0	0	0	0	0	0	0	2	0	0	0	0	0	0	0	0	0	0	1	0	0	0	0	1	0	0	0	0	0	0	0	1	0	1	1	0	0	0	0	0	0	0	0	0	1	0
OPL33307.1 hypothetical protein AM593_05143, partial [Mytilus galloprovincialis]	0	0	0	0	0	0	0	0	0	0	0	0	1	0	0	0	0	0	0	0	3	2	1	1	0	0	0	1	0	1	0	0	0	0	1	0	1	0	0	0	0	0	0	2	0	0	0	0	1
OPL33305.1 hypothetical protein AM593_06253, partial [Mytilus galloprovincialis]	3	0	0	0	0	0	3	0	1	0	7	0	1	0	0	2	0	0	1	0	2	2	0	1	0	0	1	1	0	1	2	0	0	0	1	0	6	3	0	0	0	0	0	0	0	0	0	1	3
OPL33304.1 hypothetical protein AM593_06255, partial [Mytilus galloprovincialis]	0	0	0	0	0	0	1	0	1	0	1	0	0	0	0	1	0	0	0	0	1	1	0	0	0	0	0	0	0	0	0	0	0	0	0	0	0	0	0	0	0	0	0	0	0	0	0	0	1
OPL33303.1 hypothetical protein AM593_06254, partial [Mytilus galloprovincialis]	1	0	0	0	0	0	1	0	0	0	0	0	0	0	0	1	0	0	0	0	2	2	1	0	0	0	1	1	0	0	0	0	0	0	0	0	2	1	0	0	0	0	0	0	0	0	0	0	0
OPL33302.1 sodium-driven exchanger chloride bicarbonate, partial [Mytilus galloprovincialis]	0	0	0	0	0	1	0	0	0	0	2	0	0	0	0	1	0	0	0	0	0	0	0	0	0	0	1	0	0	0	0	0	0	0	0	0	1	0	0	0	0	0	0	1	0	0	0	0	0
OPL33301.1 hypothetical protein AM593_04136, partial [Mytilus galloprovincialis]	0	0	1	0	0	0	1	0	2	0	1	0	1	1	0	0	0	0	0	2	0	1	0	0	0	0	1	3	0	0	2	0	0	0	0	0	0	1	0	0	0	0	0	0	0	0	0	0	0
OPL33299.1 hypothetical protein AM593_00834, partial [Mytilus galloprovincialis]	0	0	0	0	0	0	1	0	1	0	1	0	0	0	0	1	0	0	1	1	0	0	0	1	0	0	0	0	0	1	2	0	1	0	0	1	0	2	0	0	0	0	0	0	0	0	0	0	0
OPL33298.1 apolipoprotein, partial [Mytilus galloprovincialis]	1	0	2	0	10	0	0	0	2	0	4	0	1	0	0	1	0	0	0	0	12	0	0	2	0	0	23	1	0	1	0	0	0	0	2	0	1	6	0	0	0	0	0	0	0	0	0	2	1
OPL33296.1 hypothetical protein AM593_07048, partial [Mytilus galloprovincialis]	0	0	0	0	0	0	1	0	0	0	0	0	1	0	0	0	0	0	0	0	0	0	0	0	0	0	0	0	0	0	0	0	0	0	0	0	1	1	0	0	0	0	0	0	0	0	0	0	0
OPL33294.1 hypothetical protein AM593_08941, partial [Mytilus galloprovincialis]	0	0	0	0	0	0	0	0	1	0	0	0	0	0	0	0	0	0	0	0	0	0	0	0	0	0	1	1	0	0	0	0	0	0	0	0	0	0	0	0	0	0	0	0	0	0	0	1	0
OPL33293.1 serine pats1 threonine-protein kinase, partial [Mytilus galloprovincialis]	0	0	0	0	1	0	1	0	2	0	2	0	2	0	0	2	0	0	0	0	1	1	0	0	0	0	2	1	0	2	1	0	0	0	0	0	0	0	0	0	0	0	0	0	0	0	0	2	0
OPL33292.1 mosc mitochondrial domain-containing protein, partial [Mytilus galloprovincialis]	2	0	1	0	2	0	1	0	3	0	1	0	1	0	0	2	0	0	0	0	1	1	0	1	0	0	1	0	0	1	1	0	0	0	2	0	2	1	0	0	0	0	0	3	0	0	0	0	1
OPL33290.1 hypothetical protein AM593_10511, partial [Mytilus galloprovincialis]	1	0	2	0	0	0	1	0	1	0	3	0	1	0	0	1	0	0	0	0	1	1	0	0	0	0	0	1	0	2	1	0	0	0	0	0	2	0	0	0	0	0	0	1	0	0	0	0	2
OPL33289.1 tenascin-r, partial [Mytilus galloprovincialis]	2	0	0	0	0	0	0	0	0	0	1	0	0	0	0	1	0	0	0	0	2	1	0	2	0	0	2	0	0	0	2	0	0	0	0	0	4	2	0	0	0	0	0	0	0	0	0	0	1
OPL33287.1 hypothetical protein AM593_04519, partial [Mytilus galloprovincialis]	2	0	1	0	0	0	0	0	2	0	2	0	1	0	1	0	0	0	0	0	1	1	0	0	0	0	1	2	0	1	1	0	0	0	1	0	0	1	0	0	0	0	0	1	0	0	0	0	0
OPL33285.1 hypothetical protein AM593_06577, partial [Mytilus galloprovincialis]	1	0	0	0	0	0	1	0	1	0	2	0	0	0	0	0	0	0	0	1	1	0	0	0	0	0	0	0	0	0	1	0	0	0	2	0	0	0	0	0	0	0	0	0	0	0	0	1	1
OPL33282.1 hypothetical protein AM593_08036, partial [Mytilus galloprovincialis]	0	0	0	0	1	0	0	0	3	0	2	0	0	0	0	3	0	0	0	0	1	1	0	0	0	0	0	0	0	1	0	0	0	0	0	0	3	2	0	0	0	0	0	1	0	0	0	1	0
OPL33281.1 hypothetical protein AM593_00488, partial [Mytilus galloprovincialis]	1	0	0	0	0	0	2	0	2	0	1	0	0	0	0	1	0	0	1	0	2	3	0	0	0	0	1	0	0	1	2	0	0	0	0	0	0	1	1	0	0	0	0	0	0	0	0	3	0
OPL33280.1 hypothetical protein AM593_09832, partial [Mytilus galloprovincialis]	1	0	1	0	0	0	4	0	0	0	4	0	1	0	0	3	1	0	0	1	1	2	0	3	0	0	2	3	0	2	4	1	1	0	1	0	3	3	0	0	0	0	0	2	0	0	0	1	0
OPL33278.1 hypothetical protein AM593_01079, partial [Mytilus galloprovincialis]	1	0	0	0	0	0	0	0	2	0	0	0	1	0	0	0	0	0	0	0	0	0	0	0	0	0	0	0	0	0	0	0	0	0	1	0	1	0	0	0	0	0	0	1	0	0	0	0	0
OPL33275.1 glutaminase, partial [Mytilus galloprovincialis]	0	0	0	0	0	0	1	0	1	0	1	0	1	0	0	2	0	0	0	0	1	4	0	1	0	0	0	0	0	0	0	0	0	0	0	0	0	1	0	0	0	0	0	0	0	0	0	0	0
OPL33272.1 hypothetical protein AM593_05542, partial [Mytilus galloprovincialis]	5	0	3	0	0	5	4	0	16	0	18	0	1	0	2	1	0	0	1	1	1	4	0	3	0	1	5	1	0	1	4	1	1	0	1	0	8	1	0	0	0	0	0	1	0	0	0	1	0
OPL33271.1 hypothetical protein AM593_08496, partial [Mytilus galloprovincialis]	0	0	0	0	0	0	1	0	0	0	1	0	0	0	0	1	0	0	0	1	0	1	0	0	0	0	0	0	0	0	1	0	0	0	0	0	1	0	0	0	0	0	0	0	0	0	0	0	0
OPL33270.1 interferon-induced 1 helicase c domain-containing protein, partial [Mytilus galloprovincialis]	1	0	0	0	2	0	1	0	1	0	3	0	1	0	0	0	0	0	0	1	0	0	0	0	0	0	3	0	0	4	0	0	0	0	1	0	1	0	0	0	0	0	0	0	0	0	0	1	0
OPL33268.1 hypothetical protein AM593_05431, partial [Mytilus galloprovincialis]	1	0	0	0	0	0	1	0	1	0	2	0	1	0	1	2	0	0	0	0	1	0	0	1	0	1	1	1	0	3	1	0	0	0	0	0	1	3	0	1	0	0	0	0	0	0	0	1	1
OPL33267.1 hypothetical protein AM593_00688, partial [Mytilus galloprovincialis]	0	0	0	0	0	0	1	0	1	0	1	0	0	0	0	1	0	0	0	0	0	1	0	0	0	0	0	0	0	3	0	0	0	0	1	0	0	0	0	0	0	0	0	0	0	0	0	0	0
OPL33265.1 hypothetical protein AM593_08484, partial [Mytilus galloprovincialis]	0	0	0	0	0	0	1	0	2	0	1	0	0	0	0	1	0	0	0	0	1	0	0	1	0	0	0	1	0	1	0	0	0	0	0	0	0	1	0	0	0	0	0	0	0	0	0	0	1
OPL33263.1 nucleoredoxin 1, partial [Mytilus galloprovincialis]	0	0	0	0	1	0	0	0	1	0	1	0	0	0	0	1	0	0	0	0	1	1	0	3	0	1	0	1	0	0	1	0	0	0	2	0	0	3	0	0	0	0	0	0	0	0	0	0	0
OPL33262.1 short-chain mitochondrial acyl-specific, partial [Mytilus galloprovincialis]	3	0	0	0	0	0	0	0	1	0	0	0	2	0	0	2	0	0	1	0	3	1	0	4	0	0	0	4	2	1	4	0	0	0	0	0	2	0	0	0	0	0	0	1	0	0	0	0	1
OPL33261.1 hypothetical protein AM593_04934, partial [Mytilus galloprovincialis]	0	0	1	0	0	1	0	0	1	0	0	0	0	0	0	1	0	0	0	0	0	0	0	0	0	0	0	0	0	0	2	0	0	0	0	0	1	1	0	0	0	0	0	0	0	0	0	0	0
OPL33257.1 hypothetical protein AM593_01994, partial [Mytilus galloprovincialis]	0	0	0	0	0	0	1	0	0	0	0	0	0	0	0	1	0	0	1	0	1	1	0	0	0	0	1	0	0	0	1	0	0	0	0	0	1	1	0	0	0	0	0	1	0	0	0	0	1
OPL33254.1 hypothetical protein AM593_10041, partial [Mytilus galloprovincialis]	1	0	0	0	0	0	0	0	0	0	0	0	1	0	0	0	0	0	0	1	1	0	0	0	0	0	0	0	0	0	0	0	0	0	0	0	2	0	0	0	0	0	0	0	0	0	0	0	0
OPL33252.1 hypothetical protein AM593_09212, partial [Mytilus galloprovincialis]	0	0	1	0	0	0	0	0	1	0	0	0	0	0	0	1	0	0	0	0	2	1	0	0	0	0	0	2	1	1	2	0	0	0	0	0	2	1	0	0	0	0	0	1	0	0	0	1	1
OPL33251.1 hypothetical protein AM593_03972, partial [Mytilus galloprovincialis]	1	0	0	0	0	0	0	0	1	0	1	0	0	0	0	2	0	0	0	0	3	1	0	0	0	0	0	1	1	1	1	0	0	0	2	0	2	2	0	0	0	0	0	0	0	0	0	1	0
OPL33250.1 hypothetical protein AM593_07534, partial [Mytilus galloprovincialis]	0	0	0	0	0	0	0	0	1	0	0	0	0	0	0	0	0	0	0	0	0	0	0	0	0	0	0	0	0	0	0	0	0	0	0	0	0	0	0	0	0	0	0	1	0	0	0	0	0
OPL33248.1 hypothetical protein AM593_05005, partial [Mytilus galloprovincialis]	1	0	0	0	0	0	0	0	0	0	1	0	2	0	0	0	0	0	0	1	0	1	0	0	0	0	0	2	1	0	0	0	0	0	1	0	0	1	0	0	0	0	0	0	0	0	0	0	1
OPL33247.1 protein ver-3, partial [Mytilus galloprovincialis]	0	0	1	0	1	0	2	0	0	0	3	0	1	0	0	3	0	0	0	1	1	1	0	1	0	0	0	2	0	0	1	0	0	0	1	0	0	4	0	0	0	0	0	0	0	0	0	0	0
OPL33246.1 hypothetical protein AM593_03909, partial [Mytilus galloprovincialis]	1	0	0	0	0	0	0	0	1	0	0	0	0	0	0	1	0	0	0	0	0	1	0	0	0	0	1	0	0	0	0	0	0	0	0	0	0	1	0	0	0	0	0	0	0	0	0	0	0
OPL33245.1 hypothetical protein AM593_01077, partial [Mytilus galloprovincialis]	0	0	0	0	0	0	0	0	1	0	0	0	0	0	0	0	0	0	0	0	0	0	0	0	0	0	0	0	0	1	0	0	0	0	0	0	0	0	0	0	0	0	0	0	0	0	0	0	0
OPL33242.1 baculoviral 2 iap repeat-containing, partial [Mytilus galloprovincialis]	0	0	0	0	0	0	1	0	0	0	0	0	0	0	1	2	0	0	2	0	0	2	0	0	0	0	1	0	0	0	0	0	0	0	0	0	0	3	0	0	0	0	0	0	0	0	0	1	1
OPL33240.1 hypothetical protein AM593_03714, partial [Mytilus galloprovincialis]	1	0	0	0	0	0	1	0	2	0	0	0	0	0	0	0	0	0	1	1	0	1	0	1	0	0	0	1	0	0	1	0	0	0	1	0	1	0	0	0	0	0	0	0	0	0	0	1	0
OPL33239.1 hypothetical protein AM593_09924, partial [Mytilus galloprovincialis]	0	0	0	0	0	0	0	0	1	0	2	0	0	0	0	0	0	0	1	1	1	1	0	0	0	0	2	1	0	0	0	0	0	0	0	0	2	0	0	0	0	0	0	0	0	0	0	0	0
OPL33238.1 hypothetical protein AM593_02284, partial [Mytilus galloprovincialis]	1	0	0	0	0	0	0	0	1	0	1	0	0	0	0	0	0	0	0	1	0	0	0	0	0	0	0	0	0	1	0	0	0	0	0	0	0	0	0	0	0	0	0	0	0	0	0	0	0
OPL33237.1 hypothetical protein AM593_00056, partial [Mytilus galloprovincialis]	0	0	0	0	0	0	1	0	0	0	0	0	0	0	0	0	0	0	0	0	0	1	0	0	0	0	0	0	0	0	0	0	0	0	0	0	2	0	0	0	0	0	0	0	0	0	0	0	1
OPL33236.1 2 3-5-oligoadenylate synthase, partial [Mytilus galloprovincialis]	0	0	0	0	0	0	1	0	1	0	1	0	1	0	0	1	0	0	0	0	1	0	0	2	0	0	0	1	0	0	1	0	0	0	0	0	1	0	0	1	0	0	0	0	0	0	0	0	0
OPL33235.1 hypothetical protein AM593_00157, partial [Mytilus galloprovincialis]	2	0	3	0	1	1	0	0	1	0	0	0	0	0	0	1	0	0	0	0	2	1	0	0	0	0	1	1	0	0	1	0	0	0	0	0	0	3	0	0	0	0	0	0	0	0	0	0	0
OPL33234.1 hypothetical protein AM593_00524, partial [Mytilus galloprovincialis]	0	0	0	0	0	0	0	0	0	0	2	0	1	0	0	0	0	0	0	0	0	0	0	0	0	0	0	0	0	0	0	0	0	0	0	0	0	1	0	0	0	0	0	0	0	0	0	0	0
OPL33233.1 hypothetical protein AM593_06978, partial [Mytilus galloprovincialis]	0	0	0	0	0	1	0	0	1	0	1	0	0	0	0	0	0	0	0	0	1	2	0	0	0	0	1	0	0	0	0	0	0	0	0	0	0	0	0	0	0	0	0	0	0	0	0	0	1
OPL33232.1 n-acetyltransferase 6-like, partial [Mytilus galloprovincialis]	1	0	5	0	1	0	1	0	2	0	2	0	0	0	0	0	0	0	1	0	0	0	0	0	0	0	1	0	0	0	1	1	0	0	0	0	2	0	0	0	0	0	0	0	0	0	0	0	1
OPL33231.1 putative titin protein, partial [Mytilus galloprovincialis]	2	0	2	0	0	0	0	0	4	0	5	0	3	0	0	2	0	0	0	2	1	2	0	2	0	1	1	1	0	0	0	0	0	0	2	0	4	1	0	0	1	0	0	2	0	0	0	1	1
OPL33230.1 60s protein ribosomal, partial [Mytilus galloprovincialis]	0	0	1	0	0	0	0	0	0	0	0	0	0	0	0	1	1	0	1	0	0	0	0	3	2	0	2	1	0	1	3	0	0	0	0	0	0	2	0	0	0	0	0	0	0	0	0	1	2
OPL33228.1 hypothetical protein AM593_01605, partial [Mytilus galloprovincialis]	0	0	2	0	0	0	0	0	1	0	2	0	0	0	0	1	1	0	0	0	1	1	0	1	0	0	0	1	0	0	1	0	0	0	0	0	1	2	0	0	0	0	0	0	0	0	0	1	0
OPL33225.1 hypothetical protein AM593_02258, partial [Mytilus galloprovincialis]	2	0	1	0	0	0	0	0	1	0	4	0	1	0	0	3	0	0	2	1	1	1	1	1	0	0	1	3	0	1	1	0	0	0	0	0	3	1	0	0	0	0	0	1	0	0	0	0	2
OPL33222.1 stomatin-like 2-like protein, partial [Mytilus galloprovincialis]	1	0	1	0	0	0	0	0	1	0	1	0	2	0	0	1	0	0	0	1	1	1	0	1	0	0	0	1	0	0	1	0	1	0	2	0	0	1	0	0	0	0	0	0	0	0	0	2	0
OPL33221.1 transcription hes-4 factor, partial [Mytilus galloprovincialis]	1	0	0	0	0	0	0	0	3	0	3	0	1	0	0	0	0	0	0	0	2	0	0	0	0	0	0	1	0	0	0	0	0	0	0	0	3	0	0	0	0	0	0	0	0	0	0	0	0
OPL33218.1 serine pats1 threonine-protein kinase, partial [Mytilus galloprovincialis]	1	0	0	0	0	0	0	0	2	0	2	0	2	0	0	2	1	0	0	0	0	2	0	0	0	0	0	0	0	0	1	0	0	0	0	0	0	0	0	0	0	0	0	1	0	0	0	1	0
OPL33217.1 hypothetical protein AM593_08623, partial [Mytilus galloprovincialis]	1	0	0	0	0	0	0	0	2	0	1	0	0	0	0	0	0	0	0	0	2	0	0	1	0	0	0	0	0	0	1	0	0	0	2	0	0	0	0	0	0	0	0	0	0	0	0	0	0
OPL33216.1 receptor-type kappa tyrosine-protein phosphatase, partial [Mytilus galloprovincialis]	1	0	0	0	0	0	0	0	1	0	1	0	0	0	0	0	0	0	1	0	1	1	0	1	0	0	1	0	0	1	1	0	0	0	0	0	0	0	0	0	0	0	0	2	0	0	0	0	0
OPL33215.1 rho gtpase family, partial [Mytilus galloprovincialis]	0	0	0	0	0	0	1	0	1	0	2	0	0	0	0	0	0	0	0	0	2	2	0	1	0	0	0	0	0	0	2	0	0	0	0	0	1	0	0	0	0	0	0	0	0	0	0	1	0
OPL33214.1 hypothetical protein AM593_05920, partial [Mytilus galloprovincialis]	4	0	0	0	2	0	1	0	4	0	1	0	0	0	0	4	1	1	0	0	1	1	0	2	0	0	0	0	0	0	2	0	0	0	1	0	0	0	0	0	0	0	0	1	0	0	0	0	0
OPL33209.1 hypothetical protein AM593_00130, partial [Mytilus galloprovincialis]	2	0	0	0	0	0	2	0	0	0	1	0	2	0	0	1	0	0	0	2	3	1	0	0	0	0	2	0	0	0	1	0	0	0	1	0	3	0	0	0	0	0	0	1	0	0	0	0	0
OPL33201.1 hypothetical protein AM593_02468, partial [Mytilus galloprovincialis]	0	0	1	0	0	0	0	0	0	0	1	0	0	0	0	0	0	0	0	0	1	0	0	0	0	0	2	0	0	0	0	0	0	0	1	0	0	1	0	0	0	0	0	1	0	0	0	0	0
OPL33200.1 hypothetical protein AM593_02469, partial [Mytilus galloprovincialis]	0	0	0	0	1	0	1	0	0	0	0	0	0	0	0	0	0	0	0	0	0	1	0	1	0	0	0	0	0	1	1	0	0	0	0	0	0	0	0	0	0	0	0	0	0	0	0	0	0
OPL33198.1 atp-binding mitochondrial-like cassette sub-family b member, partial [Mytilus galloprovincialis]	1	0	0	0	0	0	0	0	1	0	0	0	1	0	0	1	0	0	0	1	0	2	0	1	0	0	0	1	0	1	1	0	0	0	0	0	0	0	0	0	0	0	0	0	0	0	0	2	1
OPL33196.1 hypothetical protein AM593_04141, partial [Mytilus galloprovincialis]	0	0	1	0	0	0	0	0	1	0	2	0	0	0	0	2	0	0	0	0	2	1	0	0	0	0	0	0	0	0	0	0	0	0	1	0	1	1	0	0	0	0	0	0	0	0	0	1	0
OPL33195.1 hypothetical protein AM593_03859, partial [Mytilus galloprovincialis]	0	0	0	0	0	0	2	0	0	0	1	0	0	0	1	1	0	1	0	0	2	2	0	0	0	0	0	2	0	1	1	0	0	0	0	0	2	2	0	0	0	0	0	0	0	0	0	0	1
OPL33194.1 hypothetical protein AM593_06607, partial [Mytilus galloprovincialis]	0	0	1	0	0	1	0	0	0	0	0	0	0	0	0	2	0	0	0	1	2	2	0	2	0	0	0	3	0	0	0	0	0	0	1	0	1	0	0	0	0	0	0	0	0	0	0	1	1
OPL33193.1 hypothetical protein AM593_09328, partial [Mytilus galloprovincialis]	1	0	0	0	0	0	1	0	2	0	0	0	0	0	0	2	0	0	0	2	5	2	0	3	1	0	0	1	0	2	2	0	0	0	1	0	3	1	0	0	0	0	0	0	0	0	0	0	1
OPL33192.1 hypothetical protein AM593_01861, partial [Mytilus galloprovincialis]	2	0	1	0	0	0	2	0	3	0	2	0	3	0	0	3	0	1	0	1	4	3	0	2	0	0	3	4	1	3	1	0	0	0	2	0	1	6	0	1	0	0	0	0	0	0	0	2	3
OPL33189.1 deoxycytidylate deaminase, partial [Mytilus galloprovincialis]	2	0	0	0	0	0	0	0	0	0	0	0	0	0	0	0	0	0	1	0	0	1	0	1	0	0	0	0	0	0	1	0	0	0	2	0	1	0	0	0	0	0	0	0	0	0	0	0	1
OPL33188.1 hypothetical protein AM593_01212, partial [Mytilus galloprovincialis]	1	0	0	0	1	0	1	0	1	0	0	0	1	0	0	2	0	0	0	0	1	0	0	1	0	0	0	2	0	1	1	0	0	0	2	0	0	0	0	0	0	0	0	1	0	0	0	0	0
OPL33187.1 hypothetical protein AM593_09866, partial [Mytilus galloprovincialis]	2	0	6	0	0	0	0	0	0	0	0	0	0	0	1	0	0	0	0	2	5	0	0	4	0	0	0	1	1	0	4	2	0	0	2	2	2	3	0	2	0	0	0	0	0	0	0	0	6
OPL33185.1 hypothetical protein AM593_06668, partial [Mytilus galloprovincialis]	0	0	0	0	0	0	1	0	0	0	0	0	0	0	0	0	0	0	0	1	0	0	0	0	0	0	0	0	0	0	0	0	0	0	0	0	0	1	0	0	0	0	0	0	0	0	0	0	0
OPL33184.1 hypothetical protein AM593_06667, partial [Mytilus galloprovincialis]	0	0	0	0	0	0	0	0	1	0	0	0	0	0	0	0	0	0	0	0	1	0	0	0	0	0	1	0	0	0	0	0	0	0	0	0	0	0	0	0	0	0	0	0	0	0	0	0	0
OPL33182.1 hypothetical protein AM593_02254, partial [Mytilus galloprovincialis]	0	0	1	0	0	0	2	0	1	0	0	0	0	0	0	1	0	0	0	0	1	1	0	1	0	0	0	0	0	2	2	1	0	0	1	0	2	1	1	1	0	0	0	0	0	0	0	0	0
OPL33181.1 hypothetical protein AM593_07742, partial [Mytilus galloprovincialis]	4	0	0	0	0	0	1	0	5	0	4	0	1	0	0	4	0	1	2	2	2	1	0	3	0	0	1	1	0	3	1	0	0	0	0	0	8	3	0	1	0	0	0	0	0	0	0	0	1
OPL33180.1 hypothetical protein AM593_10407, partial [Mytilus galloprovincialis]	0	0	0	0	0	0	0	0	2	0	1	0	0	0	0	0	0	0	0	0	0	0	0	0	0	0	0	0	0	1	0	0	0	0	0	0	0	1	0	0	0	0	0	0	0	0	0	0	1
OPL33179.1 hypothetical protein AM593_09790, partial [Mytilus galloprovincialis]	2	0	0	0	1	0	0	0	4	0	5	0	1	0	0	2	0	0	1	1	1	0	0	0	0	0	0	1	0	1	0	0	0	0	2	0	1	4	0	0	0	0	0	0	0	0	0	4	3
OPL33178.1 tubulin chain gamma-1, partial [Mytilus galloprovincialis]	1	0	0	0	0	0	0	0	1	0	0	0	0	0	0	0	0	0	0	1	0	2	0	0	0	0	0	0	0	0	0	0	0	0	0	0	0	2	0	0	0	0	0	0	0	0	0	0	2
OPL33177.1 hypothetical protein AM593_00793, partial [Mytilus galloprovincialis]	4	0	1	0	0	0	0	0	7	0	1	0	0	0	0	0	0	0	0	0	0	1	0	0	0	0	0	0	0	1	0	0	0	0	0	0	2	0	0	0	0	0	0	0	0	0	0	0	0
OPL33176.1 hypothetical protein AM593_09943, partial [Mytilus galloprovincialis]	0	0	1	0	0	0	0	0	0	0	1	0	0	0	0	0	0	0	1	1	1	1	0	0	0	0	1	0	0	1	0	0	0	0	2	0	1	0	0	0	0	0	0	1	0	0	0	0	1
OPL33175.1 hypothetical protein AM593_09730, partial [Mytilus galloprovincialis]	0	0	2	0	1	1	1	0	0	0	0	0	1	0	0	0	0	0	0	0	1	1	0	0	0	0	1	0	0	1	0	0	0	0	1	0	0	1	0	0	0	0	0	0	0	0	0	3	1
OPL33171.1 hypothetical protein AM593_09901, partial [Mytilus galloprovincialis]	0	0	0	0	1	0	2	0	0	0	0	0	3	0	0	0	0	0	0	0	0	0	0	0	0	0	0	0	0	0	1	0	0	0	0	0	0	0	0	0	0	0	0	0	0	0	0	0	0
OPL33170.1 hypothetical protein AM593_10832, partial [Mytilus galloprovincialis]	3	0	0	0	0	0	3	0	1	0	2	0	0	0	0	1	0	0	2	4	1	1	0	2	0	0	1	2	0	1	2	0	1	0	1	0	1	0	0	0	0	0	0	0	0	0	0	0	1
OPL33169.1 hypothetical protein AM593_03404, partial [Mytilus galloprovincialis]	2	0	1	0	0	0	0	0	2	0	1	0	0	0	0	4	0	0	0	0	3	1	0	0	0	0	1	0	0	0	0	0	0	0	4	0	1	2	0	0	0	0	0	3	0	0	0	1	0
OPL33168.1 hypothetical protein AM593_03403, partial [Mytilus galloprovincialis]	2	0	0	0	0	0	0	0	1	0	2	0	1	0	0	0	0	0	0	1	1	0	0	2	0	0	4	1	0	0	1	0	0	0	2	0	3	2	0	0	0	0	0	1	1	0	0	0	1
OPL33166.1 high 9a-like affinity cgmp-specific 3-cyclic phosphodiesterase, partial [Mytilus galloprovincialis]	0	0	0	0	0	0	0	0	1	0	0	0	0	0	0	1	0	0	0	0	0	1	0	0	0	0	0	0	0	0	0	0	0	0	1	0	0	0	0	0	0	0	0	1	0	0	0	0	0
OPL33165.1 hypothetical protein AM593_03141, partial [Mytilus galloprovincialis]	0	0	1	0	0	0	0	0	0	0	0	0	1	0	0	0	0	0	0	1	0	0	0	0	0	0	0	0	0	2	2	0	0	0	0	0	1	0	0	0	0	0	0	0	0	0	0	1	0
OPL33164.1 hypothetical protein AM593_05231, partial [Mytilus galloprovincialis]	0	0	0	0	0	0	0	0	1	0	0	0	0	0	0	0	0	0	0	1	0	0	0	0	0	0	0	1	0	0	0	0	0	0	1	0	0	0	0	0	0	0	0	0	0	0	0	0	0
OPL33163.1 hypothetical protein AM593_04726, partial [Mytilus galloprovincialis]	1	0	0	0	0	0	2	0	1	0	2	0	1	0	0	0	0	0	1	1	1	2	0	2	0	0	0	1	0	1	2	1	0	0	0	0	3	2	0	0	0	0	0	0	0	0	0	1	0
OPL33162.1 hypothetical protein AM593_04725, partial [Mytilus galloprovincialis]	1	0	1	0	0	0	0	0	1	0	0	0	1	0	0	1	0	0	0	1	2	1	0	1	0	0	0	0	0	0	1	0	0	0	0	0	2	0	0	0	0	0	0	0	0	0	0	0	0
OPL33161.1 hypothetical protein AM593_08278, partial [Mytilus galloprovincialis]	1	0	1	0	0	0	1	0	0	0	1	0	0	0	0	1	0	0	0	1	1	0	0	1	0	0	0	0	0	0	0	0	0	0	0	0	0	1	0	0	0	0	0	0	0	0	0	1	0
OPL33160.1 hypothetical protein AM593_00889, partial [Mytilus galloprovincialis]	2	0	1	0	0	0	0	0	1	0	0	0	0	0	0	0	0	0	0	0	1	0	0	0	0	0	0	1	0	1	0	0	0	0	0	0	0	0	0	0	0	0	0	0	0	0	0	0	1
OPL33159.1 hypothetical protein AM593_00888, partial [Mytilus galloprovincialis]	2	0	0	0	0	0	0	0	1	0	0	0	1	0	0	1	0	0	0	0	2	1	0	2	0	0	0	0	0	2	1	0	0	0	0	0	0	1	0	0	0	0	0	1	0	0	0	1	1
OPL33157.1 nitric synthase oxide, partial [Mytilus galloprovincialis]	0	0	2	0	0	0	0	0	1	0	0	0	1	0	0	1	0	0	1	0	2	0	0	0	0	0	0	2	0	0	1	1	0	0	0	0	0	1	0	0	0	0	0	1	0	0	0	0	0
OPL33155.1 hypothetical protein AM593_02640, partial [Mytilus galloprovincialis]	2	0	0	0	1	0	0	0	0	0	0	0	0	0	0	1	0	0	1	0	1	0	0	0	0	0	0	1	0	1	1	0	0	0	1	0	0	0	0	0	0	0	0	0	0	0	0	1	1
OPL33153.1 taxoid 7-beta-hydroxylase-like, partial [Mytilus galloprovincialis]	0	0	0	0	0	0	0	0	1	0	0	0	0	0	0	0	0	1	0	0	1	0	0	1	0	0	0	1	0	1	0	0	0	0	2	0	0	0	0	0	0	0	0	0	0	0	0	0	1
OPL33146.1 integrator 3 complex subunit, partial [Mytilus galloprovincialis]	3	0	0	0	0	0	0	0	0	0	2	0	0	0	0	0	0	0	1	2	0	0	0	0	0	0	0	0	0	0	0	0	0	0	0	0	1	0	0	0	0	0	0	0	0	0	0	0	0
OPL33145.1 hypothetical protein AM593_08088, partial [Mytilus galloprovincialis]	2	0	0	0	0	0	0	0	0	0	1	0	0	0	0	1	0	0	0	0	0	0	0	1	0	0	0	1	0	0	1	0	0	0	2	0	0	1	0	0	0	0	0	0	0	0	0	2	2
OPL33144.1 jagged 1-like, partial [Mytilus galloprovincialis]	1	0	0	0	0	0	7	0	2	0	0	0	1	0	0	1	0	0	2	2	2	7	0	1	1	0	0	1	0	0	3	0	0	0	0	0	2	14	1	0	0	0	0	1	0	0	0	3	0
OPL33143.1 LOW QUALITY PROTEIN: hypothetical protein AM593_10298, partial [Mytilus galloprovincialis]	1	0	0	0	2	0	3	0	2	0	0	0	0	0	0	0	0	0	0	0	1	0	0	2	0	1	0	0	0	2	0	0	0	0	1	0	1	0	0	0	0	0	0	1	0	0	0	1	1
OPL33142.1 neuralized pats1, partial [Mytilus galloprovincialis]	3	0	0	0	0	0	2	0	3	0	2	0	1	0	0	1	0	0	1	1	2	4	0	1	0	0	0	0	0	1	3	1	0	0	0	0	2	1	0	0	0	0	0	0	0	0	0	1	1
OPL33138.1 hypothetical protein AM593_04898, partial [Mytilus galloprovincialis]	1	0	1	0	1	0	1	0	3	0	1	0	1	0	0	2	0	0	2	2	0	0	0	1	0	0	3	0	0	0	0	0	0	0	1	0	1	1	0	0	0	0	0	3	0	0	0	2	2
OPL33137.1 sh3 1 domain-containing protein 19 isoform, partial [Mytilus galloprovincialis]	2	0	0	0	0	0	0	0	0	0	1	0	0	0	1	0	0	0	0	0	0	1	0	2	0	0	0	0	0	2	1	1	0	0	0	0	2	1	0	0	0	0	0	0	0	0	0	1	0
OPL33136.1 hypothetical protein AM593_03062, partial [Mytilus galloprovincialis]	1	0	0	0	0	0	1	0	0	0	2	0	0	0	0	0	0	0	1	0	0	0	0	0	0	0	1	0	0	0	1	0	0	0	2	0	2	0	0	0	0	0	0	0	0	0	0	0	2
OPL33135.1 poly, partial [Mytilus galloprovincialis]	1	0	0	0	0	0	0	0	4	0	1	0	0	0	0	3	0	0	0	0	1	3	0	0	0	0	1	1	0	1	4	0	0	0	0	0	2	1	0	0	0	0	0	0	0	0	0	1	1
OPL33134.1 hypothetical protein AM593_03063, partial [Mytilus galloprovincialis]	0	0	0	0	0	0	0	0	0	0	1	0	0	0	0	2	0	0	0	0	0	0	0	1	0	0	1	0	0	1	2	0	0	0	1	0	1	1	0	0	0	0	0	2	0	0	0	1	1
OPL33132.1 poly endoribonuclease-c-like-specific, partial [Mytilus galloprovincialis]	0	0	0	0	1	0	2	0	1	0	1	0	0	0	0	1	0	0	0	0	0	3	0	0	0	0	2	3	0	2	1	0	0	0	0	0	2	1	0	0	0	0	0	0	0	0	0	1	2
OPL33130.1 choline dehydrogenase, partial [Mytilus galloprovincialis]	0	0	0	0	0	0	1	0	0	0	0	0	0	0	0	0	0	0	0	2	0	0	0	1	0	1	0	0	0	1	2	0	0	0	0	0	0	0	0	0	0	0	0	1	0	0	0	0	0
OPL33129.1 hypothetical protein AM593_10326, partial [Mytilus galloprovincialis]	4	0	1	0	0	0	1	0	1	0	2	0	0	0	0	1	0	0	0	1	0	0	0	1	0	0	1	0	0	1	1	0	0	0	1	0	0	1	0	0	0	0	0	0	0	0	0	1	0
OPL33127.1 hypothetical protein AM593_07557, partial [Mytilus galloprovincialis]	1	0	0	0	0	0	0	0	0	0	2	0	0	0	0	0	0	0	0	0	1	1	0	0	0	0	1	0	0	0	0	0	0	0	1	0	1	0	0	0	0	0	0	0	0	0	0	0	0
OPL33126.1 solute 1 carrier family facilitated glucose transporter member, partial [Mytilus galloprovincialis]	0	0	0	0	0	0	0	0	2	0	0	0	0	0	1	0	0	0	0	1	3	0	0	2	0	0	0	1	0	2	0	0	0	0	2	0	2	1	0	1	0	0	0	0	0	0	0	0	2
OPL33125.1 hypothetical protein AM593_07642, partial [Mytilus galloprovincialis]	2	0	0	0	0	0	0	0	0	0	0	0	0	0	0	2	0	0	0	0	0	1	0	0	0	0	0	3	0	0	0	0	0	0	0	0	0	1	0	0	0	0	0	1	0	0	0	1	1
OPL33124.1 hypothetical protein AM593_04177, partial [Mytilus galloprovincialis]	0	0	0	0	0	1	1	0	0	0	0	0	1	0	0	0	0	0	0	0	1	0	0	1	0	0	0	0	0	1	0	0	0	0	1	0	1	0	0	0	0	0	0	0	0	0	0	0	0
OPL33123.1 hypothetical protein AM593_09698, partial [Mytilus galloprovincialis]	0	0	0	0	0	0	0	0	0	0	0	0	0	0	0	0	0	0	0	2	1	0	0	2	0	1	0	0	0	0	3	0	1	0	0	0	2	1	0	0	0	0	0	0	0	0	0	1	0
OPL33122.1 insulin receptor-like, partial [Mytilus galloprovincialis]	1	0	2	0	0	0	0	0	3	0	1	0	0	0	0	2	0	0	0	1	0	3	0	0	0	0	0	0	0	0	0	0	0	0	0	0	0	2	0	0	0	0	0	0	0	0	0	1	1
OPL33121.1 hypothetical protein AM593_10673, partial [Mytilus galloprovincialis]	1	0	0	0	0	0	2	0	0	0	2	0	0	0	0	0	0	0	0	0	1	2	0	1	0	0	1	1	0	0	2	0	1	0	0	0	0	3	0	0	0	0	0	0	0	0	0	0	0
OPL33120.1 hypothetical protein AM593_04240, partial [Mytilus galloprovincialis]	4	0	1	0	0	0	1	0	4	0	3	0	1	0	0	0	0	0	1	3	1	1	0	1	0	0	2	2	0	1	1	0	0	0	1	0	1	0	0	0	0	0	0	1	0	0	0	1	1
OPL33119.1 hypothetical protein AM593_04239, partial [Mytilus galloprovincialis]	0	0	1	0	0	0	0	0	3	0	9	0	1	0	0	1	0	0	0	1	2	1	0	2	0	0	1	2	0	2	3	1	0	0	0	0	4	3	0	0	0	0	0	1	0	0	0	0	1
OPL33118.1 von willebrand factor 1 type egf and pentraxin domain-containing protein, partial [Mytilus galloprovincialis]	0	0	2	0	2	0	3	0	0	0	0	0	0	0	0	0	0	0	0	0	6	3	0	3	0	0	0	0	0	0	0	0	0	0	3	0	4	0	0	0	0	0	0	3	0	0	0	0	7
OPL33117.1 hypothetical protein AM593_06419, partial [Mytilus galloprovincialis]	0	0	0	0	0	0	0	0	0	0	0	0	0	0	0	0	0	0	0	0	0	0	0	0	0	0	0	0	0	0	0	0	0	0	0	0	0	0	0	0	0	0	0	0	0	0	0	0	0
OPL33116.1 hypothetical protein AM593_00865, partial [Mytilus galloprovincialis]	1	0	2	0	0	0	2	0	3	0	0	0	1	0	0	5	0	0	1	2	1	1	1	1	0	0	2	4	0	2	2	0	0	0	2	1	3	2	0	1	0	0	0	1	0	0	0	2	2
OPL33115.1 neuralized pats1, partial [Mytilus galloprovincialis]	1	0	0	0	1	0	2	0	3	0	2	0	1	0	0	0	0	0	0	0	1	2	1	0	0	0	0	1	0	0	0	0	0	0	1	0	1	1	0	0	0	0	0	0	0	0	0	0	0
OPL33113.1 hypothetical protein AM593_01139, partial [Mytilus galloprovincialis]	2	0	0	0	0	0	1	0	5	0	10	0	1	0	0	2	0	0	1	2	3	1	0	1	0	0	1	0	0	0	1	0	0	0	1	0	1	2	0	0	0	0	0	0	0	0	0	0	0
OPL33112.1 hypothetical protein AM593_00855, partial [Mytilus galloprovincialis]	0	0	1	0	0	1	3	0	4	0	0	0	0	0	0	1	0	0	0	1	0	2	0	0	0	0	0	0	0	1	2	0	0	0	0	0	0	0	0	0	0	0	0	0	0	0	0	0	0
OPL33111.1 hypothetical protein AM593_01041, partial [Mytilus galloprovincialis]	1	0	0	0	6	0	0	0	3	0	1	0	2	0	0	1	0	0	0	0	0	1	0	0	0	0	1	0	0	0	1	1	0	0	0	0	0	1	0	0	0	0	0	1	0	0	0	0	1
OPL33110.1 hypothetical protein AM593_10501, partial [Mytilus galloprovincialis]	0	0	0	0	0	0	1	0	0	0	0	0	0	0	0	1	0	0	1	0	0	0	0	0	0	0	0	0	0	0	0	0	0	0	0	0	0	1	0	0	0	0	0	0	0	0	0	0	0
OPL33109.1 hypothetical protein AM593_04872, partial [Mytilus galloprovincialis]	0	0	0	0	0	0	0	0	0	0	0	0	0	0	0	0	0	0	0	0	0	0	0	2	0	0	0	0	0	0	0	0	0	0	0	0	0	2	0	1	0	0	0	0	0	0	0	0	1
OPL33108.1 hypothetical protein AM593_04871, partial [Mytilus galloprovincialis]	1	0	2	0	0	0	0	0	1	0	0	0	0	0	0	1	0	0	0	0	1	0	0	0	0	0	0	0	0	1	0	0	0	0	1	0	0	2	0	0	0	0	0	0	0	0	0	0	0
OPL33106.1 hypothetical protein AM593_04395, partial [Mytilus galloprovincialis]	2	0	0	0	0	0	0	0	3	0	1	0	0	0	0	0	0	0	0	0	0	2	0	0	0	0	1	0	0	0	1	0	0	0	1	0	1	0	0	0	0	0	0	1	0	0	0	2	0
OPL33105.1 hypothetical protein AM593_10623, partial [Mytilus galloprovincialis]	1	0	0	0	0	0	1	0	2	0	2	0	0	0	0	0	0	0	0	0	0	0	0	1	1	0	0	3	0	0	0	0	0	0	1	0	1	1	0	0	0	0	0	1	0	0	0	0	0
OPL33104.1 hypothetical protein AM593_03464, partial [Mytilus galloprovincialis]	0	0	0	0	0	0	0	0	1	0	1	0	0	0	0	0	0	0	0	1	1	0	0	1	0	0	0	0	0	0	1	0	0	0	0	0	0	0	0	0	0	0	0	0	0	0	0	0	0
OPL33103.1 hypothetical protein AM593_10196, partial [Mytilus galloprovincialis]	2	0	1	0	0	0	0	0	0	0	0	0	1	0	0	1	0	0	0	0	0	1	0	4	0	0	1	0	0	3	1	1	0	0	0	0	2	1	0	1	1	0	0	0	0	0	0	0	0
OPL33100.1 hypothetical protein AM593_01299, partial [Mytilus galloprovincialis]	0	0	0	0	0	0	0	0	0	0	1	0	0	0	0	0	0	0	0	0	0	0	0	0	0	0	0	0	0	0	0	0	0	0	1	0	0	0	0	0	0	0	0	0	0	0	0	0	0
OPL33099.1 hypothetical protein AM593_08917, partial [Mytilus galloprovincialis]	0	0	0	0	1	0	1	0	3	0	1	0	1	1	0	0	0	0	1	0	0	2	0	3	0	0	0	1	0	0	1	0	0	0	1	0	4	4	0	0	0	0	0	2	0	0	0	3	3
OPL33097.1 hypothetical protein AM593_06690, partial [Mytilus galloprovincialis]	0	0	2	0	2	0	1	0	0	0	3	0	1	0	0	2	0	0	0	0	2	1	0	1	0	0	1	1	0	0	0	0	0	0	0	0	0	1	0	0	1	0	0	1	0	0	0	1	0
OPL33095.1 hypothetical protein AM593_08969, partial [Mytilus galloprovincialis]	0	0	1	0	0	0	0	0	0	0	0	0	0	0	1	0	0	0	0	1	0	1	0	1	0	0	0	1	0	0	2	1	0	0	0	0	0	0	0	0	0	0	0	0	0	0	0	0	0
OPL33094.1 hypothetical protein AM593_07966, partial [Mytilus galloprovincialis]	0	0	0	0	0	0	0	0	1	0	1	0	0	0	0	1	0	0	0	1	1	0	0	1	0	0	0	0	0	1	1	0	0	0	0	0	0	0	0	0	0	0	0	0	0	0	0	0	0
OPL33093.1 fibrinogen-related protein, partial [Mytilus galloprovincialis]	1	0	0	0	0	0	1	0	2	0	0	0	1	0	0	3	0	1	0	0	2	0	1	3	1	0	0	4	1	0	1	0	0	0	3	0	4	1	0	0	1	0	0	0	0	0	0	2	2
OPL33092.1 hypothetical protein AM593_09803, partial [Mytilus galloprovincialis]	3	0	1	0	1	0	1	0	3	0	1	0	0	0	0	1	0	0	0	0	0	1	0	1	0	1	1	2	1	1	1	0	0	0	2	0	1	2	0	0	0	0	0	0	0	0	0	0	1
OPL33091.1 hypothetical protein AM593_09154, partial [Mytilus galloprovincialis]	0	0	2	0	0	0	0	0	0	0	1	0	0	0	0	0	0	0	0	0	0	0	0	0	0	0	0	0	0	0	1	0	0	0	0	0	1	0	0	0	0	0	0	0	0	0	0	0	0
OPL33090.1 hypothetical protein AM593_05194, partial [Mytilus galloprovincialis]	1	0	0	0	0	0	0	0	0	0	0	0	0	0	5	1	0	0	1	7	3	0	0	10	4	2	8	1	0	3	11	3	3	0	2	1	1	2	0	3	0	0	0	0	0	0	0	5	0
OPL33088.1 hypothetical protein AM593_07062, partial [Mytilus galloprovincialis]	0	0	1	0	0	0	0	0	1	0	1	0	0	0	0	0	0	0	0	0	0	0	0	0	0	0	1	0	0	0	0	0	0	0	0	0	0	1	0	0	0	0	0	0	0	0	0	0	0
OPL33087.1 hypothetical protein AM593_02179, partial [Mytilus galloprovincialis]	2	0	4	0	0	0	1	0	4	0	3	0	1	0	0	1	0	0	0	1	1	1	0	1	0	0	1	7	0	0	0	0	0	0	1	0	0	1	0	0	0	0	0	0	0	0	0	0	1
OPL33086.1 hypothetical protein AM593_02483, partial [Mytilus galloprovincialis]	1	0	0	0	1	0	1	0	0	0	2	0	1	0	1	2	0	0	0	0	0	0	0	0	0	0	0	0	0	0	0	0	0	0	0	0	1	1	0	0	0	0	0	0	0	0	0	0	0
OPL33085.1 hypothetical protein AM593_02484, partial [Mytilus galloprovincialis]	0	0	0	0	0	0	0	0	1	0	0	0	0	0	0	0	0	0	1	0	0	0	0	0	0	0	0	0	0	0	0	0	0	0	0	0	0	0	0	0	0	0	0	0	0	0	0	0	0
OPL33083.1 hypothetical protein AM593_05033, partial [Mytilus galloprovincialis]	4	0	1	0	0	0	1	0	6	0	6	0	2	0	0	1	0	0	0	1	2	0	0	1	0	0	1	1	0	0	1	0	0	0	1	0	4	3	0	0	0	0	0	1	0	0	0	1	1
OPL33082.1 hypothetical protein AM593_10254, partial [Mytilus galloprovincialis]	2	0	0	0	0	0	0	0	2	0	0	0	0	0	0	0	0	0	0	0	0	0	0	0	0	0	1	0	0	0	0	0	0	0	0	0	0	0	0	0	0	0	0	0	0	0	0	1	0
OPL33081.1 hypothetical protein AM593_02951, partial [Mytilus galloprovincialis]	1	0	0	0	0	0	0	0	0	0	0	0	1	0	0	1	0	0	1	0	1	1	0	0	0	0	0	0	0	0	0	0	0	0	0	0	0	0	0	0	0	0	0	0	0	0	0	0	1
OPL33080.1 phosphoserine phosphatase, partial [Mytilus galloprovincialis]	0	0	1	0	1	0	0	0	0	0	0	0	0	0	0	2	0	0	1	1	1	1	0	1	1	0	0	0	0	1	2	0	1	0	2	0	0	1	0	0	0	0	0	0	0	0	0	0	1
OPL33079.1 hypothetical protein AM593_09026, partial [Mytilus galloprovincialis]	0	0	0	0	0	0	0	0	0	0	1	0	1	0	0	0	0	0	1	0	0	0	0	1	0	0	0	2	1	1	0	0	0	0	0	0	0	1	0	0	1	0	0	0	0	0	0	0	0
OPL33078.1 solute 2 carrier family 23 member, partial [Mytilus galloprovincialis]	0	0	0	0	0	0	0	0	0	0	0	0	0	0	0	0	0	0	0	0	0	0	0	1	1	0	0	0	0	2	1	0	0	0	1	0	1	0	0	0	0	0	0	0	0	0	0	1	0
OPL33077.1 death-associated 1 protein kinase, partial [Mytilus galloprovincialis]	2	0	1	0	1	0	0	0	1	0	3	0	0	0	0	2	0	0	0	2	0	2	0	2	0	0	0	1	0	0	0	0	0	0	4	0	5	1	0	0	1	0	0	0	0	0	0	1	2
OPL33076.1 hypothetical protein AM593_09501, partial [Mytilus galloprovincialis]	1	0	0	0	0	0	1	0	0	0	0	0	0	0	0	0	0	0	0	0	1	1	0	0	0	0	0	0	0	0	2	0	0	0	0	0	1	0	0	0	0	0	0	0	0	0	0	0	0
OPL33071.1 hypothetical protein AM593_03266, partial [Mytilus galloprovincialis]	1	0	1	0	1	0	0	0	3	0	2	0	0	0	0	1	0	0	0	2	1	0	0	0	0	0	0	4	0	0	0	0	0	0	0	0	0	2	0	0	0	0	0	0	0	0	0	1	0
OPL33070.1 hypothetical protein AM593_03164, partial [Mytilus galloprovincialis]	0	0	0	0	0	0	0	0	1	0	1	0	0	0	0	2	1	0	0	0	0	1	0	1	0	1	0	0	0	0	1	0	0	0	1	0	0	0	0	0	0	0	0	0	0	0	0	0	1
OPL33069.1 hypothetical protein AM593_09662, partial [Mytilus galloprovincialis]	0	0	0	0	0	0	1	0	0	0	0	0	0	0	0	1	0	0	1	0	1	0	0	1	0	0	2	1	0	0	1	0	0	0	1	1	1	2	0	0	0	0	0	1	0	0	0	1	2
OPL33068.1 hypothetical protein AM593_08963, partial [Mytilus galloprovincialis]	1	0	2	0	0	0	1	0	4	0	3	0	0	0	0	1	0	0	0	0	1	3	0	1	0	0	2	1	0	2	1	0	0	0	2	0	2	1	0	0	0	0	0	1	0	0	0	0	2
OPL33066.1 isoform, partial [Mytilus galloprovincialis]	3	0	0	0	0	0	0	0	1	0	0	0	1	0	0	0	0	0	0	0	1	0	0	1	0	1	2	0	0	0	0	0	0	0	0	0	0	0	0	0	0	0	0	0	0	0	0	0	0
OPL33065.1 hypothetical protein AM593_04597, partial [Mytilus galloprovincialis]	0	0	1	0	0	0	1	0	1	0	0	0	0	0	0	0	0	0	0	0	5	1	0	2	0	0	1	0	0	0	2	0	0	0	2	0	1	1	0	0	0	0	0	1	0	0	0	2	0
OPL33064.1 hypothetical protein AM593_04596, partial [Mytilus galloprovincialis]	2	0	1	0	0	0	0	0	1	0	2	0	1	0	0	3	0	0	0	1	0	0	0	0	0	0	0	0	0	0	0	0	0	0	0	0	3	2	0	0	0	0	0	0	0	0	0	2	0
OPL33063.1 hypothetical protein AM593_06802, partial [Mytilus galloprovincialis]	0	0	1	0	0	0	1	0	2	0	4	0	2	0	0	0	0	0	0	0	0	2	0	1	0	0	2	1	0	1	1	0	0	0	3	0	1	2	0	0	0	0	0	0	0	0	0	2	1
OPL33060.1 tetratricopeptide 16 repeat protein, partial [Mytilus galloprovincialis]	1	0	1	0	1	0	1	0	1	0	1	0	1	0	0	1	0	0	0	3	0	1	0	0	0	0	2	1	0	0	0	0	0	0	0	0	1	1	0	0	0	0	0	0	0	0	0	1	1
OPL33059.1 hypothetical protein AM593_09491, partial [Mytilus galloprovincialis]	0	0	0	0	0	0	2	0	1	0	2	0	0	0	0	0	0	0	1	0	1	0	0	1	1	0	1	0	0	1	1	0	0	0	1	0	1	1	0	0	0	0	0	0	0	0	0	0	0
OPL33058.1 ankyrin 1 repeat and fyve domain-containing protein, partial [Mytilus galloprovincialis]	3	0	1	0	0	0	0	0	2	0	1	0	0	0	0	2	0	0	0	0	0	3	0	1	0	1	0	0	0	0	1	0	0	0	0	1	1	0	0	0	0	0	0	0	0	0	0	1	0
OPL33057.1 hypothetical protein AM593_07150, partial [Mytilus galloprovincialis]	1	0	0	0	1	0	4	0	0	0	1	0	1	0	0	0	0	0	0	1	1	0	0	1	0	0	0	0	0	0	0	0	0	0	0	0	3	0	0	0	0	0	0	1	0	0	0	1	1
OPL33056.1 26-sterol mitochondrial, partial [Mytilus galloprovincialis]	0	0	0	0	0	0	0	0	0	0	0	0	0	0	0	1	0	0	0	1	0	0	0	0	0	0	0	0	0	0	1	0	0	0	0	0	0	0	0	0	0	0	0	1	0	0	0	1	0
OPL33055.1 hypothetical protein AM593_06606, partial [Mytilus galloprovincialis]	1	0	2	0	1	0	0	0	1	0	0	0	1	0	0	1	0	0	0	0	2	1	0	0	0	0	3	1	0	2	0	0	0	0	2	0	1	0	0	0	0	0	0	0	0	0	0	2	1
OPL33054.1 hypothetical protein AM593_08609, partial [Mytilus galloprovincialis]	1	0	0	0	0	0	4	0	9	0	7	0	1	0	0	3	0	0	0	2	3	2	0	0	0	0	1	1	0	3	0	0	0	0	2	0	2	1	0	0	0	0	0	1	0	0	0	1	1
OPL33053.1 hypothetical protein AM593_01444, partial [Mytilus galloprovincialis]	2	0	0	0	0	0	2	0	2	0	2	0	1	0	0	0	0	0	0	1	1	2	0	0	0	0	0	1	0	0	0	0	0	0	0	0	0	3	0	0	0	0	0	0	0	0	0	0	0
OPL33052.1 hypothetical protein AM593_04460, partial [Mytilus galloprovincialis]	3	0	0	0	0	0	3	0	3	0	1	0	2	0	0	1	0	0	1	5	0	1	0	5	1	0	2	2	0	2	0	0	0	0	1	0	2	3	0	0	1	0	0	2	0	0	0	0	0
OPL33051.1 hypothetical protein AM593_08651, partial [Mytilus galloprovincialis]	3	0	1	0	0	0	0	0	2	0	1	0	0	0	0	1	0	1	1	0	5	1	0	2	0	0	1	2	1	1	3	1	0	0	2	0	2	2	0	1	0	0	0	3	0	0	0	1	1
OPL33050.1 hypothetical protein AM593_07051, partial [Mytilus galloprovincialis]	0	0	0	0	1	0	0	0	0	0	1	0	0	0	0	0	0	0	0	0	0	0	0	0	0	0	0	1	0	0	1	0	0	0	1	0	0	0	0	0	0	0	0	0	0	0	0	2	0
OPL33048.1 hypothetical protein AM593_05977, partial [Mytilus galloprovincialis]	2	0	0	0	0	0	2	0	2	0	5	0	0	0	0	0	0	0	0	2	2	3	0	1	0	0	0	0	0	0	0	0	0	0	0	0	4	1	0	0	0	0	0	0	0	0	0	0	0
OPL33046.1 hypothetical protein AM593_05215, partial [Mytilus galloprovincialis]	2	0	1	0	1	1	1	0	2	0	1	0	0	0	1	0	0	0	0	2	2	2	0	4	0	0	1	1	0	0	0	0	0	0	1	0	1	2	0	0	0	0	0	1	0	0	0	3	0
OPL33045.1 hypothetical protein AM593_06168, partial [Mytilus galloprovincialis]	1	0	0	0	0	0	0	0	2	0	0	0	0	0	0	0	0	0	0	0	0	0	0	1	0	0	0	1	0	0	0	0	0	0	0	0	0	2	0	0	0	0	0	0	0	0	0	1	0
OPL33044.1 chitin synthase, partial [Mytilus galloprovincialis]	0	0	0	0	0	0	1	0	0	0	0	0	0	0	0	0	0	0	0	0	0	1	0	0	0	0	0	1	0	0	1	0	0	0	0	0	0	1	0	0	0	0	0	0	0	0	0	0	0
OPL33043.1 heterogeneous l nuclear ribonucleoprotein, partial [Mytilus galloprovincialis]	2	0	1	0	0	1	1	0	1	0	1	0	1	0	0	0	0	0	1	1	0	1	0	1	0	0	0	0	0	0	1	0	0	0	0	0	1	3	0	0	0	0	0	0	0	0	0	2	1
OPL33042.1 tryptophan-trna cytoplasmic, partial [Mytilus galloprovincialis]	1	0	1	0	0	0	0	0	1	0	3	0	0	0	0	0	0	0	0	0	3	2	0	2	0	0	1	0	0	1	1	0	0	0	0	0	1	0	0	0	0	0	0	1	0	0	0	0	0
OPL33041.1 dicer (drh-1)-like related helicase family member, partial [Mytilus galloprovincialis]	1	0	0	0	0	0	0	0	1	0	1	0	0	0	0	0	0	0	0	1	0	1	0	0	0	0	0	1	0	0	0	0	0	0	0	0	0	0	0	0	0	0	0	0	0	0	0	0	1
OPL33040.1 hypothetical protein AM593_02563, partial [Mytilus galloprovincialis]	1	0	0	0	0	0	1	0	1	0	3	0	1	0	0	0	0	0	1	2	1	2	0	0	0	0	2	0	0	1	1	0	0	0	2	0	1	1	0	0	0	0	0	1	0	0	0	2	1
OPL33039.1 hypothetical protein AM593_08977, partial [Mytilus galloprovincialis]	0	0	1	0	0	0	0	0	1	0	3	0	0	0	0	0	0	0	0	0	0	0	0	0	0	0	1	0	0	0	1	0	0	0	1	0	0	1	0	0	0	0	0	0	0	0	0	0	0
OPL33038.1 hypothetical protein AM593_03892, partial [Mytilus galloprovincialis]	1	0	1	0	0	0	0	0	0	0	2	0	0	0	0	0	0	0	0	0	0	0	0	0	0	0	0	0	0	1	0	0	0	0	0	0	1	0	0	0	0	0	0	0	0	0	0	0	0
OPL33037.1 dynein axonemal assembly factor, partial [Mytilus galloprovincialis]	0	0	0	0	1	1	1	0	6	0	7	0	1	0	0	1	0	0	0	0	1	4	0	1	0	0	0	0	0	1	1	0	0	0	0	0	0	2	0	0	0	0	0	0	0	0	0	0	0
OPL33035.1 transient receptor potential cation channel subfamily m member, partial [Mytilus galloprovincialis]	1	0	0	0	0	0	0	0	0	0	0	0	1	0	0	0	0	0	0	0	1	1	0	0	0	0	0	0	0	2	0	0	0	0	1	0	1	0	0	0	0	0	0	0	0	0	0	0	0
OPL33034.1 hypothetical protein AM593_00722, partial [Mytilus galloprovincialis]	1	0	0	0	2	0	2	0	5	0	3	0	1	0	0	0	0	0	0	0	4	1	0	2	0	1	1	0	0	0	2	0	0	0	1	0	1	0	0	0	0	0	0	0	0	0	0	0	0
OPL33033.1 hypothetical protein AM593_00723, partial [Mytilus galloprovincialis]	1	0	1	0	0	0	3	0	0	0	1	0	0	0	0	0	0	0	0	2	0	2	0	0	0	0	0	1	0	0	1	0	0	0	0	0	1	2	0	0	0	0	0	1	0	0	0	0	1
OPL33029.1 calpain-a-like x1 isoform, partial [Mytilus galloprovincialis]	1	0	2	0	1	0	3	0	2	0	1	0	2	0	0	0	0	0	3	2	0	3	0	3	1	0	3	3	0	4	2	0	0	0	6	0	1	4	0	0	1	0	0	1	0	0	0	0	1
OPL33028.1 plasminogen-like x2 isoform, partial [Mytilus galloprovincialis]	2	0	1	0	0	0	1	0	2	0	2	0	2	0	0	0	0	0	0	0	3	2	0	1	0	0	0	0	0	0	0	0	0	0	3	0	0	2	0	0	0	0	0	4	0	0	0	1	0
OPL33026.1 hypothetical protein AM593_04315, partial [Mytilus galloprovincialis]	0	0	0	0	0	1	1	0	1	0	1	0	0	0	0	0	0	0	0	0	0	0	0	0	0	0	2	0	0	1	0	0	0	0	0	0	0	0	0	0	0	0	0	0	0	0	0	0	0
OPL33024.1 hypothetical protein AM593_10662, partial [Mytilus galloprovincialis]	0	0	0	0	0	0	1	0	0	0	0	0	0	0	0	0	0	0	0	0	1	0	0	1	0	0	0	0	0	0	1	0	0	0	1	0	0	1	0	0	1	0	0	0	0	0	0	0	0
OPL33023.1 hypothetical protein AM593_09920, partial [Mytilus galloprovincialis]	0	0	0	0	0	0	0	0	1	0	4	0	0	0	0	0	0	0	1	0	0	3	0	2	0	1	0	0	0	0	0	0	0	0	0	0	0	0	0	0	0	0	0	0	0	0	0	0	1
OPL33022.1 hypothetical protein AM593_00101, partial [Mytilus galloprovincialis]	2	0	1	0	0	0	0	0	1	0	1	0	1	0	0	3	0	0	0	0	1	0	0	1	0	0	0	2	0	0	0	0	0	0	1	0	1	1	0	1	0	0	0	1	0	0	0	0	1
OPL33021.1 hypothetical protein AM593_03777, partial [Mytilus galloprovincialis]	0	0	0	0	0	0	0	0	1	0	1	0	0	0	1	1	0	0	0	1	0	0	0	1	0	0	0	2	0	0	2	1	0	0	1	0	1	1	0	0	0	0	0	0	0	0	0	0	0
OPL33019.1 e3 mib2 ubiquitin-protein ligase, partial [Mytilus galloprovincialis]	0	0	0	0	0	0	1	0	1	0	1	0	2	0	0	1	0	0	1	0	1	0	0	2	1	0	1	1	0	1	1	0	0	0	0	0	0	3	0	0	0	0	0	0	0	0	0	1	1
OPL33018.1 hypothetical protein AM593_00619, partial [Mytilus galloprovincialis]	5	0	3	0	0	0	3	0	4	0	4	0	0	0	0	3	0	0	0	1	2	1	0	3	0	0	2	4	0	0	1	1	1	0	0	0	5	2	0	0	0	0	0	3	0	0	0	1	2
OPL33017.1 hypothetical protein AM593_10306, partial [Mytilus galloprovincialis]	4	0	1	0	0	0	0	0	1	0	0	0	0	0	1	0	0	0	0	0	1	0	0	2	0	0	1	0	0	0	2	0	0	0	0	0	2	0	0	0	1	0	0	0	0	0	0	0	1
OPL33016.1 hypothetical protein AM593_01282, partial [Mytilus galloprovincialis]	0	0	3	0	0	0	3	0	1	0	3	0	0	0	0	0	0	0	0	1	0	0	0	1	0	0	0	0	0	0	0	0	0	0	0	0	1	2	0	0	1	0	0	2	0	0	0	0	0
OPL33015.1 hypothetical protein AM593_08516, partial [Mytilus galloprovincialis]	3	0	0	0	0	0	3	0	1	0	4	0	2	0	0	7	1	1	1	0	1	2	0	1	0	0	0	2	0	3	1	0	0	0	4	0	2	5	0	1	0	0	0	1	0	0	0	1	1
OPL33014.1 hypothetical protein AM593_08482, partial [Mytilus galloprovincialis]	1	0	0	0	0	0	1	0	0	0	1	0	0	0	0	1	0	0	0	0	1	1	0	0	0	0	0	0	0	0	0	0	0	0	0	0	0	0	0	0	0	0	0	0	0	0	0	0	1
OPL33013.1 hypothetical protein AM593_08483, partial [Mytilus galloprovincialis]	3	0	0	0	0	0	1	0	0	0	2	0	0	0	0	3	0	0	0	0	0	1	0	1	0	0	1	1	0	0	0	0	0	0	1	0	2	2	0	0	0	0	0	0	0	0	0	1	2
OPL33012.1 baculoviral 2 iap repeat-containing protein, partial [Mytilus galloprovincialis]	1	0	0	0	1	0	1	0	2	0	2	0	2	0	0	3	0	0	0	1	4	2	0	0	0	0	2	1	0	4	1	0	0	0	1	0	0	1	0	0	0	0	0	0	0	0	0	0	2
OPL33011.1 atp-dependent recq-like dna helicase, partial [Mytilus galloprovincialis]	1	0	0	0	0	0	0	0	2	0	1	0	0	0	0	2	0	0	0	1	2	1	0	0	0	0	2	1	0	1	1	0	0	0	0	0	1	0	0	0	0	0	0	0	0	0	0	0	1
OPL33010.1 hypothetical protein AM593_01898, partial [Mytilus galloprovincialis]	2	0	0	0	0	0	0	0	0	0	0	0	1	0	0	1	0	0	0	0	2	0	0	1	0	0	0	1	0	2	1	0	0	0	0	0	2	0	0	0	0	0	0	2	0	0	0	0	2
OPL33009.1 hypothetical protein AM593_01897, partial [Mytilus galloprovincialis]	3	0	0	0	0	0	1	0	4	0	5	0	1	0	0	1	0	0	0	0	3	5	0	2	0	0	1	0	0	4	2	0	0	0	0	0	4	3	0	0	0	0	0	1	0	0	0	1	0
OPL33007.1 hypothetical protein AM593_08685, partial [Mytilus galloprovincialis]	1	0	1	0	0	1	2	0	2	0	4	0	2	0	1	0	0	0	0	1	1	2	0	0	0	0	2	1	0	0	4	2	0	0	5	1	1	1	0	0	0	0	0	0	0	0	0	2	0
OPL33005.1 hypothetical protein AM593_00226, partial [Mytilus galloprovincialis]	1	0	1	0	0	0	2	0	1	0	2	0	0	0	0	1	0	0	1	1	1	1	0	1	0	0	0	0	0	1	0	0	0	0	0	0	0	1	0	0	0	0	0	0	0	0	0	1	0
OPL33004.1 hypothetical protein AM593_07035, partial [Mytilus galloprovincialis]	0	0	0	0	0	0	0	0	1	0	0	0	2	0	0	1	0	0	0	1	1	1	0	1	0	0	0	0	0	1	2	1	0	0	3	0	1	0	1	0	0	0	0	2	0	0	0	1	0
OPL33003.1 hypothetical protein AM593_07034, partial [Mytilus galloprovincialis]	0	0	1	0	0	0	0	0	3	0	1	0	0	0	0	1	0	0	0	1	0	0	0	2	0	0	0	0	0	0	4	0	0	0	0	0	0	1	1	1	1	0	0	2	0	0	0	2	1
OPL33002.1 hypothetical protein AM593_07033, partial [Mytilus galloprovincialis]	0	0	0	0	0	0	1	0	1	0	0	0	0	0	0	1	0	0	0	0	0	0	0	0	0	0	0	0	0	1	2	0	0	0	0	0	0	0	0	0	0	0	0	1	0	0	0	0	0
OPL32999.1 integrin alpha-4, partial [Mytilus galloprovincialis]	1	0	1	0	0	2	3	0	1	0	1	0	1	0	0	1	0	0	0	2	1	2	1	1	0	0	1	0	0	1	2	0	0	0	1	0	1	1	1	1	0	0	0	0	0	0	0	0	0
OPL32996.1 hypothetical protein AM593_01194, partial [Mytilus galloprovincialis]	2	0	0	0	0	0	0	0	0	0	3	0	0	0	0	0	0	0	0	1	1	0	0	0	0	0	0	1	0	0	0	0	0	0	0	0	0	1	0	0	0	0	0	0	0	0	0	0	0
OPL32991.1 alkaline isozyme tissue-nonspecific, partial [Mytilus galloprovincialis]	2	0	1	0	0	0	1	0	4	0	2	0	0	0	0	1	0	0	0	4	5	3	0	3	1	0	1	1	0	0	2	1	0	0	0	0	1	2	0	0	0	0	0	0	0	0	0	2	1
OPL32990.1 hypothetical protein AM593_02435, partial [Mytilus galloprovincialis]	1	0	2	0	1	0	0	0	0	0	1	0	1	0	0	0	0	0	0	0	0	0	0	0	0	0	0	1	0	1	0	0	0	0	0	0	0	1	0	0	0	0	0	0	0	0	0	0	0
OPL32989.1 sodium-driven exchanger chloride bicarbonate, partial [Mytilus galloprovincialis]	2	0	1	0	0	0	0	0	1	0	0	0	0	0	0	0	0	0	0	0	1	0	0	0	0	0	0	2	0	2	1	0	0	0	0	0	0	0	0	0	0	0	0	0	0	0	0	0	1
OPL32988.1 hypothetical protein AM593_10364, partial [Mytilus galloprovincialis]	0	0	0	0	1	1	1	0	4	0	2	0	2	0	0	1	0	0	0	1	0	1	0	1	0	1	0	1	0	0	1	0	0	0	1	0	2	0	0	0	0	0	0	0	0	0	0	1	1
OPL32986.1 hypothetical protein AM593_07731, partial [Mytilus galloprovincialis]	0	0	0	0	0	0	0	0	1	0	0	0	0	0	0	0	0	0	0	1	0	2	0	0	0	0	0	0	0	0	1	0	0	0	0	0	0	0	0	0	0	0	0	0	0	0	0	0	0
OPL32982.1 hypothetical protein AM593_04970, partial [Mytilus galloprovincialis]	1	0	0	0	0	0	1	0	1	0	0	0	2	0	0	1	0	0	0	0	0	0	0	2	0	0	0	1	0	1	0	0	0	0	2	0	1	0	0	0	0	0	0	1	0	0	0	0	1
OPL32980.1 n-acylglucosamine 2-epimerase, partial [Mytilus galloprovincialis]	0	0	0	0	0	0	0	0	4	0	1	0	1	0	0	0	0	0	0	0	0	1	0	0	0	0	0	1	0	0	0	0	0	0	0	0	0	1	0	0	0	0	0	0	0	0	0	0	1
OPL32979.1 isoform a, partial [Mytilus galloprovincialis]	0	0	0	0	0	0	0	0	0	0	2	0	0	0	0	1	0	0	0	0	2	0	0	1	0	0	0	2	0	1	0	0	0	0	0	0	0	0	0	0	1	0	0	0	0	0	0	0	0
OPL32978.1 glutamate 2 receptor, partial [Mytilus galloprovincialis]	6	0	0	0	0	0	4	0	2	0	3	0	0	0	0	2	0	0	1	2	0	1	0	2	0	0	0	4	0	3	2	0	0	0	1	0	0	8	0	0	0	0	0	1	0	0	0	0	1
OPL32975.1 hypothetical protein AM593_03830, partial [Mytilus galloprovincialis]	2	0	0	0	0	0	0	0	0	0	1	0	0	0	0	1	0	0	0	0	0	0	0	0	0	0	0	0	0	0	0	0	0	0	0	0	0	0	0	0	0	0	0	0	0	0	0	0	0
OPL32974.1 hypothetical protein AM593_02820, partial [Mytilus galloprovincialis]	1	0	1	0	0	0	0	0	0	0	0	0	0	0	0	1	0	0	0	1	0	0	0	0	0	0	1	0	0	0	1	0	0	0	0	0	1	0	0	0	0	0	0	1	0	0	0	0	0
OPL32973.1 hypothetical protein AM593_09529, partial [Mytilus galloprovincialis]	0	0	0	0	1	0	1	0	1	0	0	0	0	0	0	2	0	0	0	0	2	2	0	0	0	0	1	1	0	0	0	0	0	0	0	0	2	0	0	0	0	0	0	2	0	0	0	1	0
OPL32972.1 uncharacterized protein AM593_09528, partial [Mytilus galloprovincialis]	0	0	0	0	3	0	1	0	0	0	0	0	0	0	0	1	0	0	0	0	1	0	0	4	1	1	0	1	0	0	0	0	0	0	3	0	3	0	0	0	0	0	0	0	0	0	0	0	5
OPL32971.1 eyes c isoform, partial [Mytilus galloprovincialis]	0	0	0	0	0	0	0	0	0	0	0	0	0	0	0	0	0	0	0	0	1	0	0	2	0	0	0	0	0	0	0	0	0	0	1	0	1	0	0	0	0	0	0	0	0	0	0	0	2
OPL32970.1 hypothetical protein AM593_00724, partial [Mytilus galloprovincialis]	1	0	2	0	0	0	2	0	1	0	1	0	0	0	0	1	0	0	0	0	1	0	0	2	0	0	1	0	0	1	2	0	0	0	0	0	1	3	0	0	0	0	0	1	0	0	0	1	1
OPL32968.1 mam 1 domain containing glycosylphosphatidylinositol anchor, partial [Mytilus galloprovincialis]	0	0	0	0	0	0	0	0	2	0	0	0	1	0	0	0	0	0	0	1	0	2	0	1	0	0	0	0	0	0	1	1	0	0	0	0	2	1	0	0	0	0	0	0	0	0	0	0	0
OPL32967.1 hypothetical protein AM593_07550, partial [Mytilus galloprovincialis]	0	0	0	0	0	0	1	0	4	0	1	0	1	0	0	3	0	0	0	2	2	2	0	2	0	0	2	0	0	1	2	0	0	0	1	0	2	1	0	0	0	0	0	3	0	0	0	0	2
OPL32966.1 hypothetical protein AM593_06564, partial [Mytilus galloprovincialis]	0	0	0	0	0	0	0	0	0	0	0	0	0	0	0	1	1	0	0	0	0	0	0	0	0	0	1	0	0	0	0	0	0	0	0	0	2	1	0	0	0	0	0	0	0	0	0	0	0
OPL32965.1 hypothetical protein AM593_00972, partial [Mytilus galloprovincialis]	0	0	0	0	0	0	0	0	1	0	0	0	0	0	0	1	0	0	0	1	0	1	0	0	0	0	1	0	0	0	0	0	0	0	0	0	0	0	0	0	0	0	0	0	0	0	0	0	0
OPL32963.1 hypothetical protein AM593_00240, partial [Mytilus galloprovincialis]	2	0	2	0	1	0	0	0	1	0	0	0	1	0	0	0	0	0	0	2	1	1	0	1	0	0	0	1	0	1	0	0	0	0	2	0	0	0	0	0	0	0	0	0	0	0	0	1	1
OPL32961.1 hypothetical protein AM593_04588, partial [Mytilus galloprovincialis]	1	0	1	0	0	1	1	0	8	0	6	0	5	1	0	3	0	0	2	2	3	2	0	0	0	0	1	2	0	3	2	0	0	0	2	0	2	4	0	0	0	0	0	0	0	0	0	4	1
OPL32958.1 hypothetical protein AM593_04347, partial [Mytilus galloprovincialis]	0	0	0	0	0	1	1	0	1	0	2	0	0	0	0	2	0	0	0	0	1	1	0	1	0	0	2	0	0	2	1	0	0	0	0	0	0	1	0	0	0	0	0	2	0	0	0	0	0
OPL32956.1 caax 2-like prenyl protease, partial [Mytilus galloprovincialis]	0	0	1	0	0	0	0	0	0	0	0	0	1	0	0	0	0	0	0	1	0	1	0	0	0	0	0	1	0	0	0	0	0	0	0	0	0	1	0	0	0	0	0	0	0	0	0	0	1
OPL32955.1 hypothetical protein AM593_02963, partial [Mytilus galloprovincialis]	0	0	1	0	0	0	2	0	1	0	3	0	2	0	0	3	0	2	2	2	2	2	0	0	0	0	0	3	0	3	3	0	0	0	1	0	4	1	0	0	0	0	0	0	0	0	0	0	2
OPL32954.1 hypothetical protein AM593_06906, partial [Mytilus galloprovincialis]	2	0	0	0	0	0	0	0	1	0	1	0	0	0	0	0	0	0	1	2	1	0	0	0	0	0	0	1	0	1	1	0	0	0	0	0	1	2	0	0	0	0	0	0	0	0	0	0	0
OPL32953.1 hypothetical protein AM593_01188, partial [Mytilus galloprovincialis]	3	0	0	0	0	0	0	0	0	0	1	0	0	0	0	1	0	1	0	0	1	0	0	3	0	0	0	3	0	0	2	0	1	0	0	0	2	1	0	0	0	0	0	1	0	0	0	0	0
OPL32952.1 stanniocalcin-like protein, partial [Mytilus galloprovincialis]	1	0	0	0	0	0	1	0	1	0	0	0	0	0	0	1	0	0	1	3	0	0	1	3	0	0	1	1	0	1	1	0	0	0	1	0	1	0	0	0	0	0	0	0	0	0	0	2	3
OPL32951.1 39s mitochondrial ribosomal protein, partial [Mytilus galloprovincialis]	1	0	0	0	0	0	0	0	0	0	1	0	0	0	0	1	0	0	2	2	1	0	0	0	0	0	1	0	0	0	1	1	0	0	0	0	1	0	0	0	0	0	0	0	0	0	0	0	1
OPL32949.1 hypothetical protein AM593_10502, partial [Mytilus galloprovincialis]	2	0	0	0	0	1	0	0	1	0	0	0	0	0	0	1	0	0	0	0	0	0	0	0	0	0	0	0	0	0	0	0	0	0	1	0	0	1	0	0	0	0	0	0	0	0	0	0	1
OPL32948.1 hypothetical protein AM593_08961, partial [Mytilus galloprovincialis]	3	0	0	0	0	0	1	0	2	0	1	0	0	0	0	1	0	0	1	1	2	1	0	0	0	0	1	0	0	0	2	0	0	0	0	0	0	0	0	0	0	0	0	0	0	0	0	2	2
OPL32946.1 e3 lrsam1 ubiquitin-protein ligase, partial [Mytilus galloprovincialis]	0	0	2	0	0	0	0	0	0	0	1	0	0	0	0	0	0	0	1	1	0	0	0	0	0	0	0	0	0	1	0	0	0	0	1	0	0	0	0	0	0	0	0	0	0	0	0	0	0
OPL32939.1 atp-dependent dna helicase, partial [Mytilus galloprovincialis]	1	0	1	0	0	0	0	0	0	0	1	0	0	0	0	1	0	0	0	0	1	1	0	0	0	0	0	1	0	0	1	0	0	0	0	0	0	1	0	0	0	0	0	0	0	0	0	0	0
OPL32938.1 hypothetical protein AM593_05241, partial [Mytilus galloprovincialis]	1	0	0	0	0	1	2	0	3	0	2	0	1	0	0	0	0	0	0	0	0	0	0	1	1	0	1	2	1	0	1	0	0	0	2	0	0	2	0	1	0	0	0	0	0	0	0	0	0
OPL32936.1 vacuolar h, partial [Mytilus galloprovincialis]	0	0	0	0	0	0	0	0	3	0	0	0	0	0	0	0	0	0	0	0	1	0	0	0	0	0	1	1	0	0	1	0	0	0	0	0	0	0	0	0	0	0	0	0	0	0	0	0	0
OPL32933.1 multidrug 1 resistance-associated protein, partial [Mytilus galloprovincialis]	1	0	0	0	0	1	1	0	1	0	0	0	1	0	0	1	0	0	1	2	0	1	0	1	1	0	1	0	0	0	1	0	0	0	1	0	2	1	1	0	0	0	0	0	0	0	0	0	0
OPL32931.1 hypothetical protein AM593_03476, partial [Mytilus galloprovincialis]	0	0	0	0	0	0	1	0	1	0	0	0	1	0	0	0	0	0	0	0	0	0	0	0	0	0	0	0	0	1	0	0	0	0	1	0	2	0	0	0	0	0	0	0	0	0	0	0	1
OPL32928.1 hypothetical protein AM593_03469, partial [Mytilus galloprovincialis]	3	0	1	0	2	0	1	0	0	0	0	0	0	0	0	0	0	0	0	0	0	1	0	0	0	0	0	0	0	0	0	0	0	0	0	0	1	1	0	0	0	0	0	3	0	0	0	0	1
OPL32927.1 hypothetical protein AM593_08791, partial [Mytilus galloprovincialis]	1	0	0	0	0	0	0	0	1	0	2	0	4	1	0	1	0	0	0	1	1	0	0	1	0	0	3	0	0	1	0	0	0	0	1	0	4	0	0	0	0	0	0	2	0	0	0	0	1
OPL32926.1 hypothetical protein AM593_08842, partial [Mytilus galloprovincialis]	1	0	0	0	1	0	1	0	1	0	1	0	0	0	1	1	0	0	0	4	0	0	0	1	0	0	0	2	0	1	1	0	0	0	2	0	2	2	0	0	0	0	0	0	0	0	0	0	0
OPL32924.1 hypothetical protein AM593_09675, partial [Mytilus galloprovincialis]	2	0	0	0	0	0	0	0	2	0	0	0	0	0	0	0	0	0	0	0	0	0	0	0	0	0	1	1	0	0	1	0	0	0	1	0	0	1	0	0	0	0	0	1	0	0	0	0	0
OPL32918.1 hypothetical protein AM593_10776, partial [Mytilus galloprovincialis]	0	0	0	0	0	1	1	0	1	0	1	0	1	0	0	1	0	0	0	1	0	0	0	1	1	0	0	2	0	0	0	0	0	0	1	0	2	1	0	0	0	0	0	1	0	0	0	1	3
OPL32917.1 inhibitor of apoptosis, partial [Mytilus galloprovincialis]	2	0	1	0	1	0	1	0	3	0	1	0	2	0	0	1	0	0	0	1	1	1	0	1	0	0	1	0	0	0	1	0	0	0	2	0	0	1	0	0	0	0	0	0	0	0	0	0	2
OPL32914.1 hypothetical protein AM593_06972, partial [Mytilus galloprovincialis]	0	0	0	0	1	0	1	0	0	0	1	0	1	0	1	1	0	0	0	0	0	0	0	1	0	0	0	0	0	0	0	0	0	0	1	0	1	0	0	1	0	0	0	0	0	0	0	2	0
OPL32913.1 hypothetical protein AM593_03489, partial [Mytilus galloprovincialis]	0	0	0	0	0	0	0	0	0	0	0	0	0	0	0	0	0	0	0	0	0	0	0	0	0	0	0	2	0	0	0	0	0	0	0	0	0	0	0	0	0	0	0	0	0	0	0	1	0
OPL32912.1 hypothetical protein AM593_03488, partial [Mytilus galloprovincialis]	0	0	0	0	0	0	0	0	0	0	3	0	0	0	0	0	0	0	0	0	0	0	0	0	0	0	0	0	0	0	0	0	0	0	0	0	0	0	0	0	0	0	0	1	0	0	0	0	0
OPL32908.1 malate dehydrogenase, partial [Mytilus galloprovincialis]	0	0	1	0	1	0	0	0	0	0	1	0	1	1	0	0	0	0	1	0	2	1	0	2	0	0	0	4	1	0	1	0	0	0	3	0	1	2	0	0	1	0	0	1	0	0	0	0	0
OPL32907.1 hypothetical protein AM593_09711, partial [Mytilus galloprovincialis]	0	0	0	0	0	0	0	0	2	0	0	0	0	0	0	1	0	0	0	0	1	1	0	0	0	0	0	0	0	0	0	0	0	0	0	0	0	0	0	0	0	0	0	0	0	0	0	2	2
OPL32906.1 hypothetical protein AM593_06903, partial [Mytilus galloprovincialis]	0	0	1	0	1	0	0	0	0	0	0	0	1	0	0	0	0	0	0	0	0	0	0	0	0	0	0	0	0	0	0	0	0	0	0	0	0	1	0	0	0	0	0	0	0	0	0	0	0
OPL32905.1 hypothetical protein AM593_10178, partial [Mytilus galloprovincialis]	2	0	0	0	1	0	0	0	0	0	1	0	0	0	0	0	0	0	1	0	1	0	0	0	0	0	0	0	0	0	0	0	0	0	0	0	0	3	0	0	0	0	0	0	0	0	0	1	0
OPL32902.1 hypothetical protein AM593_08090, partial [Mytilus galloprovincialis]	1	0	0	0	0	0	2	0	1	0	1	0	1	1	0	2	0	0	0	0	3	0	0	2	0	0	1	9	1	1	2	1	0	0	1	0	3	0	0	2	0	0	0	2	0	0	0	0	0
OPL32901.1 hypothetical protein AM593_02600, partial [Mytilus galloprovincialis]	0	0	0	0	1	0	0	0	1	0	1	0	0	0	0	0	0	0	0	0	0	0	0	0	0	0	0	0	0	0	0	0	0	0	0	0	0	0	0	0	0	0	0	0	0	0	0	0	0
OPL32900.1 hypothetical protein AM593_08611, partial [Mytilus galloprovincialis]	1	0	1	0	0	0	0	0	0	0	0	0	0	0	0	0	0	0	1	1	0	0	0	2	0	0	0	0	0	1	1	0	0	0	0	0	0	1	0	0	0	0	0	0	0	0	0	0	0
OPL32899.1 hypothetical protein AM593_08610, partial [Mytilus galloprovincialis]	0	0	0	0	0	0	0	0	0	0	0	0	0	0	0	0	0	0	0	0	0	0	0	0	0	0	1	0	0	0	0	0	0	0	0	0	0	0	0	0	0	0	0	0	0	0	0	0	0
OPL32893.1 immune-4 lectin-like receptor, partial [Mytilus galloprovincialis]	0	0	0	0	0	0	1	0	3	0	2	0	0	0	0	0	0	0	0	1	2	1	0	1	0	0	1	0	0	2	2	0	0	0	0	0	0	1	0	0	0	0	0	0	0	0	0	1	2
OPL32892.1 hypothetical protein AM593_04428, partial [Mytilus galloprovincialis]	0	0	0	0	0	0	1	0	1	0	0	0	0	0	0	0	0	0	0	0	1	0	0	0	0	0	1	0	0	0	1	0	0	0	0	0	0	1	0	0	0	0	0	0	0	0	0	1	0
OPL32887.1 sodium-driven exchanger chloride bicarbonate, partial [Mytilus galloprovincialis]	0	0	0	0	0	1	0	0	0	0	2	0	0	0	0	1	0	0	0	0	0	1	0	0	0	0	1	0	0	1	0	0	0	0	0	0	2	0	0	0	0	0	0	1	0	0	0	0	0
OPL32884.1 uncharacterized protein AM593_05900, partial [Mytilus galloprovincialis]	1	0	0	0	0	0	1	0	1	0	0	0	1	0	0	1	0	0	0	0	0	0	0	1	0	0	0	0	0	0	0	0	0	0	0	0	0	0	0	0	0	0	0	0	0	0	0	0	0
OPL32883.1 hypothetical protein AM593_05901, partial [Mytilus galloprovincialis]	0	0	1	0	0	0	0	0	0	0	0	0	0	0	0	0	0	0	0	0	0	0	0	0	0	0	0	0	0	0	1	0	0	0	0	0	0	0	0	0	0	0	0	0	0	0	0	0	0
OPL32882.1 uncharacterized protein AM593_05252, partial [Mytilus galloprovincialis]	1	0	1	0	0	0	0	0	0	0	1	0	1	0	0	0	0	0	3	1	0	2	0	3	0	0	0	1	0	0	2	1	1	0	0	0	1	1	0	0	1	0	0	1	0	0	0	2	0
OPL32881.1 hypothetical protein AM593_07621, partial [Mytilus galloprovincialis]	0	0	0	0	0	0	1	0	0	0	0	0	0	0	0	0	0	0	0	0	0	1	0	0	0	0	0	1	0	0	0	0	0	0	1	0	0	2	0	0	0	0	0	0	0	0	0	1	0
OPL32880.1 camp-responsive x3 element modulator isoform, partial [Mytilus galloprovincialis]	0	0	1	0	0	0	2	0	1	0	1	0	0	0	0	2	0	0	0	1	3	1	0	1	0	0	1	0	0	1	0	0	0	0	1	0	3	2	0	0	0	0	0	2	0	0	0	2	0
OPL32878.1 hypothetical protein AM593_05071, partial [Mytilus galloprovincialis]	0	0	0	0	0	0	0	0	1	0	1	0	1	0	0	0	0	0	0	0	0	1	0	1	0	0	0	0	0	0	0	0	0	0	0	0	0	1	0	0	1	0	0	1	0	0	0	1	0
OPL32877.1 hypothetical protein AM593_05072, partial [Mytilus galloprovincialis]	0	0	0	0	0	0	0	0	1	0	0	0	0	0	0	0	0	0	0	0	0	0	0	0	0	0	0	0	0	0	0	0	0	0	0	0	0	0	0	0	0	0	0	0	0	0	0	0	0
OPL32876.1 deoxynucleoside samhd1-like triphosphate triphosphohydrolase, partial [Mytilus galloprovincialis]	0	0	0	0	0	0	1	0	1	0	0	0	0	0	0	0	0	0	0	0	0	2	0	0	0	0	0	0	0	1	1	0	0	0	1	0	0	0	0	0	0	0	0	1	0	0	0	0	1
OPL32875.1 hypothetical protein AM593_05918, partial [Mytilus galloprovincialis]	1	0	0	0	1	0	2	0	3	0	0	0	0	1	0	1	0	0	1	0	2	0	0	3	0	0	0	0	0	1	1	0	0	0	3	0	2	1	0	0	0	0	0	0	0	0	0	4	0
OPL32874.1 proteasome subunit beta 4, partial [Mytilus galloprovincialis]	1	0	0	0	0	0	0	0	0	0	0	0	0	0	0	0	0	0	0	0	0	0	0	0	0	0	0	1	0	0	1	0	0	0	0	0	0	0	0	0	0	0	0	0	0	0	0	0	2
OPL32873.1 hypothetical protein AM593_01190, partial [Mytilus galloprovincialis]	1	0	1	0	0	0	0	0	0	0	0	0	0	0	0	0	0	0	0	0	0	0	0	0	0	0	0	0	0	0	0	0	0	0	0	0	1	0	0	0	0	0	0	0	0	0	0	0	1
OPL32872.1 hypothetical protein AM593_01191, partial [Mytilus galloprovincialis]	2	0	0	0	0	0	4	0	0	0	1	0	1	0	0	0	0	0	1	2	3	1	0	0	0	0	3	1	0	0	0	0	0	0	1	0	1	1	0	0	0	0	0	1	0	0	0	0	0
OPL32870.1 lysosome-associated 1 membrane glycoprotein, partial [Mytilus galloprovincialis]	3	0	1	0	0	0	0	0	3	0	0	0	0	0	0	1	0	0	0	1	3	1	0	1	0	0	1	1	1	0	0	0	0	0	2	0	1	1	0	0	0	0	0	0	0	0	0	0	0
OPL32869.1 hypothetical protein AM593_05453, partial [Mytilus galloprovincialis]	0	0	0	0	0	0	0	0	0	0	1	0	1	0	0	1	0	0	0	1	0	2	0	1	0	0	0	0	0	1	0	0	0	0	0	0	0	1	0	0	0	0	0	1	0	0	0	2	3
OPL32868.1 hypothetical protein AM593_01810, partial [Mytilus galloprovincialis]	3	0	0	0	0	0	0	0	0	0	3	0	0	0	0	1	0	0	1	0	1	1	0	2	0	0	1	0	0	0	1	0	0	0	0	0	0	0	0	0	1	0	0	0	0	0	0	2	1
OPL32867.1 hypothetical protein AM593_01841, partial [Mytilus galloprovincialis]	0	0	1	0	0	1	1	0	2	0	2	0	4	0	0	1	0	0	0	0	1	2	0	1	0	0	2	0	0	0	0	0	0	0	4	0	0	1	0	0	0	0	0	3	0	0	0	2	0
OPL32866.1 hypothetical protein AM593_08257, partial [Mytilus galloprovincialis]	2	0	0	0	0	0	0	0	4	0	2	0	0	0	0	0	0	0	0	5	1	1	0	1	0	0	1	1	0	0	0	0	0	0	1	0	1	0	0	0	0	0	0	1	0	0	0	0	0
OPL32861.1 hypothetical protein AM593_05034, partial [Mytilus galloprovincialis]	1	0	0	0	0	0	1	0	1	0	2	0	0	0	0	1	0	0	0	2	1	2	1	2	0	1	1	0	0	2	4	1	1	0	0	0	3	2	1	0	0	0	0	1	0	0	0	1	0
OPL32860.1 eukaryotic l translation initiation factor 3 subunit, partial [Mytilus galloprovincialis]	0	0	1	0	0	0	1	0	2	0	0	0	1	0	0	1	0	0	2	0	0	1	0	1	0	0	2	0	0	2	0	0	0	0	1	0	0	1	0	0	0	0	0	2	0	0	0	1	1
OPL32857.1 hemicentin-1, partial [Mytilus galloprovincialis]	0	0	1	0	0	0	0	0	0	0	1	0	0	0	0	1	0	0	0	2	0	1	0	4	0	1	2	0	0	0	2	0	0	0	2	0	2	1	0	1	0	0	0	1	0	0	0	1	1
OPL32853.1 hypothetical protein AM593_07276, partial [Mytilus galloprovincialis]	1	0	0	0	0	0	0	0	0	0	0	0	1	0	0	0	0	0	0	0	2	0	0	0	0	0	0	0	0	0	0	0	0	0	0	0	1	0	0	0	0	0	0	0	0	0	0	0	0
OPL32852.1 hypothetical protein AM593_00863, partial [Mytilus galloprovincialis]	0	0	1	0	0	0	1	0	2	0	0	0	0	0	0	0	0	0	0	1	1	0	0	0	0	0	0	0	0	0	0	0	0	0	1	0	1	1	0	0	0	0	0	0	0	0	0	0	0
OPL32850.1 hypothetical protein AM593_07414, partial [Mytilus galloprovincialis]	0	0	0	0	0	0	1	0	1	0	2	0	1	0	0	0	0	0	0	0	0	1	0	0	0	0	0	1	0	0	0	0	0	0	0	0	0	1	0	0	0	0	0	0	0	0	0	0	0
OPL32849.1 hypothetical protein AM593_07084, partial [Mytilus galloprovincialis]	0	0	0	0	0	0	0	0	1	0	0	0	0	0	0	1	1	0	0	0	0	0	0	0	0	0	0	0	0	0	0	0	0	0	0	0	1	0	0	0	0	0	0	0	0	0	0	0	1
OPL32848.1 hypothetical protein AM593_07083, partial [Mytilus galloprovincialis]	0	0	0	0	0	0	0	0	1	0	0	0	1	0	0	1	0	0	0	0	0	0	0	0	0	0	0	0	0	0	0	0	0	0	0	0	0	0	0	0	0	0	0	1	0	0	0	0	0
OPL32847.1 hypothetical protein AM593_07413, partial [Mytilus galloprovincialis]	0	0	0	0	0	0	1	0	2	0	2	0	0	1	0	0	0	0	0	1	1	0	0	0	0	0	0	0	0	0	1	0	0	0	1	0	1	0	0	0	0	0	0	0	0	0	0	0	1
OPL32846.1 phosphonopyruvate decarboxylase, partial [Mytilus galloprovincialis]	1	0	0	0	0	0	0	0	0	0	0	0	0	0	0	0	0	0	1	0	0	1	0	2	0	0	0	4	0	0	2	0	0	0	1	0	0	0	0	0	0	0	0	2	0	0	0	2	1
OPL32845.1 hypothetical protein AM593_07519, partial [Mytilus galloprovincialis]	0	0	0	0	0	0	4	0	1	0	1	0	1	0	0	1	0	0	0	0	0	0	0	1	0	0	1	0	0	1	1	0	1	0	0	0	0	1	0	0	0	0	0	0	0	0	0	1	0
OPL32844.1 hypothetical protein AM593_06187, partial [Mytilus galloprovincialis]	0	0	0	0	0	1	0	0	1	0	1	0	0	0	0	1	0	0	0	0	1	2	0	0	0	0	1	0	0	0	0	0	0	0	0	0	0	0	0	0	0	0	0	0	0	0	0	0	1
OPL32843.1 beta-6-galactosyltransferase, partial [Mytilus galloprovincialis]	0	0	0	0	0	0	0	0	0	0	0	0	0	0	0	0	0	0	1	0	0	0	0	1	0	0	2	0	0	0	0	0	0	0	0	0	1	0	0	0	1	0	0	0	0	0	0	0	1
OPL32842.1 hypothetical protein AM593_00175, partial [Mytilus galloprovincialis]	1	0	0	0	0	0	0	0	0	0	1	0	0	0	1	0	0	0	0	2	0	2	0	1	0	1	1	2	0	0	0	0	0	0	1	0	0	1	0	0	1	0	0	0	0	0	0	4	0
OPL32841.1 hypothetical protein AM593_00176, partial [Mytilus galloprovincialis]	0	0	0	0	0	0	0	0	0	0	1	0	0	0	0	0	0	0	1	0	1	1	0	2	0	2	1	1	0	1	0	0	0	0	1	0	0	0	0	0	1	0	0	0	0	0	0	4	0
OPL32839.1 hypothetical protein AM593_10376, partial [Mytilus galloprovincialis]	1	0	1	0	0	0	1	0	3	0	0	0	0	0	0	0	0	0	0	1	2	0	0	0	0	0	1	0	0	0	2	0	0	0	1	0	0	3	0	0	0	0	0	1	0	0	0	0	1
OPL32836.1 fad synthase, partial [Mytilus galloprovincialis]	0	0	0	0	0	0	0	0	0	0	1	0	0	0	0	0	0	1	0	0	0	0	0	1	0	0	0	0	0	0	0	0	0	0	1	0	0	0	0	0	0	0	0	0	0	0	0	0	1
OPL32835.1 dna beta polymerase, partial [Mytilus galloprovincialis]	1	1	0	0	0	0	1	0	0	0	1	0	1	0	0	1	0	0	0	1	0	1	0	0	0	0	1	2	0	1	3	0	0	0	0	0	0	0	0	0	0	0	0	1	0	0	0	0	0
OPL32831.1 hypothetical protein AM593_09885, partial [Mytilus galloprovincialis]	2	0	1	0	1	0	0	0	2	0	2	0	0	0	0	2	0	0	0	0	0	0	0	0	0	0	0	0	0	0	0	0	0	0	0	0	0	1	0	0	0	0	0	0	0	0	0	0	0
OPL32826.1 hypothetical protein AM593_09195, partial [Mytilus galloprovincialis]	1	0	0	0	0	0	0	0	0	0	0	0	1	0	1	0	0	0	0	0	3	0	0	1	0	1	0	2	0	0	0	0	0	0	1	0	2	3	0	0	0	0	0	0	0	0	0	0	0
OPL32825.1 hemicentin-1 lowquality protein, partial [Mytilus galloprovincialis]	0	0	1	0	0	0	0	0	0	0	1	0	0	0	0	2	0	0	0	2	0	2	0	0	0	0	1	1	0	0	2	0	0	0	0	0	2	1	0	0	0	0	0	1	0	0	0	2	0
OPL32824.1 hypothetical protein AM593_08693, partial [Mytilus galloprovincialis]	0	0	0	0	1	0	1	0	1	0	2	0	1	0	0	1	0	0	0	2	2	3	0	1	1	1	0	1	0	1	2	0	0	0	1	0	1	0	0	0	0	0	0	1	0	0	0	1	0
OPL32821.1 hypothetical protein AM593_02297, partial [Mytilus galloprovincialis]	0	0	0	0	0	0	1	0	1	0	2	0	0	0	0	1	0	0	1	0	2	1	0	0	0	0	1	0	0	1	0	0	0	0	0	0	1	1	0	0	0	0	0	1	0	0	0	2	1
OPL32819.1 hypothetical protein AM593_01874, partial [Mytilus galloprovincialis]	0	0	0	0	1	1	1	0	1	0	0	0	0	0	0	1	0	0	0	0	0	0	0	1	0	0	1	0	0	1	1	1	0	0	1	0	2	1	0	0	0	0	0	1	0	0	0	1	0
OPL32818.1 hypothetical protein AM593_03482, partial [Mytilus galloprovincialis]	5	0	1	0	3	0	3	0	5	0	2	0	3	0	1	1	0	0	0	2	6	5	0	3	0	0	3	3	0	1	3	1	0	0	4	0	2	6	0	0	0	0	0	3	0	0	0	3	0
OPL32817.1 hypothetical protein AM593_04753, partial [Mytilus galloprovincialis]	1	0	1	0	0	0	0	0	1	0	0	0	0	0	0	1	0	0	0	0	1	0	0	0	0	0	0	1	0	1	0	0	0	0	0	0	0	1	0	0	0	0	0	0	0	0	0	0	0
OPL32816.1 hypothetical protein AM593_04754, partial [Mytilus galloprovincialis]	3	0	0	0	0	0	0	0	1	0	0	0	0	0	0	1	0	0	0	0	0	0	0	0	0	0	0	0	0	1	0	0	0	0	0	0	0	1	0	0	0	0	0	0	0	0	0	0	0
OPL32815.1 hypothetical protein AM593_04943, partial [Mytilus galloprovincialis]	1	0	1	0	0	0	0	0	0	0	2	0	1	0	0	1	0	0	0	0	2	0	0	1	0	0	0	0	0	0	0	0	0	0	1	0	2	0	0	0	0	0	0	0	0	0	0	3	0
OPL32814.1 hypothetical protein AM593_07233, partial [Mytilus galloprovincialis]	2	0	1	0	0	0	0	0	0	0	2	0	0	0	0	3	1	0	0	1	0	1	0	1	0	0	0	0	0	2	2	0	0	0	1	0	2	0	0	0	0	0	0	0	0	0	0	2	3
OPL32813.1 hypothetical protein AM593_04783, partial [Mytilus galloprovincialis]	1	0	0	0	0	0	0	0	1	0	1	0	1	0	0	3	0	0	0	1	3	1	0	1	0	0	0	1	0	1	0	0	0	0	2	0	1	0	0	0	1	0	0	0	0	0	0	1	0
OPL32812.1 hypothetical protein AM593_04782, partial [Mytilus galloprovincialis]	2	0	0	0	0	0	0	0	0	0	1	0	0	0	0	0	0	0	0	0	0	0	0	0	0	0	0	1	0	0	0	0	0	0	0	0	0	1	0	0	0	0	0	0	0	0	0	0	0
OPL32810.1 hypothetical protein AM593_10450, partial [Mytilus galloprovincialis]	1	0	1	0	0	0	3	0	1	0	1	0	2	0	0	0	0	0	0	0	5	2	0	1	0	0	1	0	0	1	1	0	0	0	1	0	2	2	1	0	0	0	0	0	0	0	0	1	5
OPL32807.1 hypothetical protein AM593_05891, partial [Mytilus galloprovincialis]	1	0	0	0	0	0	0	0	0	0	1	0	1	0	0	0	0	0	0	0	1	1	0	0	0	0	0	1	0	0	0	0	0	0	0	0	0	2	0	0	0	0	0	0	0	0	0	0	0
OPL32806.1 hypothetical protein AM593_09413, partial [Mytilus galloprovincialis]	4	0	2	0	0	0	0	0	0	0	3	0	1	0	1	3	1	0	1	0	3	0	0	2	0	0	0	0	0	1	1	0	0	0	1	0	2	2	0	0	0	0	0	1	0	0	0	3	3
OPL32805.1 hypothetical protein AM593_10343, partial [Mytilus galloprovincialis]	0	0	0	0	0	0	0	0	0	0	1	0	0	0	0	1	0	0	0	0	0	0	0	1	0	0	0	1	0	0	0	0	0	0	0	0	0	1	0	0	0	0	0	0	0	0	0	1	0
OPL32804.1 hypothetical protein AM593_10342, partial [Mytilus galloprovincialis]	1	0	0	0	2	0	1	0	0	0	0	0	0	0	0	1	0	0	0	2	0	0	0	3	0	0	1	1	0	1	0	0	0	0	1	0	0	1	0	0	0	0	0	0	0	0	0	0	3
OPL32803.1 mechanosensory 2 protein, partial [Mytilus galloprovincialis]	2	0	0	0	0	0	0	0	1	0	1	0	0	0	0	0	0	0	1	0	0	0	0	0	0	0	1	1	0	0	0	0	0	0	0	0	0	1	0	0	0	0	0	0	0	0	0	0	0
OPL32802.1 hypothetical protein AM593_03471, partial [Mytilus galloprovincialis]	1	0	0	0	0	0	0	0	0	0	1	0	0	0	0	0	0	0	1	1	0	0	0	0	0	0	0	0	0	0	0	0	0	0	1	0	0	0	0	0	0	0	0	0	0	0	0	1	0
OPL32801.1 hypothetical protein AM593_01107, partial [Mytilus galloprovincialis]	1	0	2	0	0	0	1	0	1	0	1	0	1	1	0	2	0	0	1	2	2	3	0	0	0	0	3	2	0	1	0	0	0	0	0	0	0	3	0	0	0	0	0	1	0	0	0	1	1
OPL32799.1 hypothetical protein AM593_05223, partial [Mytilus galloprovincialis]	2	0	1	0	0	0	2	0	2	0	1	0	2	0	0	2	0	0	1	1	0	1	0	1	0	0	3	7	1	2	3	0	0	0	3	0	4	1	0	1	0	0	0	0	0	0	0	3	2
OPL32797.1 hypothetical protein AM593_02555, partial [Mytilus galloprovincialis]	1	0	0	0	0	0	0	0	1	0	1	0	0	0	0	1	0	0	1	0	2	1	0	1	1	0	0	1	0	0	2	0	0	0	1	0	4	0	0	0	0	0	0	0	0	0	0	1	3
OPL32796.1 hypothetical protein AM593_03683, partial [Mytilus galloprovincialis]	0	0	0	0	0	0	0	0	2	0	1	0	3	0	0	1	0	0	0	0	0	0	0	1	0	0	2	0	0	0	0	0	0	0	3	0	0	0	0	0	0	0	0	0	0	0	0	0	0
OPL32793.1 hypothetical protein AM593_01742, partial [Mytilus galloprovincialis]	0	0	1	0	0	0	0	0	0	0	0	0	0	0	0	0	0	0	0	0	0	0	0	0	0	0	0	0	0	0	0	0	0	0	0	0	0	0	0	0	0	0	0	1	0	0	0	0	0
OPL32792.1 hypothetical protein AM593_01741, partial [Mytilus galloprovincialis]	1	0	0	0	0	0	0	0	0	0	0	0	0	0	0	0	0	0	0	0	0	0	0	0	0	0	0	0	0	0	0	0	0	0	1	0	1	0	0	0	0	0	0	0	0	0	0	1	1
OPL32790.1 hypothetical protein AM593_01500, partial [Mytilus galloprovincialis]	0	0	0	0	0	0	1	0	2	0	0	0	1	0	0	1	0	0	0	0	1	0	0	0	0	0	0	0	0	1	0	0	0	0	0	0	0	0	0	0	0	0	0	0	0	0	0	1	0
OPL32789.1 hypothetical protein AM593_02462, partial [Mytilus galloprovincialis]	0	0	2	0	0	0	1	0	0	0	1	0	0	0	0	1	0	0	0	0	0	0	0	1	0	0	0	0	0	0	0	0	0	0	0	0	0	0	0	0	0	0	0	0	0	0	0	0	0
OPL32788.1 heat 2-like repeat-containing protein, partial [Mytilus galloprovincialis]	1	0	2	0	0	0	1	0	2	0	0	0	0	0	0	1	0	0	0	1	0	0	0	1	0	0	0	1	0	0	0	0	0	0	0	0	0	0	0	0	0	0	0	0	0	0	0	0	0
OPL32787.1 putative 13a3-like cation-transporting atpase, partial [Mytilus galloprovincialis]	0	0	1	0	1	0	0	0	0	0	0	0	0	0	0	1	0	0	0	0	0	0	0	0	0	0	0	0	0	0	0	0	0	0	0	0	0	0	0	0	0	0	0	0	0	0	0	0	1
OPL32786.1 cadherin e isoform, partial [Mytilus galloprovincialis]	1	0	1	0	0	0	1	0	2	0	3	0	2	0	0	1	0	0	0	0	0	2	0	1	0	0	0	2	0	2	0	0	0	0	0	0	1	1	0	0	0	0	0	0	0	0	0	1	2
OPL32785.1 hypothetical protein AM593_09511, partial [Mytilus galloprovincialis]	0	0	1	0	0	0	3	0	2	0	1	0	1	0	0	1	0	0	1	2	2	0	0	2	0	0	2	1	0	1	2	1	1	0	4	0	1	3	0	0	0	0	0	2	0	0	0	0	0
OPL32784.1 aggrecan x1 core isoform, partial [Mytilus galloprovincialis]	1	0	1	0	0	0	2	0	2	0	2	0	0	0	0	0	0	0	0	2	1	1	0	1	0	0	2	0	0	0	1	0	0	0	0	0	1	0	0	0	0	0	0	0	0	0	0	0	1
OPL32779.1 hypothetical protein AM593_10726, partial [Mytilus galloprovincialis]	0	0	0	0	0	0	0	0	0	0	0	0	0	0	0	0	0	0	0	0	0	0	0	0	0	0	0	0	0	0	0	0	0	0	0	0	0	0	0	0	0	0	0	0	0	0	0	0	1
OPL32778.1 hypothetical protein AM593_10727, partial [Mytilus galloprovincialis]	0	0	0	0	0	0	1	0	0	0	0	0	0	0	0	0	0	0	0	0	1	1	0	0	0	0	0	0	0	0	0	0	0	0	0	0	0	1	0	0	0	0	0	0	0	0	0	0	0
OPL32777.1 hypothetical protein AM593_08529, partial [Mytilus galloprovincialis]	1	0	1	0	0	0	0	0	0	0	2	0	0	0	0	0	0	0	0	0	0	0	0	0	0	0	1	0	0	0	0	0	0	0	0	0	0	0	0	0	0	0	0	0	0	0	0	0	0
OPL32776.1 hypothetical protein AM593_06020, partial [Mytilus galloprovincialis]	4	0	1	0	0	0	1	0	2	0	1	0	2	0	0	0	0	0	0	0	1	1	1	0	0	0	3	0	0	0	1	0	0	0	1	0	3	0	0	0	0	0	0	1	0	0	0	1	0
OPL32774.1 two sup-9-like pore potassium channel protein, partial [Mytilus galloprovincialis]	2	1	0	0	0	0	1	0	0	0	1	0	0	0	0	2	0	0	0	0	1	1	0	0	0	0	0	3	0	0	2	0	0	0	0	0	2	1	0	0	0	0	0	0	0	0	0	0	1
OPL32773.1 baculoviral cra_a iap repeat-containing isoform, partial [Mytilus galloprovincialis]	2	0	0	0	0	0	0	0	4	0	2	0	1	0	0	3	0	1	0	1	1	3	0	0	0	0	2	1	0	3	2	0	0	0	1	0	1	1	0	0	0	0	0	0	0	0	0	0	1
OPL32772.1 actin, partial [Mytilus galloprovincialis]	0	0	0	0	0	0	1	0	0	0	1	0	0	0	0	0	0	0	0	0	0	1	0	1	0	0	2	2	0	0	1	0	0	0	0	0	0	0	0	0	0	0	0	0	0	0	0	2	1
OPL32771.1 hypothetical protein AM593_04004, partial [Mytilus galloprovincialis]	1	0	1	0	0	0	1	0	2	0	4	0	1	0	0	0	0	0	1	2	0	0	0	0	0	0	1	1	0	0	0	0	0	0	0	0	2	0	0	0	0	0	0	2	0	0	0	0	0
OPL32770.1 hypothetical protein AM593_04195, partial [Mytilus galloprovincialis]	0	0	0	0	0	0	2	0	1	0	2	0	1	0	0	0	0	0	0	1	3	5	0	1	0	0	0	0	0	0	2	0	0	0	1	0	1	1	1	0	0	0	0	1	0	0	0	0	1
OPL32769.1 hypothetical protein AM593_06902, partial [Mytilus galloprovincialis]	0	0	1	0	0	0	0	0	0	0	0	0	3	0	0	0	0	0	0	0	0	0	0	0	0	0	0	0	0	0	0	0	0	0	0	0	0	0	0	0	0	0	0	0	0	0	0	0	0
OPL32767.1 poly endoribonuclease-b-like-specific, partial [Mytilus galloprovincialis]	0	0	0	0	0	0	2	0	1	0	1	0	0	0	0	1	0	0	0	0	0	3	0	0	0	0	1	2	0	2	1	0	0	0	0	0	2	0	0	0	0	0	0	0	0	0	0	1	1
OPL32766.1 hypothetical protein AM593_00008, partial [Mytilus galloprovincialis]	1	0	1	0	0	0	0	0	1	0	6	0	0	0	0	0	0	0	0	1	0	0	0	0	0	0	0	1	0	0	0	0	0	0	0	0	0	0	0	0	0	0	0	0	0	0	0	0	0
OPL32765.1 hypothetical protein AM593_06271, partial [Mytilus galloprovincialis]	0	0	0	0	2	0	1	0	3	0	1	0	2	0	0	0	0	0	0	0	3	0	0	2	0	0	1	0	0	0	1	0	0	0	2	0	1	2	0	0	0	0	0	0	0	0	0	2	1
OPL32763.1 hypothetical protein AM593_02560, partial [Mytilus galloprovincialis]	1	0	2	0	1	0	0	0	0	0	1	0	1	0	0	1	0	0	1	0	1	0	0	1	0	0	0	0	0	0	2	0	0	0	0	0	1	1	0	0	0	0	0	0	0	0	0	0	0
OPL32762.1 hypothetical protein AM593_02013, partial [Mytilus galloprovincialis]	0	0	0	0	0	0	1	0	1	0	3	0	1	0	0	0	0	0	0	0	0	3	0	0	0	0	0	1	0	1	0	0	0	0	0	0	1	0	0	0	0	0	0	0	0	0	0	1	0
OPL32761.1 uncharacterized protein AM593_06461, partial [Mytilus galloprovincialis]	1	0	0	0	0	0	1	0	3	0	3	0	1	0	0	0	0	1	0	1	0	2	0	1	0	0	2	1	1	0	1	0	0	0	0	0	0	0	0	0	0	0	0	0	0	0	0	1	0
OPL32754.1 hypothetical protein AM593_03627, partial [Mytilus galloprovincialis]	0	0	0	0	0	0	2	0	1	0	1	0	0	0	0	0	0	0	1	1	0	1	0	2	0	0	1	1	0	2	0	0	0	0	3	0	1	0	0	0	0	0	0	0	0	0	0	0	2
OPL32752.1 hypothetical protein AM593_01516, partial [Mytilus galloprovincialis]	0	0	1	0	0	0	0	0	0	0	1	0	0	0	0	0	0	0	0	3	0	0	0	2	0	1	2	1	0	0	2	0	0	0	0	0	0	1	0	0	0	0	0	2	0	0	0	0	0
OPL32751.1 staga gamma complex 65 subunit, partial [Mytilus galloprovincialis]	1	0	1	0	1	1	2	0	0	0	3	0	3	0	0	2	0	0	0	0	0	1	0	1	0	0	0	2	0	0	0	0	0	0	0	0	1	1	0	0	0	0	0	2	0	0	0	0	0
OPL32748.1 nattectin precursor, partial [Mytilus galloprovincialis]	1	0	0	0	0	0	0	0	0	0	0	0	2	0	0	0	0	0	1	0	1	1	0	0	0	0	0	1	0	1	0	0	0	0	0	0	0	0	0	0	0	0	0	0	0	0	0	0	0
OPL32747.1 hypothetical protein AM593_01301, partial [Mytilus galloprovincialis]	0	0	1	0	0	0	0	0	1	0	0	0	0	0	0	1	0	0	1	1	1	1	0	0	0	0	0	1	0	1	0	0	0	0	0	0	0	2	0	0	0	0	0	0	0	0	0	0	0
OPL32742.1 jagged 1-like, partial [Mytilus galloprovincialis]	1	0	1	0	0	0	0	0	1	0	1	0	1	0	0	0	0	0	0	1	0	1	0	2	0	0	2	0	0	3	1	0	0	0	0	0	1	0	1	0	0	0	0	0	0	0	0	3	4
OPL32737.1 hypothetical protein AM593_08280, partial [Mytilus galloprovincialis]	1	0	3	0	1	0	2	0	2	0	1	0	1	1	1	0	0	0	3	3	3	1	0	5	1	0	6	0	0	2	8	0	1	0	0	1	1	4	0	1	0	0	0	8	1	0	0	4	4
OPL32736.1 acetyl-coenzyme synthetase-like a, partial [Mytilus galloprovincialis]	1	0	1	0	0	0	1	0	0	0	0	0	0	0	0	0	0	0	0	1	2	0	0	0	0	0	0	0	0	1	0	0	0	0	0	0	0	0	0	0	0	0	0	1	0	0	0	0	0
OPL32735.1 hypothetical protein AM593_06783, partial [Mytilus galloprovincialis]	0	0	0	0	0	0	1	0	1	0	1	0	0	0	0	0	0	0	0	1	0	1	0	1	0	0	1	0	0	0	0	0	0	0	1	0	0	0	0	0	0	0	0	0	0	0	0	0	0
OPL32733.1 hypothetical protein AM593_03250, partial [Mytilus galloprovincialis]	0	0	0	0	0	0	0	0	0	0	0	0	0	0	0	2	0	0	0	0	0	0	0	0	0	0	0	0	0	0	0	0	0	0	0	0	0	0	0	0	0	0	0	0	0	0	0	0	0
OPL32729.1 m-phase phosphatase inducer, partial [Mytilus galloprovincialis]	1	0	1	0	0	0	2	0	0	0	1	0	0	0	0	2	0	0	0	0	0	0	0	0	0	0	0	1	0	0	0	0	0	0	0	0	0	0	0	0	0	0	0	0	0	0	0	0	1
OPL32728.1 hypothetical protein AM593_03877, partial [Mytilus galloprovincialis]	0	0	1	0	0	0	1	0	2	0	1	0	1	0	0	2	0	0	0	1	0	1	0	1	0	0	1	0	0	1	2	0	0	0	0	0	0	4	0	0	0	0	0	0	0	0	0	0	0
OPL32727.1 hypothetical protein AM593_07725, partial [Mytilus galloprovincialis]	0	0	0	0	0	0	0	0	1	0	0	0	0	0	0	1	0	0	0	0	0	0	0	0	0	0	0	0	0	0	0	0	0	0	0	0	1	0	0	0	0	0	0	0	0	0	0	0	0
OPL32726.1 hypothetical protein AM593_05232, partial [Mytilus galloprovincialis]	2	0	0	0	0	0	1	0	5	0	3	0	0	0	0	0	0	0	0	2	2	1	0	4	0	0	3	1	0	0	5	0	1	0	5	0	9	3	0	0	1	0	0	0	0	0	0	2	1
OPL32723.1 hypothetical protein AM593_01795, partial [Mytilus galloprovincialis]	0	0	0	0	0	0	0	0	1	0	0	0	0	0	0	0	0	0	0	0	0	1	0	0	0	0	0	0	0	0	0	0	0	0	0	0	0	0	0	0	0	0	0	0	0	0	0	1	0
OPL32719.1 hypothetical protein AM593_08317, partial [Mytilus galloprovincialis]	3	1	3	0	0	0	0	0	7	0	2	0	1	0	0	7	1	0	0	0	2	2	0	0	0	0	0	3	0	3	0	0	0	0	2	0	1	2	0	0	0	0	0	3	0	0	0	1	2
OPL32718.1 hypothetical protein AM593_04087, partial [Mytilus galloprovincialis]	0	0	1	0	0	0	0	0	0	0	1	0	0	0	0	1	0	0	0	0	0	0	0	1	0	0	0	0	0	0	1	0	0	0	2	0	0	0	0	0	0	0	0	0	0	0	0	0	1
OPL32717.1 hypothetical protein AM593_06335, partial [Mytilus galloprovincialis]	0	0	1	0	1	0	2	0	0	0	1	0	1	0	0	2	1	0	0	1	4	0	0	2	0	1	1	0	0	2	1	0	0	0	4	0	2	1	0	0	0	0	0	1	0	0	0	1	4
OPL32716.1 von 1 willebrand factor type egf and pentraxin domain-containing protein, partial [Mytilus galloprovincialis]	2	0	2	0	1	0	1	0	2	0	5	0	0	0	0	0	0	0	0	1	1	0	0	0	0	0	1	1	0	0	1	1	0	0	0	0	1	1	0	0	0	0	0	0	0	0	0	1	1
OPL32713.1 hypothetical protein AM593_01984, partial [Mytilus galloprovincialis]	0	0	1	0	0	0	4	0	4	0	4	0	1	0	0	1	0	0	1	1	0	2	0	0	0	0	2	1	0	0	0	0	0	0	1	0	4	2	0	0	0	0	0	0	0	0	0	1	0
OPL32712.1 hypothetical protein AM593_09035, partial [Mytilus galloprovincialis]	0	0	0	0	0	0	0	0	0	0	0	0	0	0	0	0	0	1	1	1	0	0	0	1	0	0	1	0	0	1	1	0	0	0	2	0	0	0	0	0	0	0	0	0	0	0	0	1	2
OPL32710.1 hypothetical protein AM593_01671, partial [Mytilus galloprovincialis]	0	0	1	0	0	0	1	0	0	0	0	0	0	0	0	0	0	0	0	0	0	0	0	0	0	0	0	0	0	0	0	0	0	0	0	0	0	0	0	0	0	0	0	0	0	0	0	0	0
OPL32709.1 hypothetical protein AM593_06792, partial [Mytilus galloprovincialis]	1	0	0	0	0	0	0	0	0	0	0	0	0	0	0	0	0	0	0	0	0	0	0	0	0	0	0	0	0	0	0	0	0	0	0	0	0	0	0	0	0	0	0	0	0	0	0	0	0
OPL32708.1 hypothetical protein AM593_09776, partial [Mytilus galloprovincialis]	0	0	0	0	0	0	2	0	0	0	2	0	1	0	0	0	0	0	0	1	0	0	0	1	0	0	1	0	0	0	1	0	1	0	0	0	2	0	0	0	0	0	0	0	0	0	0	1	1
OPL32707.1 hypothetical protein AM593_01461, partial [Mytilus galloprovincialis]	1	0	1	0	1	0	0	0	1	0	0	0	1	0	0	1	0	0	0	0	1	0	0	1	0	0	1	0	0	1	0	0	0	0	1	0	0	1	0	0	0	0	0	1	0	0	0	1	0
OPL32706.1 hypothetical protein AM593_05136, partial [Mytilus galloprovincialis]	0	0	0	0	0	0	0	0	1	0	1	0	0	1	1	0	0	0	1	3	2	1	0	1	0	0	0	1	0	1	2	0	0	0	0	0	4	1	0	0	0	0	0	1	0	0	0	0	1
OPL32705.1 hypothetical protein AM593_07263, partial [Mytilus galloprovincialis]	2	0	0	0	0	0	1	0	0	0	1	0	2	2	0	3	0	0	0	0	2	0	0	2	1	0	1	10	1	1	4	1	1	0	1	0	3	0	0	2	0	0	0	2	0	0	0	0	0
OPL32703.1 hypothetical protein AM593_09531, partial [Mytilus galloprovincialis]	0	0	0	0	0	0	0	0	0	0	0	0	1	0	0	0	0	0	0	1	1	0	0	0	0	0	1	0	0	0	0	0	0	0	0	0	0	1	0	0	0	0	0	1	0	0	0	0	0
OPL32702.1 hypothetical protein AM593_08698, partial [Mytilus galloprovincialis]	2	0	0	0	0	1	0	0	0	0	1	0	0	1	0	2	0	0	0	1	1	2	0	4	0	1	2	1	0	0	2	0	1	0	2	0	2	2	0	0	0	0	0	1	0	0	0	2	1
OPL32700.1 hypothetical protein AM593_00021, partial [Mytilus galloprovincialis]	0	0	1	0	0	0	0	0	0	0	0	0	0	0	0	0	0	0	0	1	0	0	0	0	0	0	0	0	0	0	0	0	0	0	0	0	0	1	0	0	0	0	0	0	0	0	0	0	0
OPL32699.1 hypothetical protein AM593_09009, partial [Mytilus galloprovincialis]	3	0	2	0	0	0	3	0	5	0	3	0	1	0	1	1	0	0	0	3	3	2	0	1	0	1	0	0	0	0	1	0	0	0	0	0	4	0	0	0	1	0	0	1	0	0	0	0	1
OPL32696.1 hypothetical protein AM593_06296, partial [Mytilus galloprovincialis]	1	0	0	0	0	0	0	0	1	0	0	0	0	0	0	4	0	0	0	0	0	0	0	0	0	0	0	0	0	0	4	0	0	0	1	0	0	0	0	0	0	0	0	0	0	0	0	0	0
OPL32695.1 hypothetical protein AM593_06940, partial [Mytilus galloprovincialis]	1	0	0	0	0	0	0	0	1	0	2	0	0	0	0	0	0	0	0	0	0	1	0	0	0	0	1	0	0	0	0	0	0	0	0	0	1	0	0	0	0	0	0	0	0	0	0	0	1
OPL32691.1 hypothetical protein AM593_06872, partial [Mytilus galloprovincialis]	3	0	0	0	0	0	0	0	6	0	3	0	0	0	0	0	0	0	0	0	1	0	0	3	0	1	0	0	0	0	0	0	0	0	0	0	3	1	0	0	0	0	0	3	0	0	0	0	2
OPL32690.1 hypothetical protein AM593_08718, partial [Mytilus galloprovincialis]	0	0	0	0	0	0	2	0	0	0	0	0	0	0	0	2	0	0	0	0	0	0	0	0	0	0	0	0	0	0	0	0	0	0	0	0	0	1	0	0	0	0	0	1	0	0	0	0	1
OPL32689.1 hypothetical protein AM593_05251, partial [Mytilus galloprovincialis]	0	0	0	0	0	0	1	0	0	0	0	0	0	0	0	1	0	0	0	0	0	0	0	0	0	0	0	0	0	0	0	0	0	0	0	0	1	0	0	0	0	0	0	0	0	0	0	0	0
OPL32685.1 hypothetical protein AM593_05385, partial [Mytilus galloprovincialis]	1	0	0	0	0	0	0	0	0	0	1	0	0	0	0	0	0	0	0	0	0	0	0	0	0	0	0	0	0	0	0	0	0	0	0	0	0	0	0	0	0	0	0	0	0	0	0	2	0
OPL32682.1 hypothetical protein AM593_08999, partial [Mytilus galloprovincialis]	1	0	0	0	0	0	0	0	3	0	1	0	1	0	0	1	0	0	0	0	1	1	0	1	0	0	0	1	0	0	1	0	0	0	0	0	2	1	0	0	0	0	0	0	0	0	0	1	0
OPL32679.1 hypothetical protein AM593_06126, partial [Mytilus galloprovincialis]	0	0	0	0	0	0	1	0	1	0	1	0	0	0	0	3	0	0	0	0	0	2	0	0	0	0	0	1	0	0	0	0	0	0	1	0	1	1	0	0	0	0	0	0	0	0	0	0	0
OPL32673.1 hypothetical protein AM593_01772, partial [Mytilus galloprovincialis]	2	0	1	0	0	0	0	0	0	0	0	0	0	0	0	1	0	0	0	0	1	1	0	0	0	0	0	1	0	0	0	0	0	0	1	0	0	0	0	0	0	0	0	0	0	0	0	0	0
OPL32672.1 hypothetical protein AM593_10484, partial [Mytilus galloprovincialis]	1	0	0	0	0	0	0	0	0	0	1	0	0	0	0	1	0	0	1	0	2	3	0	0	0	0	1	1	0	1	1	0	0	0	2	0	2	1	0	0	0	0	0	0	0	0	0	1	1
OPL32670.1 dynein axonemal heavy chain, partial [Mytilus galloprovincialis]	1	0	1	0	0	0	0	0	0	0	0	0	0	0	0	4	0	0	0	1	2	0	0	2	0	0	2	2	1	0	2	0	0	0	1	0	1	1	0	0	1	0	0	1	0	0	0	0	0
OPL32669.1 dynein axonemal-like heavy chain, partial [Mytilus galloprovincialis]	2	0	2	0	1	0	5	0	0	0	1	0	3	0	2	3	0	1	1	1	6	7	0	6	0	0	1	3	0	5	3	0	0	0	1	0	0	4	1	1	0	0	0	3	0	0	0	0	5
OPL32668.1 hypothetical protein AM593_02495, partial [Mytilus galloprovincialis]	3	0	1	0	2	0	6	0	6	0	5	0	1	0	0	5	0	0	2	0	4	5	0	4	0	0	1	1	0	3	1	1	0	0	4	0	4	5	0	1	0	0	0	0	0	0	0	2	4
OPL32666.1 hypothetical protein AM593_01388, partial [Mytilus galloprovincialis]	0	0	0	0	0	0	0	0	0	0	0	0	0	0	0	0	0	0	0	0	0	0	0	0	0	0	0	1	0	0	0	0	0	0	0	0	0	2	0	0	0	0	0	0	0	0	0	0	0
OPL32664.1 hypothetical protein AM593_07268, partial [Mytilus galloprovincialis]	1	0	0	0	1	0	0	0	4	0	2	0	0	0	0	2	0	0	0	1	2	2	0	0	0	0	0	1	0	0	0	0	0	0	0	0	4	2	0	0	0	0	0	1	0	0	0	2	0
OPL32662.1 hypothetical protein AM593_03849, partial [Mytilus galloprovincialis]	0	0	0	0	0	0	3	0	2	0	2	0	1	0	0	2	0	0	0	0	1	0	0	0	0	0	2	0	0	1	0	0	0	0	1	0	2	0	0	0	0	0	0	0	0	0	0	1	0
OPL32661.1 hypothetical protein AM593_05485, partial [Mytilus galloprovincialis]	2	0	0	0	0	0	1	0	6	0	1	0	0	1	0	1	0	0	0	0	2	1	0	1	0	0	1	0	0	0	2	1	0	0	1	0	3	1	0	0	0	0	0	0	0	0	0	2	0
OPL32658.1 hypothetical protein AM593_10767, partial [Mytilus galloprovincialis]	2	0	0	0	0	0	2	0	1	0	0	0	0	0	0	1	0	0	1	0	0	2	0	3	0	0	0	0	0	1	2	0	0	0	1	1	1	2	1	0	0	0	0	0	0	0	0	2	1
OPL32657.1 jagged 1-like, partial [Mytilus galloprovincialis]	2	0	0	0	0	0	3	0	5	0	1	0	1	0	0	2	0	0	0	0	3	1	0	1	0	0	2	1	0	0	2	0	0	0	0	0	2	4	1	0	0	0	0	0	0	0	0	1	3
OPL32656.1 hypothetical protein AM593_07624, partial [Mytilus galloprovincialis]	0	0	1	0	1	0	1	0	3	0	1	0	1	0	0	1	0	0	1	0	2	0	0	1	0	0	2	0	0	1	1	0	0	0	1	0	2	0	0	0	0	0	0	2	0	0	0	0	1
OPL32653.1 hypothetical protein AM593_08119, partial [Mytilus galloprovincialis]	0	0	0	0	1	0	1	0	2	0	0	0	1	0	0	0	0	0	0	1	1	1	0	0	0	0	0	0	0	0	0	0	0	0	1	0	0	2	0	0	0	0	0	0	0	0	0	0	1
OPL32652.1 hypothetical protein AM593_10514, partial [Mytilus galloprovincialis]	1	0	0	0	1	0	1	0	0	0	0	0	0	0	0	1	0	0	0	1	1	2	0	0	0	0	1	0	0	4	0	0	0	0	0	0	1	1	0	0	0	0	0	1	0	0	0	0	0
OPL32651.1 adp-ribosylation 1 factor-like protein, partial [Mytilus galloprovincialis]	0	0	0	0	0	0	0	0	0	0	1	0	0	0	0	3	0	0	0	0	2	0	0	1	0	0	0	0	0	0	2	0	0	0	2	0	1	1	1	0	1	0	0	0	0	0	0	1	0
OPL32650.1 hypothetical protein AM593_10119, partial [Mytilus galloprovincialis]	3	0	2	0	0	0	4	0	3	0	1	0	0	0	0	2	0	0	0	2	2	1	0	2	1	0	0	1	0	2	3	0	1	0	1	0	2	1	0	1	0	0	0	0	0	0	0	0	1
OPL32648.1 helicase-like factor transcription, partial [Mytilus galloprovincialis]	0	1	0	0	1	0	0	0	1	0	0	0	2	0	0	2	0	0	0	1	1	1	0	2	0	0	0	2	0	0	2	0	0	0	2	0	0	3	0	0	0	0	0	0	0	0	0	2	0
OPL32645.1 hypothetical protein AM593_08910, partial [Mytilus galloprovincialis]	1	0	0	0	0	0	0	0	1	0	1	0	0	0	0	1	1	0	0	0	1	0	0	0	0	0	0	0	0	0	0	0	0	0	0	0	0	1	0	0	0	0	0	1	0	0	0	0	0
OPL32644.1 hypothetical protein AM593_08459, partial [Mytilus galloprovincialis]	0	0	0	0	0	0	0	0	0	0	0	0	2	0	1	0	0	0	2	0	1	1	0	1	0	0	0	2	0	0	1	0	1	0	1	0	2	2	0	0	0	0	0	0	0	0	0	0	0
OPL32643.1 hypothetical protein AM593_03993, partial [Mytilus galloprovincialis]	1	0	0	0	0	0	0	0	0	0	0	0	0	0	0	0	0	0	0	0	0	0	0	0	0	0	0	0	0	0	0	0	0	0	1	0	1	0	0	0	0	0	0	0	0	0	0	0	0
OPL32641.1 threonine 1 synthase-like, partial [Mytilus galloprovincialis]	1	0	1	0	0	1	1	0	2	0	2	0	1	0	1	0	0	1	1	0	3	0	0	2	0	1	1	4	1	1	1	0	0	0	1	0	3	3	0	0	0	0	0	2	0	0	0	1	1
OPL32640.1 threonine synthase, partial [Mytilus galloprovincialis]	1	0	0	0	0	0	0	0	0	0	1	0	0	0	0	0	0	0	0	0	0	1	0	2	0	0	0	0	0	1	1	0	0	0	1	0	2	0	0	0	0	0	0	0	0	0	0	1	0
OPL32639.1 e3 herc2 ubiquitin-protein ligase, partial [Mytilus galloprovincialis]	1	0	1	0	0	0	3	0	0	0	2	0	3	0	0	2	0	1	1	3	2	2	0	2	1	1	0	1	0	1	1	0	0	0	1	0	0	3	0	0	0	0	0	0	0	0	0	0	0
OPL32637.1 hypothetical protein AM593_08880, partial [Mytilus galloprovincialis]	2	0	2	0	1	0	1	0	2	0	0	0	0	0	0	0	0	0	1	1	0	1	0	4	0	1	0	2	0	1	1	0	0	0	0	0	2	1	0	0	1	0	0	0	0	0	0	0	0
OPL32634.1 hypothetical protein AM593_03634, partial [Mytilus galloprovincialis]	0	0	0	0	0	0	0	0	0	0	0	0	0	0	0	0	0	0	0	1	0	0	0	1	1	0	1	0	0	1	0	0	0	0	0	0	0	0	0	0	0	0	0	0	0	0	0	1	0
OPL32633.1 hypothetical protein AM593_06913, partial [Mytilus galloprovincialis]	2	0	1	0	2	0	1	0	3	0	2	0	1	0	0	1	0	0	0	2	3	3	1	2	0	0	2	1	0	1	4	0	0	0	0	0	6	3	1	0	0	0	0	4	0	0	0	1	1
OPL32629.1 hypothetical protein AM593_09490, partial [Mytilus galloprovincialis]	2	0	1	0	2	0	1	0	0	0	1	0	0	0	0	1	0	0	0	0	1	1	0	0	0	0	1	0	0	1	0	0	0	0	0	0	1	0	0	0	0	0	0	0	0	0	0	1	0
OPL32628.1 caspase 8, partial [Mytilus galloprovincialis]	0	0	0	0	0	0	0	0	0	0	0	0	0	0	0	2	0	0	0	0	1	1	0	0	0	0	0	1	0	1	0	0	0	0	0	0	0	0	0	0	0	0	0	0	0	0	0	1	1
OPL32626.1 acetyl-coenzyme synthetase-like a, partial [Mytilus galloprovincialis]	0	0	1	0	0	0	1	0	0	0	0	0	0	0	0	0	0	0	0	1	2	0	0	0	0	0	0	0	0	1	0	0	0	0	0	0	0	0	0	0	0	0	0	1	0	0	0	0	0
OPL32625.1 hypothetical protein AM593_02831, partial [Mytilus galloprovincialis]	2	0	0	0	1	1	0	0	3	0	1	0	1	0	0	0	0	0	0	1	0	0	0	0	0	0	1	0	0	0	0	0	0	0	0	0	0	1	0	0	0	0	0	0	0	0	0	0	0
OPL32623.1 hypothetical protein AM593_10035, partial [Mytilus galloprovincialis]	0	0	0	0	0	0	0	0	1	0	1	0	0	0	0	0	0	0	1	0	1	0	0	1	0	0	0	0	0	0	0	0	0	0	0	0	0	0	0	0	0	0	0	0	0	0	0	0	1
OPL32622.1 hypothetical protein AM593_10036, partial [Mytilus galloprovincialis]	0	0	0	0	1	0	0	0	0	0	0	0	0	0	0	2	0	0	0	0	1	0	0	0	0	0	0	0	0	0	0	0	0	0	0	0	1	1	0	0	0	0	0	0	0	0	0	0	0
OPL32618.1 hypothetical protein AM593_06439, partial [Mytilus galloprovincialis]	0	0	0	0	1	0	2	0	1	0	0	0	0	0	0	0	0	0	1	0	3	1	0	1	0	0	1	0	0	1	0	0	0	0	0	0	0	0	0	0	0	0	0	0	0	0	0	0	1
OPL32617.1 hypothetical protein AM593_05816, partial [Mytilus galloprovincialis]	1	0	1	0	0	0	1	0	0	0	0	0	0	0	2	1	0	1	0	3	0	3	1	9	1	2	6	2	1	1	7	4	3	0	2	0	2	4	1	4	0	0	0	0	0	0	0	1	4
OPL32616.1 hypothetical protein AM593_10112, partial [Mytilus galloprovincialis]	0	0	0	1	1	0	0	0	0	0	0	0	0	0	1	0	0	0	0	0	1	0	0	2	0	0	0	0	0	1	0	0	0	0	0	0	2	0	0	1	0	0	0	0	0	0	0	0	2
OPL32615.1 hypothetical protein AM593_06731, partial [Mytilus galloprovincialis]	1	0	1	0	0	0	1	0	1	0	0	0	0	0	0	2	0	0	1	1	2	0	0	4	0	0	3	4	0	2	2	0	1	0	1	0	1	1	0	1	0	0	0	1	0	0	0	1	2
OPL32612.1 hypothetical protein AM593_00353, partial [Mytilus galloprovincialis]	2	0	0	0	0	0	0	0	1	0	1	0	0	0	0	1	0	0	2	1	1	2	0	2	0	0	0	1	0	3	1	0	0	0	3	0	2	1	0	0	0	0	0	1	0	0	0	1	2
OPL32610.1 hypothetical protein AM593_09956, partial [Mytilus galloprovincialis]	0	0	1	0	0	0	2	0	2	0	2	0	0	0	0	1	0	0	0	2	1	1	0	2	0	1	0	3	0	2	2	0	1	0	2	0	1	0	0	0	0	0	0	0	0	0	0	1	1
OPL32609.1 hypothetical protein AM593_09957, partial [Mytilus galloprovincialis]	1	0	1	0	0	0	1	0	2	0	1	0	0	1	0	1	1	0	0	2	0	0	0	1	0	1	1	1	0	0	1	0	0	0	0	0	3	0	1	0	1	0	0	0	0	0	0	1	0
OPL32607.1 hypothetical protein AM593_06256, partial [Mytilus galloprovincialis]	0	0	1	0	0	0	0	0	0	0	0	0	0	0	0	0	0	0	0	0	0	0	0	0	0	0	0	0	0	0	0	0	0	0	0	0	0	0	0	0	0	0	0	0	0	0	0	0	0
OPL32605.1 hypothetical protein AM593_02448, partial [Mytilus galloprovincialis]	1	0	1	0	0	0	0	0	1	0	0	0	2	0	0	3	0	1	1	1	3	2	0	4	0	1	3	1	0	2	2	0	0	0	0	0	0	1	1	0	0	0	0	3	0	0	0	2	0
OPL32604.1 hypothetical protein AM593_05137, partial [Mytilus galloprovincialis]	2	0	0	0	0	0	0	0	0	0	0	0	1	0	0	0	0	0	0	4	0	0	0	2	0	0	4	3	0	1	0	0	0	0	0	0	1	0	0	0	0	0	0	0	0	0	0	0	0
OPL32603.1 hypothetical protein AM593_01728, partial [Mytilus galloprovincialis]	3	0	0	0	1	0	2	0	4	0	3	0	1	0	0	3	0	0	0	0	1	2	0	3	0	0	0	0	0	0	3	0	0	0	1	0	2	1	0	0	0	0	0	0	0	0	0	1	0
OPL32602.1 hypothetical protein AM593_01727, partial [Mytilus galloprovincialis]	0	0	1	0	0	0	1	0	3	0	0	0	0	0	0	1	0	0	0	0	1	1	0	1	0	0	0	0	0	0	1	0	0	0	0	0	0	1	0	0	0	0	0	1	0	0	0	0	0
OPL32601.1 17-beta-hydroxysteroid 14 dehydrogenase, partial [Mytilus galloprovincialis]	1	0	0	0	0	0	0	0	0	0	1	0	0	0	0	0	0	0	0	0	2	0	0	2	0	0	0	2	0	1	1	0	0	0	0	0	0	0	0	0	0	0	0	0	0	0	0	3	0
OPL32599.1 hypothetical protein AM593_08174, partial [Mytilus galloprovincialis]	3	0	0	0	0	0	1	0	8	0	8	0	0	0	0	1	0	0	1	0	1	1	0	1	0	0	0	0	0	0	1	0	0	0	1	0	3	2	0	0	0	0	0	1	0	0	0	2	1
OPL32598.1 vacuolar protein sorting-associated protein 18, partial [Mytilus galloprovincialis]	1	0	0	0	0	0	2	0	2	0	0	0	1	0	0	3	0	0	0	0	0	0	0	0	0	0	0	1	0	1	0	0	0	0	0	0	0	0	0	0	0	0	0	0	0	0	0	0	0
OPL31558.1 hypothetical protein AM593_03225, partial [Mytilus galloprovincialis]	2	0	0	0	0	0	0	0	3	0	2	0	1	0	0	0	0	0	0	1	0	1	0	0	0	0	0	0	0	0	0	0	0	0	0	0	0	0	0	0	0	0	0	1	0	0	0	0	0
OPL31024.1 hypothetical protein AM593_07600, partial [Mytilus galloprovincialis]	1	0	0	0	0	0	0	0	3	0	3	0	0	0	0	2	1	0	0	0	0	3	0	1	0	0	1	1	0	1	0	0	0	0	0	0	1	0	0	0	0	0	0	0	0	0	0	0	1
OPL30757.1 hypothetical protein AM593_07544, partial [Mytilus galloprovincialis]	0	0	1	0	0	0	0	0	0	0	0	0	1	0	0	2	0	0	1	1	2	2	0	0	0	0	0	3	0	0	4	0	0	0	1	0	4	2	0	0	0	0	0	0	0	0	0	0	1
OPL29878.1 hypothetical protein AM593_04194, partial [Mytilus galloprovincialis]	3	0	0	0	0	0	0	0	0	0	3	0	0	0	0	1	0	0	1	0	2	1	0	1	0	0	1	0	0	0	1	0	0	0	0	0	0	0	0	0	1	0	0	0	0	0	0	3	1
OPL29755.1 hypothetical protein AM593_05310, partial [Mytilus galloprovincialis]	2	0	1	0	0	0	0	0	2	0	3	0	2	0	0	0	0	0	0	0	0	0	0	0	0	0	1	0	0	0	1	0	0	0	1	0	1	1	0	0	0	0	0	1	0	0	0	0	0
OPL29633.1 b(1+)-type aminoacid transporter, partial [Mytilus galloprovincialis]	0	0	0	0	1	0	0	0	0	0	0	0	0	1	0	3	0	0	1	0	0	1	0	1	0	0	0	3	0	2	2	0	0	0	0	1	0	3	0	0	0	0	0	1	0	0	0	0	0
OPL29395.1 regulator 1-like of nonsense transcripts, partial [Mytilus galloprovincialis]	0	0	0	0	0	0	0	0	1	0	0	0	2	0	0	0	0	0	1	0	1	0	0	0	0	0	0	0	0	0	1	0	0	0	0	0	1	0	0	0	0	0	0	0	0	0	0	0	0
OPL29176.1 hypothetical protein AM593_10103, partial [Mytilus galloprovincialis]	2	0	0	0	0	0	0	0	2	0	1	0	0	0	0	0	0	0	1	1	1	0	0	1	0	0	1	1	0	1	1	0	0	0	0	0	0	0	0	0	1	0	0	2	0	0	0	0	0
OPL28935.1 hypothetical protein AM593_05258, partial [Mytilus galloprovincialis]	1	0	2	0	1	0	2	0	1	0	2	0	0	0	1	1	0	0	0	0	4	1	0	0	0	0	0	2	0	3	4	1	0	0	1	0	2	0	0	0	0	0	0	1	0	0	0	2	0
OPL28909.1 hypothetical protein AM593_03016, partial [Mytilus galloprovincialis]	1	0	1	0	0	0	0	0	3	0	4	0	3	0	0	2	0	0	0	3	0	2	0	0	0	0	4	2	0	0	1	0	0	0	1	0	1	2	0	0	0	0	0	1	0	0	0	2	1
OPL28700.1 hypothetical protein AM593_08351, partial [Mytilus galloprovincialis]	1	0	0	0	2	1	0	0	2	0	0	0	0	0	0	1	0	0	0	0	2	1	0	0	0	0	0	2	0	1	0	0	0	0	1	0	0	0	0	0	0	0	0	1	0	0	0	2	0
OPL28211.1 hypothetical protein AM593_07803, partial [Mytilus galloprovincialis]	0	0	1	0	0	0	0	0	1	0	0	0	0	0	0	1	0	0	0	0	1	1	0	1	0	0	0	1	0	1	2	0	0	0	0	0	2	0	0	0	0	0	0	0	0	0	0	0	0
OPL25171.1 hypothetical protein AM593_02598, partial [Mytilus galloprovincialis]	2	0	1	0	0	1	0	0	1	0	2	0	1	0	0	3	1	0	1	0	2	2	0	1	0	0	0	1	0	1	1	0	0	0	2	0	1	0	1	0	0	0	0	0	0	0	0	0	0
OPL23517.1 catenin alpha-like, partial [Mytilus galloprovincialis]	3	0	0	0	1	1	1	0	3	0	3	0	2	0	0	2	0	0	1	1	0	1	0	0	0	0	2	2	0	0	1	0	0	0	0	0	3	1	1	0	0	0	0	0	0	0	0	2	0
OPL22800.1 chloride 1 channel protein, partial [Mytilus galloprovincialis]	3	0	2	0	0	0	0	0	1	0	2	0	0	0	0	0	0	0	0	0	0	1	0	0	0	0	0	1	0	0	0	0	0	0	0	0	0	1	0	0	0	0	0	0	0	0	0	0	0
OPL22478.1 hypothetical protein AM593_06071, partial [Mytilus galloprovincialis]	1	0	1	0	0	0	0	0	0	0	1	0	0	0	0	0	0	0	1	1	1	0	0	1	0	0	0	2	0	0	1	0	0	0	0	0	0	0	0	0	0	0	0	0	0	0	0	0	1
OPL22369.1 hypothetical protein AM593_04556, partial [Mytilus galloprovincialis]	0	0	0	0	0	1	0	0	0	0	0	0	0	0	0	0	0	0	0	1	0	0	0	0	0	0	1	0	0	0	0	0	0	0	0	0	0	1	0	0	0	0	0	0	0	0	0	0	0
OPL22367.1 low 63c-like transmembrane protein, partial [Mytilus galloprovincialis]	0	0	1	0	0	0	0	0	0	0	0	0	0	0	0	1	0	0	0	0	0	1	0	0	0	0	0	2	1	2	1	0	0	0	1	0	1	0	0	0	0	0	0	0	0	0	0	0	0
OPL22353.1 hypothetical protein AM593_01220, partial [Mytilus galloprovincialis]	0	0	0	0	1	0	0	0	1	0	1	0	1	0	0	1	0	0	0	1	0	1	0	0	0	0	0	2	0	0	0	0	0	0	1	0	1	3	0	0	0	0	0	1	0	0	0	0	1
OPL22201.1 hypothetical protein AM593_08169, partial [Mytilus galloprovincialis]	0	0	1	0	1	0	1	0	6	0	2	0	0	0	0	0	0	0	0	3	1	1	0	1	0	0	0	0	0	0	2	0	0	0	1	0	3	3	0	0	0	0	0	0	0	0	0	0	1
OPL22169.1 natural x2 resistance-associated macrophage protein 2 isoform, partial [Mytilus galloprovincialis]	1	0	1	0	1	0	3	0	1	0	2	0	0	0	0	1	0	0	0	1	0	2	0	1	0	0	0	1	1	1	2	0	0	0	0	0	0	3	0	0	0	0	0	2	0	0	0	0	0
OPL22034.1 hypothetical protein AM593_02485, partial [Mytilus galloprovincialis]	0	0	1	0	0	0	2	0	0	0	1	0	0	0	0	1	0	0	0	0	3	3	0	1	0	0	0	0	0	1	1	0	0	0	2	0	0	1	0	0	0	0	0	1	0	0	0	1	0
OPL22022.1 hypothetical protein AM593_03828, partial [Mytilus galloprovincialis]	0	0	0	0	0	0	0	0	1	0	1	0	0	0	0	1	0	0	0	0	0	0	0	0	0	0	0	0	0	0	0	0	0	0	0	0	0	0	0	0	0	0	0	0	0	0	0	0	0
OPL22021.1 hypothetical protein AM593_03827, partial [Mytilus galloprovincialis]	0	0	0	0	0	1	0	0	1	0	1	0	0	0	0	1	0	0	0	0	0	0	0	0	0	0	1	0	0	0	0	0	0	0	0	0	0	0	0	0	0	0	0	1	0	0	0	1	0
OPL22014.1 hypothetical protein AM593_03542, partial [Mytilus galloprovincialis]	0	0	0	0	0	0	2	0	1	0	0	0	1	0	0	1	0	1	0	1	2	0	0	0	0	0	0	0	0	0	2	0	0	0	0	0	0	2	0	0	0	0	0	0	0	0	0	1	0
OPL21964.1 hypothetical protein AM593_10827, partial [Mytilus galloprovincialis]	1	0	1	0	1	0	0	0	2	0	4	0	0	0	0	0	0	0	0	1	2	3	0	1	0	0	2	0	0	0	0	0	0	0	1	0	0	1	0	0	0	0	0	0	0	0	0	2	1
OPL21918.1 hypothetical protein AM593_02947, partial [Mytilus galloprovincialis]	4	0	2	0	0	1	3	0	6	0	4	0	1	0	0	0	0	1	0	2	2	2	0	1	0	0	2	1	0	1	1	0	0	0	1	0	4	2	0	0	0	0	0	0	0	0	0	1	0
OPL21870.1 hypothetical protein AM593_06386, partial [Mytilus galloprovincialis]	1	0	1	0	1	0	3	0	2	0	2	0	0	0	0	3	2	0	1	0	1	1	0	0	0	0	0	1	0	1	0	0	0	0	2	0	1	4	0	0	0	0	0	2	0	0	0	0	1
OPL21787.1 hypothetical protein AM593_07323, partial [Mytilus galloprovincialis]	0	0	0	0	0	0	0	0	1	0	0	0	0	0	0	0	0	0	0	0	0	1	0	0	0	0	0	0	0	0	0	0	0	0	0	0	0	1	0	0	0	0	0	0	0	0	0	0	0
OPL21786.1 hypothetical protein AM593_07322, partial [Mytilus galloprovincialis]	0	0	0	0	1	0	0	0	0	0	0	0	0	0	1	0	0	0	0	0	0	1	0	2	0	0	0	0	0	0	0	0	0	0	0	0	1	0	0	0	0	0	0	0	0	0	0	0	1
OPL21784.1 hypothetical protein AM593_06231, partial [Mytilus galloprovincialis]	0	0	0	0	0	0	0	0	0	0	0	0	1	0	0	0	0	0	0	2	0	1	0	1	0	0	0	0	0	1	0	0	0	0	1	0	0	1	0	0	0	0	0	2	0	0	0	0	1
OPL21783.1 hypothetical protein AM593_00017, partial [Mytilus galloprovincialis]	4	0	0	0	0	0	1	0	0	0	1	0	1	0	0	0	0	0	0	0	0	0	0	1	1	0	1	2	0	1	1	0	0	0	0	0	0	0	0	0	0	0	0	2	0	0	0	1	1
OPL21782.1 hypothetical protein AM593_05708, partial [Mytilus galloprovincialis]	0	0	0	0	0	0	1	0	0	0	0	0	4	0	0	0	0	0	0	2	2	0	1	9	5	0	1	0	0	0	6	1	3	0	0	0	0	0	0	4	0	0	0	1	0	0	0	4	0
OPL21781.1 hypothetical protein AM593_07865, partial [Mytilus galloprovincialis]	1	0	0	0	3	0	1	0	1	0	2	0	0	0	0	0	0	0	0	2	0	0	0	1	0	0	0	0	0	1	2	0	0	0	1	0	0	0	0	0	0	0	0	0	0	0	0	0	0
OPL21780.1 a 16 disintegrin and metalloproteinase with thrombospondin motifs, partial [Mytilus galloprovincialis]	0	0	0	0	0	0	1	0	0	0	0	0	2	0	0	1	1	0	0	0	0	0	0	0	0	0	1	1	0	0	0	0	0	0	0	0	1	0	0	0	0	0	0	1	0	0	0	0	0
OPL21779.1 hypothetical protein AM593_07863, partial [Mytilus galloprovincialis]	0	0	0	0	0	0	0	0	0	0	0	0	0	0	0	1	0	0	0	0	0	0	0	0	0	0	0	0	0	0	0	0	0	0	0	0	1	1	0	0	0	0	0	0	0	0	0	0	0
OPL21778.1 multidrug 1-like resistance-associated protein, partial [Mytilus galloprovincialis]	2	0	0	0	0	0	1	0	0	0	2	0	0	0	0	1	0	0	0	1	0	0	0	2	0	0	0	0	0	0	0	0	0	0	1	0	1	0	0	0	0	0	0	0	0	0	0	1	0
OPL21777.1 multidrug 1-like resistance-associated protein, partial [Mytilus galloprovincialis]	1	0	0	0	0	0	0	0	1	0	0	0	0	0	0	1	0	0	0	0	0	1	0	0	0	0	0	0	0	1	0	0	0	0	0	0	0	2	0	0	0	0	0	0	0	0	0	0	0
OPL21774.1 hypothetical protein AM593_09504, partial [Mytilus galloprovincialis]	0	0	1	0	0	0	1	0	0	0	2	0	0	0	0	2	0	0	1	1	1	0	1	0	0	0	0	0	0	1	0	0	0	0	0	0	0	1	0	0	0	0	0	1	0	0	0	1	2
OPL21773.1 hypothetical protein AM593_07897, partial [Mytilus galloprovincialis]	2	0	1	0	0	0	1	0	2	0	1	0	0	0	0	1	0	0	0	0	1	2	0	0	0	0	1	0	0	0	0	0	0	0	0	0	0	0	0	0	0	0	0	1	0	0	0	0	0
OPL21772.1 ferm x2 domain-containing protein 6 isoform, partial [Mytilus galloprovincialis]	2	0	2	0	0	0	0	0	1	0	2	0	0	0	0	1	0	0	0	1	1	0	0	0	0	0	2	1	0	1	0	0	0	0	0	0	3	1	0	0	0	0	0	0	0	0	0	1	0
OPL21771.1 hypothetical protein AM593_05705, partial [Mytilus galloprovincialis]	0	0	0	0	0	0	1	0	1	0	0	0	1	0	0	1	0	0	0	0	1	2	0	1	0	0	2	1	0	0	2	0	1	0	0	0	1	0	0	0	0	0	0	0	0	0	0	0	0
OPL21770.1 troponin c, partial [Mytilus galloprovincialis]	0	0	0	0	0	0	0	0	0	0	0	0	0	0	0	0	0	0	0	0	1	1	0	0	0	0	0	0	0	0	0	0	0	0	0	0	0	1	0	0	0	0	0	0	0	0	0	0	0
OPL21768.1 fibrinogen-related protein, partial [Mytilus galloprovincialis]	1	0	0	0	0	0	2	0	2	0	0	0	1	0	0	2	0	0	0	0	3	1	0	2	0	0	0	3	0	0	3	0	0	0	1	0	1	1	1	0	0	0	0	0	0	0	0	1	2
OPL21767.1 hypothetical protein AM593_04882, partial [Mytilus galloprovincialis]	1	0	1	0	0	0	0	0	1	0	0	0	0	0	0	0	0	0	0	0	1	0	0	1	0	0	2	0	0	0	1	0	0	0	0	0	0	1	0	0	0	0	0	1	0	0	0	0	0
OPL21766.1 hypothetical protein AM593_06994, partial [Mytilus galloprovincialis]	1	0	1	0	0	0	0	0	6	0	4	0	1	0	0	3	0	0	0	0	1	1	0	2	0	0	0	2	0	0	0	0	0	0	2	0	2	0	0	0	0	0	0	2	0	0	0	0	0
OPL21765.1 hypothetical protein AM593_09378, partial [Mytilus galloprovincialis]	0	0	0	0	0	0	2	0	0	0	1	0	0	0	0	2	0	0	1	0	3	0	0	2	0	0	3	1	0	3	1	0	0	0	3	0	2	1	0	0	0	0	0	0	0	0	0	2	1
OPL21762.1 hypothetical protein AM593_03740, partial [Mytilus galloprovincialis]	1	0	1	0	0	0	1	0	2	0	1	0	1	0	0	4	0	0	1	0	0	1	0	1	0	0	0	3	1	2	1	0	0	0	1	0	0	2	0	1	0	0	0	0	0	0	0	0	2
OPL21761.1 calpain-9 x1 isoform, partial [Mytilus galloprovincialis]	1	0	2	0	1	0	3	0	3	0	0	0	1	0	0	0	0	0	3	2	0	3	0	2	1	0	1	2	0	2	0	0	0	0	3	0	1	3	0	0	1	0	0	1	0	0	0	0	1
OPL21760.1 hypothetical protein AM593_03917, partial [Mytilus galloprovincialis]	0	0	0	0	0	0	0	0	0	0	0	0	0	0	0	0	0	0	0	0	0	0	0	0	0	0	0	0	0	0	0	0	0	0	0	0	0	0	0	0	0	0	0	0	0	0	0	0	0
OPL21759.1 hypothetical protein AM593_03916, partial [Mytilus galloprovincialis]	4	0	0	0	0	0	2	0	2	0	4	0	0	0	0	1	0	0	0	1	2	0	0	0	0	0	2	1	0	0	1	0	0	0	0	0	1	0	0	0	0	0	0	1	0	0	0	0	0
OPL21757.1 hypothetical protein AM593_05921, partial [Mytilus galloprovincialis]	0	0	0	0	0	0	0	0	1	0	0	0	0	0	0	2	0	0	0	0	0	1	0	0	0	0	1	0	0	0	0	0	0	0	1	0	1	0	0	0	0	0	0	0	0	0	0	0	0
OPL21754.1 forkhead k2-like box protein, partial [Mytilus galloprovincialis]	6	0	7	0	0	0	1	0	1	0	3	0	3	0	0	1	0	0	0	4	6	1	0	2	0	1	0	1	0	2	3	0	1	0	0	0	7	1	1	0	0	0	0	1	0	0	0	3	0
OPL21748.1 hypothetical protein AM593_03991, partial [Mytilus galloprovincialis]	3	0	0	0	0	0	2	0	3	0	6	0	2	0	0	3	0	1	0	3	1	5	0	1	0	0	1	3	0	5	2	0	0	0	0	0	5	2	0	1	0	0	0	1	0	0	0	1	2
OPL21746.1 hypothetical protein AM593_07076, partial [Mytilus galloprovincialis]	1	0	0	0	0	0	0	0	1	0	3	0	0	0	0	0	0	0	0	0	0	0	0	0	0	0	0	0	0	0	0	0	0	0	0	0	1	0	0	0	0	0	0	0	0	0	0	0	0
OPL21745.1 hypothetical protein AM593_07075, partial [Mytilus galloprovincialis]	3	1	0	0	0	0	2	0	3	0	5	0	0	0	0	1	0	0	1	0	2	2	0	3	0	1	1	1	0	0	1	0	0	0	2	0	3	2	0	0	0	0	0	0	0	0	0	1	0
OPL21744.1 hypothetical protein AM593_00807, partial [Mytilus galloprovincialis]	0	0	1	0	0	0	0	0	0	0	1	0	3	0	0	1	0	0	0	0	0	1	0	0	0	0	0	0	0	0	0	0	0	0	0	0	0	0	0	0	0	0	0	1	0	0	0	1	0
OPL21743.1 hypothetical protein AM593_00808, partial [Mytilus galloprovincialis]	2	0	5	0	0	1	3	0	2	0	3	0	1	0	0	1	0	0	0	1	2	2	0	1	0	0	3	1	0	1	3	0	0	0	0	0	3	0	0	0	0	0	0	2	0	0	0	1	1
OPL21741.1 hypothetical protein AM593_01744, partial [Mytilus galloprovincialis]	0	0	0	0	1	0	0	0	0	0	0	0	0	0	0	0	0	0	0	1	0	0	0	0	0	0	0	3	0	1	0	0	0	0	0	0	0	0	0	0	0	0	0	1	0	0	0	0	0
OPL21740.1 hypothetical protein AM593_02561, partial [Mytilus galloprovincialis]	1	0	1	3	3	0	2	0	7	0	1	0	3	0	0	1	0	0	0	5	1	2	0	1	0	0	1	1	0	2	3	0	0	0	1	0	3	2	0	0	0	0	0	1	0	0	0	0	3
OPL21739.1 hypothetical protein AM593_10504, partial [Mytilus galloprovincialis]	2	0	0	0	1	0	1	0	2	0	3	0	2	0	0	1	0	0	0	1	4	1	0	3	0	0	1	0	0	2	1	0	0	0	1	0	3	0	0	1	0	0	0	0	0	0	0	0	1
OPL21738.1 hypothetical protein AM593_06712, partial [Mytilus galloprovincialis]	1	0	0	0	0	0	1	0	3	0	1	0	0	0	0	1	0	0	0	0	1	0	0	1	0	1	0	0	0	1	2	0	0	0	1	0	1	1	0	0	0	0	0	1	0	0	0	0	0
OPL21737.1 kalirin, partial [Mytilus galloprovincialis]	0	0	0	0	0	0	1	0	2	0	1	0	0	0	0	0	0	0	0	0	0	0	0	0	0	0	0	0	0	0	0	0	0	0	0	0	1	0	0	0	0	0	0	0	0	0	0	0	0
OPL21735.1 hypothetical protein AM593_04579, partial [Mytilus galloprovincialis]	0	0	0	0	0	0	1	0	1	0	0	0	0	0	0	2	0	0	0	0	0	1	0	1	0	1	2	2	0	0	1	0	0	0	0	0	0	0	0	0	0	0	0	0	0	0	0	0	0
OPL21734.1 hypothetical protein AM593_03930, partial [Mytilus galloprovincialis]	1	0	0	0	1	0	0	0	0	0	1	0	0	0	0	0	0	0	0	0	0	0	0	0	0	0	0	0	0	0	0	0	0	0	0	0	1	0	0	0	0	0	0	0	0	0	0	0	1
OPL21733.1 low axonemal quality protein:dynein heavy chain, partial [Mytilus galloprovincialis]	5	0	1	0	0	1	2	0	3	0	1	0	2	0	0	2	0	0	1	3	1	3	0	4	0	1	0	4	0	1	5	0	1	0	1	1	3	8	0	0	1	0	0	0	0	0	0	1	3
OPL21731.1 hypothetical protein AM593_02539, partial [Mytilus galloprovincialis]	0	0	0	0	0	0	1	0	0	0	0	0	0	0	0	1	0	0	0	0	0	1	0	0	0	0	1	0	0	1	3	0	0	0	0	0	0	2	0	0	0	0	0	0	0	0	0	0	1
OPL21730.1 hypothetical protein AM593_02714, partial [Mytilus galloprovincialis]	1	0	1	0	1	0	0	0	0	0	1	0	1	0	0	1	0	0	0	0	0	2	0	1	0	0	1	0	0	0	0	0	0	0	2	0	0	2	0	0	0	0	0	0	0	0	0	0	2
OPL21728.1 hypothetical protein AM593_00044, partial [Mytilus galloprovincialis]	0	0	0	0	0	0	1	0	0	0	2	0	0	0	0	0	0	0	1	0	0	1	0	1	0	0	0	1	0	0	0	0	0	0	0	0	1	0	0	0	0	0	0	0	0	0	0	1	0
OPL21727.1 hypothetical protein AM593_03412, partial [Mytilus galloprovincialis]	1	0	1	0	1	0	0	0	3	0	2	0	0	0	0	2	0	0	0	0	2	1	0	1	0	0	0	0	0	1	0	0	0	0	1	0	2	3	0	0	0	0	0	0	0	0	0	0	0
OPL21724.1 hypothetical protein AM593_04261, partial [Mytilus galloprovincialis]	0	0	0	0	0	0	2	0	0	0	0	0	0	0	1	1	0	0	0	0	2	2	1	1	0	0	0	0	0	0	1	1	0	0	0	0	0	2	0	1	0	0	0	0	0	0	0	2	1
OPL21721.1 hypothetical protein AM593_06847, partial [Mytilus galloprovincialis]	0	0	0	0	0	0	0	0	0	0	0	0	0	0	0	0	0	0	0	0	0	0	0	0	0	0	0	0	0	0	0	0	0	0	0	0	0	0	0	0	0	0	0	0	0	0	0	0	0
OPL21720.1 hypothetical protein AM593_03048, partial [Mytilus galloprovincialis]	0	0	1	0	0	0	0	0	1	0	2	0	0	0	0	0	0	0	0	1	0	1	0	3	0	1	0	2	0	0	0	0	0	0	0	0	4	1	0	0	0	0	0	1	0	0	0	0	0
OPL21715.1 hypothetical protein AM593_03544, partial [Mytilus galloprovincialis]	2	0	1	0	0	0	0	0	2	0	0	0	1	0	0	0	0	0	0	2	0	1	0	0	0	0	0	0	0	0	0	0	0	0	0	0	1	0	0	0	0	0	0	0	0	0	0	0	0
OPL21714.1 hypothetical protein AM593_08565, partial [Mytilus galloprovincialis]	2	0	1	0	0	1	1	0	2	0	2	0	3	0	0	0	0	0	0	0	0	2	0	0	0	0	1	0	0	0	1	0	0	0	0	0	1	0	0	0	0	0	0	2	0	0	0	1	0
OPL21713.1 serine pats1 threonine-protein kinase, partial [Mytilus galloprovincialis]	1	0	0	0	1	0	2	0	3	0	2	0	0	0	0	2	0	0	1	3	1	2	0	4	0	0	3	0	0	1	2	0	1	0	1	0	0	2	0	1	0	0	0	0	0	0	0	3	2
OPL21712.1 hypothetical protein AM593_09741, partial [Mytilus galloprovincialis]	1	0	0	0	1	0	1	0	0	0	1	0	0	0	1	0	0	0	0	1	0	3	0	0	0	0	1	2	1	0	1	0	0	0	0	0	1	1	0	0	0	0	0	0	0	0	0	0	2
OPL21709.1 hypothetical protein AM593_06116, partial [Mytilus galloprovincialis]	3	0	3	0	1	0	1	0	1	0	0	0	2	0	0	3	0	0	0	1	2	3	0	2	0	0	2	3	0	1	2	0	0	0	3	0	0	1	0	1	0	0	0	0	0	0	0	1	2
OPL21708.1 hypothetical protein AM593_07502, partial [Mytilus galloprovincialis]	2	0	0	0	0	0	2	0	1	0	1	0	0	0	0	1	0	0	0	0	0	0	0	0	0	0	1	1	0	0	1	0	0	0	0	0	1	0	0	0	0	0	0	0	0	0	0	0	0
OPL21707.1 hypothetical protein AM593_08142, partial [Mytilus galloprovincialis]	3	0	0	0	0	0	0	0	1	0	0	0	1	1	0	2	0	0	0	0	1	1	0	1	0	0	0	1	0	0	1	0	0	0	1	0	0	0	0	0	0	0	0	0	0	0	0	1	0
OPL21704.1 hypothetical protein AM593_09404, partial [Mytilus galloprovincialis]	0	0	0	0	1	0	0	0	0	0	1	0	1	0	0	0	0	0	0	0	0	0	0	0	0	0	1	0	0	0	0	0	0	0	0	0	0	0	0	0	0	0	0	0	0	0	0	0	0
OPL21701.1 hypothetical protein AM593_01688, partial [Mytilus galloprovincialis]	0	0	3	0	0	0	0	0	0	0	0	0	0	0	0	0	0	0	0	0	0	0	0	0	0	0	0	2	0	0	2	0	0	0	0	0	0	0	0	0	0	0	0	3	0	0	0	1	5
OPL21700.1 hypothetical protein AM593_02574, partial [Mytilus galloprovincialis]	1	0	1	0	1	0	2	0	4	0	3	0	0	0	0	1	0	1	0	1	1	3	0	0	0	0	0	1	0	0	1	0	0	0	1	0	1	1	0	0	0	0	0	0	0	0	0	3	1
OPL21699.1 hypothetical protein AM593_05095, partial [Mytilus galloprovincialis]	4	0	1	0	0	0	0	0	1	0	0	0	1	0	0	3	0	0	0	0	1	2	0	0	0	0	2	1	0	1	4	0	0	0	2	0	2	3	0	0	0	0	0	1	0	0	0	3	3
OPL21698.1 hypothetical protein AM593_01133, partial [Mytilus galloprovincialis]	0	0	0	0	0	0	0	0	2	0	0	0	0	0	0	0	0	0	0	2	0	0	0	0	0	0	0	0	0	1	0	0	0	0	0	0	0	0	0	0	0	0	0	0	0	0	0	1	0
OPL21695.1 serine 2 threonine-protein phosphatase with ef-hands, partial [Mytilus galloprovincialis]	0	0	0	0	0	0	0	0	2	0	0	0	0	0	0	0	0	0	1	0	2	1	0	0	0	0	0	0	0	0	1	0	0	0	0	0	0	1	0	0	0	0	0	1	0	0	0	0	0
OPL21693.1 bifunctional 1-like 3-phosphoadenosine 5-phosphosulfate synthase, partial [Mytilus galloprovincialis]	1	0	2	0	0	0	1	0	1	0	1	0	1	0	0	0	0	0	0	1	0	1	0	1	0	0	1	2	0	0	0	0	0	0	1	0	1	2	0	0	0	0	0	1	0	0	0	3	1
OPL21690.1 hypothetical protein AM593_01840, partial [Mytilus galloprovincialis]	3	0	1	0	0	0	1	0	1	0	1	0	1	0	0	0	0	0	0	0	1	1	0	1	1	0	0	0	0	0	0	0	0	0	1	0	2	0	0	0	0	0	0	0	0	0	0	0	2
OPL21688.1 hypothetical protein AM593_03268, partial [Mytilus galloprovincialis]	0	0	0	0	1	0	1	0	0	0	0	0	1	0	0	1	0	0	0	0	2	0	0	1	0	0	0	1	0	2	0	0	0	0	1	0	1	0	0	0	0	0	0	0	0	0	0	2	0
OPL21687.1 hypothetical protein AM593_10216, partial [Mytilus galloprovincialis]	3	0	0	0	0	0	1	0	2	0	1	0	1	0	0	1	0	0	0	0	1	0	0	1	0	0	1	0	0	0	0	0	0	0	3	0	2	1	0	0	0	0	0	2	0	0	0	0	0
OPL21686.1 hypothetical protein AM593_10217, partial [Mytilus galloprovincialis]	1	0	1	0	2	0	2	0	4	0	3	0	2	1	0	3	0	0	1	0	5	1	0	1	0	1	3	1	0	2	1	0	0	0	0	0	2	6	0	0	0	0	0	3	0	0	0	3	2
OPL21685.1 hypothetical protein AM593_00152, partial [Mytilus galloprovincialis]	2	0	1	0	0	0	2	0	2	0	5	0	2	0	0	2	0	0	2	0	1	0	0	1	0	0	0	0	0	2	0	0	0	0	0	0	3	2	0	0	0	0	0	0	0	0	0	1	1
OPL21684.1 hypothetical protein AM593_10498, partial [Mytilus galloprovincialis]	0	1	0	0	0	0	1	0	3	0	1	0	0	0	0	0	0	0	0	1	1	0	0	1	0	1	0	0	0	1	1	0	0	0	1	0	1	0	0	0	0	0	0	0	0	0	0	0	0
OPL21681.1 hypothetical protein AM593_08209, partial [Mytilus galloprovincialis]	0	0	0	0	0	0	2	0	0	0	0	0	3	0	0	0	0	1	1	1	0	1	0	0	0	0	0	1	0	0	0	0	0	0	0	0	0	1	0	0	0	0	0	0	0	0	0	0	2
OPL21674.1 hypothetical protein AM593_05179, partial [Mytilus galloprovincialis]	0	0	0	0	2	0	3	0	1	0	1	0	1	0	0	1	0	1	0	1	1	1	0	1	0	0	0	0	0	0	2	2	0	0	0	0	0	2	0	0	0	0	0	2	0	0	0	0	2
OPL21669.1 tubulin chain beta-1, partial [Mytilus galloprovincialis]	4	0	1	0	1	0	3	0	0	0	0	0	2	0	1	2	1	0	1	1	3	1	0	6	0	2	1	1	0	1	5	1	0	0	3	0	2	2	1	1	0	0	0	1	0	0	0	4	0
OPL21668.1 hypothetical protein AM593_05452, partial [Mytilus galloprovincialis]	0	0	1	0	0	0	2	0	0	0	1	0	0	0	0	2	0	0	0	1	1	0	0	0	0	0	1	0	0	1	1	0	0	0	0	0	1	0	0	0	0	0	0	0	0	0	0	0	0
OPL21666.1 hypothetical protein AM593_04834, partial [Mytilus galloprovincialis]	0	0	0	0	0	0	0	0	1	0	0	0	0	0	0	0	0	0	1	0	0	0	0	0	0	0	0	0	0	0	0	0	0	0	0	0	0	0	0	0	0	0	0	0	0	0	0	0	0
OPL21664.1 hypothetical protein AM593_04426, partial [Mytilus galloprovincialis]	0	0	1	0	0	0	1	0	0	0	0	0	0	0	0	0	0	0	0	1	0	0	0	1	1	0	1	1	0	1	1	1	1	0	1	0	1	1	0	0	0	0	0	0	0	0	0	1	0
OPL21663.1 hypothetical protein AM593_05787, partial [Mytilus galloprovincialis]	0	0	0	0	0	0	0	0	2	0	0	0	0	0	0	2	0	0	0	0	0	0	0	2	0	0	0	1	0	0	0	0	0	0	0	0	1	1	0	0	0	0	0	0	0	0	0	0	0
OPL21661.1 hypothetical protein AM593_04221, partial [Mytilus galloprovincialis]	1	0	0	0	0	0	0	0	1	0	0	0	1	0	0	0	0	0	1	0	1	0	0	0	0	0	0	1	0	0	1	0	0	0	1	0	2	0	0	0	0	0	0	0	0	0	0	0	0
OPL21660.1 hypothetical protein AM593_00728, partial [Mytilus galloprovincialis]	1	0	0	0	1	0	0	0	2	0	1	0	0	0	0	0	0	0	1	0	0	1	0	1	0	0	0	1	0	0	0	0	0	0	0	0	0	0	0	1	0	0	0	0	0	0	0	1	0
OPL21659.1 hypothetical protein AM593_00729, partial [Mytilus galloprovincialis]	0	0	0	0	1	0	0	0	0	0	0	0	0	0	0	1	0	0	0	1	1	1	0	1	0	0	0	2	0	0	0	0	0	0	0	0	0	1	0	0	0	0	0	0	0	0	0	0	1
OPL21655.1 rna-binding 15-like protein, partial [Mytilus galloprovincialis]	2	0	2	0	1	0	2	0	5	0	4	0	0	0	0	1	0	0	0	3	1	2	0	2	0	1	5	2	0	3	6	0	0	0	0	0	5	2	0	0	0	0	0	2	0	0	0	1	3
OPL21654.1 hypothetical protein AM593_01210, partial [Mytilus galloprovincialis]	1	0	0	0	0	0	1	0	4	0	6	0	2	1	0	2	0	0	0	0	3	0	0	2	1	2	2	0	0	1	1	0	0	0	0	0	2	5	0	2	0	0	0	2	0	0	0	1	1
OPL21650.1 stanniocalcin-like protein, partial [Mytilus galloprovincialis]	1	0	0	0	0	0	0	0	0	0	0	0	0	0	0	0	0	0	1	0	1	1	0	2	0	0	0	0	0	0	1	0	0	0	0	0	3	0	0	0	0	0	0	1	0	0	0	2	1
OPL21649.1 hypothetical protein AM593_02111, partial [Mytilus galloprovincialis]	0	0	0	0	2	1	0	0	2	0	1	0	1	0	0	0	0	0	0	1	0	0	0	1	0	0	3	1	0	2	1	0	0	0	2	0	2	2	0	0	0	0	0	0	0	0	0	2	1
OPL21647.1 sodium-transporter and chloride-dependent neurotransmitter, partial [Mytilus galloprovincialis]	1	0	0	0	0	0	1	0	1	0	1	0	1	0	0	0	0	0	0	0	0	0	0	0	0	0	1	2	0	0	0	0	0	0	0	0	1	0	0	0	0	0	0	1	0	0	0	0	1
OPL21646.1 hypothetical protein AM593_07058, partial [Mytilus galloprovincialis]	1	0	1	0	0	0	1	0	1	0	1	0	0	0	0	1	0	0	0	0	1	2	0	1	0	0	0	0	0	1	0	0	0	0	0	0	3	1	0	0	0	0	0	0	0	0	0	0	2
OPL21644.1 hypothetical protein AM593_10656, partial [Mytilus galloprovincialis]	0	0	0	0	0	0	1	0	0	0	0	0	0	0	0	0	0	0	0	0	2	0	0	0	0	0	0	1	0	0	0	0	0	0	0	0	0	0	0	0	0	0	0	1	0	0	0	0	0
OPL21643.1 hypothetical protein AM593_05819, partial [Mytilus galloprovincialis]	1	0	0	0	0	0	2	0	3	0	1	0	0	0	0	1	0	0	0	2	2	0	0	1	0	0	1	1	0	2	1	0	0	0	2	0	1	2	0	0	0	0	0	0	0	0	0	1	0
OPL21642.1 hypothetical protein AM593_07601, partial [Mytilus galloprovincialis]	2	0	0	0	0	0	0	0	0	0	1	0	0	0	0	0	0	0	0	1	0	0	0	0	0	0	0	1	0	0	0	0	0	0	1	0	0	0	0	0	0	0	0	0	0	0	0	0	1
OPL21641.1 hypothetical protein AM593_02285, partial [Mytilus galloprovincialis]	1	0	0	0	0	0	0	0	2	0	1	0	1	0	0	2	0	0	0	0	1	1	0	1	0	0	1	3	1	0	1	0	0	0	1	0	1	1	1	0	0	0	0	1	0	0	0	0	0
OPL21639.1 hypothetical protein AM593_10233, partial [Mytilus galloprovincialis]	2	0	1	0	0	0	0	0	1	0	2	0	0	1	2	2	0	0	0	0	1	0	2	5	1	1	2	0	0	0	1	1	0	0	2	0	5	2	0	2	0	0	0	0	0	0	0	0	1
OPL21638.1 membrane 1-like metallo-endopeptidase-like, partial [Mytilus galloprovincialis]	0	0	0	0	0	0	0	0	2	0	1	0	0	0	0	1	0	0	0	0	0	0	0	0	0	0	2	0	0	0	0	0	0	0	1	0	0	0	0	0	0	0	0	1	0	0	0	0	0
OPL21637.1 hypothetical protein AM593_09789, partial [Mytilus galloprovincialis]	0	0	0	0	0	0	0	0	0	0	0	0	0	0	0	0	0	0	0	0	1	1	0	0	0	0	1	0	0	0	0	0	0	0	0	0	0	0	0	0	0	0	0	0	0	0	0	0	0
OPL21636.1 cystathionine gamma-lyase, partial [Mytilus galloprovincialis]	2	0	0	0	0	0	2	0	0	0	0	0	0	1	0	0	0	0	1	1	2	3	0	1	0	0	1	2	0	1	0	0	0	0	1	0	3	2	0	0	0	0	0	1	0	0	0	0	0
OPL21633.1 hypothetical protein AM593_03435, partial [Mytilus galloprovincialis]	2	0	1	0	0	0	0	0	0	0	0	0	0	0	0	1	0	0	1	0	0	0	0	0	0	0	1	1	0	0	0	0	0	0	2	0	1	0	0	0	0	0	0	0	0	0	0	0	0
OPL21632.1 hypothetical protein AM593_03434, partial [Mytilus galloprovincialis]	0	0	0	0	0	0	1	0	1	0	0	0	0	0	0	1	0	0	1	0	0	1	0	0	0	0	0	0	0	1	1	0	0	0	0	0	0	0	0	0	0	0	0	0	0	0	0	1	1
OPL21631.1 urease protein accessory, partial [Mytilus galloprovincialis]	1	0	0	0	0	0	1	0	1	0	1	0	0	0	0	3	0	0	0	0	3	0	0	2	1	1	0	0	0	0	3	0	1	0	1	0	0	2	0	1	0	0	0	3	0	0	0	0	0
OPL21629.1 hypothetical protein AM593_07981, partial [Mytilus galloprovincialis]	2	0	0	0	0	0	0	0	2	0	1	0	1	0	0	0	0	0	0	1	0	0	0	0	0	0	0	0	0	2	0	0	0	0	1	0	0	0	0	0	0	0	0	0	0	0	0	1	0
OPL21628.1 hypothetical protein AM593_06102, partial [Mytilus galloprovincialis]	1	0	1	0	0	1	3	0	3	0	2	0	0	0	2	2	1	1	0	0	0	0	1	4	0	1	1	2	0	0	0	0	0	0	2	0	4	1	0	1	0	0	0	1	0	0	0	2	1
OPL21625.1 neuralized pats1, partial [Mytilus galloprovincialis]	1	0	0	0	1	0	3	0	1	0	3	0	1	0	0	1	0	0	1	1	0	2	0	3	0	0	0	1	0	1	3	0	0	0	0	0	1	1	0	0	0	0	0	0	0	0	0	2	2
OPL21624.1 kh 3 domain-rna-signal transduction-associated protein, partial [Mytilus galloprovincialis]	4	0	4	0	1	0	0	0	0	0	0	0	0	0	1	0	0	0	2	0	1	1	0	3	1	0	3	2	0	0	4	1	1	0	0	1	1	0	0	1	0	0	0	3	0	0	0	0	0
OPL21623.1 hypothetical protein AM593_07080, partial [Mytilus galloprovincialis]	0	0	0	0	0	0	0	0	0	0	0	0	0	0	0	1	0	0	0	0	1	0	0	0	0	0	0	0	0	0	0	0	0	0	0	0	3	1	0	0	0	0	0	1	0	0	0	0	0
OPL21621.1 hypothetical protein AM593_05172, partial [Mytilus galloprovincialis]	1	0	0	0	0	0	0	0	0	0	0	0	0	0	0	0	0	0	0	0	0	0	0	0	0	0	0	0	0	0	0	0	0	0	0	0	0	1	0	0	0	0	0	0	0	0	0	0	0
OPL21620.1 hypothetical protein AM593_02540, partial [Mytilus galloprovincialis]	1	0	0	0	0	0	0	0	0	0	2	0	0	0	0	1	0	0	0	0	2	0	0	0	0	0	1	0	0	0	1	0	0	0	0	0	0	0	0	0	0	0	0	0	0	0	0	0	0
OPL21617.1 hypothetical protein AM593_01766, partial [Mytilus galloprovincialis]	1	0	0	0	1	0	1	0	1	0	1	0	19	0	0	2	0	1	0	1	4	1	0	2	0	0	0	0	0	0	2	0	0	0	0	0	3	5	0	0	0	0	0	1	0	0	0	0	0
OPL21616.1 hypothetical protein AM593_05893, partial [Mytilus galloprovincialis]	0	0	0	0	0	0	0	0	0	0	0	0	0	0	0	0	0	0	0	0	0	0	0	0	0	0	0	0	0	0	0	0	0	0	0	0	0	0	0	0	0	0	0	0	0	0	0	0	0
OPL21614.1 histone-lysine prdm9-like n-methyltransferase, partial [Mytilus galloprovincialis]	2	0	0	0	0	0	1	0	1	0	1	0	0	0	0	0	0	0	0	1	0	0	0	0	0	0	0	0	0	0	0	0	0	0	0	0	0	0	0	0	0	0	0	0	0	0	0	0	0
OPL21613.1 hypothetical protein AM593_06290, partial [Mytilus galloprovincialis]	0	0	1	0	1	0	3	0	8	0	0	0	3	0	0	5	0	0	1	0	0	4	0	0	0	0	1	2	0	0	0	0	0	0	1	1	0	2	0	0	0	0	0	1	0	0	0	1	0
OPL21611.1 hypothetical protein AM593_09466, partial [Mytilus galloprovincialis]	1	0	2	0	0	0	1	0	1	0	0	0	0	0	0	2	0	0	0	0	1	0	0	2	0	1	0	5	0	1	4	0	0	0	0	1	2	1	0	0	0	0	0	0	0	0	0	0	2
OPL21609.1 hypothetical protein AM593_05368, partial [Mytilus galloprovincialis]	0	0	0	0	1	0	1	0	1	0	0	0	0	0	0	1	0	0	1	1	0	0	0	1	0	0	0	0	0	1	1	0	0	0	0	0	0	0	0	0	1	0	0	0	0	0	0	0	0
OPL21607.1 hypothetical protein AM593_10379, partial [Mytilus galloprovincialis]	1	0	1	0	0	0	0	0	1	0	0	0	0	0	0	1	0	0	0	0	1	0	0	1	0	0	0	1	0	1	1	0	0	0	1	1	1	0	0	0	0	0	0	0	0	0	0	0	1
OPL21605.1 hypothetical protein AM593_02329, partial [Mytilus galloprovincialis]	0	0	0	0	0	1	0	0	0	0	1	0	0	0	0	0	0	0	1	0	2	1	0	1	0	0	1	0	0	1	0	0	0	0	0	0	1	1	0	0	0	0	0	0	0	0	0	0	0
OPL21604.1 hypothetical protein AM593_02328, partial [Mytilus galloprovincialis]	0	0	1	0	1	0	1	0	0	0	1	0	0	0	0	0	0	0	0	0	0	0	0	0	0	0	0	0	0	0	0	0	0	0	0	0	1	1	0	0	0	0	0	0	0	0	0	0	0
OPL21603.1 hypothetical protein AM593_09118, partial [Mytilus galloprovincialis]	0	0	1	0	0	0	0	0	0	0	0	0	0	0	0	0	0	0	0	1	1	0	0	1	0	0	0	0	0	0	0	0	0	0	0	0	0	1	0	0	0	0	0	0	0	0	0	0	0
OPL21600.1 hypothetical protein AM593_09594, partial [Mytilus galloprovincialis]	0	0	0	0	0	0	0	0	0	0	0	0	0	0	0	0	0	0	0	0	0	0	0	0	0	0	0	1	0	0	0	0	0	0	0	0	0	0	0	0	0	0	0	0	0	0	0	0	0
OPL21598.1 hypothetical protein AM593_03750, partial [Mytilus galloprovincialis]	0	0	0	0	0	0	0	0	1	0	0	0	0	0	0	0	0	0	0	0	0	0	0	0	0	0	0	0	0	0	0	0	0	0	0	0	0	0	0	0	0	0	0	0	0	0	0	0	0
OPL21597.1 hypothetical protein AM593_03749, partial [Mytilus galloprovincialis]	2	0	1	0	0	0	3	0	2	0	0	0	0	0	0	1	0	0	1	0	1	2	0	2	0	0	1	0	0	0	1	0	0	1	0	0	3	0	0	1	0	0	0	0	0	0	0	2	5
OPL21596.1 mitochondrial 1-like glutamate carrier, partial [Mytilus galloprovincialis]	1	0	0	0	0	0	0	0	0	0	0	0	0	0	0	1	0	0	2	0	2	2	0	6	0	0	1	2	0	1	0	0	0	0	2	0	1	1	0	2	1	0	0	1	0	0	0	0	0
OPL21594.1 isoform a, partial [Mytilus galloprovincialis]	3	0	1	0	0	1	0	0	3	0	3	0	1	0	0	1	0	0	0	1	3	2	0	2	0	0	2	2	0	2	2	0	0	0	2	0	3	2	0	0	0	0	0	0	0	0	0	3	0
OPL21592.1 hypothetical protein AM593_00570, partial [Mytilus galloprovincialis]	2	0	1	0	1	0	0	0	1	0	0	0	1	0	0	4	1	0	1	1	4	0	0	0	0	0	2	1	0	1	3	0	0	0	2	1	0	3	0	0	0	0	0	2	0	0	0	0	2
OPL21589.1 hypothetical protein AM593_05357, partial [Mytilus galloprovincialis]	2	0	0	0	0	0	0	0	1	1	1	0	1	0	0	3	0	0	0	1	0	0	0	0	0	0	0	0	0	2	0	0	0	0	0	0	0	1	0	0	0	0	0	0	0	0	0	0	0
OPL21588.1 hypothetical protein AM593_05356, partial [Mytilus galloprovincialis]	1	0	0	0	1	0	0	0	0	0	0	0	1	0	0	2	0	0	1	0	0	0	0	0	0	0	1	0	0	0	0	0	0	0	0	0	0	0	0	0	0	0	0	0	0	0	0	1	1
OPL21587.1 hypothetical protein AM593_05230, partial [Mytilus galloprovincialis]	0	0	0	0	0	0	0	0	0	0	0	0	1	0	0	0	0	0	0	1	0	0	0	0	0	0	1	0	0	0	0	0	0	0	0	0	1	0	0	0	0	0	0	0	0	0	0	0	0
OPL21585.1 hypothetical protein AM593_03006, partial [Mytilus galloprovincialis]	1	0	0	0	0	0	1	0	0	0	0	0	0	0	0	1	0	0	0	0	1	2	0	0	0	0	2	0	0	0	1	0	0	0	1	0	1	0	0	0	0	0	0	0	0	0	0	0	0
OPL21582.1 ras of gtp exchange son, partial [Mytilus galloprovincialis]	1	0	2	0	0	0	1	0	1	0	0	0	1	0	0	1	0	0	0	2	0	1	0	2	0	0	1	0	0	0	1	0	0	0	0	0	0	0	0	0	0	0	0	1	0	0	0	0	0
OPL21581.1 multidrug 1 resistance-associated protein, partial [Mytilus galloprovincialis]	2	0	0	0	0	0	0	0	3	0	0	0	1	0	0	1	1	0	0	1	0	0	0	0	0	0	0	0	0	1	0	0	0	0	0	0	0	0	0	0	0	0	0	0	0	0	0	0	2
OPL21580.1 40s s28 ribosomal protein, partial [Mytilus galloprovincialis]	0	0	0	0	0	0	0	0	1	0	1	0	0	0	0	0	0	0	0	0	2	0	0	1	1	1	1	1	0	0	0	0	0	0	0	0	0	2	0	0	0	0	0	1	0	0	0	1	0
OPL21579.1 hypothetical protein AM593_03697, partial [Mytilus galloprovincialis]	1	0	1	0	0	0	0	0	0	0	1	0	0	0	0	3	1	0	1	0	1	0	0	0	0	0	0	1	0	0	3	0	0	0	1	0	1	1	0	0	0	0	0	0	0	0	0	0	1
OPL21578.1 hypothetical protein AM593_01443, partial [Mytilus galloprovincialis]	1	0	1	0	2	0	2	0	1	0	1	0	1	1	0	0	0	0	0	1	3	0	0	2	1	0	2	0	0	2	2	0	0	0	2	0	0	2	0	0	0	0	0	1	0	0	0	2	3
OPL21576.1 long-chain-fatty-acid-5 ligase, partial [Mytilus galloprovincialis]	1	0	0	0	0	0	0	0	0	0	0	0	0	0	0	0	0	0	0	1	1	1	0	1	0	0	0	0	0	1	0	0	0	0	1	0	0	0	0	0	0	0	0	2	0	0	0	0	0
OPL21575.1 pdz 7 domain-containing protein, partial [Mytilus galloprovincialis]	1	0	0	0	0	0	1	0	1	0	2	0	1	0	0	2	0	0	1	0	0	0	0	0	0	0	0	1	0	3	1	0	0	0	0	0	1	1	0	0	0	0	0	1	0	0	0	1	1
OPL21574.1 hypothetical protein AM593_03609, partial [Mytilus galloprovincialis]	0	0	0	0	0	0	0	0	2	0	1	0	0	0	0	0	0	0	0	0	0	0	0	0	0	0	1	0	0	0	0	0	0	0	0	0	0	0	0	0	0	0	0	0	0	0	0	0	0
OPL21572.1 hypothetical protein AM593_02140, partial [Mytilus galloprovincialis]	1	0	0	0	1	0	1	0	3	0	1	0	1	0	0	5	0	2	2	1	2	3	0	5	0	0	0	6	0	1	4	0	1	0	1	0	1	1	1	1	2	0	0	0	0	0	0	2	0
OPL21571.1 hypothetical protein AM593_04006, partial [Mytilus galloprovincialis]	0	0	0	0	0	0	1	0	0	0	2	0	1	0	0	0	0	0	0	0	0	0	0	0	0	0	1	0	0	2	0	0	0	0	0	0	1	0	0	0	0	0	0	0	0	0	0	1	0
OPL21569.1 hypothetical protein AM593_06377, partial [Mytilus galloprovincialis]	0	0	1	0	0	0	0	0	0	0	0	0	0	0	0	1	0	0	0	0	0	0	0	0	0	0	0	0	0	0	0	0	0	0	0	0	0	0	0	0	0	0	0	0	0	0	0	0	0
OPL21568.1 hypothetical protein AM593_10432, partial [Mytilus galloprovincialis]	1	0	0	0	0	1	0	0	1	0	1	0	0	0	0	3	0	0	1	0	2	0	0	0	0	0	0	1	0	1	0	0	0	0	0	0	1	2	0	0	0	0	0	1	0	0	0	2	0
OPL21566.1 hypothetical protein AM593_08202, partial [Mytilus galloprovincialis]	0	0	0	0	1	0	2	0	3	0	2	0	1	0	0	2	0	0	2	0	1	2	0	0	0	0	1	3	0	1	1	0	0	0	0	0	3	1	0	0	0	0	0	0	0	0	0	0	2
OPL21565.1 hypothetical protein AM593_07291, partial [Mytilus galloprovincialis]	0	0	0	0	0	0	1	0	0	0	1	0	0	0	0	0	0	0	1	0	0	1	0	0	0	0	0	0	0	3	0	0	0	0	1	0	0	1	0	0	0	0	0	0	0	0	0	0	1
OPL21562.1 hypothetical protein AM593_08093, partial [Mytilus galloprovincialis]	0	0	0	0	0	0	2	0	0	0	0	0	1	0	0	0	0	0	0	0	1	0	0	1	0	0	0	3	1	0	0	0	0	0	1	0	2	0	0	1	0	0	0	0	0	0	0	0	0
OPL21561.1 hypothetical protein AM593_10690, partial [Mytilus galloprovincialis]	1	0	0	0	0	0	13	0	0	0	0	0	0	0	0	2	0	0	3	1	0	15	0	0	0	0	1	1	0	1	0	0	0	0	0	0	0	17	0	0	0	0	0	0	0	0	0	1	1
OPL21560.1 hypothetical protein AM593_02260, partial [Mytilus galloprovincialis]	0	0	0	0	0	0	0	0	0	0	0	0	0	0	0	0	0	0	1	0	1	0	0	0	0	0	0	0	0	0	0	0	0	0	0	0	0	0	0	0	0	0	0	0	0	0	0	0	0
OPL21550.1 hypothetical protein AM593_01733, partial [Mytilus galloprovincialis]	0	0	0	0	1	0	0	0	0	0	0	0	0	0	0	0	0	0	0	1	0	0	0	0	0	0	0	0	0	0	0	0	0	0	0	0	0	0	0	0	0	0	0	0	0	0	0	0	0
OPL21549.1 hypothetical protein AM593_01732, partial [Mytilus galloprovincialis]	0	0	0	0	0	0	0	0	0	0	0	0	0	0	0	0	0	0	0	0	1	0	0	0	0	0	0	0	0	1	0	0	0	0	0	0	0	0	0	0	0	0	0	0	0	0	0	0	0
OPL21548.1 fc-e cd23 receptor, partial [Mytilus galloprovincialis]	0	0	0	0	0	0	0	0	0	0	1	0	0	0	0	0	0	0	0	0	1	1	0	1	0	0	0	0	0	1	0	0	0	0	2	0	2	3	0	0	0	0	0	1	0	0	0	0	0
OPL21547.1 hypothetical protein AM593_06533, partial [Mytilus galloprovincialis]	2	0	0	0	0	0	1	0	3	0	3	0	0	0	0	0	0	0	0	0	4	0	0	3	0	0	0	1	0	2	0	0	0	0	0	0	6	2	0	0	0	0	0	0	0	0	0	0	1
OPL21545.1 hypothetical protein AM593_10805, partial [Mytilus galloprovincialis]	2	0	0	0	0	0	1	0	3	0	7	0	0	0	1	3	0	0	1	3	0	2	1	2	0	0	2	2	1	2	3	2	0	0	1	0	3	7	0	0	0	0	0	2	0	0	0	0	1
OPL21543.1 hypothetical protein AM593_02011, partial [Mytilus galloprovincialis]	0	0	0	0	0	0	0	0	3	0	1	0	0	0	0	0	0	0	0	0	0	1	0	0	0	0	0	1	0	0	0	0	0	0	1	0	0	0	0	0	0	0	0	0	0	0	0	1	0
OPL21542.1 fibrinogen 1c domain-containing protein, partial [Mytilus galloprovincialis]	2	0	0	0	0	0	1	0	0	0	1	0	0	0	0	2	0	0	0	1	2	2	0	1	1	0	0	1	0	1	1	0	0	0	1	0	3	0	0	1	0	0	0	0	0	0	0	0	2
OPL21541.1 hypothetical protein AM593_05007, partial [Mytilus galloprovincialis]	1	0	0	0	2	0	0	0	1	0	3	0	0	0	0	0	0	0	2	1	0	0	0	1	0	0	0	0	0	0	0	0	0	0	0	0	1	0	0	0	0	0	0	0	0	0	0	2	1
OPL21540.1 hypothetical protein AM593_00754, partial [Mytilus galloprovincialis]	1	0	0	0	0	0	1	0	1	0	0	0	1	0	0	0	0	0	0	0	0	0	0	0	0	0	0	0	0	0	0	0	0	0	1	0	0	0	0	0	0	0	0	0	0	0	0	0	0
OPL21539.1 transient x1 receptor potential cation channel subfamily m member 1 isoform, partial [Mytilus galloprovincialis]	0	0	0	0	0	0	0	0	1	0	0	0	0	0	0	0	0	0	1	0	0	0	0	0	0	0	0	1	1	0	0	0	0	0	0	0	0	0	0	0	0	0	0	1	0	0	0	0	0
OPL21538.1 hypothetical protein AM593_09549, partial [Mytilus galloprovincialis]	0	0	0	0	0	0	0	0	0	0	0	0	0	0	0	0	0	0	1	0	0	0	0	0	0	0	0	0	0	0	0	0	0	0	1	0	0	0	0	0	0	0	0	0	0	0	0	0	0
OPL21537.1 hypothetical protein AM593_03620, partial [Mytilus galloprovincialis]	1	0	0	0	0	0	0	0	2	0	1	0	0	0	0	1	0	0	0	1	1	0	0	0	0	0	2	0	0	0	0	0	0	0	4	0	1	0	0	0	0	0	0	0	0	0	0	1	0
OPL21536.1 hypothetical protein AM593_00271, partial [Mytilus galloprovincialis]	1	0	0	0	0	0	0	0	1	0	0	0	0	0	0	2	0	1	0	2	0	0	0	0	0	0	0	2	0	0	3	0	0	0	0	0	0	0	0	0	0	0	0	0	0	0	0	2	2
OPL21534.1 hypothetical protein AM593_04207, partial [Mytilus galloprovincialis]	2	0	0	0	0	0	1	0	2	0	5	0	1	0	0	2	0	0	0	0	0	2	0	0	0	0	2	0	0	1	1	0	0	0	1	0	2	0	0	0	0	0	0	0	0	0	0	0	1
OPL21533.1 hypothetical protein AM593_02149, partial [Mytilus galloprovincialis]	2	0	0	0	0	0	2	0	1	0	1	0	2	0	0	1	0	1	1	1	0	0	0	1	0	0	1	0	0	1	1	0	0	0	1	0	3	1	0	0	0	0	0	1	0	0	0	0	1
OPL21531.1 dynamin-binding protein, partial [Mytilus galloprovincialis]	1	0	1	0	0	0	0	0	3	0	2	0	0	0	0	0	0	0	0	1	0	1	0	0	0	0	0	1	0	0	0	0	0	0	1	0	0	1	0	0	0	0	0	0	0	0	0	0	0
OPL21530.1 hypothetical protein AM593_01195, partial [Mytilus galloprovincialis]	0	0	0	0	0	0	0	0	0	0	0	0	0	0	0	0	0	0	0	0	0	0	0	0	0	0	0	0	0	0	0	0	0	0	0	0	0	0	0	0	0	0	0	0	0	0	0	0	0
OPL21528.1 brca1-a bre-like complex subunit, partial [Mytilus galloprovincialis]	1	0	0	0	0	0	0	0	0	0	1	0	0	0	0	0	0	0	0	0	0	0	0	0	0	0	0	1	0	1	0	0	0	0	0	0	2	0	0	0	0	0	0	1	0	0	0	0	0
OPL21526.1 hypothetical protein AM593_10271, partial [Mytilus galloprovincialis]	1	0	0	0	0	0	0	0	0	0	0	0	0	0	0	2	0	0	0	2	0	0	0	1	0	0	0	1	0	0	0	0	0	0	1	0	1	0	0	1	0	0	0	0	0	0	0	0	1
OPL21525.1 hypothetical protein AM593_04691, partial [Mytilus galloprovincialis]	1	0	0	0	0	0	0	0	0	0	1	0	0	0	0	2	0	0	0	0	1	0	0	0	0	0	0	1	0	2	0	0	0	0	0	0	0	0	0	0	0	0	0	0	0	0	0	0	1
OPL21523.1 hypothetical protein AM593_05272, partial [Mytilus galloprovincialis]	1	0	0	0	0	0	0	0	1	0	0	0	0	0	0	0	0	0	1	0	0	0	0	3	0	0	1	0	0	1	2	0	2	0	0	0	0	1	0	0	0	0	0	1	0	0	0	1	1
OPL21520.1 hypothetical protein AM593_03072, partial [Mytilus galloprovincialis]	1	0	0	0	0	0	1	0	1	0	0	0	1	0	0	0	0	0	2	0	1	0	0	0	0	0	1	0	0	0	2	0	0	0	0	0	1	0	0	0	0	0	0	2	0	0	0	0	1
OPL21519.1 protein b-like retinal degeneration, partial [Mytilus galloprovincialis]	1	0	0	0	0	0	1	0	3	0	5	0	2	0	0	0	0	0	1	1	1	0	0	3	0	0	1	0	0	0	3	0	0	0	2	0	1	2	0	1	0	0	0	1	0	0	0	2	0
OPL21518.1 hypothetical protein AM593_04220, partial [Mytilus galloprovincialis]	0	0	0	0	0	0	0	0	0	0	0	0	0	0	0	1	1	0	0	0	0	0	0	0	0	0	1	0	0	0	0	0	0	0	0	0	2	1	0	0	0	0	0	0	0	0	0	0	0
OPL21513.1 serine pats1 threonine-protein kinase, partial [Mytilus galloprovincialis]	2	0	0	0	1	0	1	0	2	0	3	0	0	0	0	2	0	0	0	3	2	0	0	3	0	0	1	0	0	0	1	0	1	0	2	0	1	2	0	0	0	0	0	0	0	0	0	4	1
OPL21511.1 hypothetical protein AM593_02932, partial [Mytilus galloprovincialis]	1	0	0	0	0	0	0	0	0	0	1	0	0	0	0	0	0	0	0	1	0	0	0	0	0	0	0	0	0	0	1	0	0	0	0	0	0	0	0	0	0	0	0	0	0	0	0	1	0
OPL21509.1 hypothetical protein AM593_07435, partial [Mytilus galloprovincialis]	0	0	1	0	0	0	0	0	0	0	0	0	1	0	0	0	0	0	0	1	0	0	1	1	0	0	1	0	0	0	1	0	0	0	0	0	0	0	0	0	0	0	0	1	0	0	0	1	0
OPL21508.1 hypothetical protein AM593_00965, partial [Mytilus galloprovincialis]	0	0	0	0	0	0	1	0	0	0	0	0	1	0	0	0	0	0	0	0	2	0	0	1	0	0	0	0	0	1	1	0	0	0	0	0	0	1	0	0	0	0	0	0	0	0	0	2	0
OPL21507.1 pms1 protein 1, partial [Mytilus galloprovincialis]	0	0	0	0	1	0	0	0	0	0	0	0	1	0	0	0	0	0	0	1	2	1	0	0	0	0	0	2	0	1	1	0	0	0	0	0	0	0	0	0	0	0	0	1	0	0	0	0	0
OPL21506.1 hypothetical protein AM593_06448, partial [Mytilus galloprovincialis]	0	0	0	0	0	0	0	0	2	0	1	0	1	0	0	0	0	0	0	0	0	1	0	0	0	0	1	0	0	0	0	0	0	0	0	0	1	0	0	0	0	0	0	1	0	0	0	0	0
OPL21505.1 hypothetical protein AM593_05592, partial [Mytilus galloprovincialis]	0	0	0	0	1	0	1	0	0	0	1	0	0	0	0	0	0	0	0	0	0	0	0	0	0	0	0	0	0	0	1	0	0	0	0	0	0	0	0	0	0	0	0	0	0	0	0	0	1
OPL21504.1 hypothetical protein AM593_03134, partial [Mytilus galloprovincialis]	0	0	0	0	0	0	0	0	0	0	0	0	1	0	0	1	0	0	0	0	1	1	0	1	0	0	0	0	0	2	0	0	0	0	1	0	0	1	0	0	0	0	0	0	0	0	0	0	1
OPL21499.1 hypothetical protein AM593_08946, partial [Mytilus galloprovincialis]	0	0	0	0	0	0	0	0	1	0	1	0	0	0	0	1	0	0	0	0	1	1	0	0	0	0	0	0	0	0	0	0	0	0	1	0	0	0	0	0	0	0	0	0	0	0	0	1	0
OPL21498.1 hypothetical protein AM593_04074, partial [Mytilus galloprovincialis]	0	0	0	0	0	0	0	0	2	0	0	0	0	0	0	0	0	0	0	0	1	0	0	0	0	0	0	0	0	0	0	0	0	0	0	0	0	0	0	0	0	0	0	0	0	0	0	0	0
OPL21496.1 hypothetical protein AM593_03371, partial [Mytilus galloprovincialis]	1	0	0	0	0	0	1	0	1	0	1	0	0	0	0	2	0	0	1	2	0	1	0	2	0	0	1	3	0	6	6	0	0	0	0	0	2	3	0	0	0	0	0	2	0	0	0	0	1
OPL21495.1 hypothetical protein AM593_06113, partial [Mytilus galloprovincialis]	1	0	0	0	0	0	2	0	2	0	1	0	0	0	0	2	0	0	0	1	0	1	0	1	0	0	1	0	0	0	1	0	0	0	0	0	0	0	0	0	0	0	0	1	0	0	0	1	0
OPL21494.1 fatty protein acid binding, partial [Mytilus galloprovincialis]	0	0	0	0	0	0	0	0	0	0	0	0	0	0	0	1	0	0	0	0	2	0	0	0	0	0	0	0	0	0	0	0	0	0	2	0	1	1	0	0	0	0	0	0	0	0	0	0	0
OPL21492.1 hypothetical protein AM593_08973, partial [Mytilus galloprovincialis]	0	0	1	0	0	0	1	0	1	0	0	0	1	0	0	2	0	0	0	0	1	0	0	0	0	0	0	1	0	0	0	0	0	0	0	0	2	1	0	0	0	0	0	0	0	0	0	0	1
OPL21490.1 hypothetical protein AM593_05660, partial [Mytilus galloprovincialis]	2	0	0	0	1	0	1	0	2	0	3	0	0	0	0	0	0	0	0	0	1	1	0	0	0	0	0	0	0	0	1	0	0	0	0	0	4	2	0	0	0	0	0	0	0	0	0	1	1
OPL21488.1 hypothetical protein AM593_03441, partial [Mytilus galloprovincialis]	0	0	0	0	1	0	1	0	1	0	0	0	1	0	0	0	0	0	0	2	0	1	0	0	0	0	0	0	0	0	0	0	0	0	1	0	2	0	0	0	0	0	0	0	0	0	0	0	0
OPL21487.1 hypothetical protein AM593_05689, partial [Mytilus galloprovincialis]	0	0	0	0	0	0	0	0	0	0	0	0	0	0	0	0	0	0	0	0	0	0	0	0	0	0	1	0	0	0	1	0	0	0	0	0	0	2	0	0	0	0	0	1	0	0	0	1	0
OPL21485.1 hypothetical protein AM593_06588, partial [Mytilus galloprovincialis]	2	0	0	0	0	0	1	0	1	0	0	0	1	0	0	0	0	0	0	0	1	0	0	0	0	0	0	0	0	0	0	0	0	0	1	0	2	1	0	0	0	0	0	0	0	0	0	0	0
OPL21484.1 membrane-associated hem-like protein, partial [Mytilus galloprovincialis]	3	0	0	0	1	0	0	0	1	0	1	0	0	0	0	0	0	0	0	0	0	1	0	0	0	0	0	0	0	0	1	0	0	0	0	0	1	2	0	0	0	0	0	1	0	0	0	1	0
OPL21481.1 hypothetical protein AM593_03706, partial [Mytilus galloprovincialis]	0	0	0	0	0	0	0	0	0	0	0	0	0	0	0	0	0	0	0	2	1	0	0	1	0	0	0	1	0	0	0	0	0	0	0	0	1	0	0	0	0	0	0	0	0	0	0	0	1
OPL21479.1 hypothetical protein AM593_02459, partial [Mytilus galloprovincialis]	0	0	0	0	0	0	0	0	0	0	1	0	0	0	0	0	0	0	0	0	0	0	0	0	0	0	0	0	0	0	0	0	0	0	0	0	0	0	0	0	0	0	0	0	0	0	0	0	0
OPL21478.1 hypothetical protein AM593_02458, partial [Mytilus galloprovincialis]	0	0	0	0	0	0	0	0	0	0	2	0	0	0	0	0	0	0	0	0	2	0	0	1	0	0	0	0	0	2	0	0	0	0	0	0	0	0	0	0	0	0	0	1	0	0	0	2	0
OPL21476.1 saga-associated factor 29, partial [Mytilus galloprovincialis]	1	0	0	0	0	0	0	0	0	0	1	0	0	0	0	0	0	0	0	0	3	0	0	1	0	0	0	0	0	0	1	0	1	0	1	0	0	0	0	0	0	0	0	0	0	0	0	0	0
OPL21474.1 meiotic nuclear division protein 1, partial [Mytilus galloprovincialis]	2	0	0	0	1	0	1	0	0	0	2	0	0	0	0	0	0	0	1	1	0	1	0	0	0	0	0	0	0	0	0	0	0	0	0	0	1	1	0	0	0	0	0	0	0	0	0	0	0
OPL21473.1 hypothetical protein AM593_01697, partial [Mytilus galloprovincialis]	1	0	0	0	0	0	1	0	1	0	2	0	0	0	0	0	0	0	0	2	1	1	0	1	0	0	3	0	0	1	0	0	0	0	1	0	2	3	0	0	0	0	0	0	0	0	0	2	1
OPL21472.1 solute f6 carrier family 35 member, partial [Mytilus galloprovincialis]	0	0	0	0	0	0	0	0	1	0	0	0	0	0	0	0	0	0	0	1	2	1	0	0	0	0	0	0	0	0	0	0	0	0	0	0	1	0	0	0	0	0	0	0	0	0	0	0	1
OPL21470.1 hypothetical protein AM593_01484, partial [Mytilus galloprovincialis]	1	0	1	0	0	0	1	0	0	0	1	0	2	0	0	2	0	0	0	1	3	1	0	2	1	0	0	0	0	0	3	0	0	0	1	0	1	3	0	0	0	0	0	1	0	0	0	4	0
OPL21469.1 hypothetical protein AM593_01485, partial [Mytilus galloprovincialis]	1	0	0	0	0	0	2	0	0	0	0	0	0	0	0	2	0	0	0	2	2	0	0	3	0	0	1	2	0	0	1	1	0	0	2	0	4	3	1	0	0	0	0	0	0	0	0	3	1
OPL21467.1 hypothetical protein AM593_03596, partial [Mytilus galloprovincialis]	1	0	0	0	0	0	0	0	1	0	0	0	1	0	0	0	0	0	0	0	1	0	0	0	0	0	0	0	0	0	0	0	0	0	1	0	0	0	0	0	0	0	0	0	0	0	0	0	0
OPL21465.1 hypothetical protein AM593_08162, partial [Mytilus galloprovincialis]	0	0	0	0	0	0	1	0	0	0	0	0	1	0	0	0	0	0	0	0	0	1	0	1	0	0	0	0	0	2	0	0	0	0	0	0	0	0	0	0	0	0	0	0	0	0	0	0	0
OPL21464.1 hypothetical protein AM593_10672, partial [Mytilus galloprovincialis]	1	0	0	0	0	0	1	0	1	0	0	0	0	0	0	0	0	0	0	0	0	1	0	0	0	0	0	2	0	1	0	0	0	0	0	0	1	1	0	0	0	0	0	0	0	0	0	0	1
OPL21457.1 syntrophin-like e isoform, partial [Mytilus galloprovincialis]	1	0	0	0	1	0	0	0	0	0	0	0	0	0	0	1	0	0	0	0	0	1	0	0	0	0	1	0	0	0	0	0	0	0	0	0	1	0	0	0	0	0	0	0	0	0	0	0	0
OPL21456.1 wd 61-like repeat-containing protein, partial [Mytilus galloprovincialis]	4	0	0	0	0	0	2	0	2	0	4	0	0	0	0	1	0	0	1	0	0	3	0	0	0	0	0	1	0	1	1	0	0	0	0	0	0	3	0	0	0	0	0	2	0	0	0	1	0
OPL21455.1 dna subunit polymerase alpha catalytic, partial [Mytilus galloprovincialis]	2	0	1	0	0	0	0	0	3	0	2	0	0	0	0	1	0	0	0	0	0	0	0	0	0	0	0	1	0	0	0	0	0	0	0	0	2	2	0	0	0	0	0	1	0	0	0	0	0
OPL21454.1 hypothetical protein AM593_00860, partial [Mytilus galloprovincialis]	0	0	0	0	0	0	0	0	1	0	0	0	0	0	0	0	0	0	0	0	1	0	0	1	0	0	0	1	0	0	2	0	0	0	0	0	1	2	0	0	1	0	0	0	0	0	0	0	0
OPL21448.1 hypothetical protein AM593_10237, partial [Mytilus galloprovincialis]	0	0	0	0	0	0	0	0	1	0	2	0	0	0	0	0	0	0	0	2	0	0	0	0	0	0	1	0	0	1	0	0	0	0	1	0	0	0	0	0	0	0	0	0	0	0	0	1	0
OPL21446.1 hypothetical protein AM593_06257, partial [Mytilus galloprovincialis]	1	0	0	0	0	0	0	0	0	0	0	0	0	0	0	0	0	0	0	0	0	0	0	0	0	0	0	0	0	1	0	0	0	0	1	0	0	0	0	0	0	0	0	0	0	0	0	0	0
OPL21444.1 hypothetical protein AM593_08488, partial [Mytilus galloprovincialis]	0	0	0	1	0	0	0	0	0	1	0	0	0	0	0	1	1	0	0	1	0	1	0	0	0	0	0	0	0	0	1	0	0	0	0	0	0	2	0	0	0	0	0	0	0	0	0	0	1
OPL21443.1 hypothetical protein AM593_09622, partial [Mytilus galloprovincialis]	1	0	1	0	0	0	1	0	0	0	2	0	0	0	0	0	0	0	0	0	1	1	0	0	0	0	0	0	0	1	0	0	0	0	2	0	1	2	0	0	0	0	0	0	0	0	0	0	0
OPL21442.1 hypothetical protein AM593_04698, partial [Mytilus galloprovincialis]	1	0	0	0	1	0	1	0	1	0	1	0	0	0	0	1	0	0	0	1	1	1	0	1	0	0	1	0	0	0	1	0	0	0	0	0	1	1	0	0	0	0	0	0	0	0	0	0	2
OPL21440.1 arginine kinase, partial [Mytilus galloprovincialis]	1	0	0	0	1	0	1	0	0	0	1	0	0	0	1	1	0	0	0	0	0	1	0	1	0	0	1	0	0	0	1	0	0	0	0	0	1	1	0	1	0	0	0	0	0	0	0	0	1
OPL21439.1 hypothetical protein AM593_04037, partial [Mytilus galloprovincialis]	0	0	0	0	0	0	0	0	0	0	0	0	1	0	0	0	0	0	0	0	1	0	0	0	0	0	0	0	0	0	0	0	0	0	0	0	0	0	0	0	0	0	0	0	0	0	0	0	1
OPL21438.1 hypothetical protein AM593_04781, partial [Mytilus galloprovincialis]	1	0	0	0	0	0	0	0	2	0	0	0	0	0	0	1	0	0	0	0	0	0	0	0	0	0	0	0	0	0	0	0	0	0	0	0	0	0	0	0	0	0	0	0	0	0	0	1	0
OPL21434.1 hypothetical protein AM593_05332, partial [Mytilus galloprovincialis]	1	0	0	0	1	0	2	0	3	0	0	0	1	0	0	0	0	0	1	0	1	1	0	0	0	0	1	1	0	0	1	0	0	0	0	0	0	1	0	0	0	0	0	0	0	0	0	0	0
OPL21433.1 hypothetical protein AM593_00010, partial [Mytilus galloprovincialis]	0	0	1	0	0	0	3	0	4	0	3	0	3	0	0	0	0	0	0	1	0	1	0	1	0	1	0	0	0	0	0	0	0	0	1	0	3	0	0	1	0	0	0	0	0	0	0	0	0
OPL21429.1 hypothetical protein AM593_00919, partial [Mytilus galloprovincialis]	0	0	1	0	0	0	1	0	1	0	0	0	1	0	0	2	0	0	0	0	2	1	0	2	0	0	0	0	0	1	1	0	0	0	1	0	1	0	0	0	0	0	0	1	0	0	0	0	0
OPL21427.1 hypothetical protein AM593_00761, partial [Mytilus galloprovincialis]	0	0	0	0	0	0	0	0	1	0	2	0	1	0	0	0	0	0	0	0	0	0	0	1	1	0	0	1	0	0	0	0	0	0	0	0	1	0	0	0	0	0	0	0	0	0	0	1	0
OPL21424.1 hypothetical protein AM593_04792, partial [Mytilus galloprovincialis]	0	0	0	0	0	0	0	0	1	0	0	0	0	0	0	0	0	0	0	0	0	0	0	0	0	0	0	0	0	0	0	0	0	0	0	0	1	1	0	0	0	0	0	0	0	0	0	0	0
OPL21423.1 hypothetical protein AM593_03001, partial [Mytilus galloprovincialis]	0	0	0	0	0	0	0	0	0	0	1	0	0	1	1	0	0	0	0	0	0	0	0	1	0	0	1	0	0	3	0	0	0	0	0	0	1	0	0	0	0	0	0	1	0	0	0	1	0
OPL21422.1 hypothetical protein AM593_04197, partial [Mytilus galloprovincialis]	2	0	3	0	0	0	0	0	1	0	2	0	2	0	0	2	1	0	0	0	3	1	0	1	0	0	0	0	0	2	1	0	0	0	0	0	1	1	0	0	0	0	0	0	0	0	0	0	1
OPL21421.1 hypothetical protein AM593_06618, partial [Mytilus galloprovincialis]	0	0	1	0	0	0	1	0	0	0	4	0	1	0	0	0	0	0	0	2	0	3	0	2	0	1	1	0	0	0	1	0	1	0	0	0	1	2	0	0	0	0	0	0	0	0	0	1	1
OPL21420.1 hypothetical protein AM593_08313, partial [Mytilus galloprovincialis]	0	0	0	0	0	0	0	0	0	0	0	0	0	0	0	0	0	0	0	0	0	0	0	0	0	0	0	0	0	0	0	0	0	0	0	0	0	0	0	0	0	0	0	0	0	0	0	0	0
OPL21419.1 hypothetical protein AM593_08312, partial [Mytilus galloprovincialis]	1	0	0	0	0	0	0	0	0	0	0	0	0	0	0	0	0	0	0	0	0	0	0	0	0	0	0	0	0	0	0	0	0	0	0	0	0	0	0	0	0	0	0	0	0	0	0	1	0
OPL21417.1 hypothetical protein AM593_04280, partial [Mytilus galloprovincialis]	0	0	0	0	0	0	0	0	1	0	0	0	0	0	0	1	0	0	1	2	0	1	0	0	0	0	1	0	0	0	1	0	0	0	1	0	1	2	0	0	0	0	0	0	0	0	0	0	0
OPL21413.1 hypothetical protein AM593_00602, partial [Mytilus galloprovincialis]	1	0	2	0	1	0	0	0	2	0	4	0	0	0	0	1	0	0	0	0	1	0	0	0	0	0	0	0	0	0	0	0	0	0	2	0	0	1	0	0	0	0	0	0	0	0	0	0	0
OPL21411.1 hypothetical protein AM593_04191, partial [Mytilus galloprovincialis]	3	0	1	0	1	1	0	0	0	0	0	0	1	0	0	0	0	0	1	0	1	0	0	2	0	0	1	0	0	0	1	0	1	0	0	0	1	0	0	0	0	0	0	0	0	0	0	0	1
OPL21406.1 hypothetical protein AM593_10446, partial [Mytilus galloprovincialis]	0	0	0	0	0	0	0	0	1	0	1	0	0	0	0	1	0	0	0	1	0	0	0	0	0	0	1	0	0	0	0	0	0	0	0	0	0	0	0	0	0	0	0	0	0	0	0	0	0
OPL21405.1 hypothetical protein AM593_00907, partial [Mytilus galloprovincialis]	3	0	0	0	0	0	2	0	3	0	2	0	0	0	0	0	0	0	0	1	3	1	0	2	0	0	0	1	0	3	0	0	0	0	1	0	1	0	0	1	0	0	0	0	0	0	0	1	0
OPL21404.1 acetolactate synthase-like, partial [Mytilus galloprovincialis]	0	0	0	0	0	0	1	0	1	0	1	0	0	0	0	0	0	0	0	1	0	0	0	1	0	0	0	0	0	0	2	0	1	0	0	0	2	0	0	0	0	0	0	0	0	0	0	0	1
OPL21402.1 hypothetical protein AM593_01481, partial [Mytilus galloprovincialis]	3	0	0	0	0	0	2	0	1	0	0	0	0	0	0	1	0	0	1	0	0	0	0	0	0	0	0	1	0	1	1	0	0	0	0	0	0	0	0	0	0	0	0	1	0	0	0	0	0
OPL21400.1 synaptotagmin-14 2 isoform, partial [Mytilus galloprovincialis]	0	0	1	0	0	0	0	0	0	0	0	0	0	0	0	0	0	1	0	2	2	0	0	1	1	0	0	0	0	1	1	0	0	0	3	0	0	0	0	0	0	0	0	0	0	0	0	2	1
OPL21399.1 hypothetical protein AM593_05483, partial [Mytilus galloprovincialis]	0	0	0	0	1	0	0	0	1	0	0	0	0	0	0	0	0	0	0	0	0	0	0	0	0	0	0	0	0	1	0	0	0	0	1	0	0	0	0	0	0	0	0	0	0	0	0	0	0
OPL21398.1 uncharacterized protein AM593_05482, partial [Mytilus galloprovincialis]	1	0	0	0	0	0	1	0	3	0	3	0	1	0	0	0	0	0	0	1	0	2	0	1	0	0	1	1	0	0	0	0	0	0	0	0	0	0	0	0	0	0	0	0	0	0	0	0	0
OPL21393.1 hypothetical protein AM593_02470, partial [Mytilus galloprovincialis]	2	0	0	0	0	0	0	0	2	0	2	0	0	0	0	0	0	0	0	0	0	0	0	0	0	0	0	0	0	0	0	0	0	0	0	0	0	0	0	0	0	0	0	0	0	0	0	0	0
OPL21392.1 dual 22 specificity protein phosphatase, partial [Mytilus galloprovincialis]	2	0	0	0	0	1	1	0	1	0	2	0	0	0	1	0	0	0	0	0	0	0	0	0	0	0	3	0	0	2	0	0	0	0	3	0	1	0	0	0	0	0	0	0	0	0	0	0	0
OPL21391.1 hypothetical protein AM593_06383, partial [Mytilus galloprovincialis]	0	0	1	0	0	0	0	0	0	0	0	0	0	0	0	0	0	0	0	0	3	1	0	3	0	0	0	1	0	2	1	0	0	0	1	0	0	1	0	1	0	0	0	0	0	0	0	1	2
OPL21390.1 hypothetical protein AM593_04123, partial [Mytilus galloprovincialis]	0	0	0	0	0	0	0	0	1	0	0	0	0	0	0	0	0	1	1	1	1	1	0	0	0	0	0	1	0	0	0	0	0	0	0	0	2	1	0	0	0	0	0	1	0	0	0	1	0
OPL21389.1 hypothetical protein AM593_00073, partial [Mytilus galloprovincialis]	1	0	0	0	0	0	0	0	1	0	1	0	0	0	0	2	0	0	1	1	1	1	0	2	0	0	1	3	0	6	7	0	0	0	0	0	2	3	0	0	0	0	0	2	0	0	0	0	1
OPL21388.1 hypothetical protein AM593_04746, partial [Mytilus galloprovincialis]	2	0	0	0	0	1	0	0	1	0	1	0	0	0	0	0	0	0	0	1	0	0	0	0	0	0	0	0	0	0	0	0	0	0	0	0	1	0	0	0	0	0	0	0	0	0	0	0	0
OPL21387.1 dna ercc-6-like excision repair protein, partial [Mytilus galloprovincialis]	1	0	0	0	0	0	0	0	1	0	1	0	0	0	0	0	0	0	0	0	1	0	0	1	0	0	0	0	0	0	1	0	0	0	0	0	1	3	0	0	0	0	0	0	0	0	0	1	0
OPL21386.1 hypothetical protein AM593_05777, partial [Mytilus galloprovincialis]	0	0	0	0	0	0	0	0	1	0	2	0	0	0	0	0	0	0	0	0	0	1	0	1	0	0	0	0	0	1	0	0	0	0	0	0	0	1	0	0	1	0	0	0	0	0	0	0	0
OPL21383.1 hypothetical protein AM593_04154, partial [Mytilus galloprovincialis]	3	0	0	0	1	0	3	0	5	0	2	0	2	0	0	2	0	0	1	1	0	1	0	1	0	0	0	3	0	1	1	0	0	0	1	0	6	2	0	0	0	0	0	0	0	0	0	0	2
OPL21381.1 hypothetical protein AM593_06675, partial [Mytilus galloprovincialis]	1	0	1	0	0	0	0	0	0	0	1	0	0	0	0	1	0	0	0	0	1	1	0	0	0	0	0	0	0	0	0	0	0	0	1	0	0	1	0	0	0	0	0	0	0	0	0	0	1
OPL21379.1 hypothetical protein AM593_08940, partial [Mytilus galloprovincialis]	1	0	0	0	0	0	0	0	2	0	4	0	0	0	0	0	0	0	1	0	0	0	0	0	0	0	0	1	0	0	0	0	0	0	1	0	0	0	0	0	0	0	0	0	0	0	0	1	2
OPL21376.1 hypothetical protein AM593_05484, partial [Mytilus galloprovincialis]	0	0	0	0	0	0	1	0	0	0	3	0	1	0	0	2	0	0	1	0	0	0	0	1	0	0	2	0	0	2	0	0	0	0	0	0	3	0	0	0	0	0	0	2	0	0	0	0	0
OPL21375.1 hypothetical protein AM593_02264, partial [Mytilus galloprovincialis]	1	0	0	0	0	0	1	0	0	0	1	0	1	0	0	0	0	0	0	0	1	0	0	0	0	0	0	0	0	1	0	0	0	0	0	0	1	2	0	0	0	0	0	0	0	0	0	1	0
OPL21373.1 hypothetical protein AM593_09361, partial [Mytilus galloprovincialis]	0	0	1	0	0	0	0	0	0	0	1	0	0	0	0	0	0	0	0	0	0	1	0	0	0	0	0	0	0	0	0	0	0	0	0	0	0	0	0	0	0	0	0	0	0	0	0	0	0
OPL21372.1 chloride 2-like channel protein, partial [Mytilus galloprovincialis]	0	0	1	0	0	0	0	0	0	0	0	0	1	0	0	1	0	0	0	0	0	0	0	1	0	0	1	0	0	0	0	0	0	0	0	0	1	0	0	0	0	0	0	0	0	0	0	0	0
OPL21371.1 hypothetical protein AM593_06304, partial [Mytilus galloprovincialis]	1	0	1	1	0	0	0	0	0	0	0	0	0	0	0	0	0	0	0	3	0	0	1	2	0	0	0	0	0	1	4	2	1	0	2	0	2	0	0	0	0	0	0	0	0	0	0	0	1
OPL21370.1 swi 5 snf-related matrix-associated actin-dependent regulator of chromatin subfamily a member, partial [Mytilus galloprovincialis]	1	0	0	0	0	0	0	0	0	0	1	0	1	0	0	2	0	0	0	0	1	0	0	1	0	0	0	2	0	1	1	1	0	0	1	0	2	0	0	0	0	0	0	1	0	0	0	1	1
OPL21369.1 hypothetical protein AM593_03140, partial [Mytilus galloprovincialis]	1	0	0	0	1	0	0	0	1	0	0	0	0	0	0	3	0	0	0	0	0	0	0	0	0	0	1	0	0	0	0	0	0	0	0	0	1	0	0	0	0	0	0	1	0	0	0	0	0
OPL21368.1 udp-glucose 4-epimerase, partial [Mytilus galloprovincialis]	1	0	0	0	1	0	3	0	1	0	1	0	0	0	0	1	0	0	1	1	1	1	0	2	0	1	0	0	0	1	2	0	0	0	1	0	1	0	0	0	0	0	0	1	0	0	0	1	0
OPL21367.1 hypothetical protein AM593_04183, partial [Mytilus galloprovincialis]	0	0	0	0	2	0	0	0	1	0	2	0	0	0	0	0	0	0	0	0	0	2	0	0	0	0	0	0	0	0	0	0	0	0	0	0	0	0	0	0	0	0	0	0	0	0	0	1	2
OPL21366.1 hypothetical protein AM593_04182, partial [Mytilus galloprovincialis]	0	0	0	0	0	0	0	0	0	0	0	0	0	0	0	0	0	0	0	0	0	1	0	0	0	0	0	0	0	0	0	0	0	0	0	0	0	0	0	0	0	0	0	0	0	0	0	0	0
OPL21360.1 hypothetical protein AM593_08315, partial [Mytilus galloprovincialis]	4	0	0	0	1	0	0	0	2	0	1	0	0	0	1	3	0	0	0	0	1	2	0	3	0	0	2	1	0	5	2	0	0	0	5	0	2	2	0	0	0	0	0	1	0	0	0	3	3
OPL21359.1 hypothetical protein AM593_03731, partial [Mytilus galloprovincialis]	0	0	1	0	0	0	1	0	3	0	1	0	0	0	0	0	0	0	0	4	2	2	0	3	1	1	0	0	0	0	4	0	2	0	1	0	1	1	1	0	0	0	0	0	0	0	0	1	1
OPL21358.1 hypothetical protein AM593_03111, partial [Mytilus galloprovincialis]	1	0	1	0	2	0	1	0	1	0	4	0	2	0	0	0	0	0	1	0	0	2	0	1	0	0	0	0	0	0	0	0	0	0	0	0	1	1	0	0	0	0	0	0	0	0	0	2	0
OPL21356.1 hypothetical protein AM593_04418, partial [Mytilus galloprovincialis]	1	0	1	0	0	0	1	0	1	0	0	0	0	0	0	0	0	0	0	0	0	1	0	0	0	0	1	0	0	0	0	0	0	0	0	0	1	2	0	0	0	0	0	2	0	0	0	0	0
OPL21355.1 hypothetical protein AM593_04419, partial [Mytilus galloprovincialis]	1	0	0	0	0	0	1	0	0	0	1	0	0	0	0	1	0	0	0	0	1	0	0	0	0	0	1	0	0	0	0	0	0	0	1	0	0	1	0	0	0	0	0	0	0	0	0	1	0
OPL21354.1 hypothetical protein AM593_03785, partial [Mytilus galloprovincialis]	0	0	0	0	1	0	0	0	0	0	0	0	0	0	0	1	0	0	0	1	1	0	0	2	0	0	1	1	0	0	1	0	0	0	0	0	2	1	0	0	1	0	0	3	0	0	0	0	1
OPL21352.1 toll-like 2 receptor, partial [Mytilus galloprovincialis]	0	0	1	0	0	0	1	0	1	0	1	0	0	1	0	2	0	0	0	0	0	0	0	0	0	0	0	2	0	0	0	0	0	0	0	0	1	0	0	0	0	0	0	1	0	0	0	0	1
OPL21351.1 hypothetical protein AM593_08746, partial [Mytilus galloprovincialis]	0	0	0	0	0	1	0	0	3	0	3	0	2	0	0	2	0	0	0	1	1	0	0	0	0	0	0	0	0	0	0	0	0	0	0	0	1	0	0	0	0	0	0	0	0	0	0	1	0
OPL21350.1 hypothetical protein AM593_01612, partial [Mytilus galloprovincialis]	1	0	0	0	1	0	2	0	1	0	1	0	0	0	0	0	0	0	0	0	1	3	0	0	0	0	1	0	0	0	0	0	0	0	3	0	1	0	0	0	0	0	0	0	0	0	0	1	1
OPL21347.1 hypothetical protein AM593_06365, partial [Mytilus galloprovincialis]	0	0	0	0	0	0	1	0	3	0	2	0	0	0	0	1	0	0	0	0	4	2	1	1	0	0	1	0	0	1	1	0	1	0	1	0	2	3	0	1	0	0	0	2	0	0	0	0	4
OPL21345.1 low-density 4 lipoprotein receptor-related protein, partial [Mytilus galloprovincialis]	0	0	0	0	1	0	0	0	3	0	1	0	0	0	0	0	0	0	0	0	0	1	0	0	0	0	0	0	0	0	0	0	0	0	2	0	1	0	0	0	0	0	0	0	0	0	0	1	1
OPL21343.1 hypothetical protein AM593_06659, partial [Mytilus galloprovincialis]	1	0	1	0	0	0	0	0	0	0	0	0	0	0	0	3	0	0	0	2	0	1	0	1	0	0	1	0	0	1	0	0	0	0	1	0	2	2	0	0	1	0	0	1	0	0	0	1	1
OPL21341.1 hypothetical protein AM593_06087, partial [Mytilus galloprovincialis]	0	0	0	0	1	0	0	0	2	0	2	0	0	0	0	1	0	0	0	2	3	1	0	1	0	0	3	1	0	1	2	0	0	0	2	0	1	0	0	0	0	0	0	1	0	0	0	1	1
OPL21339.1 hypothetical protein AM593_09010, partial [Mytilus galloprovincialis]	1	0	0	0	0	0	0	0	2	0	0	0	1	0	0	0	0	0	0	0	0	0	0	0	0	0	0	0	0	0	0	0	0	0	0	0	1	0	0	0	0	0	0	0	0	0	0	1	0
OPL21338.1 hypothetical protein AM593_05439, partial [Mytilus galloprovincialis]	2	0	1	0	2	1	1	0	2	0	2	0	2	0	0	3	0	0	0	2	2	2	0	0	0	0	1	1	0	0	2	0	0	0	0	0	2	1	0	0	0	0	0	2	0	0	0	0	3
OPL21337.1 sodium-coupled 1 monocarboxylate transporter, partial [Mytilus galloprovincialis]	0	0	0	0	0	0	0	0	0	0	0	0	0	0	0	1	0	0	0	1	0	1	0	1	0	0	1	0	0	1	0	0	0	0	0	0	0	0	0	0	0	0	0	0	0	0	0	0	0
OPL21335.1 hypothetical protein AM593_09375, partial [Mytilus galloprovincialis]	0	0	0	0	0	0	1	0	0	0	1	0	0	0	0	0	0	0	0	3	1	2	0	0	0	0	1	0	0	0	0	0	0	0	0	0	2	1	0	0	0	0	0	0	0	0	0	0	0
OPL21333.1 inward 2-like rectifier potassium channel, partial [Mytilus galloprovincialis]	3	0	1	0	0	1	1	0	1	0	0	0	0	0	0	2	0	0	0	1	2	0	0	0	0	0	2	2	0	0	1	0	0	0	0	0	0	5	0	0	0	0	0	2	0	0	0	1	3
OPL21332.1 hypothetical protein AM593_10532, partial [Mytilus galloprovincialis]	0	0	0	0	0	0	0	0	1	0	1	0	0	0	0	2	0	0	1	0	0	0	0	0	0	0	0	0	0	0	0	0	0	0	0	0	1	0	0	0	0	0	0	0	0	0	0	0	0
OPL21331.1 hypothetical protein AM593_05746, partial [Mytilus galloprovincialis]	1	0	0	0	0	0	2	0	2	0	0	0	0	0	0	1	0	0	2	0	1	0	0	0	0	0	1	3	2	0	3	0	0	0	2	0	1	3	0	0	0	0	0	3	0	0	0	0	1
OPL21330.1 hypothetical protein AM593_06753, partial [Mytilus galloprovincialis]	0	0	0	0	0	0	0	0	3	0	3	0	0	0	0	0	0	0	0	0	0	0	0	0	0	0	0	0	0	0	0	0	0	0	0	0	2	2	0	0	0	0	0	0	0	0	0	0	1
OPL21320.1 hypothetical protein AM593_00633, partial [Mytilus galloprovincialis]	0	0	1	0	1	0	1	0	2	0	0	0	0	0	0	1	0	0	1	0	0	1	0	2	0	0	1	1	0	2	1	1	1	0	0	0	1	2	0	0	0	0	0	0	0	0	0	0	1
OPL21319.1 hypothetical protein AM593_02779, partial [Mytilus galloprovincialis]	1	0	0	0	0	0	0	0	0	0	2	0	4	0	0	1	0	0	0	0	0	1	0	0	0	0	1	1	0	0	0	0	0	0	1	0	1	1	0	0	0	0	0	0	0	0	0	0	0
OPL21317.1 hypothetical protein AM593_05969, partial [Mytilus galloprovincialis]	1	0	1	0	0	0	1	0	2	0	1	0	2	0	0	2	0	0	0	0	2	1	0	0	0	0	0	0	0	0	0	0	0	0	0	0	0	1	0	0	0	0	0	2	0	0	0	0	1
OPL21311.1 hypothetical protein AM593_10147, partial [Mytilus galloprovincialis]	1	0	0	0	0	0	0	0	0	0	0	0	0	0	0	0	0	0	0	0	0	0	0	0	0	0	0	0	0	0	0	0	0	0	0	0	0	1	0	0	0	0	0	0	0	0	0	0	0
OPL21310.1 endonuclease 1 8-like, partial [Mytilus galloprovincialis]	0	0	0	0	0	0	1	0	1	0	1	0	1	0	0	0	0	0	1	3	0	1	0	3	0	0	1	0	0	1	1	0	0	0	0	0	2	0	0	0	0	0	0	3	0	0	0	1	1
OPL21308.1 hypothetical protein AM593_05238, partial [Mytilus galloprovincialis]	0	0	0	0	0	1	0	0	0	0	0	0	0	0	0	0	0	0	1	0	0	1	0	1	0	0	1	0	0	0	1	0	0	0	0	0	0	0	0	0	0	0	0	0	0	0	0	0	2
OPL21306.1 hypothetical protein AM593_04605, partial [Mytilus galloprovincialis]	2	0	2	0	0	0	1	0	4	0	9	0	0	0	0	1	0	0	0	2	1	1	0	1	0	0	5	0	0	0	0	0	0	0	2	0	4	0	0	0	0	0	0	0	0	0	0	1	0
OPL21302.1 hypothetical protein AM593_08419, partial [Mytilus galloprovincialis]	0	0	0	0	0	0	0	0	0	0	1	0	0	0	0	1	0	0	0	0	0	0	0	0	0	0	0	0	0	0	0	0	0	0	0	0	1	1	0	0	0	0	0	0	0	0	0	0	0
OPL21300.1 ras-related 1-like c3 botulinum toxin substrate, partial [Mytilus galloprovincialis]	0	0	0	0	0	0	0	0	0	0	0	0	0	0	0	0	0	0	0	0	1	3	0	0	0	0	1	1	0	1	1	0	0	0	0	0	0	0	0	0	0	0	0	0	0	0	0	2	0
OPL21297.1 hypothetical protein AM593_10390, partial [Mytilus galloprovincialis]	0	0	1	0	1	0	0	0	1	0	2	0	1	0	0	0	0	0	0	0	0	0	0	0	0	0	0	0	0	0	0	0	0	0	0	0	0	0	0	0	0	0	0	0	0	0	0	1	0
OPL21296.1 hypothetical protein AM593_05567, partial [Mytilus galloprovincialis]	1	0	1	0	0	0	0	0	1	0	2	0	3	0	0	1	0	0	0	1	3	1	0	4	0	1	0	0	0	1	0	0	0	0	2	0	1	0	0	0	1	0	0	2	0	0	0	1	1
OPL21295.1 serine nek4 threonine-protein kinase, partial [Mytilus galloprovincialis]	2	0	0	0	0	0	2	0	0	0	4	0	1	0	0	1	0	0	0	0	3	0	0	4	1	1	0	2	0	2	1	1	0	0	2	0	7	0	0	0	1	0	0	0	0	0	0	1	2
OPL21293.1 hypothetical protein AM593_00022, partial [Mytilus galloprovincialis]	4	0	0	0	0	0	3	0	0	0	2	0	2	0	0	2	0	1	2	2	0	2	0	0	0	0	2	3	0	1	4	0	0	0	3	0	1	2	0	0	0	0	0	0	0	0	0	1	1
OPL21287.1 hypothetical protein AM593_05319, partial [Mytilus galloprovincialis]	1	0	0	0	0	0	0	0	0	0	0	0	0	0	0	1	0	0	0	0	0	0	0	0	0	0	0	0	0	0	0	0	0	0	0	0	0	1	0	0	0	0	0	0	0	0	0	0	0
OPL21284.1 hypothetical protein AM593_02084, partial [Mytilus galloprovincialis]	1	0	0	0	1	0	0	0	0	0	1	0	0	0	0	0	0	0	0	0	3	0	0	0	0	0	0	2	0	0	0	0	0	0	0	0	1	2	0	0	0	0	0	1	0	0	0	0	0
OPL21281.1 hypothetical protein AM593_08196, partial [Mytilus galloprovincialis]	0	0	0	0	0	0	0	0	1	0	0	0	0	0	0	0	0	0	0	0	0	1	0	0	0	0	1	0	0	0	2	0	0	0	1	0	1	1	0	0	0	0	0	1	0	0	0	0	0
OPL21279.1 hypothetical protein AM593_06748, partial [Mytilus galloprovincialis]	1	0	0	0	1	0	0	0	0	0	1	0	0	0	0	2	0	0	0	0	0	0	0	1	0	0	0	0	0	1	0	0	0	0	1	0	0	0	0	0	0	0	0	1	0	0	0	1	1
OPL21278.1 hypothetical protein AM593_06749, partial [Mytilus galloprovincialis]	0	0	1	0	0	0	1	0	0	0	1	0	0	0	0	1	0	0	0	0	1	0	0	0	0	0	1	0	0	0	0	0	0	0	0	0	0	0	0	0	0	0	0	2	0	0	0	0	0
OPL21277.1 hypothetical protein AM593_07396, partial [Mytilus galloprovincialis]	3	0	2	0	0	0	3	0	4	0	9	0	3	0	0	3	0	0	1	3	3	4	0	1	0	0	0	5	0	1	2	0	0	0	3	0	6	2	0	0	0	0	0	1	0	0	0	3	0
OPL21276.1 hypothetical protein AM593_06587, partial [Mytilus galloprovincialis]	2	0	0	0	0	0	2	0	3	0	2	0	1	0	0	1	0	0	0	0	2	0	0	1	0	0	0	1	0	0	1	0	0	0	1	0	1	1	0	0	0	0	0	0	0	0	0	0	2
OPL21273.1 hypothetical protein AM593_08260, partial [Mytilus galloprovincialis]	2	0	1	0	0	1	0	0	4	0	4	0	2	1	0	3	0	0	0	1	1	1	0	2	0	1	0	1	0	1	2	0	0	0	1	0	4	3	0	0	0	0	0	0	0	0	0	1	2
OPL21271.1 hypothetical protein AM593_05575, partial [Mytilus galloprovincialis]	2	0	0	0	1	0	0	0	1	0	1	0	0	0	0	0	0	0	0	0	1	3	0	1	0	0	3	1	0	0	1	0	0	0	1	0	1	1	0	0	1	0	0	0	0	0	0	1	0
OPL21268.1 hypothetical protein AM593_03975, partial [Mytilus galloprovincialis]	0	0	0	0	0	0	1	0	1	0	1	0	0	0	0	2	0	0	0	0	1	0	0	0	0	0	1	0	0	0	2	0	0	0	0	0	1	1	0	0	0	0	0	0	0	0	0	0	0
OPL21262.1 hypothetical protein AM593_06132, partial [Mytilus galloprovincialis]	0	0	0	0	0	0	0	0	0	0	0	0	1	0	0	0	0	1	0	1	0	0	0	2	0	0	1	1	0	0	1	0	0	0	0	0	0	1	0	0	0	0	0	1	0	0	0	0	0
OPL21260.1 hypothetical protein AM593_06973, partial [Mytilus galloprovincialis]	1	0	0	0	0	0	1	0	2	0	0	0	0	0	0	1	1	0	0	1	0	1	0	1	1	0	2	1	0	0	2	0	0	0	0	0	1	0	0	0	0	0	0	1	0	0	0	0	0
OPL21258.1 hypothetical protein AM593_05253, partial [Mytilus galloprovincialis]	0	0	0	0	0	0	0	0	1	0	0	0	0	0	0	0	0	0	0	1	0	0	1	1	0	0	0	2	0	0	0	0	0	0	1	0	0	1	0	0	0	0	0	0	0	0	0	0	0
OPL21257.1 dna subunit primase small, partial [Mytilus galloprovincialis]	0	0	0	0	1	0	0	0	0	0	1	0	0	0	0	0	0	0	0	0	0	0	0	0	0	0	0	0	0	0	0	0	0	0	1	0	0	1	0	0	0	0	0	0	0	0	0	0	0
OPL21255.1 hypothetical protein AM593_02983, partial [Mytilus galloprovincialis]	0	0	0	0	0	0	1	0	1	0	1	0	0	0	0	0	0	0	0	0	0	0	0	0	0	0	0	0	0	0	0	0	0	0	0	0	0	0	0	0	0	0	0	0	0	0	0	0	0
OPL21254.1 protein 1 odd-skipped-related, partial [Mytilus galloprovincialis]	0	0	0	0	0	0	0	0	0	0	0	0	0	0	0	0	0	0	0	0	0	0	0	0	0	0	0	0	0	0	1	0	0	0	0	0	0	0	0	0	0	0	0	0	0	0	0	0	0
OPL21253.1 harmonin b4 isoform, partial [Mytilus galloprovincialis]	3	0	0	0	0	0	1	0	2	0	2	0	0	0	1	1	1	0	0	2	1	0	0	2	0	0	0	3	0	1	1	0	0	0	0	0	1	0	0	0	0	0	0	0	0	0	0	1	0
OPL21252.1 hypothetical protein AM593_01725, partial [Mytilus galloprovincialis]	1	0	1	0	0	1	1	0	2	0	2	0	1	0	0	1	0	0	1	0	0	1	0	1	0	0	1	0	0	2	0	0	0	0	0	0	0	3	0	0	0	0	0	0	0	0	0	0	0
OPL21251.1 hypothetical protein AM593_01692, partial [Mytilus galloprovincialis]	0	0	0	0	0	0	1	0	0	0	0	0	1	0	0	0	0	0	0	1	3	0	0	0	0	0	0	0	0	0	0	0	0	0	0	0	1	1	0	0	0	0	0	1	0	0	0	0	1
OPL21249.1 hypothetical protein AM593_02311, partial [Mytilus galloprovincialis]	0	0	0	0	0	0	0	0	0	0	0	0	1	0	0	1	0	0	0	0	1	0	0	0	0	0	1	0	0	0	1	0	0	0	1	0	0	0	0	0	0	0	0	0	0	0	0	0	0
OPL21248.1 hypothetical protein AM593_09395, partial [Mytilus galloprovincialis]	0	0	0	0	0	0	0	0	2	0	0	0	3	0	0	1	0	0	0	0	1	0	0	1	0	0	2	0	0	0	1	0	0	0	1	0	1	0	0	0	0	0	0	1	0	0	0	0	0
OPL21245.1 eukaryotic 5a-2 translation initiation factor, partial [Mytilus galloprovincialis]	1	0	1	0	0	0	1	0	0	0	0	0	0	0	0	1	0	0	0	0	1	0	0	1	0	0	1	2	0	0	0	0	0	0	0	0	1	1	0	0	0	0	0	0	0	0	0	1	1
OPL21244.1 hypothetical protein AM593_06732, partial [Mytilus galloprovincialis]	0	0	1	0	0	0	2	0	1	0	0	0	0	0	0	0	0	0	0	2	1	1	0	0	0	0	2	0	0	0	1	0	0	0	0	0	1	1	0	0	0	0	0	0	0	0	0	0	1
OPL21243.1 28s mitochondrial-like ribosomal protein, partial [Mytilus galloprovincialis]	1	0	0	0	0	0	0	0	0	0	0	0	0	0	0	0	0	0	0	1	0	0	0	0	0	0	1	0	0	1	1	0	0	0	0	0	0	1	0	0	0	0	0	0	0	0	0	0	0
OPL21242.1 hypothetical protein AM593_03590, partial [Mytilus galloprovincialis]	1	0	0	0	0	0	0	0	1	0	0	0	0	0	0	2	0	0	0	0	0	1	0	1	0	0	1	1	0	0	0	0	0	0	0	0	0	0	0	0	0	0	0	0	0	0	0	1	1
OPL21237.1 hypothetical protein AM593_02474, partial [Mytilus galloprovincialis]	3	0	0	0	0	0	2	0	2	0	3	0	2	0	0	2	0	1	0	1	1	5	0	1	0	0	2	5	0	5	2	0	0	0	1	0	3	2	0	1	0	0	0	1	0	0	0	1	2
OPL21236.1 hypothetical protein AM593_01508, partial [Mytilus galloprovincialis]	0	0	0	0	0	0	0	0	1	0	1	0	1	0	0	3	0	0	0	1	0	0	0	1	0	0	0	0	0	0	1	0	0	0	0	0	0	1	0	0	0	0	0	0	0	0	0	0	1
OPL21234.1 hypothetical protein AM593_09544, partial [Mytilus galloprovincialis]	0	0	0	0	0	0	0	0	1	0	1	0	0	0	1	0	0	0	0	0	1	0	0	1	0	1	0	0	0	1	0	0	0	0	0	0	1	0	0	0	0	0	0	0	0	0	0	1	0
OPL21229.1 hypothetical protein AM593_08486, partial [Mytilus galloprovincialis]	0	0	0	0	0	0	0	0	0	0	0	0	0	0	0	0	0	0	0	0	0	0	0	0	0	0	0	0	0	0	0	0	0	0	0	0	0	0	0	0	0	0	0	0	0	0	0	0	0
OPL21227.1 water-specific aquaporin, partial [Mytilus galloprovincialis]	2	0	0	0	0	0	1	0	2	0	1	0	0	0	1	1	0	1	1	0	3	1	0	1	1	0	1	3	0	1	3	0	0	0	2	0	1	1	0	0	0	0	0	3	0	0	0	0	1
OPL21225.1 nadph:adrenodoxin mitochondrial-like, partial [Mytilus galloprovincialis]	2	0	0	0	1	0	4	0	3	0	2	0	1	0	0	2	0	0	1	1	3	3	0	3	0	0	1	0	0	0	0	0	0	0	1	0	1	3	0	0	0	0	0	2	0	0	0	0	1
OPL21222.1 hypothetical protein AM593_04398, partial [Mytilus galloprovincialis]	0	0	0	0	1	0	0	0	0	0	0	0	0	0	0	0	0	0	0	0	0	0	0	0	0	0	0	0	0	0	0	0	0	0	0	0	0	1	0	0	0	0	0	0	0	0	0	1	0
OPL21220.1 hypothetical protein AM593_08634, partial [Mytilus galloprovincialis]	0	0	0	0	1	0	0	0	0	0	0	0	0	0	0	1	0	0	0	1	0	0	0	0	0	0	2	0	0	1	1	0	0	0	0	0	1	0	0	0	0	0	0	0	0	0	0	1	0
OPL21216.1 hypothetical protein AM593_02638, partial [Mytilus galloprovincialis]	0	0	0	0	0	0	0	0	0	0	0	0	1	0	0	0	0	0	0	0	0	0	0	0	0	0	0	0	0	0	0	0	0	0	0	0	0	0	0	0	0	0	0	0	0	0	0	0	0
OPL21213.1 chromosome protein segregation atpase-like, partial [Mytilus galloprovincialis]	0	0	0	0	0	0	1	0	0	0	0	0	0	0	0	0	0	0	0	1	0	1	0	0	0	0	1	0	0	2	0	0	0	0	0	0	0	0	0	0	0	0	0	0	0	0	0	0	0
OPL21211.1 mynd domain, partial [Mytilus galloprovincialis]	0	0	1	0	0	0	2	0	0	0	0	0	2	0	0	1	0	0	0	1	0	1	0	1	0	0	0	1	0	2	1	0	0	0	1	0	0	1	0	0	0	0	0	0	0	0	0	1	1
OPL21209.1 hypothetical protein AM593_01127, partial [Mytilus galloprovincialis]	1	0	2	0	0	0	1	0	0	0	1	0	0	0	0	1	0	0	0	1	2	0	0	1	0	0	0	0	0	1	1	0	0	0	1	0	0	1	0	0	0	0	0	1	0	0	0	1	0
OPL21207.1 hypothetical protein AM593_01646, partial [Mytilus galloprovincialis]	1	0	0	0	0	0	0	0	1	0	0	0	0	0	0	0	0	0	1	1	0	1	0	1	0	1	1	0	0	0	1	0	1	0	0	0	1	0	0	0	0	0	0	1	0	0	0	0	0
OPL21206.1 hypothetical protein AM593_01647, partial [Mytilus galloprovincialis]	0	0	1	0	0	0	0	0	0	0	0	0	0	0	0	0	0	0	0	0	0	0	0	0	0	0	0	0	0	0	0	0	0	0	0	0	0	0	0	0	0	0	0	0	0	0	0	0	0
OPL21205.1 phosphonopyruvate decarboxylase, partial [Mytilus galloprovincialis]	1	0	2	0	0	0	2	0	0	0	1	0	3	0	0	2	0	0	1	0	0	2	0	1	1	0	0	0	0	1	2	0	0	0	0	0	1	0	0	0	0	0	0	0	0	0	0	1	1
OPL21203.1 hypothetical protein AM593_00286, partial [Mytilus galloprovincialis]	0	0	1	0	0	0	0	0	0	0	0	0	0	0	0	2	0	0	0	0	0	0	0	0	0	0	0	0	0	0	1	0	0	0	1	0	0	2	1	0	0	0	0	0	0	0	0	1	0
OPL21201.1 major 9 facilitator superfamily domain-containing protein, partial [Mytilus galloprovincialis]	2	0	0	0	0	0	0	0	0	0	0	0	0	0	1	0	0	0	0	0	0	0	0	0	0	0	0	0	0	2	0	0	0	0	0	0	0	2	0	0	0	0	0	1	0	0	0	0	1
OPL21199.1 hypothetical protein AM593_10784, partial [Mytilus galloprovincialis]	0	0	0	0	1	0	0	0	0	0	2	0	0	0	0	1	0	1	0	0	0	0	1	0	0	0	1	0	0	0	2	0	0	0	1	0	0	0	0	0	0	0	0	0	0	0	0	1	0
OPL21198.1 peroxisomal 1 acyl-coenzyme a oxidase, partial [Mytilus galloprovincialis]	0	0	0	0	0	0	0	0	0	0	1	0	0	0	0	0	0	0	0	1	1	0	0	0	0	0	0	0	0	1	2	0	0	0	0	0	1	0	0	0	0	0	0	0	0	0	0	0	0
OPL21197.1 peroxisomal x3 acyl-coenzyme a oxidase 1-like isoform, partial [Mytilus galloprovincialis]	0	0	0	0	0	0	0	0	0	0	0	0	0	0	0	0	0	0	0	0	0	0	0	0	0	0	0	0	0	0	0	0	0	0	0	0	0	0	0	0	0	0	0	1	0	0	0	1	0
OPL21196.1 atp gamma synthase, partial [Mytilus galloprovincialis]	2	0	0	0	0	0	0	0	1	0	1	0	0	0	0	0	0	0	0	0	0	0	0	1	0	0	0	0	0	0	1	0	0	0	1	0	0	1	0	0	1	0	0	0	0	0	0	0	0
OPL21193.1 hypothetical protein AM593_09565, partial [Mytilus galloprovincialis]	1	0	0	0	0	0	4	0	2	0	2	0	0	0	0	2	0	0	0	0	2	4	0	3	0	0	1	0	0	1	1	0	0	0	0	0	4	1	0	0	0	0	0	0	0	0	0	0	1
OPL21192.1 hypothetical protein AM593_00572, partial [Mytilus galloprovincialis]	0	0	0	0	0	0	0	0	0	0	0	0	0	0	3	0	0	0	0	3	0	0	0	8	5	0	0	1	0	0	11	0	6	0	6	0	1	0	0	6	1	1	0	0	0	0	0	0	1
OPL21190.1 hypothetical protein AM593_03723, partial [Mytilus galloprovincialis]	0	0	3	0	0	0	1	0	0	0	0	0	1	2	0	2	1	0	0	0	0	0	0	5	0	0	0	1	0	1	6	0	0	0	0	0	1	0	1	0	4	0	0	0	0	0	0	0	1
OPL21189.1 hypothetical protein AM593_08038, partial [Mytilus galloprovincialis]	0	0	0	0	1	0	1	0	0	0	0	0	1	0	0	0	0	0	0	0	1	0	0	0	0	0	0	0	0	1	0	0	0	0	1	0	0	0	0	0	0	0	0	0	0	0	0	0	0
OPL21187.1 helicase polq-like, partial [Mytilus galloprovincialis]	0	0	0	0	0	0	0	0	0	0	0	0	0	0	0	1	0	0	0	1	0	0	0	3	1	1	1	0	0	5	2	0	1	0	2	0	2	2	0	1	0	0	0	2	0	0	0	0	0
OPL21186.1 hypothetical protein AM593_03837, partial [Mytilus galloprovincialis]	1	0	0	0	0	0	1	0	1	0	4	0	0	0	0	0	0	0	0	0	1	1	0	1	0	1	0	0	0	1	0	0	0	0	2	0	2	0	0	0	0	0	0	0	0	0	0	0	1
OPL21185.1 hypothetical protein AM593_02575, partial [Mytilus galloprovincialis]	0	0	1	0	0	0	0	0	1	0	1	0	1	0	0	0	0	0	0	0	1	1	0	0	0	0	0	0	0	0	0	0	0	0	0	0	0	0	0	0	0	0	0	0	0	0	0	0	1
OPL21183.1 hypothetical protein AM593_03880, partial [Mytilus galloprovincialis]	2	0	1	0	0	0	1	0	1	0	2	0	0	0	0	0	0	0	0	0	0	0	0	0	0	0	0	0	0	0	0	0	0	0	0	0	0	0	0	0	0	0	0	0	0	0	0	0	0
OPL21181.1 tryptophan dioxygenase, partial [Mytilus galloprovincialis]	0	0	0	0	1	0	1	0	1	0	1	0	1	0	0	2	0	0	0	0	1	1	0	0	0	0	2	0	0	0	1	0	0	0	0	0	0	0	0	0	0	0	0	0	0	0	0	0	2
OPL21180.1 heat shock protein 70, partial [Mytilus galloprovincialis]	3	0	2	0	1	0	4	0	5	0	2	0	1	0	1	3	0	1	1	1	4	4	0	1	0	0	2	3	0	3	3	0	1	0	1	0	2	2	0	0	0	0	0	1	0	0	0	0	1
OPL21178.1 nitrilase 1-like, partial [Mytilus galloprovincialis]	0	0	0	0	0	0	0	0	0	0	0	0	0	0	0	0	0	0	0	0	0	0	0	1	0	0	0	0	0	1	0	0	0	0	0	0	2	1	0	0	0	0	0	0	0	0	0	0	0
OPL21177.1 hypothetical protein AM593_10166, partial [Mytilus galloprovincialis]	1	0	0	0	0	0	0	0	1	0	0	0	0	0	0	1	0	0	2	0	1	0	0	2	0	0	0	1	0	2	0	0	0	0	0	0	3	0	0	0	0	0	0	1	0	0	0	0	1
OPL21173.1 hypothetical protein AM593_03766, partial [Mytilus galloprovincialis]	3	0	0	0	0	0	1	0	5	0	3	0	1	0	0	3	0	0	0	3	1	3	0	1	0	0	2	2	1	1	2	0	0	0	2	1	3	2	0	0	0	0	0	0	0	0	0	2	1
OPL21171.1 hypothetical protein AM593_08828, partial [Mytilus galloprovincialis]	1	0	0	0	0	0	0	0	0	0	0	0	0	0	0	0	0	0	0	0	0	0	0	0	0	0	2	0	0	0	0	0	0	0	1	0	0	1	0	0	0	0	0	0	0	0	0	1	0
OPL21170.1 hypothetical protein AM593_08015, partial [Mytilus galloprovincialis]	1	0	0	0	0	0	0	0	1	0	1	0	0	0	0	1	0	0	1	1	1	1	0	1	0	0	0	1	0	1	1	0	0	0	1	0	1	0	0	0	1	0	0	2	0	0	0	1	1
OPL21169.1 hypothetical protein AM593_02880, partial [Mytilus galloprovincialis]	0	0	0	0	0	0	1	0	3	0	2	0	0	0	0	0	0	0	0	0	1	2	0	0	0	0	0	0	0	0	0	0	0	0	0	0	0	0	0	0	0	0	0	0	0	0	0	1	1
OPL21168.1 hypothetical protein AM593_08818, partial [Mytilus galloprovincialis]	1	0	1	0	0	0	1	0	1	0	2	0	0	0	0	0	0	0	0	0	0	0	0	0	0	0	1	0	0	1	1	0	0	0	1	0	0	0	0	0	0	0	0	1	0	0	0	0	0
OPL21167.1 hypothetical protein AM593_08817, partial [Mytilus galloprovincialis]	2	0	0	0	0	0	0	0	0	0	1	0	1	0	0	0	0	0	0	1	0	0	0	1	0	0	1	0	0	0	0	0	0	0	1	0	0	1	0	0	0	0	0	1	0	0	0	2	1
OPL21165.1 hypothetical protein AM593_06793, partial [Mytilus galloprovincialis]	1	0	0	0	0	0	0	0	1	0	5	0	1	0	0	0	0	0	0	0	0	0	0	0	0	0	0	0	0	0	0	0	0	0	0	0	0	2	0	0	0	0	0	0	0	0	0	0	0
OPL21164.1 hypothetical protein AM593_00545, partial [Mytilus galloprovincialis]	2	0	1	0	0	0	2	0	2	0	2	0	0	0	0	0	0	0	0	1	0	2	0	0	0	0	0	0	0	0	0	0	0	0	0	0	1	0	0	0	0	0	0	0	0	0	0	3	0
OPL21157.1 dna 3 ligase, partial [Mytilus galloprovincialis]	2	0	1	0	0	0	1	0	2	0	2	0	0	0	0	2	0	0	2	1	0	3	0	2	0	0	0	0	0	0	1	0	0	0	1	0	3	1	0	0	1	0	0	0	0	0	0	0	0
OPL21155.1 hypothetical protein AM593_10207, partial [Mytilus galloprovincialis]	3	0	0	0	0	0	0	0	0	0	2	0	0	0	0	0	0	0	0	0	0	0	0	0	0	0	0	0	0	0	0	0	0	0	0	0	0	0	0	0	0	0	0	0	0	0	0	1	0
OPL21150.1 hypothetical protein AM593_00968, partial [Mytilus galloprovincialis]	1	0	1	0	0	0	4	0	4	0	0	0	1	0	0	2	0	0	1	2	2	2	0	0	0	0	0	0	0	1	0	0	0	0	2	0	0	0	0	0	0	0	0	0	0	0	0	1	3
OPL21147.1 dual x1 specificity protein phosphatase 22-a-like isoform, partial [Mytilus galloprovincialis]	1	0	0	0	0	0	1	0	2	0	0	0	0	0	0	0	0	0	0	0	0	0	0	0	0	0	0	0	0	0	0	0	0	0	3	0	0	0	0	0	0	0	0	0	0	0	0	0	0
OPL21146.1 mitochondrial 4mtd3cpv calcium sensor cameleon, partial [Mytilus galloprovincialis]	0	0	0	0	0	0	0	0	1	0	1	0	0	0	0	0	0	0	0	0	0	0	0	1	0	0	0	0	0	0	1	0	0	0	0	0	0	1	0	0	0	0	0	0	0	0	0	0	0
OPL21145.1 guanine rab-3a nucleotide exchange factor, partial [Mytilus galloprovincialis]	0	0	0	0	0	0	0	0	0	0	0	0	0	0	0	0	0	0	0	1	0	0	0	0	0	0	0	0	0	0	0	0	0	0	0	0	0	1	0	0	0	0	0	0	0	0	0	0	1
OPL21142.1 hypothetical protein AM593_07176, partial [Mytilus galloprovincialis]	4	0	0	0	1	1	1	0	2	0	1	0	3	0	0	4	0	0	1	0	2	2	0	1	0	0	2	3	0	1	1	0	0	0	0	0	5	2	0	1	0	0	0	1	0	0	0	2	1
OPL21141.1 hypothetical protein AM593_10692, partial [Mytilus galloprovincialis]	0	0	0	0	0	0	0	0	0	0	0	0	0	0	0	0	0	0	0	0	0	0	0	0	0	0	0	0	0	1	1	1	0	0	0	0	0	0	0	0	0	0	0	1	0	0	0	0	0
OPL21140.1 multidrug 1 resistance-associated protein, partial [Mytilus galloprovincialis]	1	0	0	0	0	0	1	0	0	0	0	0	0	0	0	1	0	0	1	0	0	2	0	2	0	0	1	1	0	0	2	0	1	0	1	0	2	0	1	0	0	0	0	0	0	0	0	3	0
OPL21139.1 hypothetical protein AM593_04054, partial [Mytilus galloprovincialis]	0	0	0	0	0	0	0	0	0	0	0	0	1	0	0	0	0	0	1	0	0	0	0	0	0	0	0	1	0	0	0	0	0	0	1	0	0	2	0	0	0	0	0	1	0	0	0	1	0
OPL21136.1 thioester protein reductase domain, partial [Mytilus galloprovincialis]	1	0	0	0	0	0	0	0	0	0	0	0	0	0	0	0	0	0	0	0	0	0	0	1	0	1	0	0	0	1	0	0	0	0	1	0	0	0	0	0	0	0	0	0	0	0	0	0	1
OPL21135.1 hypothetical protein AM593_01520, partial [Mytilus galloprovincialis]	1	0	0	0	0	0	0	0	0	0	0	0	0	0	0	0	0	0	0	0	1	0	0	0	0	0	0	1	0	0	0	0	0	0	1	0	0	0	0	0	0	0	0	1	0	0	0	0	0
OPL21129.1 serine--pyruvate mitochondrial-like, partial [Mytilus galloprovincialis]	0	0	0	0	0	0	0	0	0	0	0	0	1	0	0	0	0	0	1	0	0	0	0	1	0	0	0	1	0	1	2	0	0	0	0	0	1	0	0	0	1	0	0	2	0	0	0	0	0
OPL21127.1 hypothetical protein AM593_05050, partial [Mytilus galloprovincialis]	4	0	1	0	0	0	0	0	1	0	0	0	1	0	0	1	0	0	0	1	0	0	0	0	0	0	0	1	0	1	1	0	0	0	0	0	1	0	0	0	0	0	0	0	0	0	0	0	0
OPL21124.1 hypothetical protein AM593_07886, partial [Mytilus galloprovincialis]	2	0	0	0	0	0	2	0	4	0	1	0	0	0	0	1	0	0	1	1	0	1	0	0	0	0	0	1	0	1	0	0	0	0	2	0	1	1	0	0	0	0	0	0	0	0	0	0	0
OPL21123.1 hypothetical protein AM593_05472, partial [Mytilus galloprovincialis]	0	0	1	0	0	0	0	0	0	0	2	0	0	0	0	0	0	0	0	0	0	0	0	0	0	0	0	0	0	0	0	0	0	0	0	0	0	0	0	0	0	0	0	1	0	0	0	0	0
OPL21121.1 hypothetical protein AM593_10324, partial [Mytilus galloprovincialis]	0	0	0	0	0	0	0	0	6	0	2	0	0	0	0	0	0	0	0	0	0	0	0	0	0	0	0	1	0	1	1	0	0	0	0	0	0	0	0	0	0	0	0	1	0	0	0	1	1
OPL21120.1 hypothetical protein AM593_07782, partial [Mytilus galloprovincialis]	0	0	0	0	0	0	1	0	0	0	1	0	1	0	0	1	0	0	2	0	1	1	0	1	0	0	0	2	0	0	2	0	0	0	0	0	4	0	0	1	0	0	0	0	0	0	0	2	0
OPL21119.1 hypothetical protein AM593_02395, partial [Mytilus galloprovincialis]	0	0	0	0	0	0	0	0	0	0	3	0	0	0	0	0	0	0	2	0	2	0	0	0	0	0	0	0	0	0	0	0	0	0	0	0	0	2	0	0	0	0	0	2	0	0	0	0	0
OPL21118.1 hypothetical protein AM593_02394, partial [Mytilus galloprovincialis]	1	0	0	0	0	0	0	0	0	0	1	0	0	0	0	1	0	0	0	0	1	0	0	0	0	0	0	0	0	0	0	0	0	0	0	0	0	2	0	0	0	0	0	1	0	0	0	0	0
OPL21117.1 methylene-fatty-acyl-phospholipid synthase, partial [Mytilus galloprovincialis]	0	0	0	0	0	0	0	0	0	0	0	0	0	0	1	1	0	0	0	0	1	0	1	1	0	0	0	1	0	1	1	0	0	0	0	0	0	0	0	0	0	0	0	0	0	0	0	0	1
OPL21114.1 hypothetical protein AM593_10494, partial [Mytilus galloprovincialis]	0	0	0	0	0	0	0	0	1	0	0	0	0	0	0	1	0	0	0	0	0	0	0	0	0	0	0	0	0	0	0	0	0	0	0	0	1	1	0	0	0	0	0	0	0	0	0	0	0
OPL21113.1 hypothetical protein AM593_05911, partial [Mytilus galloprovincialis]	0	0	0	0	0	0	0	0	0	0	0	0	0	0	0	0	0	0	0	0	0	0	0	0	0	0	0	1	0	0	0	0	0	0	0	0	0	2	0	0	0	0	0	0	0	0	0	0	0
OPL21112.1 hypothetical protein AM593_03098, partial [Mytilus galloprovincialis]	1	0	0	0	2	1	0	0	1	0	7	0	1	0	0	1	0	0	1	0	2	0	0	0	0	0	1	2	0	1	2	0	0	0	1	0	1	2	0	0	0	0	0	1	0	0	0	1	0
OPL21109.1 hypothetical protein AM593_05924, partial [Mytilus galloprovincialis]	0	0	0	0	3	0	0	0	0	0	0	0	0	0	0	0	0	0	0	0	2	2	1	0	0	0	0	0	0	0	1	1	0	0	0	0	1	0	1	0	0	0	0	1	0	0	0	0	0
OPL21108.1 hypothetical protein AM593_04158, partial [Mytilus galloprovincialis]	0	0	0	0	0	0	0	0	0	0	0	0	0	0	0	0	0	0	0	1	1	0	0	0	0	0	2	0	0	1	0	0	0	0	2	0	1	1	0	0	0	0	0	0	0	0	0	0	1
OPL21107.1 hypothetical protein AM593_05014, partial [Mytilus galloprovincialis]	0	0	0	0	0	0	0	0	0	0	1	0	0	0	0	0	0	0	1	0	1	0	0	0	0	0	0	0	0	2	0	0	0	0	0	0	1	0	0	0	0	0	0	1	0	0	0	0	0
OPL21105.1 LOW QUALITY PROTEIN: hypothetical protein AM593_02290, partial [Mytilus galloprovincialis]	1	0	0	0	0	0	0	0	1	0	0	0	1	0	0	2	0	0	0	1	1	0	0	0	0	0	0	0	0	0	0	0	0	0	0	0	0	0	0	0	0	0	0	1	0	0	0	0	0
OPL21103.1 hypothetical protein AM593_06396, partial [Mytilus galloprovincialis]	1	0	0	0	0	0	2	0	1	0	2	0	0	0	0	1	1	0	0	0	0	0	0	0	0	0	0	1	0	0	1	0	0	0	1	0	4	1	0	0	0	0	0	0	0	0	0	0	0
OPL21102.1 uncharacterized protein AM593_07007, partial [Mytilus galloprovincialis]	0	0	0	0	0	0	1	0	1	0	1	0	1	0	0	1	0	0	0	0	0	0	0	0	0	0	0	0	0	0	0	0	0	0	0	0	0	0	0	0	0	0	0	0	0	0	0	0	0
OPL21101.1 hypothetical protein AM593_07623, partial [Mytilus galloprovincialis]	1	0	0	0	0	0	1	0	1	0	0	0	0	0	0	1	0	0	0	0	0	2	0	0	0	0	0	0	0	0	2	0	0	0	0	0	1	0	0	0	0	0	0	1	0	0	0	0	1
OPL21100.1 hypothetical protein AM593_07622, partial [Mytilus galloprovincialis]	1	0	0	0	0	0	0	0	0	0	0	0	0	0	0	1	0	0	1	0	1	2	0	0	0	0	0	0	0	0	0	0	0	0	2	0	0	0	0	0	0	0	0	0	0	0	0	0	1
OPL21099.1 hypothetical protein AM593_07822, partial [Mytilus galloprovincialis]	0	0	0	0	0	0	0	0	0	0	1	0	0	0	0	0	0	0	1	0	0	0	0	0	0	0	0	0	0	0	0	0	0	0	1	0	0	0	0	0	0	0	0	0	0	0	0	0	1
OPL21096.1 hypothetical protein AM593_00670, partial [Mytilus galloprovincialis]	2	0	0	0	0	1	5	0	7	0	6	0	1	0	0	1	0	0	0	0	0	2	0	2	0	0	0	0	0	2	1	0	0	0	2	1	6	1	0	1	0	0	0	1	0	0	0	2	1
OPL21095.1 pleckstrin 1 domain-containing family h member, partial [Mytilus galloprovincialis]	0	0	1	0	0	0	2	0	1	0	0	0	0	0	0	0	0	0	0	0	1	1	0	0	0	0	0	0	0	1	0	0	0	0	0	0	1	0	0	0	0	0	0	1	0	0	0	0	0
OPL21094.1 LOW QUALITY PROTEIN: hypothetical protein AM593_10729, partial [Mytilus galloprovincialis]	1	0	0	0	1	0	0	0	0	0	0	0	0	0	0	1	0	0	0	0	0	0	0	0	0	0	1	1	0	1	1	0	0	0	1	0	0	0	0	0	0	0	0	0	0	0	0	0	0
OPL21093.1 hypothetical protein AM593_06403, partial [Mytilus galloprovincialis]	2	0	0	0	0	0	1	0	0	0	0	0	1	0	0	0	0	0	0	0	0	1	0	1	0	0	0	0	0	0	0	0	0	0	1	0	0	0	0	0	0	0	0	0	0	0	0	1	0
[truncated: 4,582 more rows]
[truncated: 40 more columns]
