# Supplementary material for: ProminTools: shedding light on proteins of unknown function in biomineralization with user friendly tools illustrated using mollusc shell matrix protein sequences
Source: PeerJ. 2020 Sep 11;8:e9852. doi: 10.7717/peerj.9852 (PMC7489238; doi:10.7717/peerj.9852)
Supplement: Supplemental Information 3 — Full ProminTools output with input files [file peerj-08-9852-s003.zip › Mgal/Mgallo_6a_bg.comp]

A	0.0517
C	0.0227
D	0.0514
E	0.0526
F	0.0475
G	0.0692
H	0.0258
I	0.0594
K	0.0599
L	0.0908
M	0.0310
N	0.0489
P	0.0409
Q	0.0345
R	0.0395
S	0.0799
T	0.0587
V	0.0746
W	0.0214
X	0.0001
Y	0.0396
