# Supplementary material for: ProminTools: shedding light on proteins of unknown function in biomineralization with user friendly tools illustrated using mollusc shell matrix protein sequences
Source: PeerJ. 2020 Sep 11;8:e9852. doi: 10.7717/peerj.9852 (PMC7489238; doi:10.7717/peerj.9852)
Supplement: Supplemental Information 3 — Full ProminTools output with input files [file peerj-08-9852-s003.zip › Mgal/Mgallo_6a_fgenrich.txt]

protein	A..S	AAAA	AP	C..GY...G	C.P	D...D..D	D...G	D.S	DG..L.G	DS	EP	G...F...G	G...G...G	G...I	G...IG	G...LG	G...M	G...R	G...T	G..D	G..FG	G..G	G..G..G	G..GS	G..R	G.A	G.A..G	G.F	G.G	G.G.G	G.GG	G.M.P.G	G.N	G.Q...G	G.S	G.V	GAG	GG..G	GL.G	GL.G..G	GLGG	GP	GP..PP	GP.G.M	GPPG..G	GQ	GY	I.P	L.P
PIF-like1	1.60192987603336	27.5584749552773	2.28464041080019	0	2.71666482971454	10.8154014918824	0.797758785122148	6.14319862603999	0	5.99926029241202	1.81474128029686	9.81534724434533	0	0.782512212053742	0	0	0.730770371073135	1.4783776110809	0.61973794046753	2.56415244495535	0	0.871679256492955	1.80939482029598	2.97311348065232	2.5792669144608	1.03443746222889	0	0.695425767231196	1.42287728847105	0	2.26031655784609	358.260174418605	1.26000061343003	0	2.67973663259025	0.975078723752156	0	0	1.5817226243647	0	22.7466777408638	0.45349389166912	0	0	0	1.93197262915324	0	1.15412673638208	0.82754996978311
UNP-1	2.00995943108381	30.2556873977087	3.76236527225393	0	0	0	2.91945768172361	3.06565811512247	0	0.286366171219667	0.664118085555446	0	27.7788975786346	4.58185873951467	35.6554276414924	25.2941438051584	1.20343886640555	3.24613977582019	1.8143817150709	4.57455707467033	5.00253018976423	5.74195527255785	17.8783607350097	22.8486933874812	3.9643881255457	6.81408166608646	41.2474539803968	1.27248119110389	8.70333816206428	23.1367021276596	24.8153902946506	0	3.68885285974408	0	3.39462545601449	2.14102392108984	5.34528565576733	13.3204719681351	3.47305903903058	0	24.9729483282675	8.46393280366281	0	0	0	1.06052965600327	0.452226428479693	2.11180636869913	1.81708844428972
PIF-like 2	0.275899805084518	0	1.37718978034217	0	8.18807857554148	6.51956445071416	0.320594651964975	2.01989623473022	157.062234494477	0.943402573410586	1.45857710379	0	0	1.88680514682117	0	0	2.2025555576737	1.18822873413979	1.4943213891647	0.772840339717849	2.74671634251073	0.420361211542397	0	3.58440784116027	1.86575008578753	1.24712553857501	0	1.11788067255856	1.71543149731557	0	2.72505454170229	0	2.0254215468221	0	1.73961335674263	0.78370813310921	1.95660767773415	1.62529123183373	0	0	0	1.09347125280965	0	0	0	1.16460032318116	0.496603788283775	2.3190397039453	0.665133620573341
UNP-2	1.36042761032458	0	1.6976878628642	0	0	0	0.632324935672855	3.98394280398404	0	2.79108042456035	1.79801555421117	0	0	0.310120047173372	0	0	0.651631644251851	0.585900804391509	0.859636498067864	1.90538977764539	0	0.310912324666151	0	1.76742690785322	0	1.02490347640189	0	0.826819575786399	0.483347386998725	0	0	0	1.24838770455049	0	0.857781701250974	0.289827546921724	0.964778901002552	0.80141088389958	0	0	0	1.34794267339439	0	0	0	0.861374893412794	0.244869149061585	1.82958339776699	1.47586100601873
UNP-3	2.34606191873193	0	2.73249045159281	721.665109794353	19.495218605819	3.69585905285518	0.908705371132513	1.52673834607424	623.256231186033	0.534803048238054	1.65369801436323	0	1.57207487802026	3.56535365492036	22.1960940284787	22.044432614297	1.74804144391799	1.68397979540341	1.835409317729	1.53339712436734	0	1.07233866679557	0	2.03195570333324	5.99346473474175	2.59225917687027	18.340873576903	0.475284365418937	1.52814597717345	0.758051585918438	0	0	3.4445579683703	7.25483443708609	1.97232984552542	1.4438914081522	1.10917627294068	0	1.081018376387	0	0	3.40931301869394	0	0	0	0.990295903950073	5.34885033950153	1.57756131383617	0.18852794013602
UNP-4	3.49881826892367	0	5.45775209246712	0	2.59592417061611	0	0	0.533651597817615	0	0.996978522024026	2.31211481637822	37.5164383561644	8.79197431781702	1.49546778303604	0	17.6122186495177	0	0	1.18438806400461	1.83764258555133	0	2.99857664233577	6.91590909090909	11.3639004149378	3.94341252699784	2.63589990375361	20.514606741573	0.886023940472339	3.49621276595745	8.47894736842105	17.2788643533123	0	1.60533411488863	0	1.18183256616801	1.24232252211386	3.10158550396376	5.15277516462841	6.04569536423841	38.5732394366197	43.4714285714286	1.73335443037975	0	0	0	1.84610717896866	0.78720896809428	4.4113288590604	3.16307988450433
UNP-5	2.58109544428795	0	0	0	11.4901561650221	0	1.49961214252469	0.787354816452219	367.336810730253	0.735475958870183	0	0	6.48588269347157	2.20642787661055	0	0	0	1.38951338309243	2.32994373246809	4.51879324315901	0	2.4578497068326	0	8.38320522413441	0	0.972258161220594	0	1.30724843676247	2.29259853505406	0	6.37335160572995	0	2.3685257432783	0	1.1624582618046	3.20763602021201	0	0	0	0	0	1.27870408798506	0	0	0	1.36188234514081	2.32291170913066	0	0.777806528976475
UNP-6	1.23865506898084	0	1.03048466081547	0	2.45069764358864	19.5131019923473	1.43931305287772	7.55695444462007	0	10.3532384979418	3.27414860361251	0	4.15005780736118	0.470601749906446	0	0	0	2.66728268292918	0.372709530630822	1.15655827062671	0	0.314536011433822	3.26450254291163	0	0.930700508994246	0.622109243018771	0	0.836456167578782	1.10020681446213	2.00115016562385	0	0	2.2732878200346	0	0.743810705979866	0.29320549035904	2.92807023101474	0	0	0	0	1.6363835531557	0	0	0	0.871414227834855	1.4863386110871	1.38818041019383	0.995374788830034
UNP-7	2.22802106747498	0	2.22429141881679	0	2.64490387194849	0	2.07116243080769	0.543720495889645	0	1.01578943753391	2.35573962423441	0	0	0.507894718766957	0	17.9445246617727	1.42293400556128	3.8382030053723	1.60898001147796	0	0	1.35784602671808	7.04639794168096	0	2.0089082684706	0.671408466050448	0	0.90274137331144	1.97898835808912	0	4.40122016546634	0	4.08905859452764	0	0.401377097943852	1.26576256970091	0	5.24999733754593	0	0	0	1.76605923095295	0	0	0	1.88093938989259	4.01030983746143	2.24728073952134	1.61138031852107
UNP-8	2.48838368263968	0	3.38757026428994	0	0	0	1.05145219188513	0.276026688526353	0	0	5.38164655536309	0	0	1.54703563762349	0	0	0.361185355817757	0.974256509984348	0.204204838621485	0.316834928543333	2.25209692451072	1.03399194563302	0	0	2.54962016831757	1.36339650194152	5.30550174351027	0.22914412253595	0.200931768158474	0	0	0	0.830345231838946	5.24655172413793	0.407528471092417	0.321290307443239	0	1.33261426671424	0	0	0	3.58625054561327	0	0	0	2.38720755901119	0	2.28172182365193	3.27215160465965
Mytilin-3-like	1.57446822101565	0	3.92958150657633	0	0	0	3.65905362776025	1.92114575214341	0	0	0	67.5295890410959	15.8255537720706	0	0	0	0	3.39041265474553	4.26379703041661	0	0	3.59829197080292	12.4486363636364	0	7.09814254859611	2.37230991337825	0	6.37937237140084	2.79697021276596	7.63105263157895	31.1019558359621	0	2.88960140679953	0	4.25459723820483	2.23618053980494	0	9.27499529633114	0	0	0	3.12003797468354	985.932	0	0	9.96897876643074	0	0	1.8978479307026
MSP-like	1.76246442651006	0	0	0	0	0	1.53598333254861	1.61290221728458	0	1.00441866024809	2.32936940456015	0	0	2.00883732049617	0	0	0	0.948809511589234	1.59096904120023	1.85135633618977	0	0.671323128881142	0	0	1.98642048934593	0.663892699639435	0	0.446318029715544	1.56546840266751	0	0	0	2.42597133033543	0	1.19065221218419	1.25159358571172	0	0	0	0	0	0.873144955601738	0	0	0	1.85988409821469	3.17233464754411	0.740708203946709	1.0622283194231
DMP-like	1.42271224790571	0	2.36721777504598	0	0	0	2.75531146668694	0	0	2.70265261994465	0	0	0	1.08106104797786	0	9.54879324371441	0	3.06362589284235	0	2.65683265380915	4.7212634321068	0.361274294257321	0	0	0	0	0	0.960748851114584	0.842460907459626	2.29850982878884	0	0	0	10.9987951807229	0.854336794820248	0.336774177681468	0	0	0	0	0	0.939770474302272	0	0	0	1.00090148257337	1.70720017177073	0	2.28656377193084
Ca-binding	0	0	3.28682468022183	0	2.60557444634331	0	1.02018223822312	0	0	0	0	0	4.41232911860705	1.00068476188285	0	8.83884579065014	1.4017751355901	0	0.396263664536859	1.84447397062773	4.37024012860444	0.668827503866714	0	0	0.989518013280127	1.32284939407709	20.5908692201662	0	0.389912204381871	0	0	0	1.61130189970234	20.3620817843866	0.395408665260672	0.623470410726286	0	0	0	0	0	0	0	0	0	7.41188012374033	0	3.68977320925127	0.529139757630836
Perlucin-like	2.31539444267007	0	0	0	0	0	1.34524030432362	0	0	0	0	0	0	0	0	0	1.84841917389087	2.49295048143054	0	0	11.5254372019078	0.881934306569343	0	0	5.21922246220302	1.74434552454283	27.1516853932584	0	1.02829787234043	0	0	0	0	26.85	1.04279344073648	1.6442503969154	0	0	0	0	0	0	0	0	0	4.88675429726997	0	0	0
MSI60-like	7.48426795201101	1301.84683098592	0	0	0	19.650518203561	1.93259874705647	6.08813794693335	0	12.3218120151561	0	71.3340729307351	25.0757013994077	0	0	100.46406412753	0	1.79071090919658	0	3.49410914154126	33.1153406928055	8.86902950550015	32.8749199743918	32.4111244228859	11.2470568551699	8.77086411636324	0	3.36938681588073	12.5568204974528	16.1219421793921	65.70835739992	0	0	0	7.49048809543105	0	17.6921426634553	39.1901209704133	28.7383406398657	293.373933743305	413.284708249497	0	0	0	0	0	0	0	0
Collagen alpha-like	0.681587974465649	0	8.50558767657213	0	2.02279805502554	0	0.396001474865828	0	0	0	2.70247186329922	0	0	1.16529957119691	0	0	0	1.46771110595045	1.23053305351129	0	0	15.3174044933169	102.391381345927	35.4199493452605	0.76819724551906	6.67533092509031	0	0	0.605404807957999	1.65174299384826	0	4268.1038961039	1.25090969991322	79.038961038961	1.84181698623586	0.242010880931271	2.41681987321851	0	25.9101229895932	270.513627217853	0	36.46797632747	2134.05194805195	14938.3636363636	2311.88961038961	2.15778761178154	0	5.15609866643424	2.05394797695086
Shematrin-like	2.27086762646488	0	1.88922187816169	0	0	0	2.63874059694249	0	0	0.862769874828484	0	97.3984457323499	30.433757253982	0.862769874828484	13.4279254739595	15.2413430620826	0	0	0.683300806156507	3.18053524422346	22.6075883575884	10.3796883773161	35.909527972028	9.83414458984998	3.4125685329789	10.2648025098097	71.0121002592913	4.6005089216833	15.4640180032733	18.3438765182186	52.3350218393594	0	1.3892314455767	17.5557692307692	4.09095888288926	2.68771699495787	0	44.5913235400535	36.6229623025981	267.045503791983	300.956043956044	16.5002008276534	0	0	0	3.19518550206113	9.53733942114224	0	0
Byssal_protein-like	0.391010319788655	0	0	0	0	36.9585905285518	4.99787954122882	0.477105733148199	0	1.33700762059513	0	16.7705933049079	7.8603743901013	0.445669206865045	0	23.6190349438896	0	1.68397979540341	0.352963330332501	2.73820915065596	7.78539466618937	4.76594963020254	12.3661950632149	10.1597785166662	6.16974310929298	2.35659925170025	18.340873576903	1.58428121806312	3.12575313512752	3.79025792959219	3.86199782731318	0	4.30569746046288	9.06854304635761	6.33963164633171	1.66602854786792	5.54588136470341	9.21357148642166	8.1076378229025	68.9720175356776	38.8651844843898	1.54968773576997	0	0	0	3.30098634650024	26.7442516975077	0.657317214098404	0
UNP-9	3.90364021739417	0	0	0	0	0	0	0	0	0	0	0	39.2369101786875	2.22466281773956	34.6240722964905	0	9.34902921009268	8.40598178862528	1.76189959934571	5.46736637023536	0	8.92138505157749	15.4321938392186	0	4.39967513342734	0	0	0	13.8692737823105	9.45998260113093	57.8342153974503	0	17.9107525214847	45.2677685950413	0	2.77212463612183	13.8417865466151	22.9958561066061	13.4903946144163	0	0	3.8678156710953	0	0	0	0	0	0	0
UNP-10	3.96924761600584	0	0	0	0	0	0	0	0	0	0	0	19.9481770236184	0	0	0	6.33743716762585	4.27362939673806	3.5830227146358	2.77962744032974	0	10.5832116788321	47.0746753246753	51.5672791938352	8.94723850663375	8.97091984050598	46.545746388443	4.02061283911818	7.05118541033435	9.61897390535161	39.204146011717	0	0	0	7.15058359362157	0	0	35.0735116247816	27.434247871334	0	197.265306122449	0	0	0	0	12.5659396215514	0	0	0
UNP-11	0	0	5.3102452791572	0	3.15720507237095	0	2.47233353227044	0.649035727075478	0	2.42508289140979	4.21804730014945	0	26.7323543447139	1.2125414457049	0	0	0.849273674490401	6.87245808394364	0.960314646490227	2.9799609495427	5.2954711468225	1.21563917932531	4.20562039312039	6.91047998205675	3.59703169692371	2.40436815545093	24.9501973883996	0	4.72461184588844	12.8902916073969	5.25370875607469	0	5.85730014891797	24.672972972973	2.87472786365191	0	0	3.13344435686863	0	0	0	0	0	0	0	2.24526548793485	0	0.894188282241973	1.28232968290716
UNP-12	0	0	0	0	0	0	7.49806071262347	1.57470963290444	0	2.94190383548073	0	55.3521221648327	0	0	0	0	0	5.55805353236972	1.16497186623405	3.61503459452721	0	4.91569941366519	0	0	8.72722444499522	3.88903264488237	0	2.61449687352493	2.29259853505406	0	0	0	4.73705148655661	0	4.6498330472184	0	0	0	0	0	0	2.55740817597012	0	0	0	0	20.906205382176	0	0
UNP-13	1.26294242327459	0	0	0	0	0	5.87013950977581	1.54102600439311	0	1.43948770559619	0	54.1681195516812	50.7771778783015	2.87897541119238	22.4038114859645	25.4294066062555	0	19.0370764036514	2.28010536385915	7.07541530265753	0	12.5074319840743	29.9566115702479	65.6310826103357	8.54054584724131	3.80584478082072	29.6200204290092	5.11714361342313	12.3395744680851	6.12116521249648	49.8961858330943	0	6.953586273047	0	5.68796422219897	5.38118311717767	0	22.3195073975883	8.72907886815172	0	0	2.50270425776755	0	0	0	2.66550234396544	0	0	0
UNP-14	4.42819187160651	0	3.68398266241531	0	0	0	1.71518138801262	3.6021482852689	0	1.68240125591554	0	63.3089897260274	0	1.68240125591554	0	0	4.71346889342172	6.35702372764787	6.66218286002595	2.06734790874525	14.6949324324324	10.1201961678832	23.3411931818182	19.1765819502075	0	2.22404054379211	0	13.4564885959236	13.1107978723404	0	29.1580835962145	0	0	0	5.31824654775604	1.04820962803357	20.9357021517554	17.3906161806209	10.2021109271523	0	0	17.5502136075949	924.31125	0	0	0	0	0	1.77923243503369
UNP-15	0	0	0	0	0	0	1.67334769562207	0	0	0	0	30.8824340126963	65.1356633911443	0.820683539470997	12.7729047191322	14.4978629127127	4.59850623748461	6.20197436843694	3.24984529757363	1.00846239450988	0	7.67928164500623	28.4648697339246	0	6.49220355054523	1.08489782624005	0	0.729348975388816	12.7910223144785	34.8981065468549	35.5586385319689	0	7.92878434792554	50.0981707317073	3.24283326082685	0.511321769772472	5.10626881750131	8.48322740518092	14.929918429979	0	143.137630662021	5.70738653905526	0	0	0	34.9522121384005	0	0	0.867918260992042
UNP-16	1.68693023680248	0	0	0	0	0	1.96020730058585	0	0	0	0	0	0	0	0	0	0	3.63258498722735	1.52278465372022	0	16.7942084942085	0	0	0	0	2.54176062147669	0	0	0	0	0	0	3.09600150728521	0	1.51949901364458	2.39590772121958	0	0	0	0	0	3.34289783001808	0	0	0	0	0	5.67170853307766	4.06681699436271
UNP-17	0.57184075823813	0	1.42720877962821	0	0	135.127050116497	4.65133935732235	4.88426886138156	0	3.2588886313134	0	0	5.74777982036463	1.30355545252536	0	11.5140412478687	0	1.231384741433	1.54859456310531	5.6063672101566	0	0.871257135787632	0	0	1.28900893739639	4.3080688499605	13.4114862475175	1.15848166550863	1.01584874555664	2.77156875238945	0	0	5.24746018183934	0	0.515084411404944	2.43651632666398	0	0	0	0	0	0	0	0	0	0	1.02928049097073	0	0.68929101599368
UNP-18	0.979959473661193	0	0	0	0	0	0.56935481759755	0.59786693531434	0	0	1.2951680506683	0	0	2.23389378378827	0	0	3.1292739541389	1.05510767263865	1.32690778954874	0	0	0.746533603901021	0	0	3.31344828513304	0.73827071993099	0	0	0.435213207380595	2.37480891024241	0	0	5.39552129900327	0	1.76539304489827	0.34795340349662	0	0	0	0	0	0	0	0	0	4.13650571221192	0.881935358445874	0	0.590616575944792
UNP-19	0.499302818503906	0	0	0	0	0	0.870282311042343	3.96007845314974	0	4.55279832467631	6.59905920107948	0	0	1.13819958116908	0	0	0	2.68795929287436	0.450718502158204	3.84622866743302	0	0.190184565053008	0	3.24339652434799	1.12549828994653	0	0	2.78170306892479	0	0	0	0	1.37454612374185	0	0.899492016533791	0.17728704068221	0	0	0	0	0	0.494720609093585	0	0	0	1.05380325226541	0	2.93777714715439	0.902781785217938
UNP-20	2.02287137603724	0	5.04871285641498	0	0	0	4.11349711900243	1.85121111020243	0	0.576411565195904	0	130.142676952861	45.7483888485982	2.30564626078362	8.97111937446543	20.3653063613267	0	3.26699292213167	4.10858386228581	5.66639255501909	20.1386654320273	10.7871707904156	35.9864220362079	19.7104054306201	2.27991730682959	8.38182303441994	35.5820802155764	7.17167129547204	12.5773821130803	17.1576129832075	64.9344902356811	0	0.928137496830685	35.1867237687366	4.55524329572252	1.07738891104093	25.1049105031756	32.7703259934612	17.4768495540083	178.411557137256	150.800244723157	2.00430705011791	0	0	0	12.8081097641508	0	1.70029806130808	2.43834851910398
UNP-21	0	0	5.77879633320048	0	13.7431279620853	0	2.69048060864724	0	0	0	0	0	23.2728731942215	0	0	0	0	0	0	0	0	1.76386861313869	0	0	0	3.48869104908566	0	0	4.1131914893617	0	22.8690851735016	0	0	0	0	1.6442503969154	0	0	0	0	0	13.7648734177215	0	0	0	4.88675429726997	0	0	2.79095283926853
UNP-22	2.51244928885476	0	6.27060878708988	0	0	0	2.91945768172361	0	0	2.86366171219667	0	215.519965024774	0	0	0	50.5882876103168	0	5.41023295970031	2.26797714383862	3.51889005743872	0	7.65594036341047	0	0	0	3.78560092560359	0	2.54496238220778	6.69487550928022	0	49.6307805893013	0	4.6110660746801	0	4.52616727468599	1.7841866009082	0	14.800524409039	0	0	0	4.97878400215459	0	0	0	15.907944840049	9.04452856959386	4.22361273739826	3.02848074048287
UNP-23	0.904866793687155	0	6.77514052857987	0	0	21.3821730644112	2.10290438377026	3.31232026231623	0	5.15678545874496	2.39184291349471	0	0	1.03135709174899	0	0	0	1.9485130199687	0	1.26733971417333	0	0.689327963755349	0	0	0	0	0	0	4.82236243580337	0	8.93734363102361	0	0	0	3.26022776873934	0	0	0	0	0	0	3.58625054561327	0	0	0	3.81953209441791	0	0	0
UNP-24	0.429400423913359	0	3.21511214174427	0	0	0	0.997923716661887	0	0	1.46827745970811	2.27007636517134	0	0	1.95770327961082	0	0	0	1.84931599349756	0.77523582371211	0.60141030072589	0	0.654234903782349	0	0	1.93585705870803	1.94098083821857	0	0.434957207140966	1.52562011605416	0	4.24117579581302	0	3.94036555472663	0	0.773563134219061	1.52466854986701	0	0	0	0	0	2.5527583429229	0	0	0	2.71881239084475	1.54579215553059	1.44370762660159	1.55278467057485
UNP-25	1.64007106355797	0	4.09331406935034	0	19.4694312796209	0	0	0	0	0	4.33521528070916	0	0	5.60800418638515	29.0938385269122	33.0229099678457	2.61859382967874	3.53167984869326	0	0	16.3277027027027	4.99762773722628	12.9673295454545	21.3073132780083	3.69694924406047	4.94231231953802	38.4648876404494	1.66129488838564	5.82702127659574	0	16.1989353312303	0	3.01000146541618	38.0375	2.95458141542002	0	0	28.9843603010348	22.671357615894	144.649647887324	0	6.50007911392405	0	0	0	3.46145096056623	0	0	0
UNP-26	1.78916843297233	0	4.46543353020037	0	0	0	2.0790077430456	2.18312017289024	0	4.0785484991892	4.72932576077363	0	0	0	0	0	2.85664781419498	0	1.61507463273356	0	0	1.36298938287989	0	0	0	0	0	0	0	0	0	0	3.28363796227219	0	0	1.27055712488917	0	0	0	0	0	0	0	0	0	0	3.22040032402205	0	0
UNP-27	0	0	0	0	0	29.2185715696928	0	4.52625962546878	0	1.40934136621197	0	0	0	0	0	0	1.97422780876303	0	0	3.46361953297633	0	0.941961248901288	0	0	2.78722874944874	1.86307061260072	0	1.25249457553681	1.0982867327615	0	0	0	4.53864095308827	0	0	0	0	0	0	0	0	0	0	0	0	0	0	0	0
[truncated: 26 more columns]
