# Supplementary material for: ProminTools: shedding light on proteins of unknown function in biomineralization with user friendly tools illustrated using mollusc shell matrix protein sequences
Source: PeerJ. 2020 Sep 11;8:e9852. doi: 10.7717/peerj.9852 (PMC7489238; doi:10.7717/peerj.9852)
Supplement: Supplemental Information 3 — Full ProminTools output with input files [file peerj-08-9852-s003.zip › Mgal/Mgallo_6a_positions.txt]

type	description	begin	end	length	accession	entryName	taxid	order	residues	invpval
REGION	biased	159	604	445	Byssal_protein-like	Byssal_protein-like	2020	nd	Y	3.6563071297989e+44
REGION	biased	29	142	113	Byssal_protein-like	Byssal_protein-like	2020	nd	G	5.33333333333333e+17
REGION	biased	193	437	244	Byssal_protein-like	Byssal_protein-like	2020	nd	N	59382422802850.4
REGION	biased	155	569	414	Byssal_protein-like	Byssal_protein-like	2020	nd	D	588235294117.647
REGION	biased	148	563	415	Byssal_protein-like	Byssal_protein-like	2020	nd	K	30892801977.1393
REGION	biased	155	570	415	Byssal_protein-like	Byssal_protein-like	2020	nd	YNDKH	1.23609394313968e+92
REGION	biased	323	538	215	Ca-binding	Ca-binding	2020	nd	Q	1.56838143036386e+41
REGION	biased	28	344	316	Ca-binding	Ca-binding	2020	nd	E	2.4090580582992e+15
REGION	biased	354	434	80	Ca-binding	Ca-binding	2020	nd	P	296559905.10083
REGION	biased	375	466	91	Ca-binding	Ca-binding	2020	nd	G	23837902.2646007
REGION	biased	204	325	121	Ca-binding	Ca-binding	2020	nd	D	1179384.36136337
REGION	biased	349	532	183	Ca-binding	Ca-binding	2020	nd	QPG	6.85400959561343e+43
REGION	biased	33	348	315	Ca-binding	Ca-binding	2020	nd	EDKRH	5.97728631201434e+26
REGION	biased	135	650	515	Collagen	Collagen	2020	nd	P	1.230012300123e+65
REGION	biased	136	509	373	Collagen	Collagen	2020	nd	G	3.37837837837838e+46
REGION	biased	476	680	204	Collagen	Collagen	2020	nd	Q	389863547.758285
REGION	biased	511	649	138	Collagen	Collagen	2020	nd	A	1677008.21734026
REGION	biased	534	612	78	Collagen	Collagen	2020	nd	H	1292323.5978289
REGION	biased	135	653	518	Collagen	Collagen	2020	nd	PG	4.63177396943029e+105
REGION	biased	510	669	159	Collagen	Collagen	2020	nd	QAH	2.6476039184538e+17
REGION	biased	5	153	148	MSI60-like	MSI60-like	2020	nd	A	3.49406009783368e+49
REGION	biased	174	239	65	MSI60-like	MSI60-like	2020	nd	S	3.18167356029271e+17
REGION	biased	1	133	132	MSI60-like	MSI60-like	2020	nd	G	2.88018433179724e+17
REGION	biased	162	226	64	MSI60-like	MSI60-like	2020	nd	D	382409177.820268
REGION	biased	1	156	155	MSI60-like	MSI60-like	2020	nd	AG	3.75234521575985e+72
REGION	biased	168	236	68	MSI60-like	MSI60-like	2020	nd	SD	2.31481481481481e+27
REGION	biased	73	136	63	Mytilin-3-like	Mytilin-3-like	2020	nd	G	5678591.7092561
REGION	biased	21	150	129	Mytilin-3-like	Mytilin-3-like	2020	nd	GFN	26659557451.3463
REGION	biased	217	267	50	PIF-like	PIF-like	2020	nd	T	1.18231260345235e+17
REGION	biased	483	664	181	PIF-like	PIF-like	2020	nd	C	26730820.6361935
REGION	biased	428	665	237	PIF-like	PIF-like	2020	nd	CR	419111483.654652
REGION	biased	289	433	144	PIF-like	PIF-like	2020	nd	PQHKE	2042900919.30541
REGION	biased	392	1032	640	PIF-like1	PIF-like1	2020	nd	D	3.27439423706614e+19
REGION	biased	237	425	188	PIF-like1	PIF-like1	2020	nd	P	1.04460461715241e+17
REGION	biased	272	1013	741	PIF-like1	PIF-like1	2020	nd	S	4403346543372.96
REGION	biased	532	723	191	PIF-like1	PIF-like1	2020	nd	C	57504312.8234618
REGION	biased	287	968	681	PIF-like1	PIF-like1	2020	nd	DPSCNK	1.81686046511628e+38
REGION	biased	62	307	245	Shematrin-like	Shematrin-like	2020	nd	G	4.56204379562044e+32
REGION	biased	20	112	92	Shematrin-like	Shematrin-like	2020	nd	AEV	290023201.856148
REGION	biased	453	515	62	UNP-1	UNP-1	2020	nd	KE	6238303181.53462
REGION	biased	1	313	312	UNP-1	UNP-1	2020	nd	G	2.48880039820806e+52
REGION	biased	544	770	226	UNP-1	UNP-1	2020	nd	P	151745068285281
REGION	biased	644	759	115	UNP-1	UNP-1	2020	nd	A	1125365743.86676
REGION	biased	448	511	63	UNP-1	UNP-1	2020	nd	K	312989045.383412
REGION	biased	562	766	204	UNP-1	UNP-1	2020	nd	PAS	8.48176420695505e+18
REGION	biased	20	84	64	UNP-10	UNP-10	2020	nd	G	880281690.140845
REGION	biased	74	108	34	UNP-10	UNP-10	2020	nd	M	1214771.62293489
REGION	biased	16	108	92	UNP-10	UNP-10	2020	nd	GMA	23612750885478.2
REGION	biased	222	388	166	UNP-11	UNP-11	2020	nd	N	1.4695077149155e+23
REGION	biased	221	438	217	UNP-11	UNP-11	2020	nd	G	35637918745.5453
REGION	biased	25	145	120	UNP-11	UNP-11	2020	nd	P	11204481.7927171
REGION	biased	200	230	30	UNP-11	UNP-11	2020	nd	T	1388888.88888889
REGION	biased	221	438	217	UNP-11	UNP-11	2020	nd	NG	1.86915887850467e+31
REGION	biased	22	138	116	UNP-11	UNP-11	2020	nd	PTN	13460761879.1224
REGION	biased	54	182	128	UNP-12	UNP-12	2020	nd	Y	2.41604252234839e+15
REGION	biased	45	182	137	UNP-12	UNP-12	2020	nd	YDKGN	2.75482093663912e+33
REGION	biased	2	186	184	UNP-13	UNP-13	2020	nd	G	4.46827524575514e+18
REGION	biased	2	142	140	UNP-14	UNP-14	2020	nd	G	4.34971726837756e+15
REGION	biased	4	146	142	UNP-14	UNP-14	2020	nd	GPFTS	4.12881915772089e+31
REGION	biased	56	296	240	UNP-15	UNP-15	2020	nd	G	1.28057369701626e+30
REGION	biased	6	328	322	UNP-15	UNP-15	2020	nd	Q	1.84877056757256e+23
REGION	biased	6	312	306	UNP-15	UNP-15	2020	nd	GQ	8.7260034904014e+50
REGION	biased	2	118	116	UNP-16	UNP-16	2020	nd	Q	2.5974025974026e+35
REGION	biased	35	133	98	UNP-16	UNP-16	2020	nd	P	11410314.9246919
REGION	biased	2	129	127	UNP-16	UNP-16	2020	nd	QPF	2.1982853374368e+44
REGION	biased	138	410	272	UNP-17	UNP-17	2020	nd	D	4.4543429844098e+28
REGION	biased	111	387	276	UNP-17	UNP-17	2020	nd	V	257864878.803507
REGION	biased	138	410	272	UNP-17	UNP-17	2020	nd	DVG	2.07684319833853e+34
REGION	biased	24	377	353	UNP-18	UNP-18	2020	nd	QNTMC	1.03007828594973e+18
REGION	biased	61	393	332	UNP-18	UNP-18	2020	nd	Q	28081999438.36
REGION	biased	116	338	222	UNP-18	UNP-18	2020	nd	N	7570022.71006813
REGION	biased	95	871	776	UNP-19	UNP-19	2020	nd	T	2.48262164846077e+31
REGION	biased	147	650	503	UNP-19	UNP-19	2020	nd	E	334336342.360415
REGION	biased	196	873	677	UNP-19	UNP-19	2020	nd	D	45085662.7592426
REGION	biased	221	779	558	UNP-19	UNP-19	2020	nd	Q	2972651.60523187
REGION	biased	120	900	780	UNP-19	UNP-19	2020	nd	TEDQN	2.1519259737465e+54
REGION	biased	20	1431	1411	UNP-2	UNP-2	2020	nd	S	11190689346463.7
REGION	biased	1276	1310	34	UNP-2	UNP-2	2020	nd	P	473484848484.849
REGION	biased	475	1220	745	UNP-2	UNP-2	2020	nd	K	10620220900.5947
REGION	biased	370	1397	1027	UNP-2	UNP-2	2020	nd	T	8703220.19147084
REGION	biased	173	1326	1153	UNP-2	UNP-2	2020	nd	SPKTDNE	5.76036866359447e+39
REGION	biased	1427	1488	61	UNP-2	UNP-2	2020	nd	QAL	2452182.44237371
REGION	biased	32	464	432	UNP-20	UNP-20	2020	nd	G	4.80538202787122e+43
REGION	biased	380	465	85	UNP-20	UNP-20	2020	nd	Q	11642798928.8625
REGION	biased	135	447	312	UNP-20	UNP-20	2020	nd	A	1354462.95543817
REGION	biased	32	466	434	UNP-20	UNP-20	2020	nd	GQAFP	1.31181949363768e+65
REGION	biased	23	90	67	UNP-22	UNP-22	2020	nd	G	2138579.98289136
REGION	biased	23	90	67	UNP-22	UNP-22	2020	nd	GP	251193167.545843
REGION	biased	1	219	218	UNP-23	UNP-23	2020	nd	W	950570342205323
REGION	biased	157	261	104	UNP-23	UNP-23	2020	nd	ED	365898280.278083
REGION	biased	392	462	70	UNP-24	UNP-24	2020	nd	T	411015207.56268
REGION	biased	62	542	480	UNP-24	UNP-24	2020	nd	P	11845534.2335939
REGION	biased	5	238	233	UNP-24	UNP-24	2020	nd	Q	1900779.319521
REGION	biased	342	504	162	UNP-24	UNP-24	2020	nd	TN	2284148012.79123
REGION	biased	24	546	522	UNP-24	UNP-24	2020	nd	PQH	29976019184652.3
REGION	biased	474	528	54	UNP-24	UNP-24	2020	nd	QRG	7299270072.9927
REGION	biased	90	143	53	UNP-25	UNP-25	2020	nd	G	2615746.79571018
REGION	biased	90	143	53	UNP-25	UNP-25	2020	nd	GQ	7955449482.89578
REGION	biased	22	69	47	UNP-25	UNP-25	2020	nd	PC	7097232.079489
REGION	biased	51	131	80	UNP-26	UNP-26	2020	nd	RK	7782101.16731518
REGION	biased	13	157	144	UNP-27	UNP-27	2020	nd	D	12177301.5099854
REGION	biased	213	1315	1102	UNP-3	UNP-3	2020	nd	C	3.12891113892365e+29
REGION	biased	214	1317	1103	UNP-3	UNP-3	2020	nd	P	208203206.329377
REGION	biased	213	1317	1104	UNP-3	UNP-3	2020	nd	CP	6.00961538461539e+32
REGION	biased	229	1126	897	UNP-3	UNP-3	2020	nd	TGA	6134969325.15337
REGION	biased	68	337	269	UNP-4	UNP-4	2020	nd	P	1.43389733295096e+19
REGION	biased	354	540	186	UNP-4	UNP-4	2020	nd	G	134300295460.65
REGION	biased	108	499	391	UNP-4	UNP-4	2020	nd	S	8025682.18298555
REGION	biased	68	337	269	UNP-4	UNP-4	2020	nd	PQ	3.50140056022409e+19
REGION	biased	354	540	186	UNP-4	UNP-4	2020	nd	GL	1232893601282.21
REGION	biased	108	502	394	UNP-4	UNP-4	2020	nd	SA	64599483.2041344
REGION	biased	72	113	41	UNP-5	UNP-5	2020	nd	P	1591089.89657916
REGION	biased	72	108	36	UNP-5	UNP-5	2020	nd	PT	446428571.428571
REGION	biased	337	553	216	UNP-6	UNP-6	2020	nd	S	3.37952010814464e+20
REGION	biased	255	552	297	UNP-6	UNP-6	2020	nd	D	133529176124.983
REGION	biased	261	553	292	UNP-6	UNP-6	2020	nd	SDK	3.80228136882129e+31
REGION	biased	446	529	83	UNP-7	UNP-7	2020	nd	C	162972620.599739
REGION	biased	218	524	306	UNP-7	UNP-7	2020	nd	TNPWSQ	1663063362714.12
REGION	biased	574	1023	449	UNP-8	UNP-8	2020	nd	P	5.76701268742791e+58
REGION	biased	724	991	267	UNP-8	UNP-8	2020	nd	Q	6.41848523748395e+37
REGION	biased	535	607	72	UNP-8	UNP-8	2020	nd	T	4.17885499373172e+30
REGION	biased	605	1008	403	UNP-8	UNP-8	2020	nd	PQ	3.690036900369e+96
REGION	biased	640	695	55	UNP-8	UNP-8	2020	nd	RG	7225433.52601156
REGION	biased	1	64	63	UNP-9	UNP-9	2020	nd	G	4061738424045.49
REGION	biased	1	64	63	UNP-9	UNP-9	2020	nd	GM	1.3696753869333e+17
