# Supplementary material for: ProminTools: shedding light on proteins of unknown function in biomineralization with user friendly tools illustrated using mollusc shell matrix protein sequences
Source: PeerJ. 2020 Sep 11;8:e9852. doi: 10.7717/peerj.9852 (PMC7489238; doi:10.7717/peerj.9852)
Supplement: Supplemental Information 4 [file peerj-08-9852-s004.zip]

Archive with 34 entries (32 files):
- Motifs/
- Motifs/PMneg1_fgmotifs.txt
- Motifs/PMneg1_prot_correlations.txt
- Motifs/PMneg1_fg.comp
- Motifs/PMneg1_bg.comp
- Motifs/PMneg1_motifsummary.txt
- Motifs/PMneg1_fgenrich.txt
- Motifs/PMneg1_bgmotifs.txt
- Motifs/PMneg1_Rscript.R
- Motifs/PMneg1_positions.txt
- Motifs/PMneg1_motifs.html
- Seq_properties/
- Seq_properties/SPneg1_POI_disorder_summary.txt
- Seq_properties/SPneg1_Rscript.R
- Seq_properties/SPneg1_complexityPOI_summary.txt
- Seq_properties/SPneg1_Proteome_disorder.txt
- Seq_properties/SPneg1_positions.txt
- Seq_properties/SPneg1_pvals.txt
- Seq_properties/SPneg1_chargedclus_POI_summary.txt
- Seq_properties/SPneg1_AAenrich.txt
- Seq_properties/SPneg1_Proteome_disorder_summary.txt
- Seq_properties/SPneg1_fg.comp
- Seq_properties/SPneg1_AAabundance.txt
- Seq_properties/SPneg1_protcount.txt
- Seq_properties/SPneg1_POI_disorder.txt
- Seq_properties/SPneg1_protsummary.txt
- Seq_properties/SPneg1_chargedclus_Proteome_summary.txt
- Seq_properties/SPneg1_chargedclus_POI.txt
- Seq_properties/SPneg1_Rscript.html
- Seq_properties/SPneg1_chargedclus_Proteome.txt
- Seq_properties/SPneg1_complexityProteome_summary.txt
- Seq_properties/SPneg1_chargedclus_seqtbl.txt
- Seq_properties/SPneg1_biasindex.txt
- Seq_properties/SPneg1_bg.comp
