# Supplementary material for: ProminTools: shedding light on proteins of unknown function in biomineralization with user friendly tools illustrated using mollusc shell matrix protein sequences
Source: PeerJ. 2020 Sep 11;8:e9852. doi: 10.7717/peerj.9852 (PMC7489238; doi:10.7717/peerj.9852)
Supplement: Supplemental Information 4 [file peerj-08-9852-s004.zip › Motifs/PMneg1_fg.comp]

A	0.0543
C	0.0203
D	0.0603
E	0.0612
F	0.0403
G	0.0570
H	0.0237
I	0.0617
K	0.0686
L	0.0918
M	0.0244
N	0.0507
P	0.0462
Q	0.0398
R	0.0528
S	0.0766
T	0.0613
V	0.0601
W	0.0120
X	0.0000
Y	0.0367
