# Supplementary material for: ProminTools: shedding light on proteins of unknown function in biomineralization with user friendly tools illustrated using mollusc shell matrix protein sequences
Source: PeerJ. 2020 Sep 11;8:e9852. doi: 10.7717/peerj.9852 (PMC7489238; doi:10.7717/peerj.9852)
Supplement: Supplemental Information 4 [file peerj-08-9852-s004.zip › Motifs/PMneg1_bg.comp]

A	0.0499
C	0.0232
D	0.0585
E	0.0623
F	0.0421
G	0.0552
H	0.0242
I	0.0645
K	0.0699
L	0.0883
M	0.0232
N	0.0545
P	0.0454
Q	0.0407
R	0.0477
S	0.0801
T	0.0607
V	0.0620
W	0.0111
X	0.0000
Y	0.0365
