# Supplementary material for: ProminTools: shedding light on proteins of unknown function in biomineralization with user friendly tools illustrated using mollusc shell matrix protein sequences
Source: PeerJ. 2020 Sep 11;8:e9852. doi: 10.7717/peerj.9852 (PMC7489238; doi:10.7717/peerj.9852)
Supplement: Supplemental Information 4 [file peerj-08-9852-s004.zip › Motifs/PMneg1_motifsummary.txt]

motif	enrichment	positiveprots	fgmedian	fg_count	bg_count	pvalue	Qvalue
ARK.RKGRK	127.604907181176	1	0	21	40	3.136163e-42	1
D...M.T.W	118.412368080212	1	0	19	39	1.132701e-37	1
DDD.A.E	70.8916151006533	1	0	14	48	1.479196e-24	-nan
GR.GRKAR	154.672614765062	1	0	21	33	5.50243e-45	1
GRKARK.R	127.924718978623	1	0	20	38	1.951935e-40	1
GRKGRKGRK	82.5921729328	1	0	35	103	6.169401e-59	1
KGRKGRKGR	85.7848115503704	1	0	30	85	1.150018e-51	1
KT.WMM	133.681331332661	1	0	22	40	1.008902e-44	1
LWMMT	127.052504985586	1	0	23	44	8.102136e-46	1
MM.DP.A	107.231014437963	1	0	15	34	1.293533e-29	1
MT..V.M.T	142.974685917284	1	0	20	34	6.392942e-42	1
NIA.YN.N	243.056966059383	1	0	9	9	0	1
PYY.Y.T.L	257.354434651111	1	0	18	17	0	1
R..R.GRK	75.6177227740302	1	0	56	180	1.950952e-89	1
R.GRK.R	77.8328486819372	1	0	57	178	7.84852e-92	1
R.GRK.RKA	164.420888804877	1	0	23	34	6.275244e-50	1
R.GRKAR	141.783230201307	1	0	21	36	1.06669e-43	1
RKARK.RKG	124.492592371879	1	0	21	41	6.741004e-42	1
RKGRKGRKG	85.9591709234403	1	0	29	82	4.239733e-50	1
TRLA.Y	243.056966059383	1	0	17	17	0	1
V..K.LWM	143.341287676046	1	0	23	39	1.179675e-47	1
WMM..PV	121.528483029691	1	0	16	32	1.375454e-32	1
Y..Y.YLT	275.464561533967	1	0	17	15	0	1
Y.Y.T.LA	230.264494161521	1	0	18	19	4.322177e-46	1
