# Supplementary material for: ProminTools: shedding light on proteins of unknown function in biomineralization with user friendly tools illustrated using mollusc shell matrix protein sequences
Source: PeerJ. 2020 Sep 11;8:e9852. doi: 10.7717/peerj.9852 (PMC7489238; doi:10.7717/peerj.9852)
Supplement: Supplemental Information 4 [file peerj-08-9852-s004.zip › Motifs/PMneg1_positions.txt]

type	description	begin	end	length	accession	entryName	taxid	order	residues	invpval
REGION	biased	368	600	232	Lotgi1|116962	Lotgi1|116962	2020	nd	EQLSKA	1.12828613336342e+22
REGION	biased	3	136	133	Lotgi1|122890	Lotgi1|122890	2020	nd	CFNVT	1.51722045213169e+29
REGION	biased	1	225	224	Lotgi1|128397	Lotgi1|128397	2020	nd	Y	2.00561572402728e+49
REGION	biased	1	225	224	Lotgi1|128397	Lotgi1|128397	2020	nd	YTL	1.96309383588536e+62
REGION	biased	1	203	202	Lotgi1|143748	Lotgi1|143748	2020	nd	SFT	8.27129859387924e+24
REGION	biased	4	239	235	Lotgi1|146696	Lotgi1|146696	2020	nd	THWP	6.35727908455181e+44
REGION	biased	10	354	344	Lotgi1|154836	Lotgi1|154836	2020	nd	D	1.04558762024258e+74
REGION	biased	8	352	344	Lotgi1|154836	Lotgi1|154836	2020	nd	DAEG	7.74593338497289e+116
REGION	biased	625	688	63	Lotgi1|156666	Lotgi1|156666	2020	nd	A	3.69276218611521e+53
REGION	biased	5	171	166	Lotgi1|159224	Lotgi1|159224	2020	nd	N	1.62972620599739e+21
REGION	biased	5	173	168	Lotgi1|159224	Lotgi1|159224	2020	nd	NYPIA	6.23830318153462e+51
REGION	biased	79	332	253	Lotgi1|161356	Lotgi1|161356	2020	nd	P	5.175983436853e+37
REGION	biased	117	311	194	Lotgi1|161356	Lotgi1|161356	2020	nd	G	4.36109899694723e+22
REGION	biased	27	327	300	Lotgi1|161356	Lotgi1|161356	2020	nd	PGQM	9.34579439252337e+93
REGION	biased	321	521	200	Lotgi1|161356	Lotgi1|161356	2020	nd	EKD	2.35017626321974e+21
REGION	biased	12	283	271	Lotgi1|162898	Lotgi1|162898	2020	nd	M	8.07102502017756e+46
REGION	biased	9	285	276	Lotgi1|162898	Lotgi1|162898	2020	nd	MWT	1.24486493215486e+63
REGION	biased	77	252	175	Lotgi1|217710	Lotgi1|217710	2020	nd	REKD	2.80662363177098e+23
REGION	biased	43	859	816	Lotgi1|228405	Lotgi1|228405	2020	nd	R	1.03745201784417e+134
REGION	biased	35	855	820	Lotgi1|228405	Lotgi1|228405	2020	nd	G	2.20555800617556e+60
REGION	biased	112	860	748	Lotgi1|228405	Lotgi1|228405	2020	nd	K	5.42299349240781e+53
REGION	biased	40	860	820	Lotgi1|228405	Lotgi1|228405	2020	nd	RGK	Inf
REGION	biased	118	409	291	Lotgi1|232269	Lotgi1|232269	2020	nd	QLIY	1.54918667699458e+23
REGION	biased	194	862	668	Lotgi1|234670	Lotgi1|234670	2020	nd	Q	3.74953130858643e+32
