# Supplementary material for: ProminTools: shedding light on proteins of unknown function in biomineralization with user friendly tools illustrated using mollusc shell matrix protein sequences
Source: PeerJ. 2020 Sep 11;8:e9852. doi: 10.7717/peerj.9852 (PMC7489238; doi:10.7717/peerj.9852)
Supplement: Supplemental Information 4 [file peerj-08-9852-s004.zip › Seq_properties/SPneg1_POI_disorder_summary.txt]

name	disordered_length	disordered_percent	number_dis_regions
Lotgi1|171448	48	45.2830188679245	3
Lotgi1|78054	131	99.2424242424242	1
Lotgi1|228255	1313	30.183908045977	71
Lotgi1|231199	148	39.7849462365591	3
Lotgi1|89339	105	99.0566037735849	1
Lotgi1|91538	24	7.27272727272727	5
Lotgi1|239347	75	26.6903914590747	5
Lotgi1|103588	55	19.434628975265	4
Lotgi1|167579	16	7.54716981132075	3
Lotgi1|159224	34	19.6531791907514	6
Lotgi1|153206	53	36.3013698630137	3
Lotgi1|212354	109	35.5048859934853	8
Lotgi1|234670	760	86.9565217391304	7
Lotgi1|223508	29	9.89761092150171	7
Lotgi1|146696	39	15.6	5
Lotgi1|238070	5	4.13223140495868	2
Lotgi1|174009	67	28.2700421940928	3
Lotgi1|109548	65	38.4615384615385	4
Lotgi1|172362	44	16.4179104477612	3
Lotgi1|166459	17	6.07142857142857	2
Lotgi1|170742	92	19.047619047619	5
Lotgi1|158799	111	78.7234042553192	6
Lotgi1|154334	72	12.9963898916967	8
Lotgi1|131218	287	58.8114754098361	11
Lotgi1|127530	0	0	0
Lotgi1|151934	48	47.0588235294118	3
Lotgi1|229906	152	22.9607250755287	8
Lotgi1|175816	116	36.25	6
Lotgi1|146206	36	15.0627615062762	5
Lotgi1|190525	75	37.5	7
Lotgi1|92538	53	10.3718199608611	6
Lotgi1|163822	202	22.5195094760312	19
Lotgi1|128397	5	2.22222222222222	2
Lotgi1|114998	83	11.6573033707865	11
Lotgi1|145536	33	67.3469387755102	2
Lotgi1|163161	64	55.6521739130435	3
Lotgi1|235611	64	13.6170212765957	8
Lotgi1|217710	277	93.5810810810811	3
Lotgi1|181461	83	21.5584415584416	10
Lotgi1|143748	10	4.90196078431373	2
Lotgi1|105898	8	2.54777070063694	2
Lotgi1|176993	8	4.16666666666667	2
Lotgi1|158275	80	11.8518518518519	8
Lotgi1|176443	109	90.8333333333333	2
Lotgi1|124809	0	0	0
Lotgi1|229390	75	30	7
Lotgi1|215606	70	38.2513661202186	5
Lotgi1|169345	102	55.1351351351351	4
Lotgi1|110513	29	23.3870967741935	4
Lotgi1|84186	128	42.2442244224422	5
Lotgi1|128562	32	35.1648351648352	4
Lotgi1|122890	0	0	0
Lotgi1|156843	77	15.4	6
Lotgi1|232269	61	12.5773195876289	6
Lotgi1|108794	30	9.00900900900901	7
Lotgi1|156666	351	48.3471074380165	9
Lotgi1|105579	60	17.1919770773639	4
Lotgi1|116962	648	64.0949554896143	14
Lotgi1|118238	144	18.2509505703422	20
Lotgi1|167885	526	84.16	5
Lotgi1|203131	13	8.07453416149068	4
Lotgi1|142302	27	7.82608695652174	5
Lotgi1|176234	270	63.231850117096	7
Lotgi1|166943	87	30.9608540925267	6
Lotgi1|175656	190	57.9268292682927	2
Lotgi1|79473	8	7.61904761904762	2
Lotgi1|158497	192	97.4619289340102	2
Lotgi1|140833	223	19.6649029982363	19
Lotgi1|172928	11	7.14285714285714	3
Lotgi1|106321	18	9	5
Lotgi1|228405	837	97.3255813953488	2
Lotgi1|74980	9	3.78151260504202	5
Lotgi1|175429	212	14.5504461221688	25
Lotgi1|166492	157	99.3670886075949	1
Lotgi1|235699	40	11.9402985074627	5
Lotgi1|73285	70	17.4563591022444	8
Lotgi1|125908	56	98.2456140350877	1
Lotgi1|114931	43	16.6666666666667	5
Lotgi1|225892	37	12.6279863481229	8
Lotgi1|154836	358	99.7214484679666	1
Lotgi1|233161	59	35.9756097560976	5
Lotgi1|239065	102	28.099173553719	8
Lotgi1|78353	5	5.61797752808989	3
Lotgi1|161356	522	99.8087954110899	1
Lotgi1|175368	129	84.3137254901961	3
Lotgi1|185777	143	52.962962962963	5
Lotgi1|143800	0	0	0
Lotgi1|148173	5	8.7719298245614	1
Lotgi1|92759	81	16.2	6
Lotgi1|86292	45	40.1785714285714	2
Lotgi1|123262	56	11.1332007952286	10
Lotgi1|200332	85	26.1538461538462	9
Lotgi1|234325	121	24.4939271255061	9
Lotgi1|148393	5	6.02409638554217	2
Lotgi1|175893	141	22.3809523809524	15
Lotgi1|162898	284	99.6491228070175	1
Lotgi1|213318	14	5.22388059701492	2
Lotgi1|171572	339	81.8840579710145	6
Lotgi1|123158	10	9.9009900990099	2
Lotgi1|123129	105	21	8
