# Supplementary material for: ProminTools: shedding light on proteins of unknown function in biomineralization with user friendly tools illustrated using mollusc shell matrix protein sequences
Source: PeerJ. 2020 Sep 11;8:e9852. doi: 10.7717/peerj.9852 (PMC7489238; doi:10.7717/peerj.9852)
Supplement: Supplemental Information 4 [file peerj-08-9852-s004.zip › Seq_properties/SPneg1_complexityPOI_summary.txt]

name	lcr_len	lcr_percnt	lcr_complexity	G	A	V	L	I	M	F	W	P	S	T	C	Y	N	Q	D	E	K	R	H
Lotgi1|171448	0	0	0	0	0	0	0	0	0	0	0	0	0	0	0	0	0	0	0	0	0	0	0
Lotgi1|78054	11	8.33333333333333	1.96	3.29380764163373	0	0	0	0	0	0	0	0	3.40483486550902	0	15.6739811912226	0	0	0	0	0	3.90167772142021	0	0
Lotgi1|228255	287	6.59770114942529	2.155625	0.504973993839317	1.53617339208033	0.561987186692143	1.77570130336476	0.270102368797774	0	0	0	1.45819582802499	2.52297868083015	1.54986252145412	0.750931154631743	0	0.639324872934181	0.599268891951819	0.416927246195539	1.230418174395	1.59511098483149	0.438279315407709	0.431940564978259
Lotgi1|231199	67	18.010752688172	1.98333333333333	1.35193597231235	2.09373971824246	0.240731824747232	0.507090819965856	0.462802267731112	0	0.709043854362392	1.34462821029985	2.30126898546913	0.186334246371141	0	0	0	0	0.733433569254465	0.255134583492792	1.67700821734026	6.6192641940512	0	0
Lotgi1|89339	0	0	0	0	0	0	0	0	0	0	0	0	0	0	0	0	0	0	0	0	0	0	0
Lotgi1|91538	24	7.27272727272727	1.915	0.754830917874396	0	2.01612903225806	2.35938089845225	4.52196382428941	1.79597701149425	0	0	0.91776798825257	3.1210986267166	0	0	1.14155251141553	0	1.02375102375102	0	0	0	0	0
Lotgi1|239347	0	0	0	0	0	0	0	0	0	0	0	0	0	0	0	0	0	0	0	0	0	0	0
Lotgi1|103588	33	11.660777385159	1.69333333333333	0.548967940272288	1.21455031274671	0	1.37273070455403	0.939628846605591	0	2.15936082919456	0	2.6698705112802	1.13494495516967	0	2.6123301985371	0	0.556018904642758	0	0	3.89123984629603	1.73407898729787	1.27056730830316	0
Lotgi1|167579	18	8.49056603773585	2.57	0	0	0.896057347670251	1.25833647917453	4.30663221360896	0	0	0	1.22369065100343	3.46788736301845	2.74574409665019	0	3.0441400304414	0	0	0	0	0	0	0
Lotgi1|159224	0	0	0	0	0	0	0	0	0	0	0	0	0	0	0	0	0	0	0	0	0	0	0
Lotgi1|153206	0	0	0	0	0	0	0	0	0	0	0	0	0	0	0	0	0	0	0	0	0	0	0
Lotgi1|212354	0	0	0	0	0	0	0	0	0	0	0	0	0	0	0	0	0	0	0	0	0	0	0
Lotgi1|234670	132	15.1029748283753	2.17666666666667	0.548967940272288	0.910912734560029	0.610948191593353	1.11534369745015	0.587268029128494	0	0.179946735766213	0	1.66866906955013	1.89157492528279	0.62403274923868	0	0	1.94606616624965	5.95636959273323	1.42450142450142	0.121601245196751	0.975419430355053	0.476462740613684	0.626095667417982
Lotgi1|223508	0	0	0	0	0	0	0	0	0	0	0	0	0	0	0	0	0	0	0	0	0	0	0
Lotgi1|146696	0	0	0	0	0	0	0	0	0	0	0	0	0	0	0	0	0	0	0	0	0	0	0
Lotgi1|238070	0	0	0	0	0	0	0	0	0	0	0	0	0	0	0	0	0	0	0	0	0	0	0
Lotgi1|174009	20	8.43881856540084	2.26	0.905797101449275	10.0200400801603	1.61290322580645	0	0	0	0	0	0	0.624219725343321	0	0	0	0.917431192660551	0	0	2.40770465489567	2.14592274678112	0	0
Lotgi1|109548	0	0	0	0	0	0	0	0	0	0	0	0	0	0	0	0	0	0	0	0	0	0	0
Lotgi1|172362	0	0	0	0	0	0	0	0	0	0	0	0	0	0	0	0	0	0	0	0	0	0	0
Lotgi1|166459	0	0	0	0	0	0	0	0	0	0	0	0	0	0	0	0	0	0	0	0	0	0	0
Lotgi1|170742	40	8.2815734989648	2.65	1.81159420289855	8.51703406813627	1.61290322580645	0	0.775193798449612	0	0	0	0	0	0.823723228995058	0	0	0.917431192660551	0	0.427350427350427	1.60513643659711	1.78826895565093	0	0
Lotgi1|158799	0	0	0	0	0	0	0	0	0	0	0	0	0	0	0	0	0	0	0	0	0	0	0
Lotgi1|154334	0	0	0	0	0	0	0	0	0	0	0	0	0	0	0	0	0	0	0	0	0	0	0
Lotgi1|131218	11	2.25409836065574	2.13	0	0	1.46627565982405	1.02954802841553	4.22832980972516	0	0	0	0	0	0	0	0	0	0	0	5.83685976944404	3.90167772142021	0	0
Lotgi1|127530	0	0	0	0	0	0	0	0	0	0	0	0	0	0	0	0	0	0	0	0	0	0	0
Lotgi1|151934	0	0	0	0	0	0	0	0	0	0	0	0	0	0	0	0	0	0	0	0	0	0	0
Lotgi1|229906	32	4.83383685800604	2.41	3.39673913043478	4.38376753507014	0.504032258064516	0.353907134767837	0.484496124031008	1.34698275862069	0.742280285035629	0	0	1.5605493133583	0	0	0.856164383561644	0	1.53562653562654	2.13675213675214	2.50802568218299	0	0	0
Lotgi1|175816	22	6.875	2.43	0	0	0	1.02954802841553	0.704721634954193	0	0	0	2.00240288346015	0	0.748839299086416	0	0	0	0	0.777000777000777	6.56646724062454	3.90167772142021	0.952925481227368	0
Lotgi1|146206	0	0	0	0	0	0	0	0	0	0	0	0	0	0	0	0	0	0	0	0	0	0	0
Lotgi1|190525	11	5.5	1.95	0	0	0	0	0	0	2.15936082919456	0	2.00240288346015	4.5397798206787	0	0	0	0	0	0	7.29607471180505	0	1.90585096245474	0
Lotgi1|92538	19	3.71819960861057	2.57	2.8604118993135	2.10948212213901	3.3955857385399	3.57632473028551	2.44798041615667	0	0	0	0	0	0.867077083152692	0	0	0.965717044905843	0	0	0	0	0	0
Lotgi1|163822	0	0	0	0	0	0	0	0	0	0	0	0	0	0	0	0	0	0	0	0	0	0	0
Lotgi1|128397	13	5.77777777777778	2.26	0	0	0	0.871156024043906	0	0	0	0	3.38868180277872	0.960338038989724	5.06906602458497	0	10.5374077976818	0	0	0	0	1.1004732034775	0	0
Lotgi1|114998	10	1.40449438202247	1.79	0	0	3.2258064516129	0	0	0	0	0	0	0	0	0	0	0	0	1.70940170940171	0	7.15307582260372	0	12.396694214876
Lotgi1|145536	0	0	0	0	0	0	0	0	0	0	0	0	0	0	0	0	0	0	0	0	0	0	0
Lotgi1|163161	0	0	0	0	0	0	0	0	0	0	0	0	0	0	0	0	0	0	0	0	0	0	0
Lotgi1|235611	13	2.76595744680851	2.38	1.39353400222965	0	0	1.74231204808781	0	0	0	0	0	3.8413521559589	0	0	0	0	1.89000189000189	2.62984878369494	0	4.40189281390998	0	0
Lotgi1|217710	123	41.554054054054	2.39666666666667	0.883704489218805	0.48878244293465	0.3933910306845	0.368293603660838	0	0.350434538828147	0	0	1.43261344507718	1.31948885031921	0.401816209265882	0	0	0.447527411053927	1.19853778390364	0.416927246195539	2.47947904840204	1.74465263965944	6.98812019566737	0.335953772760868
Lotgi1|181461	0	0	0	0	0	0	0	0	0	0	0	0	0	0	0	0	0	0	0	0	0	0	0
Lotgi1|143748	0	0	0	0	0	0	0	0	0	0	0	0	0	0	0	0	0	0	0	0	0	0	0
Lotgi1|105898	0	0	0	0	0	0	0	0	0	0	0	0	0	0	0	0	0	0	0	0	0	0	0
Lotgi1|176993	0	0	0	0	0	0	0	0	0	0	0	0	0	0	0	0	0	0	0	0	0	0	0
Lotgi1|158275	49	7.25925925925926	2.1275	0.739426205264715	0	1.31665569453588	2.54235329465875	0.6328112640405	0	1.45426341558001	0	0.44951901465432	3.56696985910469	0	3.51864883884588	0	0.374461711290021	1.00285814571529	0.697714983429269	0	2.04373594931535	0	0
Lotgi1|176443	0	0	0	0	0	0	0	0	0	0	0	0	0	0	0	0	0	0	0	0	0	0	0
Lotgi1|124809	0	0	0	0	0	0	0	0	0	0	0	0	0	0	0	0	0	0	0	0	0	0	0
Lotgi1|229390	0	0	0	0	0	0	0	0	0	0	0	0	0	0	0	0	0	0	0	0	0	0	0
Lotgi1|215606	0	0	0	0	0	0	0	0	0	0	0	0	0	0	0	0	0	0	0	0	0	0	0
Lotgi1|169345	0	0	0	0	0	0	0	0	0	0	0	0	0	0	0	0	0	0	0	0	0	0	0
Lotgi1|110513	0	0	0	0	0	0	0	0	0	0	0	0	0	0	0	0	0	0	0	0	0	0	0
Lotgi1|84186	33	10.8910891089109	2.425	1.64690382081686	0	0.488758553274682	0.686365352277017	3.28870096311957	0	1.43957388612971	0	2.6698705112802	3.02651988045246	2.49613099695472	0	0	0	0.744546199091654	0	0.486404980787003	0	0.635283654151579	0
Lotgi1|128562	0	0	0	0	0	0	0	0	0	0	0	0	0	0	0	0	0	0	0	0	0	0	0
Lotgi1|122890	0	0	0	0	0	0	0	0	0	0	0	0	0	0	0	0	0	0	0	0	0	0	0
Lotgi1|156843	0	0	0	0	0	0	0	0	0	0	0	0	0	0	0	0	0	0	0	0	0	0	0
Lotgi1|232269	44	9.07216494845361	1.99666666666667	0	0	0	3.34603109235046	1.40944326990839	0	0	0	0	0.283736238792419	1.49767859817283	0	2.4906600249066	0	9.49296403841858	1.55400155400155	0	0	0	0
Lotgi1|108794	0	0	0	0	0	0	0	0	0	0	0	0	0	0	0	0	0	0	0	0	0	0	0
Lotgi1|156666	195	26.8595041322314	2.11428571428571	0	5.3440213760855	1.48883374689826	0.522693614426344	0.795070562512423	0.442086648983201	0.121810098057129	0.462000462000462	1.12956060092624	1.7286084701815	4.22422168715414	0	0.421496311907271	0.282286520818631	0.504000504000504	0.262984878369494	0.41157344528131	0	0	0
Lotgi1|105579	0	0	0	0	0	0	0	0	0	0	0	0	0	0	0	0	0	0	0	0	0	0	0
Lotgi1|116962	76	7.51730959446093	2.23	0.238367658276125	1.58211159160426	0.424448217317487	2.08618942599988	1.22399020807834	0	0	0	1.44910734987248	1.31414679019646	0.216769270788173	0	0	0.241429261226461	1.61644898487004	1.57444894287	3.37923460336234	0.9411941871847	1.1033873993159	0
Lotgi1|118238	18	2.28136882129278	2.4	2.01288244766506	2.22667557336896	2.68817204301075	4.40417767711086	2.58397932816537	0	2.63921879123779	0	0	0	0	0	0	0	0	0	0	0	0	0
Lotgi1|167885	29	4.64	2.375	0	0	2.22469410456062	0	1.06923282544774	0	0	0	0.759532128209023	2.58297817383443	2.27233994205533	1.48632580261593	0	3.16355583676052	2.54172667965771	0	2.76747661482261	0	0	0
Lotgi1|203131	14	8.69565217391304	2.17	2.5879917184265	5.72573718866304	0	3.23572237502022	1.10741971207087	0	6.78656260604004	0	0	0	0	0	0	0	0	0	0	0	0	0
Lotgi1|142302	24	6.95652173913043	1.985	0	0	1.34408602150538	2.35938089845225	7.10594315245478	0	0	3.75375375375375	0	1.5605493133583	0	0	2.28310502283105	0	0	0	0	0	1.74703004891684	0
Lotgi1|176234	57	13.3177570093458	2.26	1.906941266209	1.05474106106951	0.565930956423316	0.794738828952335	0	0	0	1.58052789631737	1.54571450653064	4.81853823072037	2.02317986068962	0	0	0	0	1.19958014694857	0.844808650840585	0.250985116582587	1.1033873993159	0.724952878062926
Lotgi1|166943	23	8.18505338078292	1.36	0.787649653434152	0	0	2.95435521197499	0	0	3.09821336362698	0	0	5.42799761168105	0.716281068691355	0	1.19118522930316	0	0	0.743218134522482	0	0	1.82298787713062	0
Lotgi1|175656	53	16.1585365853659	2.30333333333333	0	0	0.304321363359708	1.06839889741234	0	0	0.896338457401515	0	6.64948882054692	3.76887381339363	0.932516863013273	0	0	0.69240090012117	0	0.645057248830834	0.605711862866834	0.269927389532216	2.37332384003797	0
Lotgi1|79473	18	17.1428571428571	2.58	2.01288244766506	4.45335114673792	1.7921146953405	4.40417767711086	0	0	1.3196093956189	0	0	0.69357747260369	0	0	0	0	1.36500136500136	0.949667616334283	0	0	0	0
Lotgi1|158497	25	12.6903553299492	2.285	0	4.00801603206413	1.93548387096774	1.35900339750849	0	0	0	0	0.881057268722467	0	0	0	0	0	0	1.36752136752137	3.21027287319422	4.00572246065808	0.838574423480084	0
Lotgi1|140833	34	2.99823633156966	2.02666666666667	3.72975277067349	0	1.89753320683112	0.666178136033575	0	0	0	0	0	1.83594036865683	0.484543075879446	0	0.8058017727639	0	0	3.01659125188537	3.30469266358229	0	0	4.86144871171609
Lotgi1|172928	0	0	0	0	0	0	0	0	0	0	0	0	0	0	0	0	0	0	0	0	0	0	0
Lotgi1|106321	0	0	0	0	0	0	0	0	0	0	0	0	0	0	0	0	0	0	0	0	0	0	0
Lotgi1|228405	759	88.2558139534884	2.15444444444444	2.48228981688339	0.422452282694506	0.170002975052063	0.0746049295953279	0.0817068562265731	0	0	0.118695770869684	0.0870609949330501	0.411211940278867	0.260465843160493	0	0	0.0725242049534032	0.0323715738735502	0.0225217616521964	0.0422960852858264	2.016809256966	3.72883883958535	0
Lotgi1|74980	23	9.66386554621849	2.04	5.51354757403907	0.871307833057419	7.01262272089762	0	0	0	1.03273778787566	0	0	1.08559952233621	0.716281068691355	0	1.19118522930316	0	0	1.48643626904496	0	0	0	0
Lotgi1|175429	38	2.60809883321894	2.555	2.38367658276125	2.63685265267377	2.97113752122241	0	1.22399020807834	1.13430127041742	0	4.74158368895211	0	1.64268348774558	1.73415416630538	0	1.44196106705119	0	0	2.69905533063428	0	0	0	0
Lotgi1|166492	17	10.7594936708861	2.32	0	0	0	3.33089068016788	0.911992704058368	0	0	0	5.18268981601451	0	0	0	0	0	0	5.02765208647562	1.88839580776131	0	1.23319768158836	0
Lotgi1|235699	29	8.65671641791045	2.365	1.87406296851574	0	1.11234705228031	2.73362752372398	2.13846565089548	0	4.09533950364485	3.10655483069276	0	1.29148908691722	0	0	0.944733112895607	0	0.847242226552571	1.17889773062187	0	0.49331557397267	0	1.42490738102023
Lotgi1|73285	14	3.49127182044888	2.42	0	4.29430289149728	0	2.42679178126517	0	0	0	0	0	3.56696985910469	0	0	0	1.31061598951507	0	3.66300366300366	0	0	0	2.95159386068477
Lotgi1|125908	0	0	0	0	0	0	0	0	0	0	0	0	0	0	0	0	0	0	0	0	0	0	0
Lotgi1|114931	0	0	0	0	0	0	0	0	0	0	0	0	0	0	0	0	0	0	0	0	0	0	0
Lotgi1|225892	13	4.43686006825939	2.35	0	3.08308925543394	3.72208436724566	0.871156024043906	0	0	0	0	0	4.80169019494862	0	0	0	2.82286520818631	0	0	0	0	1.61264312207708	0
Lotgi1|154836	312	86.908077994429	1.952	1.33547008547009	1.73423770618159	0	0	0	0	0	0	0	0	0.105605542178854	0	0	0.705716302046577	0	4.16392724085032	1.44050705848459	0.0917061002897913	0.335967317099393	0
Lotgi1|233161	0	0	0	0	0	0	0	0	0	0	0	0	0	0	0	0	0	0	0	0	0	0	0
Lotgi1|239065	11	3.03030303030303	2.13	1.64690382081686	0	0	6.17728817049315	0	0	0	0	0	1.13494495516967	0	0	0	1.66805671392827	0	0	1.45921494236101	2.60111848094681	0	0
Lotgi1|78353	0	0	0	0	0	0	0	0	0	0	0	0	0	0	0	0	0	0	0	0	0	0	0
Lotgi1|161356	305	58.3173996175908	2.23222222222222	1.36612021857924	0.525641446828082	0.211528291909043	0.40844364405993	0.203329520904816	1.41322781232335	0	0	2.02209864952697	0.450256851067313	0.108029275933778	0	0.089827082865484	0.300797112347721	2.90006847383897	1.12091915370604	0.894666210562324	1.17263538075471	0.274942433927896	0
Lotgi1|175368	30	19.6078431372549	1.5	0	0	1.0752688172043	0	2.0671834625323	0	0	0	6.6079295154185	3.74531835205992	0	0	0	1.22324159021407	0.819000819000819	0.56980056980057	0.535045478865704	0.953743443013829	0	1.37741046831956
Lotgi1|185777	35	12.962962962963	2.345	0	0	0.921658986175115	0.323572237502022	0.44296788482835	1.23152709359606	0	0	0	2.49687890137328	0.470698987997176	0	0.782778864970646	0.524246395806029	1.4040014040014	0.488400488400488	5.96193533593213	2.45248313917842	0	0
Lotgi1|143800	0	0	0	0	0	0	0	0	0	0	0	0	0	0	0	0	0	0	0	0	0	0	0
Lotgi1|148173	0	0	0	0	0	0	0	0	0	0	0	0	0	0	0	0	0	0	0	0	0	0	0
Lotgi1|92759	36	7.2	2.32	1.00644122383253	2.22667557336896	0.448028673835125	2.51667295834906	1.29198966408269	0	0	0	2.44738130200685	0.69357747260369	0	1.19731800766284	0	4.07747196738022	2.73000273000273	0	0.445871232388086	0	0	0
Lotgi1|86292	0	0	0	0	0	0	0	0	0	0	0	0	0	0	0	0	0	0	0	0	0	0	0
Lotgi1|123262	12	2.38568588469185	2.08	0	0	0	2.8312570781427	0	0	5.93824228028504	0	0	5.20183104452767	0	0	2.28310502283105	0	0	0	0	0	0	3.4435261707989
Lotgi1|200332	0	0	0	0	0	0	0	0	0	0	0	0	0	0	0	0	0	0	0	0	0	0	0
Lotgi1|234325	25	5.06072874493927	2.17	2.17391304347826	4.00801603206413	0	1.35900339750849	0	0	0	0	0	2.49687890137328	0	0	0	0	0	0	0	5.15021459227468	1.67714884696017	0
Lotgi1|148393	0	0	0	0	0	0	0	0	0	0	0	0	0	0	0	0	0	0	0	0	0	0	0
Lotgi1|175893	0	0	0	0	0	0	0	0	0	0	0	0	0	0	0	0	0	0	0	0	0	0	0
Lotgi1|162898	0	0	0	0	0	0	0	0	0	0	0	0	0	0	0	0	0	0	0	0	0	0	0
Lotgi1|213318	0	0	0	0	0	0	0	0	0	0	0	0	0	0	0	0	0	0	0	0	0	0	0
Lotgi1|171572	64	15.4589371980676	2.018	0.566123188405797	0.31312625250501	1.00806451612903	1.06172140430351	1.21124031007752	0	0	0	3.44162995594714	2.53589263420724	0.772240527182867	0	0.856164383561644	3.15366972477064	0	0	0.752407704654896	0.894134477825465	1.63784067085954	0
Lotgi1|123158	0	0	0	0	0	0	0	0	0	0	0	0	0	0	0	0	0	0	0	0	0	0	0
Lotgi1|123129	0	0	0	0	0	0	0	0	0	0	0	0	0	0	0	0	0	0	0	0	0	0	0
