# Supplementary material for: ProminTools: shedding light on proteins of unknown function in biomineralization with user friendly tools illustrated using mollusc shell matrix protein sequences
Source: PeerJ. 2020 Sep 11;8:e9852. doi: 10.7717/peerj.9852 (PMC7489238; doi:10.7717/peerj.9852)
Supplement: Supplemental Information 4 [file peerj-08-9852-s004.zip › Seq_properties/SPneg1_Proteome_disorder.txt]

Protein	Type	Start	Stop
Lotgi1|51275	disorder	1	8
Lotgi1|51275	disorder	59	66
Lotgi1|51275	disorder	304	336
Lotgi1|51275	disorder	345	355
Lotgi1|51275	disorder	379	379
Lotgi1|51275	disorder	572	578
Lotgi1|51275	disorder	654	802
Lotgi1|51275	disorder	846	857
Lotgi1|51275	disorder	1010	1019
Lotgi1|51275	disorder	1053	1061
Lotgi1|51275	disorder	1100	1109
Lotgi1|51275	disorder	1170	1175
Lotgi1|51275	disorder	1306	1306
Lotgi1|51275	disorder	1350	1363
Lotgi1|51275	disorder	1425	1426
Lotgi1|51275	disorder	1550	1607
Lotgi1|51275	disorder	1621	1628
Lotgi1|51275	disorder	1631	1680
Lotgi1|51275	disorder	1684	1696
Lotgi1|51275	disorder	1711	1916
Lotgi1|51275	disorder	1918	1979
Lotgi1|51280	disorder	14	24
Lotgi1|51280	disorder	97	99
Lotgi1|51280	disorder	120	124
Lotgi1|51280	disorder	127	144
Lotgi1|51280	disorder	154	159
Lotgi1|51280	disorder	197	208
Lotgi1|51280	disorder	250	260
Lotgi1|51280	disorder	341	348
Lotgi1|51280	disorder	383	389
Lotgi1|51280	disorder	480	629
Lotgi1|51280	disorder	659	663
Lotgi1|51280	disorder	688	857
Lotgi1|51280	disorder	868	876
Lotgi1|51280	disorder	941	945
Lotgi1|51280	disorder	1119	1129
Lotgi1|51280	disorder	1223	1225
Lotgi1|51280	disorder	1236	1242
Lotgi1|51280	disorder	1315	1316
Lotgi1|51280	disorder	1345	1354
Lotgi1|51280	disorder	1403	1405
Lotgi1|51280	disorder	1480	1514
Lotgi1|51280	disorder	1516	1536
Lotgi1|51280	disorder	1665	1670
Lotgi1|51280	disorder	1794	1805
Lotgi1|51280	disorder	1891	1906
Lotgi1|51280	disorder	1945	1951
Lotgi1|51305	disorder	1	4
Lotgi1|51305	disorder	68	76
Lotgi1|51305	disorder	83	84
Lotgi1|51305	disorder	103	112
Lotgi1|51305	disorder	137	145
Lotgi1|51305	disorder	215	217
Lotgi1|51305	disorder	271	275
Lotgi1|51305	disorder	326	335
Lotgi1|51305	disorder	386	391
Lotgi1|51305	disorder	491	497
Lotgi1|51305	disorder	521	530
Lotgi1|51305	disorder	652	654
Lotgi1|51305	disorder	758	765
Lotgi1|51305	disorder	834	841
Lotgi1|51305	disorder	880	901
Lotgi1|51305	disorder	928	937
Lotgi1|51305	disorder	967	977
Lotgi1|51305	disorder	989	990
Lotgi1|51305	disorder	1023	1078
Lotgi1|51305	disorder	1132	1150
Lotgi1|51305	disorder	1197	1213
Lotgi1|51305	disorder	1221	1221
Lotgi1|51305	disorder	1224	1225
Lotgi1|51305	disorder	1227	1257
Lotgi1|51305	disorder	1448	1455
Lotgi1|51305	disorder	1459	1461
Lotgi1|51305	disorder	1499	1503
Lotgi1|51305	disorder	1548	1559
Lotgi1|51305	disorder	1655	1665
Lotgi1|51305	disorder	1700	1712
Lotgi1|51305	disorder	1740	1743
Lotgi1|51396	disorder	1	8
Lotgi1|51396	disorder	137	214
Lotgi1|51396	disorder	234	238
Lotgi1|51396	disorder	248	288
Lotgi1|51396	disorder	348	351
Lotgi1|51396	disorder	446	455
Lotgi1|51396	disorder	521	536
Lotgi1|51396	disorder	620	766
Lotgi1|51396	disorder	782	816
Lotgi1|51396	disorder	821	824
Lotgi1|51396	disorder	875	875
Lotgi1|51396	disorder	911	912
Lotgi1|51396	disorder	1064	1066
Lotgi1|51396	disorder	1071	1084
Lotgi1|51396	disorder	1207	1212
Lotgi1|51396	disorder	1257	1267
Lotgi1|51526	disorder	1	8
Lotgi1|51526	disorder	51	60
Lotgi1|51526	disorder	133	149
Lotgi1|51526	disorder	163	164
Lotgi1|51526	disorder	199	203
Lotgi1|51526	disorder	210	227
Lotgi1|51526	disorder	264	269
Lotgi1|51526	disorder	304	309
Lotgi1|51526	disorder	400	403
Lotgi1|51526	disorder	418	422
Lotgi1|51526	disorder	433	436
Lotgi1|51526	disorder	504	507
Lotgi1|51526	disorder	519	522
Lotgi1|51526	disorder	539	542
Lotgi1|51526	disorder	553	560
Lotgi1|51526	disorder	608	610
Lotgi1|51526	disorder	624	625
Lotgi1|51526	disorder	657	666
Lotgi1|51526	disorder	677	682
Lotgi1|51526	disorder	729	737
Lotgi1|51526	disorder	791	797
Lotgi1|51557	disorder	45	51
Lotgi1|51557	disorder	108	109
Lotgi1|51557	disorder	164	172
Lotgi1|51557	disorder	200	204
Lotgi1|51557	disorder	283	295
Lotgi1|51557	disorder	402	430
Lotgi1|51557	disorder	611	622
Lotgi1|51609	disorder	1	6
Lotgi1|51609	disorder	90	151
Lotgi1|51609	disorder	221	239
Lotgi1|51609	disorder	245	251
Lotgi1|51609	disorder	262	334
Lotgi1|51609	disorder	353	361
Lotgi1|51609	disorder	368	373
Lotgi1|51609	disorder	375	376
Lotgi1|51609	disorder	380	395
Lotgi1|51609	disorder	427	466
Lotgi1|51609	disorder	509	511
Lotgi1|51609	disorder	567	578
Lotgi1|51609	disorder	731	736
Lotgi1|51609	disorder	745	817
Lotgi1|51613	disorder	1	8
Lotgi1|51613	disorder	52	58
Lotgi1|51613	disorder	83	83
Lotgi1|51613	disorder	191	206
Lotgi1|51613	disorder	211	237
Lotgi1|51613	disorder	262	313
Lotgi1|51613	disorder	337	420
Lotgi1|51613	disorder	455	487
Lotgi1|51613	disorder	529	598
Lotgi1|51613	disorder	638	641
Lotgi1|51628	disorder	1	5
Lotgi1|51628	disorder	69	73
Lotgi1|51628	disorder	151	160
Lotgi1|51628	disorder	291	291
Lotgi1|51628	disorder	354	354
Lotgi1|51656	disorder	1	3
Lotgi1|51656	disorder	112	117
Lotgi1|51656	disorder	196	217
Lotgi1|51656	disorder	292	299
Lotgi1|51683	disorder	1	31
Lotgi1|51683	disorder	138	145
Lotgi1|51683	disorder	159	166
Lotgi1|51683	disorder	196	203
Lotgi1|51683	disorder	217	217
Lotgi1|51683	disorder	248	253
Lotgi1|51683	disorder	278	294
Lotgi1|51683	disorder	303	310
Lotgi1|51683	disorder	325	332
Lotgi1|51683	disorder	360	364
Lotgi1|51683	disorder	399	403
Lotgi1|51683	disorder	446	453
Lotgi1|51683	disorder	520	520
Lotgi1|51683	disorder	621	630
Lotgi1|51683	disorder	649	653
Lotgi1|51683	disorder	692	701
Lotgi1|51683	disorder	731	738
Lotgi1|51683	disorder	791	797
Lotgi1|51697	disorder	1	39
Lotgi1|51697	disorder	71	76
Lotgi1|51697	disorder	115	252
Lotgi1|51697	disorder	306	319
Lotgi1|51697	disorder	332	337
Lotgi1|51697	disorder	384	393
Lotgi1|51697	disorder	433	440
Lotgi1|51697	disorder	479	594
Lotgi1|51697	disorder	631	638
Lotgi1|51697	disorder	660	760
Lotgi1|51697	disorder	767	777
Lotgi1|51697	disorder	844	968
Lotgi1|51697	disorder	988	992
Lotgi1|51710	disorder	1	3
Lotgi1|51710	disorder	176	178
Lotgi1|51710	disorder	211	211
Lotgi1|51710	disorder	244	244
Lotgi1|51710	disorder	363	372
Lotgi1|51710	disorder	437	455
Lotgi1|51710	disorder	483	503
Lotgi1|51710	disorder	508	509
Lotgi1|51710	disorder	569	569
Lotgi1|51710	disorder	595	601
Lotgi1|51710	disorder	628	628
Lotgi1|51710	disorder	630	716
Lotgi1|51710	disorder	800	807
Lotgi1|51730	disorder	1	17
Lotgi1|51730	disorder	77	84
Lotgi1|51730	disorder	102	112
Lotgi1|51730	disorder	116	172
Lotgi1|51730	disorder	202	224
Lotgi1|51730	disorder	262	269
Lotgi1|51730	disorder	307	443
Lotgi1|51730	disorder	474	500
Lotgi1|51730	disorder	611	617
Lotgi1|51730	disorder	669	673
Lotgi1|51730	disorder	680	687
Lotgi1|51730	disorder	725	727
Lotgi1|51730	disorder	749	753
Lotgi1|51730	disorder	857	875
Lotgi1|51730	disorder	926	938
Lotgi1|51730	disorder	949	975
Lotgi1|51730	disorder	989	997
Lotgi1|51876	disorder	1	4
Lotgi1|51876	disorder	25	28
Lotgi1|51876	disorder	111	154
Lotgi1|51876	disorder	228	276
Lotgi1|51876	disorder	292	295
Lotgi1|51876	disorder	308	310
Lotgi1|51876	disorder	328	332
Lotgi1|51876	disorder	409	427
Lotgi1|51876	disorder	436	453
Lotgi1|51876	disorder	494	497
Lotgi1|51876	disorder	563	570
Lotgi1|51876	disorder	675	682
Lotgi1|51876	disorder	753	769
Lotgi1|51898	disorder	1	6
Lotgi1|51898	disorder	40	44
Lotgi1|51898	disorder	69	137
Lotgi1|51898	disorder	153	154
Lotgi1|51898	disorder	247	266
Lotgi1|51898	disorder	300	305
Lotgi1|51898	disorder	315	333
Lotgi1|51898	disorder	351	366
Lotgi1|51898	disorder	371	433
Lotgi1|51898	disorder	445	453
Lotgi1|51898	disorder	457	523
Lotgi1|51898	disorder	586	593
Lotgi1|51898	disorder	609	613
Lotgi1|51941	disorder	1	4
Lotgi1|51941	disorder	47	50
Lotgi1|51941	disorder	86	115
Lotgi1|51941	disorder	272	275
Lotgi1|51941	disorder	575	578
Lotgi1|51941	disorder	624	630
Lotgi1|51941	disorder	734	740
Lotgi1|51941	disorder	759	764
Lotgi1|51941	disorder	962	963
Lotgi1|51941	disorder	973	978
Lotgi1|51965	disorder	1	6
Lotgi1|51965	disorder	37	39
Lotgi1|51965	disorder	103	104
Lotgi1|51965	disorder	194	201
Lotgi1|51965	disorder	213	217
Lotgi1|51965	disorder	245	252
Lotgi1|51965	disorder	332	347
Lotgi1|51965	disorder	359	359
Lotgi1|51965	disorder	394	397
Lotgi1|51965	disorder	431	431
Lotgi1|51965	disorder	514	517
Lotgi1|51965	disorder	531	535
Lotgi1|51965	disorder	618	620
Lotgi1|51965	disorder	650	654
Lotgi1|51965	disorder	692	693
Lotgi1|51965	disorder	725	726
Lotgi1|51965	disorder	745	753
Lotgi1|51965	disorder	786	791
Lotgi1|52002	disorder	1	4
Lotgi1|52002	disorder	68	173
Lotgi1|52002	disorder	219	220
Lotgi1|52002	disorder	268	271
Lotgi1|52002	disorder	283	298
Lotgi1|52002	disorder	303	303
Lotgi1|52002	disorder	305	351
Lotgi1|52002	disorder	362	368
Lotgi1|52002	disorder	449	455
Lotgi1|52002	disorder	528	588
Lotgi1|52062	disorder	1	18
Lotgi1|52062	disorder	20	30
Lotgi1|52062	disorder	40	40
Lotgi1|52062	disorder	85	88
Lotgi1|52062	disorder	105	105
Lotgi1|52062	disorder	121	121
Lotgi1|52062	disorder	123	125
Lotgi1|52062	disorder	158	167
Lotgi1|52062	disorder	177	217
Lotgi1|52062	disorder	305	311
Lotgi1|52062	disorder	319	344
Lotgi1|52062	disorder	358	370
Lotgi1|52062	disorder	412	421
Lotgi1|52062	disorder	479	502
Lotgi1|52062	disorder	517	520
Lotgi1|52062	disorder	552	554
Lotgi1|52062	disorder	562	570
Lotgi1|52062	disorder	601	608
Lotgi1|52062	disorder	619	623
Lotgi1|52062	disorder	675	683
Lotgi1|52062	disorder	791	798
Lotgi1|52083	disorder	1	6
Lotgi1|52083	disorder	44	57
Lotgi1|52083	disorder	113	114
Lotgi1|52083	disorder	117	121
Lotgi1|52083	disorder	156	168
Lotgi1|52083	disorder	214	264
Lotgi1|52083	disorder	340	340
Lotgi1|52083	disorder	395	398
Lotgi1|52132	disorder	1	23
Lotgi1|52132	disorder	78	79
Lotgi1|52132	disorder	197	199
Lotgi1|52132	disorder	344	348
Lotgi1|52132	disorder	374	378
Lotgi1|52132	disorder	493	621
Lotgi1|52132	disorder	649	801
Lotgi1|52159	disorder	1	5
Lotgi1|52159	disorder	162	164
Lotgi1|52159	disorder	300	306
Lotgi1|52159	disorder	316	317
Lotgi1|52211	disorder	1	6
Lotgi1|52211	disorder	515	517
Lotgi1|52211	disorder	564	573
Lotgi1|52211	disorder	576	583
Lotgi1|52276	disorder	1	7
Lotgi1|52276	disorder	31	38
Lotgi1|52276	disorder	61	66
Lotgi1|52276	disorder	137	138
Lotgi1|52276	disorder	207	217
Lotgi1|52276	disorder	333	344
Lotgi1|52276	disorder	392	397
Lotgi1|52276	disorder	425	425
Lotgi1|52276	disorder	459	465
Lotgi1|52276	disorder	519	561
Lotgi1|52276	disorder	578	587
Lotgi1|52276	disorder	591	606
Lotgi1|52339	disorder	1	8
Lotgi1|52339	disorder	210	217
Lotgi1|52339	disorder	227	270
Lotgi1|52339	disorder	344	349
Lotgi1|52363	disorder	1	126
Lotgi1|52363	disorder	133	134
Lotgi1|52363	disorder	136	463
Lotgi1|52363	disorder	494	550
Lotgi1|52363	disorder	576	639
Lotgi1|52363	disorder	648	658
Lotgi1|52363	disorder	664	666
Lotgi1|52363	disorder	670	723
Lotgi1|52385	disorder	1	5
Lotgi1|52385	disorder	235	238
Lotgi1|52385	disorder	261	265
Lotgi1|52385	disorder	298	302
Lotgi1|52385	disorder	322	324
Lotgi1|52425	disorder	1	8
Lotgi1|52425	disorder	257	263
Lotgi1|52425	disorder	302	306
Lotgi1|52425	disorder	331	333
Lotgi1|52443	disorder	1	7
Lotgi1|52443	disorder	62	63
Lotgi1|52443	disorder	82	100
Lotgi1|52443	disorder	128	133
Lotgi1|52443	disorder	340	347
Lotgi1|52443	disorder	350	381
Lotgi1|52443	disorder	396	443
Lotgi1|52443	disorder	476	481
Lotgi1|52457	disorder	1	4
Lotgi1|52457	disorder	23	34
Lotgi1|52457	disorder	70	89
Lotgi1|52457	disorder	140	177
Lotgi1|52457	disorder	233	291
Lotgi1|52457	disorder	298	301
Lotgi1|52457	disorder	312	312
Lotgi1|52457	disorder	315	317
Lotgi1|52457	disorder	319	338
Lotgi1|52457	disorder	341	341
Lotgi1|52457	disorder	344	349
Lotgi1|52457	disorder	474	494
Lotgi1|52457	disorder	521	531
Lotgi1|52457	disorder	591	599
Lotgi1|52457	disorder	629	633
Lotgi1|52465	disorder	1	7
Lotgi1|52465	disorder	57	57
Lotgi1|52465	disorder	110	283
Lotgi1|52465	disorder	285	285
Lotgi1|52465	disorder	291	291
Lotgi1|52465	disorder	327	343
Lotgi1|52465	disorder	384	691
Lotgi1|52481	disorder	1	6
Lotgi1|52481	disorder	262	270
Lotgi1|52481	disorder	299	305
Lotgi1|52500	disorder	1	9
Lotgi1|52500	disorder	48	50
Lotgi1|52500	disorder	165	165
Lotgi1|52500	disorder	227	242
Lotgi1|52500	disorder	265	271
Lotgi1|52500	disorder	298	306
Lotgi1|52500	disorder	396	448
Lotgi1|52500	disorder	483	501
Lotgi1|52500	disorder	557	565
Lotgi1|52500	disorder	626	640
Lotgi1|52500	disorder	648	652
Lotgi1|52500	disorder	694	701
Lotgi1|52541	disorder	1	4
Lotgi1|52541	disorder	96	107
Lotgi1|52541	disorder	204	206
Lotgi1|52553	disorder	1	17
Lotgi1|52553	disorder	98	101
Lotgi1|52553	disorder	294	296
Lotgi1|52553	disorder	329	443
Lotgi1|52553	disorder	523	603
Lotgi1|52553	disorder	618	623
Lotgi1|52553	disorder	660	661
Lotgi1|52553	disorder	667	673
Lotgi1|52666	disorder	1	5
Lotgi1|52666	disorder	70	77
Lotgi1|52666	disorder	93	103
Lotgi1|52666	disorder	140	143
Lotgi1|52666	disorder	320	364
Lotgi1|52745	disorder	1	25
Lotgi1|52745	disorder	34	59
Lotgi1|52745	disorder	77	81
Lotgi1|52745	disorder	108	117
Lotgi1|52745	disorder	140	142
Lotgi1|52745	disorder	201	218
Lotgi1|52745	disorder	254	257
Lotgi1|52745	disorder	288	295
Lotgi1|52745	disorder	324	331
Lotgi1|52745	disorder	383	403
Lotgi1|52745	disorder	418	425
Lotgi1|52745	disorder	440	472
Lotgi1|52745	disorder	504	506
Lotgi1|52745	disorder	524	531
Lotgi1|52745	disorder	533	552
Lotgi1|52745	disorder	587	601
Lotgi1|52845	disorder	35	41
Lotgi1|52845	disorder	55	69
Lotgi1|52845	disorder	205	212
Lotgi1|52845	disorder	279	281
Lotgi1|52845	disorder	300	317
Lotgi1|52845	disorder	351	357
Lotgi1|52941	disorder	1	29
Lotgi1|52941	disorder	66	82
Lotgi1|52941	disorder	204	207
Lotgi1|52941	disorder	301	312
Lotgi1|52941	disorder	316	328
Lotgi1|53010	disorder	1	4
Lotgi1|53010	disorder	20	21
Lotgi1|53010	disorder	45	63
Lotgi1|53010	disorder	71	79
Lotgi1|53010	disorder	129	136
Lotgi1|53010	disorder	219	287
Lotgi1|53010	disorder	321	354
Lotgi1|53010	disorder	361	379
Lotgi1|53028	disorder	1	2
Lotgi1|53028	disorder	4	4
Lotgi1|53028	disorder	6	9
Lotgi1|53028	disorder	14	14
Lotgi1|53031	disorder	1	6
Lotgi1|53031	disorder	340	343
Lotgi1|53031	disorder	367	377
Lotgi1|53031	disorder	485	488
Lotgi1|53031	disorder	495	503
Lotgi1|53031	disorder	538	561
Lotgi1|53031	disorder	659	665
Lotgi1|53058	disorder	1	6
Lotgi1|53058	disorder	33	36
Lotgi1|53058	disorder	382	388
Lotgi1|53152	disorder	1	5
Lotgi1|53152	disorder	210	215
Lotgi1|53152	disorder	264	266
Lotgi1|53152	disorder	345	348
Lotgi1|53152	disorder	460	469
Lotgi1|53152	disorder	557	564
Lotgi1|53152	disorder	583	588
Lotgi1|53199	disorder	19	30
Lotgi1|53199	disorder	132	138
Lotgi1|53199	disorder	259	269
Lotgi1|53199	disorder	464	472
Lotgi1|53199	disorder	646	670
Lotgi1|53229	disorder	1	8
Lotgi1|53229	disorder	157	161
Lotgi1|53273	disorder	1	27
Lotgi1|53273	disorder	29	30
Lotgi1|53273	disorder	297	302
Lotgi1|53273	disorder	330	333
Lotgi1|53299	disorder	1	4
Lotgi1|53299	disorder	38	111
Lotgi1|53299	disorder	133	216
Lotgi1|53299	disorder	312	315
Lotgi1|53299	disorder	324	398
Lotgi1|53299	disorder	427	463
Lotgi1|53303	disorder	1	7
Lotgi1|53303	disorder	10	14
Lotgi1|53303	disorder	121	127
Lotgi1|53303	disorder	140	144
Lotgi1|53303	disorder	180	204
Lotgi1|53303	disorder	344	350
Lotgi1|53303	disorder	353	366
Lotgi1|53303	disorder	426	426
Lotgi1|53303	disorder	438	439
Lotgi1|53303	disorder	448	451
Lotgi1|53326	disorder	1	5
Lotgi1|53326	disorder	190	197
Lotgi1|53326	disorder	263	273
Lotgi1|53377	disorder	1	5
Lotgi1|53377	disorder	74	79
Lotgi1|53377	disorder	171	177
Lotgi1|53377	disorder	328	336
Lotgi1|53377	disorder	404	406
Lotgi1|53406	disorder	1	7
Lotgi1|53406	disorder	90	94
Lotgi1|53406	disorder	127	138
Lotgi1|53406	disorder	167	175
Lotgi1|53406	disorder	193	235
Lotgi1|53406	disorder	263	269
Lotgi1|53406	disorder	374	416
Lotgi1|53412	disorder	1	2
Lotgi1|53412	disorder	39	46
Lotgi1|53412	disorder	54	67
Lotgi1|53412	disorder	226	230
Lotgi1|53412	disorder	233	255
Lotgi1|53412	disorder	460	466
Lotgi1|53462	disorder	1	40
Lotgi1|53462	disorder	73	99
Lotgi1|53462	disorder	248	248
Lotgi1|53462	disorder	261	298
Lotgi1|53476	disorder	1	10
Lotgi1|53476	disorder	12	74
Lotgi1|53476	disorder	182	184
Lotgi1|53476	disorder	356	358
Lotgi1|53476	disorder	376	380
Lotgi1|53477	disorder	1	6
Lotgi1|53477	disorder	52	73
Lotgi1|53477	disorder	85	87
Lotgi1|53477	disorder	142	146
Lotgi1|53477	disorder	156	181
Lotgi1|53477	disorder	223	231
Lotgi1|53477	disorder	296	350
Lotgi1|53477	disorder	380	387
Lotgi1|53477	disorder	448	456
Lotgi1|53477	disorder	470	477
Lotgi1|53518	disorder	1	37
Lotgi1|53518	disorder	58	68
Lotgi1|53518	disorder	105	108
Lotgi1|53518	disorder	112	147
Lotgi1|53518	disorder	192	197
Lotgi1|53518	disorder	279	279
Lotgi1|53518	disorder	329	329
Lotgi1|53518	disorder	390	394
Lotgi1|53518	disorder	433	447
Lotgi1|53521	disorder	1	4
Lotgi1|53521	disorder	99	105
Lotgi1|53521	disorder	175	176
Lotgi1|53521	disorder	197	202
Lotgi1|53521	disorder	250	260
Lotgi1|53521	disorder	265	269
Lotgi1|53528	disorder	1	15
Lotgi1|53528	disorder	22	22
Lotgi1|53528	disorder	24	30
Lotgi1|53528	disorder	227	282
Lotgi1|53528	disorder	302	307
Lotgi1|53528	disorder	348	351
Lotgi1|53528	disorder	373	380
Lotgi1|53528	disorder	418	422
Lotgi1|53528	disorder	438	447
Lotgi1|53531	disorder	1	79
Lotgi1|53531	disorder	95	217
Lotgi1|53531	disorder	239	287
Lotgi1|53531	disorder	354	391
Lotgi1|53531	disorder	460	463
Lotgi1|53531	disorder	482	498
Lotgi1|53531	disorder	504	510
Lotgi1|53531	disorder	532	571
Lotgi1|53545	disorder	1	103
Lotgi1|53545	disorder	121	125
Lotgi1|53545	disorder	175	180
Lotgi1|53545	disorder	211	211
Lotgi1|53545	disorder	252	258
Lotgi1|53545	disorder	298	298
Lotgi1|53545	disorder	300	352
Lotgi1|53545	disorder	360	511
Lotgi1|53545	disorder	521	526
Lotgi1|53590	disorder	1	3
Lotgi1|53590	disorder	28	59
Lotgi1|53590	disorder	102	113
Lotgi1|53590	disorder	123	186
Lotgi1|53590	disorder	205	251
Lotgi1|53590	disorder	273	277
Lotgi1|53596	disorder	1	5
Lotgi1|53596	disorder	23	30
Lotgi1|53596	disorder	97	105
Lotgi1|53596	disorder	157	168
Lotgi1|53596	disorder	185	194
Lotgi1|53596	disorder	200	238
Lotgi1|53596	disorder	266	278
Lotgi1|53596	disorder	308	312
Lotgi1|53596	disorder	319	321
Lotgi1|53596	disorder	323	325
Lotgi1|53596	disorder	327	361
Lotgi1|53633	disorder	1	14
Lotgi1|53633	disorder	23	29
Lotgi1|53633	disorder	82	130
Lotgi1|53633	disorder	181	189
Lotgi1|53633	disorder	203	212
Lotgi1|53633	disorder	263	296
Lotgi1|53633	disorder	303	313
Lotgi1|53633	disorder	362	370
Lotgi1|53634	disorder	1	31
Lotgi1|53634	disorder	104	105
Lotgi1|53634	disorder	208	209
Lotgi1|53634	disorder	272	274
Lotgi1|53634	disorder	316	317
Lotgi1|53634	disorder	335	335
Lotgi1|53634	disorder	338	338
Lotgi1|53634	disorder	341	349
Lotgi1|53687	disorder	1	4
Lotgi1|53687	disorder	19	29
Lotgi1|53687	disorder	160	161
Lotgi1|53687	disorder	268	268
Lotgi1|53687	disorder	304	313
Lotgi1|53739	disorder	1	6
Lotgi1|53739	disorder	147	147
Lotgi1|53739	disorder	260	264
Lotgi1|53739	disorder	281	290
Lotgi1|53739	disorder	336	394
Lotgi1|53741	disorder	1	3
Lotgi1|53741	disorder	167	169
Lotgi1|53741	disorder	197	213
Lotgi1|53741	disorder	395	403
Lotgi1|53741	disorder	433	438
Lotgi1|53767	disorder	1	229
Lotgi1|53767	disorder	291	295
Lotgi1|53767	disorder	367	441
Lotgi1|53767	disorder	465	466
Lotgi1|53767	disorder	468	468
Lotgi1|53767	disorder	471	586
Lotgi1|53774	disorder	1	25
Lotgi1|53774	disorder	114	122
Lotgi1|53774	disorder	154	158
Lotgi1|53774	disorder	195	354
Lotgi1|53774	disorder	372	383
Lotgi1|53893	disorder	1	26
Lotgi1|53893	disorder	31	31
Lotgi1|53893	disorder	58	62
Lotgi1|53893	disorder	73	92
Lotgi1|53959	disorder	1	4
Lotgi1|53959	disorder	84	86
Lotgi1|53959	disorder	88	92
Lotgi1|53959	disorder	170	180
Lotgi1|53959	disorder	298	302
Lotgi1|53959	disorder	342	344
Lotgi1|53959	disorder	365	388
Lotgi1|53969	disorder	145	149
Lotgi1|53969	disorder	201	212
Lotgi1|53969	disorder	281	286
Lotgi1|53984	disorder	1	37
Lotgi1|53984	disorder	215	223
Lotgi1|53984	disorder	255	257
Lotgi1|54044	disorder	1	16
Lotgi1|54044	disorder	53	59
Lotgi1|54044	disorder	102	102
Lotgi1|54044	disorder	128	136
Lotgi1|54044	disorder	187	193
Lotgi1|54044	disorder	328	331
Lotgi1|54044	disorder	347	370
Lotgi1|54048	disorder	1	6
Lotgi1|54048	disorder	76	84
Lotgi1|54048	disorder	182	187
Lotgi1|54048	disorder	189	189
Lotgi1|54048	disorder	208	219
Lotgi1|54048	disorder	242	355
Lotgi1|54048	disorder	486	490
Lotgi1|54049	disorder	1	5
Lotgi1|54049	disorder	55	66
Lotgi1|54049	disorder	255	259
Lotgi1|54049	disorder	289	293
Lotgi1|54062	disorder	1	6
Lotgi1|54062	disorder	69	83
Lotgi1|54062	disorder	208	220
Lotgi1|54062	disorder	275	304
Lotgi1|54062	disorder	379	391
Lotgi1|54062	disorder	421	425
Lotgi1|54095	disorder	1	5
Lotgi1|54095	disorder	45	48
Lotgi1|54095	disorder	62	69
Lotgi1|54095	disorder	81	89
Lotgi1|54095	disorder	131	136
Lotgi1|54095	disorder	168	174
Lotgi1|54095	disorder	281	285
Lotgi1|54111	disorder	1	5
Lotgi1|54111	disorder	23	41
Lotgi1|54111	disorder	112	118
Lotgi1|54111	disorder	164	169
Lotgi1|54111	disorder	231	241
Lotgi1|54111	disorder	277	281
Lotgi1|54120	disorder	1	7
Lotgi1|54120	disorder	64	65
Lotgi1|54120	disorder	137	141
Lotgi1|54120	disorder	199	204
Lotgi1|54120	disorder	226	226
Lotgi1|54120	disorder	236	241
Lotgi1|54193	disorder	1	4
Lotgi1|54193	disorder	63	65
Lotgi1|54193	disorder	85	87
Lotgi1|54193	disorder	138	147
Lotgi1|54193	disorder	169	173
Lotgi1|54193	disorder	258	259
Lotgi1|54193	disorder	261	262
Lotgi1|54193	disorder	352	352
Lotgi1|54202	disorder	1	5
Lotgi1|54202	disorder	80	84
Lotgi1|54202	disorder	137	139
Lotgi1|54202	disorder	168	171
Lotgi1|54202	disorder	188	190
Lotgi1|54242	disorder	1	4
Lotgi1|54242	disorder	171	175
Lotgi1|54242	disorder	280	286
Lotgi1|54271	disorder	1	7
Lotgi1|54271	disorder	65	66
Lotgi1|54271	disorder	178	182
Lotgi1|54271	disorder	222	223
Lotgi1|54271	disorder	244	256
Lotgi1|54271	disorder	308	313
Lotgi1|54271	disorder	370	391
Lotgi1|54271	disorder	431	432
Lotgi1|54296	disorder	1	5
Lotgi1|54296	disorder	280	287
Lotgi1|54296	disorder	322	322
Lotgi1|54302	disorder	1	6
Lotgi1|54302	disorder	23	24
Lotgi1|54302	disorder	43	44
Lotgi1|54302	disorder	106	108
Lotgi1|54302	disorder	182	189
Lotgi1|54302	disorder	258	260
Lotgi1|54302	disorder	290	292
Lotgi1|54316	disorder	1	42
Lotgi1|54316	disorder	82	91
Lotgi1|54316	disorder	106	108
Lotgi1|54316	disorder	128	144
Lotgi1|54316	disorder	222	277
Lotgi1|54316	disorder	284	284
Lotgi1|54316	disorder	286	294
Lotgi1|54372	disorder	1	3
Lotgi1|54372	disorder	68	79
Lotgi1|54372	disorder	137	139
Lotgi1|54372	disorder	160	163
Lotgi1|54372	disorder	198	201
Lotgi1|54372	disorder	280	282
Lotgi1|54372	disorder	287	317
Lotgi1|54380	disorder	1	14
Lotgi1|54380	disorder	151	166
Lotgi1|54380	disorder	184	193
Lotgi1|54380	disorder	198	203
Lotgi1|54380	disorder	256	263
Lotgi1|54380	disorder	295	303
Lotgi1|54386	disorder	1	2
Lotgi1|54386	disorder	112	118
Lotgi1|54386	disorder	198	208
Lotgi1|54386	disorder	215	249
Lotgi1|54386	disorder	325	326
Lotgi1|54396	disorder	1	7
Lotgi1|54396	disorder	24	35
Lotgi1|54396	disorder	53	64
Lotgi1|54396	disorder	66	67
Lotgi1|54396	disorder	69	154
Lotgi1|54396	disorder	192	310
Lotgi1|54396	disorder	346	351
Lotgi1|54435	disorder	1	4
Lotgi1|54435	disorder	34	148
Lotgi1|54435	disorder	251	254
Lotgi1|54531	disorder	116	131
Lotgi1|54546	disorder	1	4
Lotgi1|54546	disorder	38	40
Lotgi1|54546	disorder	224	227
Lotgi1|54577	disorder	1	48
Lotgi1|54577	disorder	84	258
Lotgi1|54612	disorder	1	8
Lotgi1|54612	disorder	52	58
Lotgi1|54612	disorder	72	84
Lotgi1|54612	disorder	131	144
Lotgi1|54612	disorder	161	170
Lotgi1|54612	disorder	201	213
Lotgi1|54612	disorder	221	225
Lotgi1|54612	disorder	267	269
Lotgi1|54612	disorder	304	305
Lotgi1|54612	disorder	322	327
Lotgi1|54637	disorder	1	85
Lotgi1|54637	disorder	101	188
Lotgi1|54637	disorder	212	228
Lotgi1|54637	disorder	254	262
Lotgi1|54637	disorder	297	303
Lotgi1|54679	disorder	1	16
Lotgi1|54679	disorder	51	96
Lotgi1|54679	disorder	98	151
Lotgi1|54679	disorder	195	202
Lotgi1|54679	disorder	257	263
Lotgi1|54679	disorder	352	357
Lotgi1|54688	disorder	1	4
Lotgi1|54688	disorder	212	217
Lotgi1|54709	disorder	1	6
Lotgi1|54709	disorder	119	120
Lotgi1|54709	disorder	181	184
Lotgi1|54709	disorder	226	236
Lotgi1|54709	disorder	255	266
Lotgi1|54746	disorder	1	6
Lotgi1|54746	disorder	130	140
Lotgi1|54746	disorder	210	222
Lotgi1|54746	disorder	268	278
Lotgi1|54746	disorder	286	288
Lotgi1|54803	disorder	1	5
Lotgi1|54803	disorder	60	63
Lotgi1|54803	disorder	196	196
Lotgi1|54803	disorder	226	226
Lotgi1|54803	disorder	228	232
Lotgi1|54803	disorder	244	248
Lotgi1|54803	disorder	290	291
Lotgi1|54849	disorder	1	65
Lotgi1|54849	disorder	112	121
Lotgi1|54849	disorder	136	140
Lotgi1|54849	disorder	147	154
Lotgi1|54849	disorder	165	175
Lotgi1|54849	disorder	207	208
Lotgi1|54849	disorder	222	231
Lotgi1|54849	disorder	267	269
Lotgi1|54849	disorder	287	291
Lotgi1|54854	disorder	1	351
Lotgi1|54957	disorder	1	3
Lotgi1|54957	disorder	19	24
Lotgi1|54957	disorder	33	98
Lotgi1|54957	disorder	152	160
Lotgi1|54957	disorder	223	226
Lotgi1|54957	disorder	244	258
Lotgi1|54957	disorder	290	294
Lotgi1|55033	disorder	1	6
Lotgi1|55033	disorder	134	146
Lotgi1|55033	disorder	189	196
Lotgi1|55038	disorder	1	4
Lotgi1|55038	disorder	30	64
Lotgi1|55038	disorder	127	135
Lotgi1|55038	disorder	179	191
Lotgi1|55038	disorder	247	258
Lotgi1|55038	disorder	343	348
Lotgi1|55047	disorder	1	7
Lotgi1|55047	disorder	114	121
Lotgi1|55047	disorder	212	223
Lotgi1|55047	disorder	291	294
Lotgi1|55123	disorder	1	3
Lotgi1|55123	disorder	56	88
Lotgi1|55123	disorder	119	119
Lotgi1|55123	disorder	121	123
Lotgi1|55123	disorder	125	136
Lotgi1|55123	disorder	138	142
Lotgi1|55123	disorder	266	272
Lotgi1|55132	disorder	1	4
Lotgi1|55132	disorder	56	62
Lotgi1|55132	disorder	70	84
Lotgi1|55132	disorder	135	192
Lotgi1|55132	disorder	203	249
Lotgi1|55162	disorder	1	4
Lotgi1|55162	disorder	39	45
Lotgi1|55162	disorder	79	87
Lotgi1|55162	disorder	147	148
Lotgi1|55162	disorder	199	207
Lotgi1|55162	disorder	224	227
Lotgi1|55210	disorder	1	8
Lotgi1|55210	disorder	24	73
Lotgi1|55210	disorder	77	90
Lotgi1|55210	disorder	179	190
Lotgi1|55210	disorder	192	193
Lotgi1|55210	disorder	195	211
Lotgi1|55210	disorder	230	239
Lotgi1|55220	disorder	1	2
Lotgi1|55220	disorder	62	96
Lotgi1|55278	disorder	1	2
Lotgi1|55278	disorder	15	20
Lotgi1|55278	disorder	31	33
Lotgi1|55278	disorder	88	90
Lotgi1|55278	disorder	150	161
Lotgi1|55278	disorder	170	178
Lotgi1|55278	disorder	238	252
Lotgi1|55307	disorder	1	5
Lotgi1|55307	disorder	63	170
Lotgi1|55307	disorder	177	186
Lotgi1|55307	disorder	201	211
Lotgi1|55307	disorder	257	271
Lotgi1|55346	disorder	1	8
Lotgi1|55346	disorder	174	180
Lotgi1|55380	disorder	1	3
Lotgi1|55380	disorder	13	19
Lotgi1|55380	disorder	244	247
Lotgi1|55406	disorder	1	5
Lotgi1|55406	disorder	52	57
Lotgi1|55406	disorder	143	156
Lotgi1|55406	disorder	201	205
Lotgi1|55406	disorder	262	269
Lotgi1|55421	disorder	1	5
Lotgi1|55421	disorder	28	39
Lotgi1|55421	disorder	153	156
Lotgi1|55421	disorder	240	245
Lotgi1|55421	disorder	264	269
Lotgi1|55422	disorder	1	6
Lotgi1|55422	disorder	104	104
Lotgi1|55422	disorder	134	146
Lotgi1|55422	disorder	189	196
Lotgi1|55425	disorder	1	6
Lotgi1|55425	disorder	12	20
Lotgi1|55425	disorder	27	30
Lotgi1|55425	disorder	65	69
Lotgi1|55425	disorder	93	98
Lotgi1|55425	disorder	105	194
Lotgi1|55450	disorder	1	3
Lotgi1|55450	disorder	28	30
Lotgi1|55450	disorder	92	118
Lotgi1|55450	disorder	186	189
Lotgi1|55450	disorder	198	216
Lotgi1|55477	disorder	1	166
Lotgi1|55477	disorder	206	238
Lotgi1|55588	disorder	1	6
Lotgi1|55588	disorder	146	154
Lotgi1|55588	disorder	161	170
Lotgi1|55588	disorder	207	211
Lotgi1|55607	disorder	1	5
Lotgi1|55607	disorder	25	57
Lotgi1|55607	disorder	107	115
Lotgi1|55607	disorder	126	131
Lotgi1|55691	disorder	1	5
Lotgi1|55691	disorder	93	99
Lotgi1|55691	disorder	113	116
Lotgi1|55691	disorder	154	160
Lotgi1|55691	disorder	185	190
Lotgi1|55706	disorder	1	74
Lotgi1|55706	disorder	84	84
Lotgi1|55706	disorder	101	222
Lotgi1|55706	disorder	230	287
Lotgi1|55729	disorder	1	3
Lotgi1|55729	disorder	28	45
Lotgi1|55729	disorder	55	63
Lotgi1|55729	disorder	71	87
Lotgi1|55729	disorder	134	213
Lotgi1|55775	disorder	1	4
Lotgi1|55775	disorder	27	33
Lotgi1|55775	disorder	59	60
Lotgi1|55775	disorder	119	128
Lotgi1|55775	disorder	150	153
Lotgi1|55804	disorder	1	3
Lotgi1|55804	disorder	21	87
Lotgi1|55804	disorder	155	175
Lotgi1|55804	disorder	177	177
Lotgi1|55804	disorder	183	199
Lotgi1|55804	disorder	215	221
Lotgi1|55843	disorder	1	5
Lotgi1|55843	disorder	65	79
Lotgi1|55843	disorder	88	88
Lotgi1|55843	disorder	90	136
Lotgi1|55843	disorder	139	149
Lotgi1|55843	disorder	176	187
Lotgi1|55843	disorder	189	269
Lotgi1|55843	disorder	288	293
Lotgi1|55852	disorder	1	8
Lotgi1|55852	disorder	10	13
Lotgi1|55852	disorder	29	58
Lotgi1|55852	disorder	102	109
Lotgi1|55862	disorder	1	5
Lotgi1|55862	disorder	75	79
Lotgi1|55862	disorder	84	89
Lotgi1|55885	disorder	1	8
Lotgi1|55885	disorder	23	29
Lotgi1|55885	disorder	63	70
Lotgi1|55885	disorder	80	82
Lotgi1|55885	disorder	101	104
Lotgi1|55885	disorder	159	179
Lotgi1|55885	disorder	232	237
Lotgi1|55886	disorder	1	8
Lotgi1|55886	disorder	23	29
Lotgi1|55886	disorder	63	70
Lotgi1|55886	disorder	80	82
Lotgi1|55886	disorder	101	104
Lotgi1|55886	disorder	159	179
Lotgi1|55886	disorder	232	237
Lotgi1|55894	disorder	1	5
Lotgi1|55894	disorder	26	27
Lotgi1|55894	disorder	58	62
Lotgi1|55894	disorder	75	75
Lotgi1|55894	disorder	105	116
Lotgi1|55894	disorder	153	163
Lotgi1|55894	disorder	246	250
Lotgi1|55984	disorder	1	6
Lotgi1|55984	disorder	61	72
Lotgi1|55984	disorder	102	104
Lotgi1|55984	disorder	116	202
Lotgi1|56017	disorder	1	7
Lotgi1|56017	disorder	72	76
Lotgi1|56017	disorder	104	104
Lotgi1|56017	disorder	215	216
Lotgi1|56037	disorder	1	6
Lotgi1|56037	disorder	47	62
Lotgi1|56037	disorder	140	144
Lotgi1|56037	disorder	178	180
Lotgi1|56066	disorder	1	5
Lotgi1|56066	disorder	111	118
Lotgi1|56066	disorder	221	222
Lotgi1|56067	disorder	1	6
Lotgi1|56067	disorder	54	68
Lotgi1|56067	disorder	74	74
Lotgi1|56067	disorder	77	261
Lotgi1|56072	disorder	1	12
Lotgi1|56072	disorder	29	37
Lotgi1|56072	disorder	115	119
Lotgi1|56072	disorder	148	150
Lotgi1|56072	disorder	189	197
Lotgi1|56072	disorder	232	236
Lotgi1|56085	disorder	1	17
Lotgi1|56085	disorder	47	58
Lotgi1|56085	disorder	153	154
Lotgi1|56085	disorder	180	185
Lotgi1|56085	disorder	228	238
Lotgi1|56145	disorder	1	6
Lotgi1|56145	disorder	13	18
Lotgi1|56145	disorder	62	67
Lotgi1|56145	disorder	81	90
Lotgi1|56145	disorder	150	156
Lotgi1|56145	disorder	193	202
Lotgi1|56145	disorder	262	266
Lotgi1|56170	disorder	1	6
Lotgi1|56170	disorder	36	43
Lotgi1|56170	disorder	86	89
Lotgi1|56170	disorder	189	197
Lotgi1|56203	disorder	1	7
Lotgi1|56203	disorder	41	41
Lotgi1|56203	disorder	59	63
Lotgi1|56203	disorder	87	87
Lotgi1|56203	disorder	89	89
Lotgi1|56203	disorder	93	107
Lotgi1|56203	disorder	159	161
Lotgi1|56203	disorder	185	215
Lotgi1|56205	disorder	1	6
Lotgi1|56205	disorder	60	62
Lotgi1|56205	disorder	118	124
Lotgi1|56205	disorder	145	147
Lotgi1|56205	disorder	196	209
Lotgi1|56205	disorder	217	225
Lotgi1|56205	disorder	242	246
Lotgi1|56236	disorder	1	1
Lotgi1|56236	disorder	59	63
Lotgi1|56236	disorder	105	127
Lotgi1|56236	disorder	184	184
Lotgi1|56260	disorder	1	55
Lotgi1|56260	disorder	90	92
Lotgi1|56260	disorder	146	151
Lotgi1|56299	disorder	1	3
Lotgi1|56299	disorder	124	125
Lotgi1|56299	disorder	171	176
Lotgi1|56299	disorder	182	186
Lotgi1|56332	disorder	1	5
Lotgi1|56332	disorder	181	184
Lotgi1|56334	disorder	13	15
Lotgi1|56334	disorder	43	54
Lotgi1|56334	disorder	131	131
Lotgi1|56334	disorder	134	146
Lotgi1|56334	disorder	194	195
Lotgi1|56344	disorder	1	6
Lotgi1|56344	disorder	94	97
Lotgi1|56344	disorder	113	152
Lotgi1|56344	disorder	200	200
Lotgi1|56344	disorder	225	229
Lotgi1|56347	disorder	1	4
Lotgi1|56347	disorder	186	187
Lotgi1|56347	disorder	248	250
Lotgi1|56362	disorder	139	148
Lotgi1|56362	disorder	158	160
Lotgi1|56362	disorder	193	195
Lotgi1|56380	disorder	1	5
Lotgi1|56380	disorder	179	183
Lotgi1|56403	disorder	1	16
Lotgi1|56403	disorder	88	92
Lotgi1|56403	disorder	126	133
Lotgi1|56403	disorder	208	214
Lotgi1|56403	disorder	233	237
Lotgi1|56436	disorder	1	6
Lotgi1|56436	disorder	171	176
Lotgi1|56436	disorder	221	223
Lotgi1|56489	disorder	1	22
Lotgi1|56489	disorder	76	85
Lotgi1|56489	disorder	181	189
Lotgi1|56489	disorder	201	205
Lotgi1|56504	disorder	1	5
Lotgi1|56504	disorder	67	87
Lotgi1|56504	disorder	100	100
Lotgi1|56504	disorder	138	204
Lotgi1|56530	disorder	1	4
Lotgi1|56530	disorder	48	53
Lotgi1|56543	disorder	1	62
Lotgi1|56543	disorder	157	159
Lotgi1|56543	disorder	169	172
Lotgi1|56553	disorder	1	37
Lotgi1|56553	disorder	53	53
Lotgi1|56553	disorder	83	93
Lotgi1|56553	disorder	104	112
Lotgi1|56554	disorder	1	4
Lotgi1|56554	disorder	71	112
Lotgi1|56554	disorder	136	142
Lotgi1|56585	disorder	1	3
Lotgi1|56585	disorder	187	193
Lotgi1|56601	disorder	1	6
Lotgi1|56601	disorder	21	21
Lotgi1|56601	disorder	32	137
Lotgi1|56601	disorder	139	139
Lotgi1|56601	disorder	166	171
Lotgi1|56631	disorder	1	6
Lotgi1|56631	disorder	14	20
Lotgi1|56631	disorder	89	96
Lotgi1|56631	disorder	175	186
Lotgi1|56631	disorder	224	228
Lotgi1|56647	disorder	1	4
Lotgi1|56647	disorder	28	36
Lotgi1|56647	disorder	179	183
Lotgi1|56652	disorder	48	53
Lotgi1|56652	disorder	88	112
Lotgi1|56652	disorder	139	146
Lotgi1|56656	disorder	1	23
Lotgi1|56656	disorder	81	86
Lotgi1|56656	disorder	146	146
Lotgi1|56656	disorder	151	152
Lotgi1|56656	disorder	206	209
Lotgi1|56667	disorder	40	41
Lotgi1|56667	disorder	73	73
Lotgi1|56667	disorder	112	117
Lotgi1|56667	disorder	194	198
Lotgi1|56706	disorder	1	171
Lotgi1|56719	disorder	1	3
Lotgi1|56719	disorder	28	30
Lotgi1|56719	disorder	123	131
Lotgi1|56719	disorder	154	189
Lotgi1|56719	disorder	196	199
Lotgi1|56719	disorder	201	228
Lotgi1|56719	disorder	232	254
Lotgi1|56726	disorder	1	3
Lotgi1|56726	disorder	223	226
Lotgi1|56788	disorder	1	3
Lotgi1|56788	disorder	44	50
Lotgi1|56788	disorder	89	92
Lotgi1|56788	disorder	125	129
Lotgi1|56788	disorder	150	157
Lotgi1|56788	disorder	183	187
Lotgi1|56827	disorder	1	9
Lotgi1|56827	disorder	88	136
Lotgi1|56827	disorder	139	152
Lotgi1|56827	disorder	199	202
Lotgi1|56829	disorder	1	9
Lotgi1|56829	disorder	103	110
Lotgi1|56829	disorder	146	150
Lotgi1|56829	disorder	163	163
Lotgi1|56829	disorder	179	183
Lotgi1|56829	disorder	198	202
Lotgi1|56833	disorder	1	4
Lotgi1|56833	disorder	58	68
Lotgi1|56833	disorder	115	119
Lotgi1|56839	disorder	1	1
Lotgi1|56839	disorder	170	173
Lotgi1|56841	disorder	1	35
Lotgi1|56841	disorder	43	119
Lotgi1|56841	disorder	142	151
Lotgi1|56872	disorder	1	227
Lotgi1|56879	disorder	1	130
Lotgi1|56892	disorder	1	1
Lotgi1|56892	disorder	194	200
Lotgi1|56896	disorder	1	8
Lotgi1|56896	disorder	12	26
Lotgi1|56896	disorder	64	74
Lotgi1|56896	disorder	107	183
Lotgi1|56896	disorder	210	246
Lotgi1|56897	disorder	1	164
Lotgi1|56916	disorder	1	167
Lotgi1|57013	disorder	1	3
Lotgi1|57020	disorder	1	49
Lotgi1|57020	disorder	78	78
Lotgi1|57020	disorder	91	100
Lotgi1|57020	disorder	124	178
Lotgi1|57020	disorder	191	211
Lotgi1|57060	disorder	1	13
Lotgi1|57060	disorder	18	27
Lotgi1|57060	disorder	58	68
Lotgi1|57060	disorder	92	172
Lotgi1|57067	disorder	1	39
Lotgi1|57067	disorder	51	57
Lotgi1|57067	disorder	148	152
Lotgi1|57081	disorder	73	77
Lotgi1|57081	disorder	102	107
Lotgi1|57081	disorder	160	167
Lotgi1|57081	disorder	206	206
Lotgi1|57086	disorder	1	6
Lotgi1|57086	disorder	103	115
Lotgi1|57120	disorder	1	7
Lotgi1|57120	disorder	10	174
Lotgi1|57120	disorder	214	219
Lotgi1|57138	disorder	1	4
Lotgi1|57138	disorder	73	78
Lotgi1|57159	disorder	1	6
Lotgi1|57159	disorder	53	53
Lotgi1|57159	disorder	59	69
Lotgi1|57159	disorder	75	80
Lotgi1|57159	disorder	141	141
Lotgi1|57159	disorder	143	143
Lotgi1|57159	disorder	147	151
Lotgi1|57159	disorder	154	163
Lotgi1|57159	disorder	188	192
Lotgi1|57162	disorder	1	6
Lotgi1|57162	disorder	68	68
Lotgi1|57162	disorder	99	113
Lotgi1|57162	disorder	125	126
Lotgi1|57178	disorder	1	80
Lotgi1|57178	disorder	82	168
Lotgi1|57197	disorder	1	3
Lotgi1|57197	disorder	194	203
Lotgi1|57200	disorder	1	3
Lotgi1|57200	disorder	35	39
Lotgi1|57200	disorder	124	129
Lotgi1|57277	disorder	1	6
Lotgi1|57277	disorder	15	25
Lotgi1|57277	disorder	55	59
Lotgi1|57277	disorder	105	110
Lotgi1|57281	disorder	1	8
Lotgi1|57281	disorder	42	53
Lotgi1|57281	disorder	158	161
Lotgi1|57329	disorder	1	12
Lotgi1|57329	disorder	81	100
Lotgi1|57329	disorder	124	134
Lotgi1|57329	disorder	163	167
Lotgi1|57346	disorder	1	5
Lotgi1|57346	disorder	104	108
Lotgi1|57373	disorder	1	6
Lotgi1|57373	disorder	23	29
Lotgi1|57373	disorder	114	118
Lotgi1|57373	disorder	142	142
Lotgi1|57373	disorder	167	169
Lotgi1|57454	disorder	1	20
Lotgi1|57454	disorder	56	58
Lotgi1|57454	disorder	104	110
Lotgi1|57454	disorder	128	130
Lotgi1|57457	disorder	129	135
Lotgi1|57485	disorder	1	24
Lotgi1|57485	disorder	40	43
Lotgi1|57485	disorder	154	158
Lotgi1|57535	disorder	1	6
Lotgi1|57535	disorder	61	66
Lotgi1|57535	disorder	88	96
Lotgi1|57544	disorder	146	146
Lotgi1|57544	disorder	149	151
Lotgi1|57544	disorder	153	153
Lotgi1|57578	disorder	1	6
Lotgi1|57578	disorder	60	78
Lotgi1|57578	disorder	115	118
Lotgi1|57629	disorder	1	5
Lotgi1|57629	disorder	37	41
Lotgi1|57629	disorder	90	90
Lotgi1|57629	disorder	92	103
Lotgi1|57629	disorder	143	147
Lotgi1|57638	disorder	1	96
Lotgi1|57638	disorder	109	112
Lotgi1|57654	disorder	1	9
Lotgi1|57654	disorder	11	11
Lotgi1|57654	disorder	57	58
Lotgi1|57654	disorder	76	80
Lotgi1|57658	disorder	1	4
Lotgi1|57658	disorder	51	55
Lotgi1|57671	disorder	1	6
Lotgi1|57671	disorder	33	40
Lotgi1|57671	disorder	104	107
Lotgi1|57760	disorder	1	5
Lotgi1|57760	disorder	51	56
Lotgi1|57760	disorder	71	72
Lotgi1|57760	disorder	140	148
Lotgi1|57778	disorder	1	5
Lotgi1|57778	disorder	137	143
Lotgi1|57836	disorder	1	5
Lotgi1|57836	disorder	86	103
Lotgi1|57836	disorder	116	118
Lotgi1|57845	disorder	1	6
Lotgi1|57845	disorder	66	89
Lotgi1|57848	disorder	1	2
Lotgi1|57848	disorder	39	41
Lotgi1|57854	disorder	1	105
Lotgi1|57855	disorder	1	211
Lotgi1|57909	disorder	1	89
Lotgi1|57923	disorder	1	8
Lotgi1|57923	disorder	18	29
Lotgi1|57923	disorder	44	84
Lotgi1|57923	disorder	104	108
Lotgi1|57932	disorder	1	7
Lotgi1|57932	disorder	9	109
Lotgi1|57933	disorder	1	4
Lotgi1|57933	disorder	182	186
Lotgi1|57934	disorder	1	136
Lotgi1|57949	disorder	1	88
Lotgi1|57949	disorder	104	104
Lotgi1|57949	disorder	106	155
Lotgi1|57957	disorder	1	119
Lotgi1|57957	disorder	136	144
Lotgi1|57957	disorder	146	146
Lotgi1|57957	disorder	156	164
Lotgi1|57981	disorder	1	21
Lotgi1|57981	disorder	27	34
Lotgi1|57981	disorder	61	150
Lotgi1|58001	disorder	1	6
Lotgi1|58001	disorder	29	37
Lotgi1|58001	disorder	103	106
Lotgi1|58005	disorder	1	140
Lotgi1|58018	disorder	1	7
Lotgi1|58018	disorder	36	39
Lotgi1|58018	disorder	115	119
Lotgi1|58045	disorder	1	3
Lotgi1|58045	disorder	99	102
Lotgi1|58045	disorder	105	118
Lotgi1|58049	disorder	1	150
Lotgi1|58059	disorder	1	3
Lotgi1|58059	disorder	25	33
Lotgi1|58059	disorder	123	125
Lotgi1|58093	disorder	1	62
Lotgi1|58093	disorder	74	92
Lotgi1|58122	disorder	33	49
Lotgi1|58122	disorder	115	118
Lotgi1|58122	disorder	148	148
Lotgi1|58125	disorder	1	29
Lotgi1|58125	disorder	40	77
Lotgi1|58185	disorder	1	1
Lotgi1|58185	disorder	58	62
Lotgi1|58191	disorder	1	6
Lotgi1|58191	disorder	20	32
Lotgi1|58191	disorder	57	57
Lotgi1|58191	disorder	128	130
Lotgi1|58193	disorder	1	7
Lotgi1|58193	disorder	86	91
Lotgi1|58234	disorder	1	29
Lotgi1|58234	disorder	76	82
Lotgi1|58240	disorder	1	3
Lotgi1|58240	disorder	57	93
Lotgi1|58252	disorder	1	23
Lotgi1|58252	disorder	64	64
Lotgi1|58252	disorder	106	112
Lotgi1|58254	disorder	111	111
Lotgi1|58303	disorder	1	5
Lotgi1|58303	disorder	88	96
Lotgi1|58303	disorder	98	112
Lotgi1|58303	disorder	123	145
Lotgi1|58309	disorder	1	5
Lotgi1|58309	disorder	46	47
Lotgi1|58309	disorder	92	99
Lotgi1|58309	disorder	117	122
Lotgi1|58310	disorder	1	4
Lotgi1|58310	disorder	24	33
Lotgi1|58355	disorder	1	5
Lotgi1|58355	disorder	108	108
Lotgi1|58375	disorder	1	170
Lotgi1|58417	disorder	1	8
Lotgi1|58417	disorder	52	96
Lotgi1|58438	disorder	1	3
Lotgi1|58438	disorder	45	57
Lotgi1|58444	disorder	1	7
Lotgi1|58444	disorder	56	58
Lotgi1|58444	disorder	60	60
Lotgi1|58444	disorder	105	109
Lotgi1|58444	disorder	122	139
Lotgi1|58476	disorder	1	31
Lotgi1|58476	disorder	78	90
Lotgi1|58476	disorder	99	116
Lotgi1|58502	disorder	1	7
Lotgi1|58502	disorder	107	112
Lotgi1|58508	disorder	1	30
Lotgi1|58508	disorder	70	87
Lotgi1|58520	disorder	1	35
Lotgi1|58520	disorder	79	88
Lotgi1|58520	disorder	95	113
Lotgi1|58520	disorder	126	140
Lotgi1|58538	disorder	1	7
Lotgi1|58538	disorder	107	112
Lotgi1|58541	disorder	1	35
Lotgi1|58541	disorder	68	74
Lotgi1|58550	disorder	1	8
Lotgi1|58550	disorder	96	106
Lotgi1|58550	disorder	151	157
Lotgi1|58567	disorder	1	5
Lotgi1|58567	disorder	13	22
Lotgi1|58567	disorder	46	105
Lotgi1|58567	disorder	153	161
Lotgi1|58571	disorder	1	4
Lotgi1|58571	disorder	30	32
Lotgi1|58571	disorder	87	88
Lotgi1|58571	disorder	144	144
Lotgi1|58591	disorder	1	5
Lotgi1|58591	disorder	65	72
Lotgi1|58591	disorder	111	111
Lotgi1|58591	disorder	113	113
Lotgi1|58591	disorder	121	126
Lotgi1|58591	disorder	138	141
Lotgi1|58595	disorder	1	7
Lotgi1|58595	disorder	13	17
Lotgi1|58595	disorder	36	49
Lotgi1|58595	disorder	92	98
Lotgi1|58617	disorder	1	36
Lotgi1|58617	disorder	91	95
Lotgi1|58617	disorder	103	112
Lotgi1|58617	disorder	130	133
Lotgi1|58640	disorder	1	37
Lotgi1|58640	disorder	62	66
Lotgi1|58640	disorder	111	117
Lotgi1|58646	disorder	1	8
Lotgi1|58646	disorder	16	24
Lotgi1|58646	disorder	57	67
Lotgi1|58646	disorder	71	76
Lotgi1|58748	disorder	1	31
Lotgi1|58748	disorder	76	79
Lotgi1|58748	disorder	112	122
Lotgi1|58749	disorder	1	2
Lotgi1|58753	disorder	1	3
Lotgi1|58753	disorder	114	116
Lotgi1|58772	disorder	1	7
Lotgi1|58772	disorder	55	56
Lotgi1|58772	disorder	71	76
Lotgi1|58788	disorder	102	102
Lotgi1|58788	disorder	104	119
Lotgi1|58816	disorder	1	5
Lotgi1|58816	disorder	55	59
Lotgi1|58816	disorder	77	82
Lotgi1|58834	disorder	1	145
Lotgi1|58864	disorder	1	6
Lotgi1|58864	disorder	54	58
Lotgi1|58864	disorder	67	81
Lotgi1|58865	disorder	1	35
Lotgi1|58865	disorder	59	69
Lotgi1|58866	disorder	1	38
Lotgi1|58866	disorder	49	83
Lotgi1|58867	disorder	1	5
Lotgi1|58867	disorder	82	90
Lotgi1|58867	disorder	124	126
Lotgi1|58872	disorder	1	3
Lotgi1|58872	disorder	216	216
Lotgi1|58893	disorder	1	7
Lotgi1|58893	disorder	39	48
Lotgi1|58893	disorder	117	128
Lotgi1|58893	disorder	141	142
Lotgi1|58906	disorder	1	3
Lotgi1|58906	disorder	29	33
Lotgi1|58917	disorder	1	4
Lotgi1|58917	disorder	25	35
Lotgi1|58917	disorder	96	98
Lotgi1|58917	disorder	126	129
Lotgi1|58920	disorder	1	3
Lotgi1|58920	disorder	119	121
Lotgi1|58927	disorder	1	5
Lotgi1|58927	disorder	45	51
Lotgi1|58927	disorder	117	122
Lotgi1|58933	disorder	1	8
Lotgi1|58933	disorder	54	69
Lotgi1|58933	disorder	71	91
Lotgi1|58934	disorder	1	7
Lotgi1|58934	disorder	17	18
Lotgi1|58934	disorder	31	31
Lotgi1|58934	disorder	72	94
Lotgi1|58934	disorder	129	134
Lotgi1|58961	disorder	1	4
Lotgi1|58961	disorder	108	111
Lotgi1|59017	disorder	1	6
Lotgi1|59017	disorder	20	26
Lotgi1|59017	disorder	133	137
Lotgi1|59037	disorder	1	6
Lotgi1|59037	disorder	86	90
Lotgi1|59037	disorder	117	118
Lotgi1|59040	disorder	1	4
Lotgi1|59040	disorder	78	82
Lotgi1|59048	disorder	1	21
Lotgi1|59048	disorder	60	66
Lotgi1|59052	disorder	1	133
Lotgi1|59062	disorder	1	8
Lotgi1|59062	disorder	81	84
Lotgi1|59081	disorder	1	5
Lotgi1|59081	disorder	59	68
Lotgi1|59081	disorder	76	78
Lotgi1|59081	disorder	121	125
Lotgi1|59089	disorder	1	4
Lotgi1|59089	disorder	67	68
Lotgi1|59089	disorder	76	81
Lotgi1|59089	disorder	131	136
Lotgi1|59092	disorder	1	135
Lotgi1|59096	disorder	1	11
Lotgi1|59096	disorder	41	44
Lotgi1|59096	disorder	83	87
Lotgi1|59114	disorder	1	5
Lotgi1|59114	disorder	27	33
Lotgi1|59114	disorder	48	53
Lotgi1|59114	disorder	112	123
Lotgi1|59133	disorder	1	74
Lotgi1|59137	disorder	1	74
Lotgi1|59139	disorder	1	7
Lotgi1|59139	disorder	39	42
Lotgi1|59139	disorder	69	76
Lotgi1|59142	disorder	1	3
Lotgi1|59142	disorder	40	55
Lotgi1|59142	disorder	72	83
Lotgi1|59142	disorder	99	107
Lotgi1|59180	disorder	1	2
Lotgi1|59180	disorder	20	27
Lotgi1|59180	disorder	77	83
Lotgi1|59222	disorder	1	2
Lotgi1|59222	disorder	72	75
Lotgi1|59237	disorder	1	6
Lotgi1|59237	disorder	51	57
Lotgi1|59237	disorder	92	99
Lotgi1|59237	disorder	158	162
Lotgi1|59244	disorder	1	4
Lotgi1|59244	disorder	21	30
Lotgi1|59244	disorder	64	74
Lotgi1|59248	disorder	1	3
Lotgi1|59279	disorder	70	71
Lotgi1|59279	disorder	83	89
Lotgi1|59292	disorder	1	5
Lotgi1|59292	disorder	52	55
Lotgi1|59297	disorder	1	7
Lotgi1|59297	disorder	28	29
Lotgi1|59297	disorder	31	31
Lotgi1|59297	disorder	68	72
Lotgi1|59297	disorder	76	82
Lotgi1|59315	disorder	1	131
Lotgi1|59316	disorder	1	5
Lotgi1|59316	disorder	13	16
Lotgi1|59316	disorder	53	57
Lotgi1|59316	disorder	61	67
Lotgi1|59317	disorder	1	5
Lotgi1|59317	disorder	13	16
Lotgi1|59317	disorder	53	57
Lotgi1|59317	disorder	61	67
Lotgi1|59355	disorder	1	68
Lotgi1|59397	disorder	1	8
Lotgi1|59397	disorder	40	45
Lotgi1|59397	disorder	66	74
Lotgi1|59424	disorder	1	49
Lotgi1|59424	disorder	86	100
Lotgi1|59471	disorder	1	7
Lotgi1|59471	disorder	92	94
Lotgi1|59489	disorder	1	2
Lotgi1|59489	disorder	32	42
Lotgi1|59489	disorder	56	106
Lotgi1|59518	disorder	1	71
Lotgi1|59566	disorder	1	3
Lotgi1|59566	disorder	73	78
Lotgi1|59567	disorder	1	82
Lotgi1|59567	disorder	95	101
Lotgi1|59578	disorder	1	5
Lotgi1|59578	disorder	17	55
Lotgi1|59578	disorder	73	108
Lotgi1|59582	disorder	1	96
Lotgi1|59597	disorder	1	23
Lotgi1|59597	disorder	104	108
Lotgi1|59606	disorder	1	76
Lotgi1|59610	disorder	1	1
Lotgi1|59610	disorder	29	57
Lotgi1|59610	disorder	59	59
Lotgi1|59617	disorder	1	102
Lotgi1|59649	disorder	1	3
Lotgi1|59649	disorder	64	67
Lotgi1|59650	disorder	1	3
Lotgi1|59650	disorder	26	77
Lotgi1|59650	disorder	96	98
Lotgi1|59659	disorder	1	4
Lotgi1|59659	disorder	107	114
Lotgi1|59697	disorder	1	12
Lotgi1|59697	disorder	64	67
Lotgi1|59699	disorder	143	143
Lotgi1|59699	disorder	146	151
Lotgi1|59701	disorder	1	20
Lotgi1|59701	disorder	28	34
Lotgi1|59701	disorder	61	105
Lotgi1|59706	disorder	1	77
Lotgi1|59711	disorder	1	6
Lotgi1|59711	disorder	44	50
Lotgi1|59711	disorder	82	86
Lotgi1|59712	disorder	1	34
Lotgi1|59712	disorder	79	92
Lotgi1|59712	disorder	104	111
Lotgi1|59718	disorder	1	2
Lotgi1|59718	disorder	63	67
Lotgi1|59718	disorder	71	100
Lotgi1|59718	disorder	110	110
Lotgi1|59723	disorder	1	62
Lotgi1|59725	disorder	1	4
Lotgi1|59725	disorder	56	63
Lotgi1|59789	disorder	1	71
Lotgi1|59807	disorder	1	13
Lotgi1|59807	disorder	99	105
Lotgi1|59810	disorder	1	6
Lotgi1|59810	disorder	19	27
Lotgi1|59810	disorder	71	78
Lotgi1|59810	disorder	163	166
Lotgi1|59837	disorder	1	53
Lotgi1|59839	disorder	1	13
Lotgi1|59839	disorder	27	40
Lotgi1|59839	disorder	51	56
Lotgi1|59850	disorder	1	35
Lotgi1|59850	disorder	75	103
Lotgi1|59863	disorder	1	3
Lotgi1|59863	disorder	85	90
Lotgi1|59864	disorder	1	7
Lotgi1|59864	disorder	60	74
Lotgi1|59864	disorder	79	85
Lotgi1|59870	disorder	1	20
Lotgi1|59870	disorder	71	77
Lotgi1|59909	disorder	1	96
Lotgi1|59924	disorder	1	4
Lotgi1|59924	disorder	10	20
Lotgi1|59924	disorder	37	45
Lotgi1|59924	disorder	67	76
Lotgi1|59924	disorder	100	106
Lotgi1|59924	disorder	131	137
Lotgi1|59939	disorder	1	5
Lotgi1|59939	disorder	115	117
Lotgi1|59949	disorder	1	3
Lotgi1|59949	disorder	28	30
Lotgi1|59949	disorder	57	61
Lotgi1|59992	disorder	1	7
Lotgi1|59992	disorder	18	20
Lotgi1|59992	disorder	73	75
Lotgi1|60004	disorder	1	8
Lotgi1|60004	disorder	60	75
Lotgi1|60011	disorder	1	5
Lotgi1|60011	disorder	79	82
Lotgi1|60012	disorder	1	5
Lotgi1|60012	disorder	12	17
Lotgi1|60012	disorder	73	75
Lotgi1|60012	disorder	82	82
Lotgi1|60012	disorder	85	93
Lotgi1|60013	disorder	1	5
Lotgi1|60013	disorder	12	17
Lotgi1|60013	disorder	79	82
Lotgi1|60021	disorder	1	4
Lotgi1|60021	disorder	17	17
Lotgi1|60021	disorder	59	60
Lotgi1|60028	disorder	1	6
Lotgi1|60028	disorder	63	64
Lotgi1|60038	disorder	1	8
Lotgi1|60038	disorder	10	19
Lotgi1|60038	disorder	37	46
Lotgi1|60038	disorder	63	66
Lotgi1|60039	disorder	1	6
Lotgi1|60039	disorder	66	69
Lotgi1|60049	disorder	1	6
Lotgi1|60049	disorder	12	14
Lotgi1|60049	disorder	40	42
Lotgi1|60049	disorder	48	49
Lotgi1|60049	disorder	95	100
Lotgi1|60067	disorder	36	37
Lotgi1|60067	disorder	56	58
Lotgi1|60067	disorder	62	63
Lotgi1|60067	disorder	65	65
Lotgi1|60083	disorder	1	8
Lotgi1|60083	disorder	16	20
Lotgi1|60083	disorder	25	59
Lotgi1|60102	disorder	1	101
Lotgi1|60118	disorder	1	2
Lotgi1|60118	disorder	75	79
Lotgi1|60147	disorder	1	3
Lotgi1|60147	disorder	42	45
Lotgi1|60147	disorder	59	80
Lotgi1|60177	disorder	1	10
Lotgi1|60186	disorder	1	24
Lotgi1|60186	disorder	61	83
Lotgi1|60211	disorder	1	5
Lotgi1|60211	disorder	28	42
Lotgi1|60211	disorder	57	61
Lotgi1|60218	disorder	1	7
Lotgi1|60218	disorder	63	71
Lotgi1|60223	disorder	1	6
Lotgi1|60223	disorder	36	39
Lotgi1|60223	disorder	61	69
Lotgi1|60232	disorder	1	5
Lotgi1|60232	disorder	60	69
Lotgi1|60236	disorder	1	2
Lotgi1|60236	disorder	13	43
Lotgi1|60240	disorder	1	8
Lotgi1|60240	disorder	22	28
Lotgi1|60240	disorder	52	58
Lotgi1|60244	disorder	1	60
Lotgi1|60244	disorder	68	75
Lotgi1|60252	disorder	1	5
Lotgi1|60252	disorder	46	75
Lotgi1|60256	disorder	1	7
Lotgi1|60256	disorder	14	38
Lotgi1|60256	disorder	70	71
Lotgi1|60256	disorder	86	89
Lotgi1|60273	disorder	1	9
Lotgi1|60273	disorder	22	38
Lotgi1|60273	disorder	66	69
Lotgi1|60293	disorder	1	4
Lotgi1|60293	disorder	27	33
Lotgi1|60293	disorder	35	35
Lotgi1|60293	disorder	37	44
Lotgi1|60293	disorder	46	46
Lotgi1|60293	disorder	48	48
Lotgi1|60293	disorder	68	73
Lotgi1|60316	disorder	1	7
Lotgi1|60316	disorder	34	36
Lotgi1|60316	disorder	70	73
Lotgi1|60316	disorder	81	85
Lotgi1|60346	disorder	1	5
Lotgi1|60346	disorder	46	51
Lotgi1|60380	disorder	1	20
Lotgi1|60380	disorder	28	34
Lotgi1|60380	disorder	61	105
Lotgi1|60385	disorder	1	7
Lotgi1|60385	disorder	9	20
Lotgi1|60385	disorder	42	49
Lotgi1|60385	disorder	63	69
Lotgi1|60418	disorder	1	56
Lotgi1|60418	disorder	94	156
Lotgi1|60429	disorder	1	3
Lotgi1|60429	disorder	16	22
Lotgi1|60429	disorder	56	64
Lotgi1|60429	disorder	124	125
Lotgi1|60429	disorder	176	186
Lotgi1|60433	disorder	1	5
Lotgi1|60433	disorder	70	73
Lotgi1|60437	disorder	1	8
Lotgi1|60437	disorder	12	12
Lotgi1|60437	disorder	14	16
Lotgi1|60437	disorder	18	65
Lotgi1|60437	disorder	67	74
Lotgi1|60448	disorder	1	4
Lotgi1|60448	disorder	63	66
Lotgi1|60448	disorder	90	97
Lotgi1|60463	disorder	1	1
Lotgi1|60463	disorder	13	17
Lotgi1|60463	disorder	43	54
Lotgi1|60463	disorder	57	62
Lotgi1|60475	disorder	66	67
Lotgi1|60482	disorder	1	23
Lotgi1|60482	disorder	30	35
Lotgi1|60482	disorder	65	70
Lotgi1|60507	disorder	1	37
Lotgi1|60507	disorder	50	52
Lotgi1|60507	disorder	81	88
Lotgi1|60507	disorder	104	109
Lotgi1|60514	disorder	1	8
Lotgi1|60514	disorder	64	68
Lotgi1|60515	disorder	1	8
Lotgi1|60515	disorder	63	68
Lotgi1|60517	disorder	1	22
Lotgi1|60517	disorder	34	44
Lotgi1|60517	disorder	49	55
Lotgi1|60548	disorder	1	51
Lotgi1|60576	disorder	1	23
Lotgi1|60576	disorder	34	44
Lotgi1|60576	disorder	59	60
Lotgi1|60578	disorder	1	16
Lotgi1|60578	disorder	37	37
Lotgi1|60578	disorder	46	52
Lotgi1|60579	disorder	1	49
Lotgi1|60579	disorder	55	61
Lotgi1|60615	disorder	1	19
Lotgi1|60615	disorder	23	30
Lotgi1|60615	disorder	53	60
Lotgi1|60634	disorder	1	7
Lotgi1|60634	disorder	34	56
Lotgi1|60656	disorder	1	6
Lotgi1|60656	disorder	36	39
Lotgi1|60656	disorder	61	69
Lotgi1|60665	disorder	1	10
Lotgi1|60665	disorder	22	25
Lotgi1|60665	disorder	57	62
Lotgi1|60665	disorder	69	72
Lotgi1|60665	disorder	118	121
Lotgi1|60668	disorder	1	56
Lotgi1|60671	disorder	1	19
Lotgi1|60671	disorder	47	57
Lotgi1|60678	disorder	1	5
Lotgi1|60678	disorder	75	79
Lotgi1|60680	disorder	83	83
Lotgi1|60689	disorder	11	20
Lotgi1|60689	disorder	48	51
Lotgi1|60838	disorder	1	6
Lotgi1|60859	disorder	1	11
Lotgi1|60859	disorder	63	65
Lotgi1|60932	disorder	1	4
Lotgi1|60932	disorder	161	163
Lotgi1|60934	disorder	1	7
Lotgi1|60934	disorder	57	61
Lotgi1|60934	disorder	92	121
Lotgi1|60939	disorder	1	206
Lotgi1|60942	disorder	1	209
Lotgi1|60946	disorder	1	234
Lotgi1|60954	disorder	1	31
Lotgi1|60954	disorder	76	80
Lotgi1|60954	disorder	90	92
Lotgi1|60972	disorder	1	27
Lotgi1|60972	disorder	46	50
Lotgi1|60974	disorder	1	146
Lotgi1|60979	disorder	1	50
Lotgi1|60991	disorder	1	179
Lotgi1|61020	disorder	1	3
Lotgi1|61020	disorder	115	117
Lotgi1|61025	disorder	1	5
Lotgi1|61025	disorder	85	92
Lotgi1|61039	disorder	1	10
Lotgi1|61039	disorder	12	19
Lotgi1|61039	disorder	21	34
Lotgi1|61039	disorder	86	86
Lotgi1|61039	disorder	88	88
Lotgi1|61039	disorder	92	94
Lotgi1|61039	disorder	96	96
Lotgi1|61039	disorder	98	104
Lotgi1|61048	disorder	1	3
Lotgi1|61048	disorder	80	83
Lotgi1|61072	disorder	1	37
Lotgi1|61072	disorder	50	52
Lotgi1|61072	disorder	81	88
Lotgi1|61072	disorder	99	102
Lotgi1|61081	disorder	1	25
Lotgi1|61081	disorder	43	43
Lotgi1|61081	disorder	54	57
Lotgi1|61096	disorder	1	4
Lotgi1|61096	disorder	51	52
Lotgi1|61122	disorder	1	8
Lotgi1|61122	disorder	55	63
Lotgi1|61139	disorder	1	5
Lotgi1|61139	disorder	47	54
Lotgi1|61148	disorder	1	12
Lotgi1|61148	disorder	25	29
Lotgi1|61148	disorder	56	67
Lotgi1|61151	disorder	1	24
Lotgi1|61151	disorder	52	54
Lotgi1|61160	disorder	1	24
Lotgi1|61160	disorder	54	56
Lotgi1|61177	disorder	1	27
Lotgi1|61177	disorder	46	50
Lotgi1|61181	disorder	1	27
Lotgi1|61181	disorder	46	50
Lotgi1|61259	disorder	3	4
Lotgi1|61259	disorder	10	17
Lotgi1|61259	disorder	28	31
Lotgi1|61259	disorder	111	117
Lotgi1|61259	disorder	171	179
Lotgi1|61259	disorder	273	280
Lotgi1|61259	disorder	421	425
Lotgi1|61259	disorder	462	468
Lotgi1|61259	disorder	525	525
Lotgi1|61259	disorder	545	548
Lotgi1|61259	disorder	621	634
Lotgi1|61259	disorder	715	724
Lotgi1|61259	disorder	896	918
Lotgi1|61259	disorder	974	999
Lotgi1|61259	disorder	1014	1015
Lotgi1|61259	disorder	1045	1152
Lotgi1|61259	disorder	1162	1165
Lotgi1|61259	disorder	1204	1207
Lotgi1|61259	disorder	1216	1341
Lotgi1|61259	disorder	1352	1455
Lotgi1|61259	disorder	1478	1478
Lotgi1|61259	disorder	1509	1513
Lotgi1|61259	disorder	1552	1558
Lotgi1|61259	disorder	1581	1594
Lotgi1|61259	disorder	1646	1655
Lotgi1|61259	disorder	1681	1692
Lotgi1|61259	disorder	1703	1711
Lotgi1|61417	disorder	1	3
Lotgi1|61417	disorder	105	115
Lotgi1|61417	disorder	153	172
Lotgi1|61417	disorder	200	206
Lotgi1|61417	disorder	230	230
Lotgi1|61417	disorder	326	336
Lotgi1|61417	disorder	464	469
Lotgi1|61439	disorder	1	7
Lotgi1|61439	disorder	64	92
Lotgi1|61439	disorder	159	171
Lotgi1|61439	disorder	299	302
Lotgi1|61439	disorder	327	329
Lotgi1|61439	disorder	344	349
Lotgi1|61439	disorder	360	389
Lotgi1|61439	disorder	431	434
Lotgi1|61439	disorder	580	581
Lotgi1|61439	disorder	806	817
Lotgi1|61439	disorder	820	863
Lotgi1|61439	disorder	992	994
Lotgi1|61439	disorder	1059	1065
Lotgi1|61439	disorder	1161	1166
Lotgi1|61530	disorder	1	6
Lotgi1|61530	disorder	66	67
Lotgi1|61530	disorder	164	167
Lotgi1|61530	disorder	279	281
Lotgi1|61530	disorder	342	349
Lotgi1|61530	disorder	363	365
Lotgi1|61530	disorder	383	410
Lotgi1|61530	disorder	442	446
Lotgi1|61540	disorder	1	5
Lotgi1|61540	disorder	42	123
Lotgi1|61540	disorder	151	163
Lotgi1|61540	disorder	193	196
Lotgi1|61540	disorder	303	316
Lotgi1|61540	disorder	376	380
Lotgi1|61640	disorder	1	4
Lotgi1|61640	disorder	97	100
Lotgi1|61640	disorder	137	162
Lotgi1|61640	disorder	280	286
Lotgi1|61640	disorder	344	351
Lotgi1|61640	disorder	408	410
Lotgi1|61640	disorder	427	574
Lotgi1|61640	disorder	652	653
Lotgi1|61640	disorder	790	808
Lotgi1|61640	disorder	907	950
Lotgi1|61640	disorder	988	990
Lotgi1|61640	disorder	1062	1066
Lotgi1|61640	disorder	1088	1093
Lotgi1|61738	disorder	1	6
Lotgi1|61738	disorder	53	62
Lotgi1|61738	disorder	103	107
Lotgi1|61738	disorder	149	160
Lotgi1|61738	disorder	180	188
Lotgi1|61738	disorder	257	338
Lotgi1|61738	disorder	369	380
Lotgi1|61738	disorder	527	533
Lotgi1|61738	disorder	573	576
Lotgi1|61738	disorder	596	612
Lotgi1|61738	disorder	648	681
Lotgi1|61738	disorder	683	684
Lotgi1|61738	disorder	687	735
Lotgi1|61818	disorder	1	7
Lotgi1|61818	disorder	44	50
Lotgi1|61818	disorder	76	88
Lotgi1|61818	disorder	131	133
Lotgi1|61818	disorder	378	398
Lotgi1|61818	disorder	444	444
Lotgi1|61818	disorder	551	553
Lotgi1|61818	disorder	581	597
Lotgi1|61916	disorder	1	3
Lotgi1|61916	disorder	15	18
Lotgi1|61916	disorder	76	82
Lotgi1|61916	disorder	84	90
Lotgi1|61916	disorder	95	150
Lotgi1|61916	disorder	187	224
Lotgi1|61916	disorder	250	265
Lotgi1|61916	disorder	268	531
Lotgi1|61916	disorder	549	558
Lotgi1|61916	disorder	599	726
Lotgi1|61916	disorder	766	821
Lotgi1|61963	disorder	1	3
Lotgi1|61963	disorder	77	78
Lotgi1|61963	disorder	80	106
Lotgi1|61963	disorder	302	306
Lotgi1|61963	disorder	313	338
Lotgi1|61963	disorder	340	340
Lotgi1|61963	disorder	348	352
Lotgi1|61963	disorder	381	391
Lotgi1|61963	disorder	426	435
Lotgi1|61963	disorder	489	493
Lotgi1|61963	disorder	530	533
Lotgi1|61963	disorder	579	587
Lotgi1|61963	disorder	604	631
Lotgi1|62000	disorder	16	50
Lotgi1|62000	disorder	85	85
Lotgi1|62000	disorder	96	140
Lotgi1|62000	disorder	209	209
Lotgi1|62000	disorder	282	293
Lotgi1|62000	disorder	327	329
Lotgi1|62010	disorder	1	3
Lotgi1|62010	disorder	96	96
Lotgi1|62010	disorder	98	99
Lotgi1|62010	disorder	128	135
Lotgi1|62010	disorder	150	160
Lotgi1|62010	disorder	255	265
Lotgi1|62010	disorder	312	317
Lotgi1|62010	disorder	353	355
Lotgi1|62022	disorder	1	7
Lotgi1|62022	disorder	18	21
Lotgi1|62022	disorder	47	47
Lotgi1|62022	disorder	49	55
Lotgi1|62022	disorder	268	277
Lotgi1|62022	disorder	355	357
Lotgi1|62027	disorder	32	39
Lotgi1|62027	disorder	324	351
Lotgi1|62027	disorder	397	403
Lotgi1|62027	disorder	442	445
Lotgi1|62081	disorder	1	6
Lotgi1|62081	disorder	13	16
Lotgi1|62081	disorder	42	53
Lotgi1|62081	disorder	73	80
Lotgi1|62081	disorder	98	102
Lotgi1|62081	disorder	137	143
Lotgi1|62081	disorder	182	226
Lotgi1|62081	disorder	233	246
Lotgi1|62094	disorder	1	36
Lotgi1|62094	disorder	151	160
Lotgi1|62094	disorder	197	199
Lotgi1|62094	disorder	233	278
Lotgi1|62094	disorder	286	289
Lotgi1|62094	disorder	362	366
Lotgi1|62094	disorder	421	433
Lotgi1|62094	disorder	445	451
Lotgi1|62094	disorder	481	490
Lotgi1|62094	disorder	621	655
Lotgi1|62094	disorder	684	737
Lotgi1|62094	disorder	790	793
Lotgi1|62145	disorder	27	27
Lotgi1|62145	disorder	209	225
[truncated: 147,968 more rows]
