# Supplementary material for: ProminTools: shedding light on proteins of unknown function in biomineralization with user friendly tools illustrated using mollusc shell matrix protein sequences
Source: PeerJ. 2020 Sep 11;8:e9852. doi: 10.7717/peerj.9852 (PMC7489238; doi:10.7717/peerj.9852)
Supplement: Supplemental Information 4 [file peerj-08-9852-s004.zip › Seq_properties/SPneg1_positions.txt]

type	description	begin	end	length	accession	entryName	taxid	order	residues	invpval
REGION	biased	206	235	29	Lotgi1|103588	Lotgi1|103588	2020	nd	E	19080.3281816447
REGION	biased	211	248	37	Lotgi1|103588	Lotgi1|103588	2020	nd	EP	1683501.68350168
REGION	biased	61	200	139	Lotgi1|105579	Lotgi1|105579	2020	nd	VF	102501.02501025
REGION	biased	75	147	72	Lotgi1|106321	Lotgi1|106321	2020	nd	C	23781.2128418549
REGION	biased	29	98	69	Lotgi1|106321	Lotgi1|106321	2020	nd	N	13743.8152831226
REGION	biased	29	147	118	Lotgi1|106321	Lotgi1|106321	2020	nd	CN	332778.702163062
REGION	biased	296	327	31	Lotgi1|114998	Lotgi1|114998	2020	nd	T	13453.5180949818
REGION	biased	294	321	27	Lotgi1|114998	Lotgi1|114998	2020	nd	TW	632111.251580278
REGION	biased	306	832	526	Lotgi1|116962	Lotgi1|116962	2020	nd	E	1446131597.97542
REGION	biased	437	600	163	Lotgi1|116962	Lotgi1|116962	2020	nd	Q	19988007.1956826
REGION	biased	110	615	505	Lotgi1|116962	Lotgi1|116962	2020	nd	L	3368137.42000674
REGION	biased	278	329	51	Lotgi1|116962	Lotgi1|116962	2020	nd	P	2770083.10249307
REGION	biased	773	938	165	Lotgi1|116962	Lotgi1|116962	2020	nd	A	1572574.30413587
REGION	biased	493	568	75	Lotgi1|116962	Lotgi1|116962	2020	nd	S	15691.1972383493
REGION	biased	368	600	232	Lotgi1|116962	Lotgi1|116962	2020	nd	EQLSKA	1.12828613336342e+22
REGION	biased	67	772	705	Lotgi1|118238	Lotgi1|118238	2020	nd	Y	97943.1929480901
REGION	biased	113	165	52	Lotgi1|118238	Lotgi1|118238	2020	nd	P	10164.667615369
REGION	biased	66	777	711	Lotgi1|118238	Lotgi1|118238	2020	nd	YHDP	46082949.3087558
REGION	biased	9	128	119	Lotgi1|122890	Lotgi1|122890	2020	nd	C	362056480.811006
REGION	biased	5	139	134	Lotgi1|122890	Lotgi1|122890	2020	nd	F	5045408.67810293
REGION	biased	6	132	126	Lotgi1|122890	Lotgi1|122890	2020	nd	N	23180.3430690774
REGION	biased	3	136	133	Lotgi1|122890	Lotgi1|122890	2020	nd	CFNVT	1.51722045213169e+29
REGION	biased	164	493	329	Lotgi1|123129	Lotgi1|123129	2020	nd	W	12729.1242362525
REGION	biased	351	483	132	Lotgi1|123262	Lotgi1|123262	2020	nd	GM	1067349.7705198
REGION	biased	2	97	95	Lotgi1|124809	Lotgi1|124809	2020	nd	Y	4430660168.36509
REGION	biased	1	98	97	Lotgi1|124809	Lotgi1|124809	2020	nd	L	1568381430.36386
REGION	biased	1	98	97	Lotgi1|124809	Lotgi1|124809	2020	nd	YL	3.7243947858473e+19
REGION	biased	3	57	54	Lotgi1|125908	Lotgi1|125908	2020	nd	Q	4161464835622.14
REGION	biased	111	180	69	Lotgi1|127530	Lotgi1|127530	2020	nd	F	36778.2272894446
REGION	biased	1	225	224	Lotgi1|128397	Lotgi1|128397	2020	nd	Y	2.00561572402728e+49
REGION	biased	5	221	216	Lotgi1|128397	Lotgi1|128397	2020	nd	T	13224014810896.6
REGION	biased	7	219	212	Lotgi1|128397	Lotgi1|128397	2020	nd	L	14524.3282498184
REGION	biased	1	225	224	Lotgi1|128397	Lotgi1|128397	2020	nd	YTL	1.96309383588536e+62
REGION	biased	44	484	440	Lotgi1|131218	Lotgi1|131218	2020	nd	R	40420.3718674212
REGION	biased	158	223	65	Lotgi1|131218	Lotgi1|131218	2020	nd	E	27601.4352746343
REGION	biased	113	449	336	Lotgi1|131218	Lotgi1|131218	2020	nd	REN	1586042.82315623
REGION	biased	16	109	93	Lotgi1|131218	Lotgi1|131218	2020	nd	PS	1816200.50853614
REGION	biased	1075	1109	34	Lotgi1|140833	Lotgi1|140833	2020	nd	D	2985074.62686567
REGION	biased	949	1118	169	Lotgi1|140833	Lotgi1|140833	2020	nd	H	279876.854184159
REGION	biased	1064	1105	41	Lotgi1|140833	Lotgi1|140833	2020	nd	S	78926.5982636148
REGION	biased	966	1123	157	Lotgi1|140833	Lotgi1|140833	2020	nd	G	69013.1124913734
REGION	biased	657	697	40	Lotgi1|140833	Lotgi1|140833	2020	nd	T	50251.256281407
REGION	biased	363	892	529	Lotgi1|140833	Lotgi1|140833	2020	nd	Y	11349.4495516967
REGION	biased	948	1123	175	Lotgi1|140833	Lotgi1|140833	2020	nd	DHG	592768227622.999
REGION	biased	647	725	78	Lotgi1|140833	Lotgi1|140833	2020	nd	TF	134264.232008593
REGION	biased	13	180	167	Lotgi1|140833	Lotgi1|140833	2020	nd	DHY	298329.355608592
REGION	biased	95	205	110	Lotgi1|142302	Lotgi1|142302	2020	nd	I	173611.111111111
REGION	biased	1	203	202	Lotgi1|143748	Lotgi1|143748	2020	nd	S	1219066195.2944
REGION	biased	2	198	196	Lotgi1|143748	Lotgi1|143748	2020	nd	F	61804697.1569839
REGION	biased	10	194	184	Lotgi1|143748	Lotgi1|143748	2020	nd	T	5002501.25062531
REGION	biased	1	203	202	Lotgi1|143748	Lotgi1|143748	2020	nd	SFT	8.27129859387924e+24
REGION	biased	2	51	49	Lotgi1|143800	Lotgi1|143800	2020	nd	C	536480.686695279
REGION	biased	4	37	33	Lotgi1|145536	Lotgi1|145536	2020	nd	S	164068.908941756
REGION	biased	4	243	239	Lotgi1|146696	Lotgi1|146696	2020	nd	T	1.28188693757211e+19
REGION	biased	6	230	224	Lotgi1|146696	Lotgi1|146696	2020	nd	H	19857029388403.5
REGION	biased	11	186	175	Lotgi1|146696	Lotgi1|146696	2020	nd	W	632511068.943707
REGION	biased	66	222	156	Lotgi1|146696	Lotgi1|146696	2020	nd	P	43687.1996505024
REGION	biased	4	239	235	Lotgi1|146696	Lotgi1|146696	2020	nd	THWP	6.35727908455181e+44
REGION	biased	31	89	58	Lotgi1|151934	Lotgi1|151934	2020	nd	R	12830.3823453939
REGION	biased	43	89	46	Lotgi1|151934	Lotgi1|151934	2020	nd	RF	687285.223367698
REGION	biased	48	119	71	Lotgi1|153206	Lotgi1|153206	2020	nd	R	38095.2380952381
REGION	biased	247	406	159	Lotgi1|154334	Lotgi1|154334	2020	nd	A	11478420.5693297
REGION	biased	475	548	73	Lotgi1|154334	Lotgi1|154334	2020	nd	P	10584.250635055
REGION	biased	10	354	344	Lotgi1|154836	Lotgi1|154836	2020	nd	D	1.04558762024258e+74
REGION	biased	39	337	298	Lotgi1|154836	Lotgi1|154836	2020	nd	A	64061499039077.5
REGION	biased	3	322	319	Lotgi1|154836	Lotgi1|154836	2020	nd	E	1788588803.43409
REGION	biased	11	314	303	Lotgi1|154836	Lotgi1|154836	2020	nd	G	28587764.436821
REGION	biased	8	352	344	Lotgi1|154836	Lotgi1|154836	2020	nd	DAEG	7.74593338497289e+116
REGION	biased	625	688	63	Lotgi1|156666	Lotgi1|156666	2020	nd	A	3.69276218611521e+53
REGION	biased	166	502	336	Lotgi1|156666	Lotgi1|156666	2020	nd	T	717875089734386
REGION	biased	417	469	52	Lotgi1|156666	Lotgi1|156666	2020	nd	S	15605493.133583
REGION	biased	691	726	35	Lotgi1|156666	Lotgi1|156666	2020	nd	I	109649.122807018
REGION	biased	141	502	361	Lotgi1|156666	Lotgi1|156666	2020	nd	TS	1.51492198151795e+18
REGION	biased	11	330	319	Lotgi1|156843	Lotgi1|156843	2020	nd	CG	36010.0828231905
REGION	biased	7	412	405	Lotgi1|158275	Lotgi1|158275	2020	nd	L	14718869.5908154
REGION	biased	43	319	276	Lotgi1|158275	Lotgi1|158275	2020	nd	N	1068604.40265014
REGION	biased	263	366	103	Lotgi1|158275	Lotgi1|158275	2020	nd	S	64308.6816720257
REGION	biased	12	41	29	Lotgi1|158275	Lotgi1|158275	2020	nd	C	18971.7321191425
REGION	biased	3	416	413	Lotgi1|158275	Lotgi1|158275	2020	nd	LNSCF	3.46380325597506e+16
REGION	biased	508	550	42	Lotgi1|158275	Lotgi1|158275	2020	nd	YW	43668.1222707424
REGION	biased	96	179	83	Lotgi1|158497	Lotgi1|158497	2020	nd	K	1241773.25220415
REGION	biased	2	179	177	Lotgi1|158497	Lotgi1|158497	2020	nd	KER	162390386.48912
REGION	biased	5	171	166	Lotgi1|159224	Lotgi1|159224	2020	nd	N	1.62972620599739e+21
REGION	biased	14	168	154	Lotgi1|159224	Lotgi1|159224	2020	nd	Y	95602294.4550669
REGION	biased	16	170	154	Lotgi1|159224	Lotgi1|159224	2020	nd	P	2151925.9737465
REGION	biased	7	172	165	Lotgi1|159224	Lotgi1|159224	2020	nd	I	22825.8388495777
REGION	biased	5	173	168	Lotgi1|159224	Lotgi1|159224	2020	nd	NYPIA	6.23830318153462e+51
REGION	biased	79	332	253	Lotgi1|161356	Lotgi1|161356	2020	nd	P	5.175983436853e+37
REGION	biased	117	311	194	Lotgi1|161356	Lotgi1|161356	2020	nd	G	4.36109899694723e+22
REGION	biased	27	317	290	Lotgi1|161356	Lotgi1|161356	2020	nd	Q	1.67588402882521e+19
REGION	biased	64	290	226	Lotgi1|161356	Lotgi1|161356	2020	nd	M	197122018529.47
REGION	biased	321	519	198	Lotgi1|161356	Lotgi1|161356	2020	nd	E	7434944237.91822
REGION	biased	408	437	29	Lotgi1|161356	Lotgi1|161356	2020	nd	K	329706561.160567
REGION	biased	362	395	33	Lotgi1|161356	Lotgi1|161356	2020	nd	D	40650406.504065
REGION	biased	27	327	300	Lotgi1|161356	Lotgi1|161356	2020	nd	PGQM	9.34579439252337e+93
REGION	biased	321	521	200	Lotgi1|161356	Lotgi1|161356	2020	nd	EKD	2.35017626321974e+21
REGION	biased	12	283	271	Lotgi1|162898	Lotgi1|162898	2020	nd	M	8.07102502017756e+46
REGION	biased	11	275	264	Lotgi1|162898	Lotgi1|162898	2020	nd	W	17188037126160.2
REGION	biased	2	285	283	Lotgi1|162898	Lotgi1|162898	2020	nd	T	3113325031.13325
REGION	biased	9	285	276	Lotgi1|162898	Lotgi1|162898	2020	nd	MWT	1.24486493215486e+63
REGION	biased	855	890	35	Lotgi1|163822	Lotgi1|163822	2020	nd	G	65573.7704918033
REGION	biased	317	795	478	Lotgi1|163822	Lotgi1|163822	2020	nd	FGM	100735.368187771
REGION	biased	14	62	48	Lotgi1|166492	Lotgi1|166492	2020	nd	K	54377.3790103317
REGION	biased	2	133	131	Lotgi1|166492	Lotgi1|166492	2020	nd	KDQ	3160556.25790139
REGION	biased	221	280	59	Lotgi1|166943	Lotgi1|166943	2020	nd	S	10160536.4763259
REGION	biased	132	172	40	Lotgi1|167579	Lotgi1|167579	2020	nd	WYD	22482014.3884892
REGION	biased	217	613	396	Lotgi1|167885	Lotgi1|167885	2020	nd	S	10327377.8787566
REGION	biased	44	446	402	Lotgi1|167885	Lotgi1|167885	2020	nd	Q	143492.610130578
REGION	biased	25	219	194	Lotgi1|167885	Lotgi1|167885	2020	nd	E	121270.919233568
REGION	biased	220	313	93	Lotgi1|167885	Lotgi1|167885	2020	nd	T	28636.8843069874
REGION	biased	11	215	204	Lotgi1|167885	Lotgi1|167885	2020	nd	K	16355.9044815178
REGION	biased	217	589	372	Lotgi1|167885	Lotgi1|167885	2020	nd	SQTP	11232168931820.7
REGION	biased	11	219	208	Lotgi1|167885	Lotgi1|167885	2020	nd	EK	502008032.128514
REGION	biased	72	115	43	Lotgi1|169345	Lotgi1|169345	2020	nd	T	24981.264051961
REGION	biased	403	440	37	Lotgi1|170742	Lotgi1|170742	2020	nd	A	1380452788514.63
REGION	biased	219	285	66	Lotgi1|170742	Lotgi1|170742	2020	nd	N	479616.306954436
REGION	biased	52	104	52	Lotgi1|170742	Lotgi1|170742	2020	nd	NVR	914076782.449726
REGION	biased	421	481	60	Lotgi1|170742	Lotgi1|170742	2020	nd	EK	245158.12699191
REGION	biased	50	90	40	Lotgi1|171448	Lotgi1|171448	2020	nd	C	610873549.175321
REGION	biased	140	170	30	Lotgi1|171572	Lotgi1|171572	2020	nd	N	355239786.856128
REGION	biased	100	255	155	Lotgi1|171572	Lotgi1|171572	2020	nd	R	76219.5121951219
REGION	biased	60	387	327	Lotgi1|171572	Lotgi1|171572	2020	nd	P	15250.8769254232
REGION	biased	106	136	30	Lotgi1|171572	Lotgi1|171572	2020	nd	S	11971.7466778403
REGION	biased	54	387	333	Lotgi1|171572	Lotgi1|171572	2020	nd	RPS	6086427.26719416
REGION	biased	42	77	35	Lotgi1|172362	Lotgi1|172362	2020	nd	N	11371.3895838071
REGION	biased	170	205	35	Lotgi1|172362	Lotgi1|172362	2020	nd	MW	4325259.51557093
REGION	biased	97	144	47	Lotgi1|172928	Lotgi1|172928	2020	nd	C	80710.2502017756
REGION	biased	37	154	117	Lotgi1|172928	Lotgi1|172928	2020	nd	CR	1934610.17604953
REGION	biased	72	107	35	Lotgi1|174009	Lotgi1|174009	2020	nd	A	118105586.394236
REGION	biased	93	222	129	Lotgi1|174009	Lotgi1|174009	2020	nd	YE	10398.2530934803
REGION	biased	67	101	34	Lotgi1|175368	Lotgi1|175368	2020	nd	P	45516613.5639508
REGION	biased	121	150	29	Lotgi1|175368	Lotgi1|175368	2020	nd	S	102690.490860546
REGION	biased	21	101	80	Lotgi1|175429	Lotgi1|175429	2020	nd	C	2938583.6027035
REGION	biased	390	1097	707	Lotgi1|175429	Lotgi1|175429	2020	nd	H	108754.758020663
REGION	biased	452	509	57	Lotgi1|175429	Lotgi1|175429	2020	nd	T	34928.3967865875
REGION	biased	292	590	298	Lotgi1|175429	Lotgi1|175429	2020	nd	D	21190.9302818394
REGION	biased	1101	1282	181	Lotgi1|175429	Lotgi1|175429	2020	nd	S	13278.4490771478
REGION	biased	235	986	751	Lotgi1|175429	Lotgi1|175429	2020	nd	HTDYI	14182385477237.3
REGION	biased	1099	1357	258	Lotgi1|175429	Lotgi1|175429	2020	nd	SYVQ	685871.056241427
REGION	biased	265	314	49	Lotgi1|175656	Lotgi1|175656	2020	nd	S	43478260.8695652
REGION	biased	21	58	37	Lotgi1|175656	Lotgi1|175656	2020	nd	P	16121231.662099
REGION	biased	217	324	107	Lotgi1|175656	Lotgi1|175656	2020	nd	P	3111387.67890479
REGION	biased	13	312	299	Lotgi1|175656	Lotgi1|175656	2020	nd	R	74515.6482861401
REGION	biased	140	245	105	Lotgi1|175656	Lotgi1|175656	2020	nd	T	68493.1506849315
REGION	biased	65	105	40	Lotgi1|175656	Lotgi1|175656	2020	nd	Q	35211.2676056338
REGION	biased	224	324	100	Lotgi1|175656	Lotgi1|175656	2020	nd	SP	4063388866314.51
REGION	biased	8	327	319	Lotgi1|175656	Lotgi1|175656	2020	nd	PRTQH	278086763070078
REGION	biased	114	153	39	Lotgi1|175816	Lotgi1|175816	2020	nd	E	50916.4969450102
REGION	biased	183	237	54	Lotgi1|175816	Lotgi1|175816	2020	nd	R	24679.1707798618
REGION	biased	182	316	134	Lotgi1|175816	Lotgi1|175816	2020	nd	RG	780031.20124805
REGION	biased	26	546	520	Lotgi1|175893	Lotgi1|175893	2020	nd	KENFH	216262975.778547
REGION	biased	320	415	95	Lotgi1|176234	Lotgi1|176234	2020	nd	S	3215434.08360129
REGION	biased	134	163	29	Lotgi1|176234	Lotgi1|176234	2020	nd	S	16257.5191025849
REGION	biased	154	202	48	Lotgi1|176234	Lotgi1|176234	2020	nd	D	12350.2531801902
REGION	biased	87	407	320	Lotgi1|176234	Lotgi1|176234	2020	nd	SDX	1204529.0291496
REGION	biased	8	185	177	Lotgi1|176993	Lotgi1|176993	2020	nd	IT	22507314877335.1
REGION	biased	8	180	172	Lotgi1|176993	Lotgi1|176993	2020	nd	I	243249817.562637
REGION	biased	3	190	187	Lotgi1|176993	Lotgi1|176993	2020	nd	T	394632.991318074
REGION	biased	12	41	29	Lotgi1|181461	Lotgi1|181461	2020	nd	I	14669.2093296171
REGION	biased	164	266	102	Lotgi1|185777	Lotgi1|185777	2020	nd	E	72516.3161711385
REGION	biased	4	34	30	Lotgi1|185777	Lotgi1|185777	2020	nd	S	72046.1095100864
REGION	biased	193	230	37	Lotgi1|185777	Lotgi1|185777	2020	nd	C	45351.4739229025
REGION	biased	164	266	102	Lotgi1|185777	Lotgi1|185777	2020	nd	ECK	44130626.6548985
REGION	biased	14	45	31	Lotgi1|185777	Lotgi1|185777	2020	nd	SE	4349717.26837756
REGION	biased	29	189	160	Lotgi1|190525	Lotgi1|190525	2020	nd	LE	458295.142071494
REGION	biased	265	323	58	Lotgi1|200332	Lotgi1|200332	2020	nd	F	217580.504786771
REGION	biased	100	153	53	Lotgi1|203131	Lotgi1|203131	2020	nd	F	90171.3255184851
REGION	biased	44	154	110	Lotgi1|203131	Lotgi1|203131	2020	nd	FGA	205549845.837616
REGION	biased	88	178	90	Lotgi1|213318	Lotgi1|213318	2020	nd	VH	187582.06715438
REGION	biased	32	76	44	Lotgi1|215606	Lotgi1|215606	2020	nd	K	27925.1605696733
REGION	biased	46	65	19	Lotgi1|215606	Lotgi1|215606	2020	nd	KE	866551.126516465
REGION	biased	69	295	226	Lotgi1|217710	Lotgi1|217710	2020	nd	R	1.9952114924182e+18
REGION	biased	21	232	211	Lotgi1|217710	Lotgi1|217710	2020	nd	E	1242081.72897777
REGION	biased	113	250	137	Lotgi1|217710	Lotgi1|217710	2020	nd	K	425531.914893617
REGION	biased	77	252	175	Lotgi1|217710	Lotgi1|217710	2020	nd	REKD	2.80662363177098e+23
REGION	biased	244	290	46	Lotgi1|225892	Lotgi1|225892	2020	nd	A	13404.8257372654
REGION	biased	237	290	53	Lotgi1|225892	Lotgi1|225892	2020	nd	AM	245338.567222767
REGION	biased	1381	1485	104	Lotgi1|228255	Lotgi1|228255	2020	nd	E	55248.6187845304
REGION	biased	4277	4307	30	Lotgi1|228255	Lotgi1|228255	2020	nd	P	20449.8977505112
REGION	biased	2928	3626	698	Lotgi1|228255	Lotgi1|228255	2020	nd	A	16265.4521795706
REGION	biased	1955	1984	29	Lotgi1|228255	Lotgi1|228255	2020	nd	S	16257.5191025849
REGION	biased	222	251	29	Lotgi1|228255	Lotgi1|228255	2020	nd	A	13706.1403508772
REGION	biased	3019	3140	121	Lotgi1|228255	Lotgi1|228255	2020	nd	P	10248.0016396803
REGION	biased	2993	3551	558	Lotgi1|228255	Lotgi1|228255	2020	nd	PA	5488474.20417124
REGION	biased	1836	2561	725	Lotgi1|228255	Lotgi1|228255	2020	nd	ASG	3101736.97270472
REGION	biased	1378	1485	107	Lotgi1|228255	Lotgi1|228255	2020	nd	EQ	142959.256611866
REGION	biased	1519	1599	80	Lotgi1|228255	Lotgi1|228255	2020	nd	TR	13173.4949282045
REGION	biased	3357	3420	63	Lotgi1|228255	Lotgi1|228255	2020	nd	S	8.59845227858985e+16
REGION	biased	3	1957	1954	Lotgi1|228255	Lotgi1|228255	2020	nd	L	433275563258.232
REGION	biased	3699	3777	78	Lotgi1|228255	Lotgi1|228255	2020	nd	K	3494060.09783368
REGION	biased	266	378	112	Lotgi1|228255	Lotgi1|228255	2020	nd	G	1387732.44518457
REGION	biased	3503	3534	31	Lotgi1|228255	Lotgi1|228255	2020	nd	P	1158077.59119861
REGION	biased	501	571	70	Lotgi1|228255	Lotgi1|228255	2020	nd	T	287769.784172662
REGION	biased	1709	2599	890	Lotgi1|228255	Lotgi1|228255	2020	nd	A	212675.457252233
REGION	biased	2379	2446	67	Lotgi1|228255	Lotgi1|228255	2020	nd	P	117910.6237472
REGION	biased	43	859	816	Lotgi1|228405	Lotgi1|228405	2020	nd	R	1.03745201784417e+134
REGION	biased	35	855	820	Lotgi1|228405	Lotgi1|228405	2020	nd	G	2.20555800617556e+60
REGION	biased	112	860	748	Lotgi1|228405	Lotgi1|228405	2020	nd	K	5.42299349240781e+53
REGION	biased	28	99	71	Lotgi1|228405	Lotgi1|228405	2020	nd	T	54884.7420417124
REGION	biased	40	860	820	Lotgi1|228405	Lotgi1|228405	2020	nd	RGK	Inf
REGION	biased	28	107	79	Lotgi1|228405	Lotgi1|228405	2020	nd	TS	2157031.92407248
REGION	biased	42	71	29	Lotgi1|229390	Lotgi1|229390	2020	nd	D	30883.2612723904
REGION	biased	337	373	36	Lotgi1|229906	Lotgi1|229906	2020	nd	A	119474.3130227
REGION	biased	289	373	84	Lotgi1|229906	Lotgi1|229906	2020	nd	AQ	1008471.15772489
REGION	biased	199	372	173	Lotgi1|231199	Lotgi1|231199	2020	nd	K	282087447108.604
REGION	biased	177	231	54	Lotgi1|231199	Lotgi1|231199	2020	nd	E	48216.0077145612
REGION	biased	255	286	31	Lotgi1|231199	Lotgi1|231199	2020	nd	P	16064.2570281125
REGION	biased	185	214	29	Lotgi1|231199	Lotgi1|231199	2020	nd	A	13706.1403508772
REGION	biased	177	372	195	Lotgi1|231199	Lotgi1|231199	2020	nd	KE	2115059221658.21
REGION	biased	330	408	78	Lotgi1|232269	Lotgi1|232269	2020	nd	Q	487329434.697856
REGION	biased	45	472	427	Lotgi1|232269	Lotgi1|232269	2020	nd	L	82644628.0991735
REGION	biased	84	417	333	Lotgi1|232269	Lotgi1|232269	2020	nd	I	3418803.41880342
REGION	biased	49	82	33	Lotgi1|232269	Lotgi1|232269	2020	nd	C	1208021.2611742
REGION	biased	118	409	291	Lotgi1|232269	Lotgi1|232269	2020	nd	QLIY	1.54918667699458e+23
REGION	biased	91	350	259	Lotgi1|234325	Lotgi1|234325	2020	nd	V	48100.0481000481
REGION	biased	367	481	114	Lotgi1|234325	Lotgi1|234325	2020	nd	K	10820.1687946332
REGION	biased	90	356	266	Lotgi1|234325	Lotgi1|234325	2020	nd	VD	155933.260564478
REGION	biased	393	445	52	Lotgi1|234325	Lotgi1|234325	2020	nd	KAH	521648408.972353
REGION	biased	194	862	668	Lotgi1|234670	Lotgi1|234670	2020	nd	Q	3.74953130858643e+32
REGION	biased	420	551	131	Lotgi1|234670	Lotgi1|234670	2020	nd	P	2223210.31569587
REGION	biased	14	125	111	Lotgi1|234670	Lotgi1|234670	2020	nd	K	47214.3531633617
REGION	biased	436	506	70	Lotgi1|234670	Lotgi1|234670	2020	nd	H	21523.8915195867
REGION	biased	95	185	90	Lotgi1|234670	Lotgi1|234670	2020	nd	D	18775.8167480285
REGION	biased	63	98	35	Lotgi1|234670	Lotgi1|234670	2020	nd	Q	14048.8901376791
REGION	biased	279	540	261	Lotgi1|234670	Lotgi1|234670	2020	nd	T	12166.9302834895
REGION	biased	420	654	234	Lotgi1|234670	Lotgi1|234670	2020	nd	PHS	1681802892.70098
REGION	biased	14	185	171	Lotgi1|234670	Lotgi1|234670	2020	nd	KDQ	156054.93133583
REGION	biased	45	303	258	Lotgi1|235699	Lotgi1|235699	2020	nd	V	22799.8176014592
REGION	biased	85	223	138	Lotgi1|235699	Lotgi1|235699	2020	nd	L	20165.355918532
REGION	biased	50	303	253	Lotgi1|235699	Lotgi1|235699	2020	nd	VLFI	135372952484.094
REGION	biased	44	117	73	Lotgi1|238070	Lotgi1|238070	2020	nd	C	1000500.25012506
REGION	biased	63	127	64	Lotgi1|239347	Lotgi1|239347	2020	nd	H	43327.5563258232
REGION	biased	59	127	68	Lotgi1|239347	Lotgi1|239347	2020	nd	HG	1083306.25067707
REGION	biased	101	232	131	Lotgi1|74980	Lotgi1|74980	2020	nd	V	67294.7510094213
REGION	biased	64	232	168	Lotgi1|74980	Lotgi1|74980	2020	nd	VA	471920.71731949
REGION	biased	1	132	131	Lotgi1|78054	Lotgi1|78054	2020	nd	C	1.52835090936879e+15
REGION	biased	90	181	91	Lotgi1|84186	Lotgi1|84186	2020	nd	P	7898894.15481833
REGION	biased	4	103	99	Lotgi1|84186	Lotgi1|84186	2020	nd	C	1922337.56247597
REGION	biased	147	203	56	Lotgi1|84186	Lotgi1|84186	2020	nd	S	184433.788270011
REGION	biased	4	181	177	Lotgi1|84186	Lotgi1|84186	2020	nd	PC	26824034.3347639
REGION	biased	13	104	91	Lotgi1|89339	Lotgi1|89339	2020	nd	E	383877.159309021
REGION	biased	4	104	100	Lotgi1|89339	Lotgi1|89339	2020	nd	EK	39556962.0253165
REGION	biased	236	267	31	Lotgi1|91538	Lotgi1|91538	2020	nd	A	60313.630880579
REGION	biased	91	452	361	Lotgi1|92538	Lotgi1|92538	2020	nd	A	48971.5964740451
REGION	biased	229	392	163	Lotgi1|92538	Lotgi1|92538	2020	nd	L	38446.7512495194
REGION	biased	229	360	131	Lotgi1|92538	Lotgi1|92538	2020	nd	AL	274122.807017544
REGION	biased	120	172	52	Lotgi1|92759	Lotgi1|92759	2020	nd	F	108495.171964848
REGION	biased	387	416	29	Lotgi1|92759	Lotgi1|92759	2020	nd	N	53447.3543559594
REGION	biased	404	464	60	Lotgi1|92759	Lotgi1|92759	2020	nd	Q	37622.2723852521
REGION	biased	55	149	94	Lotgi1|92759	Lotgi1|92759	2020	nd	W	11634.6713205352
REGION	biased	6	303	297	Lotgi1|92759	Lotgi1|92759	2020	nd	FWL	49900199.6007984
REGION	biased	396	462	66	Lotgi1|92759	Lotgi1|92759	2020	nd	NQ	508388.408744281
