# Supplementary material for: ProminTools: shedding light on proteins of unknown function in biomineralization with user friendly tools illustrated using mollusc shell matrix protein sequences
Source: PeerJ. 2020 Sep 11;8:e9852. doi: 10.7717/peerj.9852 (PMC7489238; doi:10.7717/peerj.9852)
Supplement: Supplemental Information 4 [file peerj-08-9852-s004.zip › Seq_properties/SPneg1_pvals.txt]

protein	type	residues	inverse pval
Lotgi1|116962	whole	E	115141.047783535
Lotgi1|116962	whole	L	45187.5282422052
Lotgi1|122890	whole	C	39215686.2745098
Lotgi1|122890	whole	F	3094059.40594059
Lotgi1|124809	whole	L	710227272.727273
Lotgi1|124809	whole	Y	1726817475.39285
Lotgi1|125908	whole	Q	1992031872509.96
Lotgi1|128397	whole	T	3387533875338.75
Lotgi1|128397	whole	Y	2.00561572402728e+49
Lotgi1|140833	whole	G	82644.6280991735
Lotgi1|143748	whole	F	29163021.2890055
Lotgi1|143748	whole	S	1038205980.06645
Lotgi1|143748	whole	T	609384.521633151
Lotgi1|143800	whole	C	382995.021064726
Lotgi1|146696	whole	H	1255650426921.15
Lotgi1|146696	whole	T	1.61368404066484e+18
Lotgi1|146696	whole	W	6207324.64307883
Lotgi1|154836	whole	A	587544065804.935
Lotgi1|154836	whole	D	2.60960334029228e+72
Lotgi1|154836	whole	E	38550501.156515
Lotgi1|154836	whole	G	2071251.03562552
Lotgi1|156666	whole	A	6531678641410.84
Lotgi1|156666	whole	T	2129471890.97104
Lotgi1|158275	whole	L	2373042.24015187
Lotgi1|158275	whole	N	22341.3762287757
Lotgi1|159224	whole	I	11970.3136222169
Lotgi1|159224	whole	N	3.14169022934339e+20
Lotgi1|159224	whole	P	328839.197632358
Lotgi1|159224	whole	Y	12359411.6920035
Lotgi1|161356	whole	G	3003003003.003
Lotgi1|161356	whole	M	1445504.48106389
Lotgi1|161356	whole	P	3.18775900541919e+23
Lotgi1|161356	whole	Q	12943308309603.9
Lotgi1|162898	whole	M	4.05022276225192e+46
Lotgi1|162898	whole	T	2776235424.76402
Lotgi1|162898	whole	W	3759398496240.6
Lotgi1|171448	whole	C	988142.292490119
Lotgi1|175429	whole	Y	24148.7563390485
Lotgi1|175656	whole	P	3377237.41979061
Lotgi1|175656	whole	R	14507.4713477441
Lotgi1|176993	whole	I	17307026.652821
Lotgi1|176993	whole	T	262398.320650748
Lotgi1|217710	whole	R	2.31642344220524e+15
Lotgi1|228255	whole	A	28232.6369282891
Lotgi1|228255	whole	L	4050222762.25192
Lotgi1|228255	whole	S	34602.0761245675
Lotgi1|228405	whole	G	5.76368876080692e+57
Lotgi1|228405	whole	K	2.56476019492177e+51
Lotgi1|228405	whole	R	1.06826193782716e+128
Lotgi1|231199	whole	K	486618.00486618
Lotgi1|232269	whole	L	4737091.42586452
Lotgi1|232269	whole	Q	153917.192550408
Lotgi1|234670	whole	Q	5.58035714285714e+27
Lotgi1|238070	whole	C	45454.5454545454
Lotgi1|74980	whole	V	20790.0207900208
Lotgi1|78054	whole	C	1.52835090936879e+15
Lotgi1|89339	whole	E	48449.6124031008
Lotgi1|103588	region	E	19080.3281816447
Lotgi1|103588	region	EP	1683501.68350168
Lotgi1|105579	region	VF	102501.02501025
Lotgi1|106321	region	C	23781.2128418549
Lotgi1|106321	region	N	13743.8152831226
Lotgi1|106321	region	CN	332778.702163062
Lotgi1|114998	region	T	13453.5180949818
Lotgi1|114998	region	TW	632111.251580278
Lotgi1|116962	region	E	1446131597.97542
Lotgi1|116962	region	Q	19988007.1956826
Lotgi1|116962	region	L	3368137.42000674
Lotgi1|116962	region	P	2770083.10249307
Lotgi1|116962	region	A	1572574.30413587
Lotgi1|116962	region	S	15691.1972383493
Lotgi1|116962	region	EQLSKA	1.12828613336342e+22
Lotgi1|118238	region	Y	97943.1929480901
Lotgi1|118238	region	P	10164.667615369
Lotgi1|118238	region	YHDP	46082949.3087558
Lotgi1|122890	region	C	362056480.811006
Lotgi1|122890	region	F	5045408.67810293
Lotgi1|122890	region	N	23180.3430690774
Lotgi1|122890	region	CFNVT	1.51722045213169e+29
Lotgi1|123129	region	W	12729.1242362525
Lotgi1|123262	region	GM	1067349.7705198
Lotgi1|124809	region	Y	4430660168.36509
Lotgi1|124809	region	L	1568381430.36386
Lotgi1|124809	region	YL	3.7243947858473e+19
Lotgi1|125908	region	Q	4161464835622.14
Lotgi1|127530	region	F	36778.2272894446
Lotgi1|128397	region	Y	2.00561572402728e+49
Lotgi1|128397	region	T	13224014810896.6
Lotgi1|128397	region	L	14524.3282498184
Lotgi1|128397	region	YTL	1.96309383588536e+62
Lotgi1|131218	region	R	40420.3718674212
Lotgi1|131218	region	E	27601.4352746343
Lotgi1|131218	region	REN	1586042.82315623
Lotgi1|131218	region	PS	1816200.50853614
Lotgi1|140833	region	D	2985074.62686567
Lotgi1|140833	region	H	279876.854184159
Lotgi1|140833	region	S	78926.5982636148
Lotgi1|140833	region	G	69013.1124913734
Lotgi1|140833	region	T	50251.256281407
Lotgi1|140833	region	Y	11349.4495516967
Lotgi1|140833	region	DHG	592768227622.999
Lotgi1|140833	region	TF	134264.232008593
Lotgi1|140833	region	DHY	298329.355608592
Lotgi1|142302	region	I	173611.111111111
Lotgi1|143748	region	S	1219066195.2944
Lotgi1|143748	region	F	61804697.1569839
Lotgi1|143748	region	T	5002501.25062531
Lotgi1|143748	region	SFT	8.27129859387924e+24
Lotgi1|143800	region	C	536480.686695279
Lotgi1|145536	region	S	164068.908941756
Lotgi1|146696	region	T	1.28188693757211e+19
Lotgi1|146696	region	H	19857029388403.5
Lotgi1|146696	region	W	632511068.943707
Lotgi1|146696	region	P	43687.1996505024
Lotgi1|146696	region	THWP	6.35727908455181e+44
Lotgi1|151934	region	R	12830.3823453939
Lotgi1|151934	region	RF	687285.223367698
Lotgi1|153206	region	R	38095.2380952381
Lotgi1|154334	region	A	11478420.5693297
Lotgi1|154334	region	P	10584.250635055
Lotgi1|154836	region	D	1.04558762024258e+74
Lotgi1|154836	region	A	64061499039077.5
Lotgi1|154836	region	E	1788588803.43409
Lotgi1|154836	region	G	28587764.436821
Lotgi1|154836	region	DAEG	7.74593338497289e+116
Lotgi1|156666	region	A	3.69276218611521e+53
Lotgi1|156666	region	T	717875089734386
Lotgi1|156666	region	S	15605493.133583
Lotgi1|156666	region	I	109649.122807018
Lotgi1|156666	region	TS	1.51492198151795e+18
Lotgi1|156843	region	CG	36010.0828231905
Lotgi1|158275	region	L	14718869.5908154
Lotgi1|158275	region	N	1068604.40265014
Lotgi1|158275	region	S	64308.6816720257
Lotgi1|158275	region	C	18971.7321191425
Lotgi1|158275	region	LNSCF	3.46380325597506e+16
Lotgi1|158275	region	YW	43668.1222707424
Lotgi1|158497	region	K	1241773.25220415
Lotgi1|158497	region	KER	162390386.48912
Lotgi1|159224	region	N	1.62972620599739e+21
Lotgi1|159224	region	Y	95602294.4550669
Lotgi1|159224	region	P	2151925.9737465
Lotgi1|159224	region	I	22825.8388495777
Lotgi1|159224	region	NYPIA	6.23830318153462e+51
Lotgi1|161356	region	P	5.175983436853e+37
Lotgi1|161356	region	G	4.36109899694723e+22
Lotgi1|161356	region	Q	1.67588402882521e+19
Lotgi1|161356	region	M	197122018529.47
Lotgi1|161356	region	E	7434944237.91822
Lotgi1|161356	region	K	329706561.160567
Lotgi1|161356	region	D	40650406.504065
Lotgi1|161356	region	PGQM	9.34579439252337e+93
Lotgi1|161356	region	EKD	2.35017626321974e+21
Lotgi1|162898	region	M	8.07102502017756e+46
Lotgi1|162898	region	W	17188037126160.2
Lotgi1|162898	region	T	3113325031.13325
Lotgi1|162898	region	MWT	1.24486493215486e+63
Lotgi1|163822	region	G	65573.7704918033
Lotgi1|163822	region	FGM	100735.368187771
Lotgi1|166492	region	K	54377.3790103317
Lotgi1|166492	region	KDQ	3160556.25790139
Lotgi1|166943	region	S	10160536.4763259
Lotgi1|167579	region	WYD	22482014.3884892
Lotgi1|167885	region	S	10327377.8787566
Lotgi1|167885	region	Q	143492.610130578
Lotgi1|167885	region	E	121270.919233568
Lotgi1|167885	region	T	28636.8843069874
Lotgi1|167885	region	K	16355.9044815178
Lotgi1|167885	region	SQTP	11232168931820.7
Lotgi1|167885	region	EK	502008032.128514
Lotgi1|169345	region	T	24981.264051961
Lotgi1|170742	region	A	1380452788514.63
Lotgi1|170742	region	N	479616.306954436
Lotgi1|170742	region	NVR	914076782.449726
Lotgi1|170742	region	EK	245158.12699191
Lotgi1|171448	region	C	610873549.175321
Lotgi1|171572	region	N	355239786.856128
Lotgi1|171572	region	R	76219.5121951219
Lotgi1|171572	region	P	15250.8769254232
Lotgi1|171572	region	S	11971.7466778403
Lotgi1|171572	region	RPS	6086427.26719416
Lotgi1|172362	region	N	11371.3895838071
Lotgi1|172362	region	MW	4325259.51557093
Lotgi1|172928	region	C	80710.2502017756
Lotgi1|172928	region	CR	1934610.17604953
Lotgi1|174009	region	A	118105586.394236
Lotgi1|174009	region	YE	10398.2530934803
Lotgi1|175368	region	P	45516613.5639508
Lotgi1|175368	region	S	102690.490860546
Lotgi1|175429	region	C	2938583.6027035
Lotgi1|175429	region	H	108754.758020663
Lotgi1|175429	region	T	34928.3967865875
Lotgi1|175429	region	D	21190.9302818394
Lotgi1|175429	region	S	13278.4490771478
Lotgi1|175429	region	HTDYI	14182385477237.3
Lotgi1|175429	region	SYVQ	685871.056241427
Lotgi1|175656	region	S	43478260.8695652
Lotgi1|175656	region	P	16121231.662099
Lotgi1|175656	region	P	3111387.67890479
Lotgi1|175656	region	R	74515.6482861401
Lotgi1|175656	region	T	68493.1506849315
Lotgi1|175656	region	Q	35211.2676056338
Lotgi1|175656	region	SP	4063388866314.51
Lotgi1|175656	region	PRTQH	278086763070078
Lotgi1|175816	region	E	50916.4969450102
Lotgi1|175816	region	R	24679.1707798618
Lotgi1|175816	region	RG	780031.20124805
Lotgi1|175893	region	KENFH	216262975.778547
Lotgi1|176234	region	S	3215434.08360129
Lotgi1|176234	region	S	16257.5191025849
Lotgi1|176234	region	D	12350.2531801902
Lotgi1|176234	region	SDX	1204529.0291496
Lotgi1|176993	region	IT	22507314877335.1
Lotgi1|176993	region	I	243249817.562637
Lotgi1|176993	region	T	394632.991318074
Lotgi1|181461	region	I	14669.2093296171
Lotgi1|185777	region	E	72516.3161711385
Lotgi1|185777	region	S	72046.1095100864
Lotgi1|185777	region	C	45351.4739229025
Lotgi1|185777	region	ECK	44130626.6548985
Lotgi1|185777	region	SE	4349717.26837756
Lotgi1|190525	region	LE	458295.142071494
Lotgi1|200332	region	F	217580.504786771
Lotgi1|203131	region	F	90171.3255184851
Lotgi1|203131	region	FGA	205549845.837616
Lotgi1|213318	region	VH	187582.06715438
Lotgi1|215606	region	K	27925.1605696733
Lotgi1|215606	region	KE	866551.126516465
Lotgi1|217710	region	R	1.9952114924182e+18
Lotgi1|217710	region	E	1242081.72897777
Lotgi1|217710	region	K	425531.914893617
Lotgi1|217710	region	REKD	2.80662363177098e+23
Lotgi1|225892	region	A	13404.8257372654
Lotgi1|225892	region	AM	245338.567222767
Lotgi1|228255	region	E	55248.6187845304
Lotgi1|228255	region	P	20449.8977505112
Lotgi1|228255	region	A	16265.4521795706
Lotgi1|228255	region	S	16257.5191025849
Lotgi1|228255	region	A	13706.1403508772
Lotgi1|228255	region	P	10248.0016396803
Lotgi1|228255	region	PA	5488474.20417124
Lotgi1|228255	region	ASG	3101736.97270472
Lotgi1|228255	region	EQ	142959.256611866
Lotgi1|228255	region	TR	13173.4949282045
Lotgi1|228255	region	S	8.59845227858985e+16
Lotgi1|228255	region	L	433275563258.232
Lotgi1|228255	region	K	3494060.09783368
Lotgi1|228255	region	G	1387732.44518457
Lotgi1|228255	region	P	1158077.59119861
Lotgi1|228255	region	T	287769.784172662
Lotgi1|228255	region	A	212675.457252233
Lotgi1|228255	region	P	117910.6237472
Lotgi1|228405	region	R	1.03745201784417e+134
Lotgi1|228405	region	G	2.20555800617556e+60
Lotgi1|228405	region	K	5.42299349240781e+53
Lotgi1|228405	region	T	54884.7420417124
Lotgi1|228405	region	RGK	Inf
Lotgi1|228405	region	TS	2157031.92407248
Lotgi1|229390	region	D	30883.2612723904
Lotgi1|229906	region	A	119474.3130227
Lotgi1|229906	region	AQ	1008471.15772489
Lotgi1|231199	region	K	282087447108.604
Lotgi1|231199	region	E	48216.0077145612
Lotgi1|231199	region	P	16064.2570281125
Lotgi1|231199	region	A	13706.1403508772
Lotgi1|231199	region	KE	2115059221658.21
Lotgi1|232269	region	Q	487329434.697856
Lotgi1|232269	region	L	82644628.0991735
Lotgi1|232269	region	I	3418803.41880342
Lotgi1|232269	region	C	1208021.2611742
Lotgi1|232269	region	QLIY	1.54918667699458e+23
Lotgi1|234325	region	V	48100.0481000481
Lotgi1|234325	region	K	10820.1687946332
Lotgi1|234325	region	VD	155933.260564478
Lotgi1|234325	region	KAH	521648408.972353
Lotgi1|234670	region	Q	3.74953130858643e+32
Lotgi1|234670	region	P	2223210.31569587
Lotgi1|234670	region	K	47214.3531633617
Lotgi1|234670	region	H	21523.8915195867
Lotgi1|234670	region	D	18775.8167480285
Lotgi1|234670	region	Q	14048.8901376791
Lotgi1|234670	region	T	12166.9302834895
Lotgi1|234670	region	PHS	1681802892.70098
Lotgi1|234670	region	KDQ	156054.93133583
Lotgi1|235699	region	V	22799.8176014592
Lotgi1|235699	region	L	20165.355918532
Lotgi1|235699	region	VLFI	135372952484.094
Lotgi1|238070	region	C	1000500.25012506
Lotgi1|239347	region	H	43327.5563258232
Lotgi1|239347	region	HG	1083306.25067707
Lotgi1|74980	region	V	67294.7510094213
Lotgi1|74980	region	VA	471920.71731949
Lotgi1|78054	region	C	1.52835090936879e+15
Lotgi1|84186	region	P	7898894.15481833
Lotgi1|84186	region	C	1922337.56247597
Lotgi1|84186	region	S	184433.788270011
Lotgi1|84186	region	PC	26824034.3347639
Lotgi1|89339	region	E	383877.159309021
Lotgi1|89339	region	EK	39556962.0253165
Lotgi1|91538	region	A	60313.630880579
Lotgi1|92538	region	A	48971.5964740451
Lotgi1|92538	region	L	38446.7512495194
Lotgi1|92538	region	AL	274122.807017544
Lotgi1|92759	region	F	108495.171964848
Lotgi1|92759	region	N	53447.3543559594
Lotgi1|92759	region	Q	37622.2723852521
Lotgi1|92759	region	W	11634.6713205352
Lotgi1|92759	region	FWL	49900199.6007984
Lotgi1|92759	region	NQ	508388.408744281
