# Supplementary material for: ProminTools: shedding light on proteins of unknown function in biomineralization with user friendly tools illustrated using mollusc shell matrix protein sequences
Source: PeerJ. 2020 Sep 11;8:e9852. doi: 10.7717/peerj.9852 (PMC7489238; doi:10.7717/peerj.9852)
Supplement: Supplemental Information 4 [file peerj-08-9852-s004.zip › Seq_properties/SPneg1_chargedclus_POI_summary.txt]

name	number_pos_clusters	len_pos_cluster	percent_pos_cluster	number_neg_cluster	len_neg_clusters	percent_neg_clusters
Lotgi1|171448	0	0	0	0	0	0
Lotgi1|78054	0	0	0	0	0	0
Lotgi1|228255	0	0	0	0	0	0
Lotgi1|231199	0	0	0	0	0	0
Lotgi1|89339	0	0	0	0	0	0
Lotgi1|91538	0	0	0	0	0	0
Lotgi1|239347	0	0	0	0	0	0
Lotgi1|103588	0	0	0	1	19	6.71378091872792
Lotgi1|167579	0	0	0	0	0	0
Lotgi1|159224	0	0	0	0	0	0
Lotgi1|153206	0	0	0	0	0	0
Lotgi1|212354	0	0	0	0	0	0
Lotgi1|234670	0	0	0	0	0	0
Lotgi1|223508	0	0	0	0	0	0
Lotgi1|146696	0	0	0	0	0	0
Lotgi1|238070	0	0	0	0	0	0
Lotgi1|174009	0	0	0	0	0	0
Lotgi1|109548	0	0	0	0	0	0
Lotgi1|172362	0	0	0	0	0	0
Lotgi1|166459	0	0	0	0	0	0
Lotgi1|170742	0	0	0	0	0	0
Lotgi1|158799	0	0	0	0	0	0
Lotgi1|154334	0	0	0	0	0	0
Lotgi1|131218	0	0	0	0	0	0
Lotgi1|127530	0	0	0	0	0	0
Lotgi1|151934	0	0	0	0	0	0
Lotgi1|229906	0	0	0	0	0	0
Lotgi1|175816	0	0	0	0	0	0
Lotgi1|146206	0	0	0	0	0	0
Lotgi1|190525	0	0	0	0	0	0
Lotgi1|92538	0	0	0	0	0	0
Lotgi1|163822	0	0	0	0	0	0
Lotgi1|128397	0	0	0	0	0	0
Lotgi1|114998	0	0	0	0	0	0
Lotgi1|145536	0	0	0	0	0	0
Lotgi1|163161	0	0	0	0	0	0
Lotgi1|235611	0	0	0	0	0	0
Lotgi1|217710	0	0	0	0	0	0
Lotgi1|181461	0	0	0	0	0	0
Lotgi1|143748	0	0	0	0	0	0
Lotgi1|105898	0	0	0	0	0	0
Lotgi1|176993	0	0	0	0	0	0
Lotgi1|158275	0	0	0	0	0	0
Lotgi1|176443	0	0	0	0	0	0
Lotgi1|124809	0	0	0	0	0	0
Lotgi1|229390	0	0	0	0	0	0
Lotgi1|215606	0	0	0	0	0	0
Lotgi1|169345	0	0	0	0	0	0
Lotgi1|110513	0	0	0	0	0	0
Lotgi1|84186	0	0	0	0	0	0
Lotgi1|128562	0	0	0	0	0	0
Lotgi1|122890	0	0	0	0	0	0
Lotgi1|156843	0	0	0	0	0	0
Lotgi1|232269	0	0	0	0	0	0
Lotgi1|108794	0	0	0	0	0	0
Lotgi1|156666	0	0	0	0	0	0
Lotgi1|105579	0	0	0	0	0	0
Lotgi1|116962	0	0	0	0	0	0
Lotgi1|118238	0	0	0	0	0	0
Lotgi1|167885	0	0	0	0	0	0
Lotgi1|203131	0	0	0	0	0	0
Lotgi1|142302	0	0	0	0	0	0
Lotgi1|176234	0	0	0	0	0	0
Lotgi1|166943	0	0	0	0	0	0
Lotgi1|175656	0	0	0	0	0	0
Lotgi1|79473	0	0	0	0	0	0
Lotgi1|158497	0	0	0	0	0	0
Lotgi1|140833	0	0	0	0	0	0
Lotgi1|172928	0	0	0	0	0	0
Lotgi1|106321	0	0	0	0	0	0
Lotgi1|228405	0	0	0	0	0	0
Lotgi1|74980	0	0	0	0	0	0
Lotgi1|175429	0	0	0	0	0	0
Lotgi1|166492	0	0	0	0	0	0
Lotgi1|235699	0	0	0	0	0	0
Lotgi1|73285	0	0	0	0	0	0
Lotgi1|125908	0	0	0	0	0	0
Lotgi1|114931	0	0	0	0	0	0
Lotgi1|225892	0	0	0	0	0	0
Lotgi1|154836	0	0	0	0	0	0
Lotgi1|233161	0	0	0	0	0	0
Lotgi1|239065	0	0	0	0	0	0
Lotgi1|78353	0	0	0	0	0	0
Lotgi1|161356	1	19	3.63288718929254	0	0	0
Lotgi1|175368	0	0	0	0	0	0
Lotgi1|185777	0	0	0	0	0	0
Lotgi1|143800	0	0	0	0	0	0
Lotgi1|148173	0	0	0	0	0	0
Lotgi1|92759	1	19	3.8	0	0	0
Lotgi1|86292	0	0	0	0	0	0
Lotgi1|123262	0	0	0	0	0	0
Lotgi1|200332	0	0	0	0	0	0
Lotgi1|234325	0	0	0	0	0	0
Lotgi1|148393	0	0	0	0	0	0
Lotgi1|175893	0	0	0	0	0	0
Lotgi1|162898	0	0	0	0	0	0
Lotgi1|213318	0	0	0	0	0	0
Lotgi1|171572	0	0	0	0	0	0
Lotgi1|123158	0	0	0	0	0	0
Lotgi1|123129	0	0	0	0	0	0
