# Supplementary material for: ProminTools: shedding light on proteins of unknown function in biomineralization with user friendly tools illustrated using mollusc shell matrix protein sequences
Source: PeerJ. 2020 Sep 11;8:e9852. doi: 10.7717/peerj.9852 (PMC7489238; doi:10.7717/peerj.9852)
Supplement: Supplemental Information 4 [file peerj-08-9852-s004.zip › Seq_properties/SPneg1_AAenrich.txt]

A	1.08817635270541	0.0881763527054108
C	0.875	-0.125
D	1.03076923076923	0.0307692307692307
E	0.982343499197432	-0.0176565008025683
F	0.957244655581948	-0.0427553444180522
G	1.03260869565217	0.032608695652174
H	0.979338842975207	-0.0206611570247934
I	0.956589147286822	-0.0434108527131784
K	0.98140200286123	-0.0185979971387698
L	1.039637599094	0.0396375990939978
M	1.05172413793103	0.0517241379310346
N	0.930275229357798	-0.0697247706422018
P	1.01762114537445	0.0176211453744492
Q	0.977886977886978	-0.0221130221130221
R	1.10691823899371	0.106918238993711
S	0.956304619225968	-0.0436953807740325
T	1.00988467874794	0.00988467874794075
V	0.969354838709677	-0.0306451612903226
W	1.08108108108108	0.0810810810810811
Y	1.00547945205479	0.00547945205479468
