# Supplementary material for: ProminTools: shedding light on proteins of unknown function in biomineralization with user friendly tools illustrated using mollusc shell matrix protein sequences
Source: PeerJ. 2020 Sep 11;8:e9852. doi: 10.7717/peerj.9852 (PMC7489238; doi:10.7717/peerj.9852)
Supplement: Supplemental Information 4 [file peerj-08-9852-s004.zip › Seq_properties/SPneg1_Proteome_disorder_summary.txt]

name	disordered_length	disordered_percent	number_dis_regions
Lotgi1|51275	657	33.1985851440121	21
Lotgi1|51280	527	27.011788826243	26
Lotgi1|51305	290	16.6379804934022	31
Lotgi1|51396	369	29.1239147592739	16
Lotgi1|51526	121	15.1819322459222	21
Lotgi1|51557	70	11.2540192926045	7
Lotgi1|51609	320	39.1676866585067	14
Lotgi1|51613	292	45.5538221528861	10
Lotgi1|51628	17	4.80225988700565	5
Lotgi1|51656	35	11.7056856187291	4
Lotgi1|51683	136	17.0639899623588	18
Lotgi1|51697	574	57.8629032258064	13
Lotgi1|51710	151	18.7112763320942	13
Lotgi1|51730	367	35.8048780487805	17
Lotgi1|51876	174	22.6267880364109	13
Lotgi1|51898	282	46.0032626427406	13
Lotgi1|51941	64	6.5439672801636	10
Lotgi1|51965	72	9.102402022756	18
Lotgi1|52002	245	41.6666666666667	10
Lotgi1|52062	195	24.4360902255639	21
Lotgi1|52083	88	22.1105527638191	8
Lotgi1|52132	313	39.0761548064919	7
Lotgi1|52159	13	4.10094637223975	4
Lotgi1|52211	23	3.9451114922813	4
Lotgi1|52276	117	19.3069306930693	12
Lotgi1|52339	62	17.7650429799427	4
Lotgi1|52363	637	88.1051175656985	8
Lotgi1|52385	17	5.24691358024691	5
Lotgi1|52425	19	5.70570570570571	4
Lotgi1|52443	120	24.948024948025	8
Lotgi1|52457	199	31.4375987361769	15
Lotgi1|52465	502	72.6483357452967	7
Lotgi1|52481	19	5.88235294117647	3
Lotgi1|52500	142	20.2567760342368	12
Lotgi1|52541	16	7.76699029126214	3
Lotgi1|52553	227	33.7295690936107	8
Lotgi1|52666	68	18.6813186813187	5
Lotgi1|52745	199	33.1114808652246	16
Lotgi1|52845	52	14.5658263305322	6
Lotgi1|52941	70	21.3414634146341	5
Lotgi1|53010	156	41.1609498680739	8
Lotgi1|53028	4	2.22222222222222	4
Lotgi1|53031	58	8.7218045112782	7
Lotgi1|53058	14	3.60824742268041	3
Lotgi1|53152	35	5.95238095238095	7
Lotgi1|53199	59	8.80597014925373	5
Lotgi1|53229	11	6.83229813664596	2
Lotgi1|53273	35	10.5105105105105	4
Lotgi1|53299	272	58.7473002159827	6
Lotgi1|53303	67	14.8558758314856	10
Lotgi1|53326	21	7.69230769230769	3
Lotgi1|53377	25	6.1576354679803	5
Lotgi1|53406	119	21.6363636363636	7
Lotgi1|53412	53	11.3733905579399	6
Lotgi1|53462	102	34.2281879194631	4
Lotgi1|53476	79	20.7894736842105	5
Lotgi1|53477	141	29.559748427673	10
Lotgi1|53518	107	23.9373601789709	9
Lotgi1|53521	29	10.7806691449814	6
Lotgi1|53528	103	23.0425055928412	9
Lotgi1|53531	349	61.1208406304728	8
Lotgi1|53545	325	61.787072243346	9
Lotgi1|53590	157	56.6787003610108	6
Lotgi1|53596	131	36.2880886426593	11
Lotgi1|53633	135	36.4864864864865	8
Lotgi1|53634	43	11.1979166666667	8
Lotgi1|53687	23	7.3482428115016	5
Lotgi1|53739	76	19.2893401015228	5
Lotgi1|53741	33	7.53424657534247	5
Lotgi1|53767	422	72.0136518771331	6
Lotgi1|53774	206	53.7859007832898	5
Lotgi1|53893	48	52.1739130434783	4
Lotgi1|53959	48	12.3711340206186	7
Lotgi1|53969	20	6.99300699300699	3
Lotgi1|53984	46	17.8988326848249	3
Lotgi1|54044	61	16.4864864864865	7
Lotgi1|54048	146	29.7959183673469	7
Lotgi1|54049	23	7.84982935153584	4
Lotgi1|54062	76	17.8823529411765	6
Lotgi1|54095	37	12.9824561403509	7
Lotgi1|54111	47	16.7259786476868	6
Lotgi1|54120	21	8.71369294605809	6
Lotgi1|54193	22	6.25	8
Lotgi1|54202	15	7.89473684210526	5
Lotgi1|54242	13	4.54545454545455	3
Lotgi1|54271	51	11.8055555555556	8
Lotgi1|54296	11	3.41614906832298	3
Lotgi1|54302	20	6.84931506849315	7
Lotgi1|54316	131	44.5578231292517	7
Lotgi1|54372	53	16.7192429022082	7
Lotgi1|54380	57	18.8118811881188	6
Lotgi1|54386	52	15.9509202453988	5
Lotgi1|54396	237	67.5213675213675	7
Lotgi1|54435	120	47.244094488189	3
Lotgi1|54531	15	11.4503816793893	1
Lotgi1|54546	8	2.82685512367491	3
Lotgi1|54577	221	85.6589147286822	2
Lotgi1|54612	71	20.9439528023599	10
Lotgi1|54637	201	66.3366336633663	5
Lotgi1|54679	131	35.3099730458221	6
Lotgi1|54688	8	3.68663594470046	2
Lotgi1|54709	30	11.2781954887218	5
Lotgi1|54746	39	13.5416666666667	5
Lotgi1|54803	16	5.49828178694158	7
Lotgi1|54849	110	37.8006872852234	9
Lotgi1|54854	350	99.7150997150997	1
Lotgi1|54957	101	34.3537414965986	7
Lotgi1|55033	24	12.2448979591837	3
Lotgi1|55038	73	20.9770114942529	6
Lotgi1|55047	27	9.18367346938776	4
Lotgi1|55123	57	20.9558823529412	7
Lotgi1|55132	126	50.6024096385542	5
Lotgi1|55162	29	12.7753303964758	6
Lotgi1|55210	106	44.3514644351464	7
Lotgi1|55220	35	36.4583333333333	2
Lotgi1|55278	43	17.0634920634921	7
Lotgi1|55307	144	53.1365313653137	5
Lotgi1|55346	13	7.22222222222222	2
Lotgi1|55380	11	4.45344129554656	3
Lotgi1|55406	33	12.2676579925651	5
Lotgi1|55421	28	10.4089219330855	5
Lotgi1|55422	24	12.2448979591837	4
Lotgi1|55425	114	58.7628865979381	6
Lotgi1|55450	51	23.6111111111111	5
Lotgi1|55477	197	82.7731092436975	2
Lotgi1|55588	26	12.3222748815166	4
Lotgi1|55607	49	37.4045801526718	4
Lotgi1|55691	24	12.6315789473684	5
Lotgi1|55706	251	87.4564459930314	4
Lotgi1|55729	122	57.2769953051643	5
Lotgi1|55775	22	14.3790849673203	5
Lotgi1|55804	110	49.7737556561086	6
Lotgi1|55843	170	58.0204778156997	8
Lotgi1|55852	46	22.5490196078431	4
Lotgi1|55862	13	14.6067415730337	3
Lotgi1|55885	50	21.0970464135021	7
Lotgi1|55886	50	21.0970464135021	7
Lotgi1|55894	34	13.6	7
Lotgi1|55984	104	51.4851485148515	4
Lotgi1|56017	11	5.09259259259259	4
Lotgi1|56037	26	14.4444444444444	4
Lotgi1|56066	12	5.40540540540541	3
Lotgi1|56067	203	77.7777777777778	4
Lotgi1|56072	37	15.6779661016949	6
Lotgi1|56085	43	18.0672268907563	5
Lotgi1|56145	43	16.1654135338346	7
Lotgi1|56170	23	11.6751269035533	4
Lotgi1|56203	56	26.046511627907	8
Lotgi1|56205	40	16.260162601626	7
Lotgi1|56236	26	14.1304347826087	4
Lotgi1|56260	61	40.3973509933775	3
Lotgi1|56299	12	6.45161290322581	4
Lotgi1|56332	7	3.80434782608696	2
Lotgi1|56334	26	13.3333333333333	5
Lotgi1|56344	51	22.2707423580786	5
Lotgi1|56347	6	2.4	3
Lotgi1|56362	13	6.66666666666667	3
Lotgi1|56380	8	4.37158469945355	2
Lotgi1|56403	36	15.1898734177215	5
Lotgi1|56436	12	5.38116591928251	3
Lotgi1|56489	42	20.4878048780488	4
Lotgi1|56504	90	44.1176470588235	4
Lotgi1|56530	8	15.0943396226415	2
Lotgi1|56543	66	38.3720930232558	3
Lotgi1|56553	54	48.2142857142857	4
Lotgi1|56554	50	35.2112676056338	3
Lotgi1|56585	8	4.14507772020725	2
Lotgi1|56601	115	67.2514619883041	5
Lotgi1|56631	33	14.4736842105263	5
Lotgi1|56647	15	8.19672131147541	3
Lotgi1|56652	36	24.6575342465753	3
Lotgi1|56656	31	14.8325358851675	5
Lotgi1|56667	10	5.05050505050505	4
Lotgi1|56706	170	99.4152046783626	1
Lotgi1|56719	99	38.9763779527559	7
Lotgi1|56726	5	2.21238938053097	2
Lotgi1|56788	26	13.903743315508	6
Lotgi1|56827	72	35.6435643564356	4
Lotgi1|56829	27	13.3663366336634	6
Lotgi1|56833	17	14.2857142857143	3
Lotgi1|56839	3	1.33333333333333	2
Lotgi1|56841	119	78.8079470198676	3
Lotgi1|56872	226	99.5594713656388	1
Lotgi1|56879	129	99.2307692307692	1
Lotgi1|56892	6	3	2
Lotgi1|56896	143	58.130081300813	5
Lotgi1|56897	163	99.390243902439	1
Lotgi1|56916	166	99.4011976047904	1
Lotgi1|57013	2	1.21951219512195	1
Lotgi1|57020	131	62.085308056872	5
Lotgi1|57060	111	64.5348837209302	4
Lotgi1|57067	48	31.5789473684211	3
Lotgi1|57081	16	7.76699029126214	4
Lotgi1|57086	17	14.7826086956522	2
Lotgi1|57120	175	79.9086757990868	3
Lotgi1|57138	8	10.2564102564103	2
Lotgi1|57159	37	19.2708333333333	9
Lotgi1|57162	20	15.8730158730159	4
Lotgi1|57178	165	98.2142857142857	2
Lotgi1|57197	11	5.41871921182266	2
Lotgi1|57200	11	8.52713178294574	3
Lotgi1|57277	24	21.8181818181818	4
Lotgi1|57281	21	13.0434782608696	3
Lotgi1|57329	44	26.3473053892216	4
Lotgi1|57346	8	7.40740740740741	2
Lotgi1|57373	17	10.0591715976331	5
Lotgi1|57454	29	22.3076923076923	4
Lotgi1|57457	6	4	1
Lotgi1|57485	30	18.9873417721519	3
Lotgi1|57535	18	18.75	3
Lotgi1|57544	2	1.06382978723404	3
Lotgi1|57578	26	22.0338983050847	3
Lotgi1|57629	23	15.6462585034014	5
Lotgi1|57638	98	87.5	2
Lotgi1|57654	13	16.25	4
Lotgi1|57658	7	12.7272727272727	2
Lotgi1|57671	15	14.018691588785	3
Lotgi1|57760	18	12.1621621621622	4
Lotgi1|57778	10	6.99300699300699	2
Lotgi1|57836	23	19.4915254237288	3
Lotgi1|57845	28	31.4606741573034	2
Lotgi1|57848	3	5.45454545454545	2
Lotgi1|57854	104	99.0476190476191	1
Lotgi1|57855	210	99.5260663507109	1
Lotgi1|57909	88	98.876404494382	1
Lotgi1|57923	62	57.4074074074074	4
Lotgi1|57932	106	79.1044776119403	2
Lotgi1|57933	7	3.76344086021505	2
Lotgi1|57934	135	99.2647058823529	1
Lotgi1|57949	136	87.741935483871	3
Lotgi1|57957	134	81.7073170731707	4
Lotgi1|57981	116	77.3333333333333	3
Lotgi1|58001	16	15.0943396226415	3
Lotgi1|58005	139	99.2857142857143	1
Lotgi1|58018	13	10.9243697478992	3
Lotgi1|58045	18	15.2542372881356	3
Lotgi1|58049	149	99.3333333333333	1
Lotgi1|58059	12	9.6	3
Lotgi1|58093	79	85.8695652173913	2
Lotgi1|58122	19	12.8378378378378	3
Lotgi1|58125	65	84.4155844155844	2
Lotgi1|58185	4	6.45161290322581	2
Lotgi1|58191	19	14.6153846153846	4
Lotgi1|58193	11	12.0879120879121	2
Lotgi1|58234	34	41.4634146341463	2
Lotgi1|58240	38	40.8602150537634	2
Lotgi1|58252	28	25	3
Lotgi1|58254	0	0	1
Lotgi1|58303	48	33.1034482758621	4
Lotgi1|58309	17	13.9344262295082	4
Lotgi1|58310	12	21.8181818181818	2
Lotgi1|58355	4	3.7037037037037	2
Lotgi1|58375	169	99.4117647058823	1
Lotgi1|58417	51	53.125	2
Lotgi1|58438	14	12.7272727272727	2
Lotgi1|58444	29	20.863309352518	5
Lotgi1|58476	59	50.8620689655172	3
Lotgi1|58502	11	9.82142857142857	2
Lotgi1|58508	46	52.8735632183908	2
Lotgi1|58520	75	53.5714285714286	4
Lotgi1|58538	11	9.82142857142857	2
Lotgi1|58541	40	54.0540540540541	2
Lotgi1|58550	23	14.6496815286624	3
Lotgi1|58567	80	49.6894409937888	4
Lotgi1|58571	6	4.16666666666667	4
Lotgi1|58591	19	13.4751773049645	6
Lotgi1|58595	29	29.5918367346939	4
Lotgi1|58617	51	38.3458646616541	4
Lotgi1|58640	46	39.3162393162393	3
Lotgi1|58646	30	39.4736842105263	4
Lotgi1|58748	43	35.2459016393443	3
Lotgi1|58749	1	0.833333333333333	1
Lotgi1|58753	4	3.44827586206897	2
Lotgi1|58772	12	15.7894736842105	3
Lotgi1|58788	15	12.6050420168067	2
Lotgi1|58816	13	15.8536585365854	3
Lotgi1|58834	144	99.3103448275862	1
Lotgi1|58864	23	28.3950617283951	3
Lotgi1|58865	44	63.768115942029	2
Lotgi1|58866	71	85.5421686746988	2
Lotgi1|58867	14	11.1111111111111	3
Lotgi1|58872	2	0.925925925925926	2
Lotgi1|58893	27	19.0140845070423	4
Lotgi1|58906	6	7.5	2
Lotgi1|58917	18	13.953488372093	4
Lotgi1|58920	4	3.30578512396694	2
Lotgi1|58927	15	12.2950819672131	3
Lotgi1|58933	42	46.1538461538462	3
Lotgi1|58934	34	25.3731343283582	5
Lotgi1|58961	6	5.40540540540541	2
Lotgi1|59017	15	10.9489051094891	3
Lotgi1|59037	10	8.47457627118644	3
Lotgi1|59040	7	8.53658536585366	2
Lotgi1|59048	26	39.3939393939394	2
Lotgi1|59052	132	99.2481203007519	1
Lotgi1|59062	10	11.9047619047619	2
Lotgi1|59081	19	15.2	4
Lotgi1|59089	14	10.2941176470588	4
Lotgi1|59092	134	99.2592592592593	1
Lotgi1|59096	17	19.5402298850575	3
Lotgi1|59114	26	21.1382113821138	4
Lotgi1|59133	73	98.6486486486486	1
Lotgi1|59137	73	98.6486486486486	1
Lotgi1|59139	16	21.0526315789474	3
Lotgi1|59142	36	33.6448598130841	4
Lotgi1|59180	14	16.8674698795181	3
Lotgi1|59222	4	5.33333333333333	2
Lotgi1|59237	22	13.5802469135802	4
Lotgi1|59244	22	29.7297297297297	3
Lotgi1|59248	2	1.51515151515152	1
Lotgi1|59279	7	7.86516853932584	2
Lotgi1|59281	0	0	0
Lotgi1|59292	7	12.7272727272727	2
Lotgi1|59297	17	20.7317073170732	5
Lotgi1|59315	130	99.236641221374	1
Lotgi1|59316	17	25.3731343283582	4
Lotgi1|59317	17	25.3731343283582	4
Lotgi1|59328	0	0	0
Lotgi1|59355	67	98.5294117647059	1
Lotgi1|59397	20	27.027027027027	3
Lotgi1|59424	62	62	2
Lotgi1|59471	8	8.51063829787234	2
Lotgi1|59489	61	57.5471698113208	3
Lotgi1|59518	70	98.5915492957747	1
Lotgi1|59566	7	8.97435897435897	2
Lotgi1|59567	87	86.1386138613861	2
Lotgi1|59578	77	71.2962962962963	3
Lotgi1|59582	95	98.9583333333333	1
Lotgi1|59597	26	24.0740740740741	2
Lotgi1|59606	75	98.6842105263158	1
Lotgi1|59610	28	31.4606741573034	3
Lotgi1|59617	101	99.0196078431373	1
Lotgi1|59649	5	7.46268656716418	2
Lotgi1|59650	55	56.1224489795918	3
Lotgi1|59659	10	8.7719298245614	2
Lotgi1|59697	14	20.8955223880597	2
Lotgi1|59699	5	2.7027027027027	2
Lotgi1|59701	69	65.7142857142857	3
Lotgi1|59706	76	98.7012987012987	1
Lotgi1|59711	15	17.4418604651163	3
Lotgi1|59712	53	47.7477477477478	3
Lotgi1|59718	34	18.5792349726776	4
Lotgi1|59723	61	76.25	1
Lotgi1|59725	10	15.8730158730159	2
Lotgi1|59789	70	98.5915492957747	1
Lotgi1|59807	18	17.1428571428571	2
Lotgi1|59810	23	13.855421686747	4
Lotgi1|59837	52	98.1132075471698	1
Lotgi1|59839	30	53.5714285714286	3
Lotgi1|59850	62	60.1941747572816	2
Lotgi1|59863	7	7.77777777777778	2
Lotgi1|59864	26	30.5882352941176	3
Lotgi1|59870	25	32.4675324675325	2
Lotgi1|59909	95	98.9583333333333	1
Lotgi1|59924	42	30.6569343065693	6
Lotgi1|59939	6	5.12820512820513	2
Lotgi1|59949	8	13.1147540983607	3
Lotgi1|59992	10	13.3333333333333	3
Lotgi1|60004	22	29.3333333333333	2
Lotgi1|60011	7	8.53658536585366	2
Lotgi1|60012	19	20.4301075268817	5
Lotgi1|60013	12	14.6341463414634	3
Lotgi1|60021	4	6.66666666666667	3
Lotgi1|60028	6	9.375	2
Lotgi1|60038	28	42.4242424242424	4
Lotgi1|60039	8	11.5942028985507	2
Lotgi1|60049	15	15	5
Lotgi1|60067	4	5	4
Lotgi1|60083	45	76.271186440678	3
Lotgi1|60102	100	99.009900990099	1
Lotgi1|60118	5	6.32911392405063	2
Lotgi1|60147	26	32.5	3
Lotgi1|60177	9	12.6760563380282	1
Lotgi1|60186	45	54.2168674698795	2
Lotgi1|60211	22	36.0655737704918	3
Lotgi1|60218	14	19.7183098591549	2
Lotgi1|60223	16	23.1884057971014	3
Lotgi1|60232	13	18.8405797101449	2
Lotgi1|60236	31	57.4074074074074	2
Lotgi1|60240	19	32.7586206896552	3
Lotgi1|60244	66	88	2
Lotgi1|60252	33	44	2
Lotgi1|60256	34	38.2022471910112	4
Lotgi1|60273	27	39.1304347826087	3
Lotgi1|60293	21	28.7671232876712	7
Lotgi1|60316	15	17.6470588235294	4
Lotgi1|60346	9	17.6470588235294	2
Lotgi1|60362	0	0	0
Lotgi1|60380	69	65.7142857142857	3
Lotgi1|60385	30	43.4782608695652	4
Lotgi1|60418	117	75	2
Lotgi1|60429	27	14.5161290322581	5
Lotgi1|60433	7	9.58904109589041	2
Lotgi1|60437	63	85.1351351351351	5
Lotgi1|60448	13	13.4020618556701	3
Lotgi1|60463	20	32.258064516129	4
Lotgi1|60475	1	1.49253731343284	1
Lotgi1|60482	32	45.7142857142857	3
Lotgi1|60507	50	45.8715596330275	4
Lotgi1|60514	11	16.1764705882353	2
Lotgi1|60515	12	17.6470588235294	2
Lotgi1|60517	37	67.2727272727273	3
Lotgi1|60548	50	98.0392156862745	1
Lotgi1|60576	33	55	3
Lotgi1|60578	21	40.3846153846154	3
Lotgi1|60579	54	88.5245901639344	2
Lotgi1|60615	32	53.3333333333333	3
Lotgi1|60634	28	50	2
Lotgi1|60656	16	23.1884057971014	3
Lotgi1|60665	23	19.0082644628099	5
Lotgi1|60668	55	98.2142857142857	1
Lotgi1|60671	28	49.1228070175439	2
Lotgi1|60678	8	10.126582278481	2
Lotgi1|60680	0	0	1
Lotgi1|60689	12	23.5294117647059	2
Lotgi1|60838	5	6.02409638554217	1
Lotgi1|60859	12	18.4615384615385	2
Lotgi1|60932	5	3.06748466257669	2
Lotgi1|60934	39	32.2314049586777	3
Lotgi1|60939	205	99.5145631067961	1
Lotgi1|60942	208	99.5215311004785	1
Lotgi1|60946	233	99.5726495726496	1
Lotgi1|60954	36	39.1304347826087	3
Lotgi1|60972	30	60	2
Lotgi1|60974	145	99.3150684931507	1
Lotgi1|60979	49	98	1
Lotgi1|60991	178	99.4413407821229	1
Lotgi1|61020	4	3.41880341880342	2
Lotgi1|61025	11	11.9565217391304	2
Lotgi1|61039	37	35.5769230769231	8
Lotgi1|61048	5	6.02409638554217	2
Lotgi1|61072	48	47.0588235294118	4
Lotgi1|61081	27	47.3684210526316	3
Lotgi1|61096	4	7.69230769230769	2
Lotgi1|61122	15	23.8095238095238	2
Lotgi1|61139	11	20.3703703703704	2
Lotgi1|61148	26	38.8059701492537	3
Lotgi1|61151	25	46.2962962962963	2
Lotgi1|61160	25	44.6428571428571	2
Lotgi1|61177	30	60	2
Lotgi1|61181	30	60	2
Lotgi1|61259	507	29.6317942723554	27
Lotgi1|61417	52	11.0874200426439	7
Lotgi1|61439	156	13.3790737564322	14
Lotgi1|61530	51	11.4349775784753	8
Lotgi1|61540	117	30.7894736842105	6
Lotgi1|61640	266	24.3366880146386	13
Lotgi1|61738	236	32.108843537415	13
Lotgi1|61818	64	10.5090311986864	8
Lotgi1|61916	578	70.4019488428745	11
Lotgi1|61963	123	19.4928684627575	13
Lotgi1|62000	91	27.6595744680851	6
Lotgi1|62010	37	10.4225352112676	8
Lotgi1|62022	26	7.28291316526611	6
Lotgi1|62027	43	9.66292134831461	4
Lotgi1|62081	93	37.8048780487805	8
Lotgi1|62094	215	27.1122320302648	12
Lotgi1|62145	20	6.36942675159236	3
Lotgi1|62194	57	11.2871287128713	9
Lotgi1|62221	93	15.4485049833887	16
Lotgi1|62240	73	16.7048054919908	7
Lotgi1|62291	197	30.030487804878	15
Lotgi1|62390	18	6.18556701030928	3
Lotgi1|62404	22	6.34005763688761	5
Lotgi1|62427	70	12.0898100172712	13
Lotgi1|62468	190	30.6946688206785	10
Lotgi1|62489	85	37.7777777777778	3
Lotgi1|62520	162	85.7142857142857	6
Lotgi1|62534	48	9.48616600790514	7
Lotgi1|62659	66	19.0201729106628	6
Lotgi1|62731	177	50.8620689655172	9
Lotgi1|62743	96	26.9662921348315	7
Lotgi1|62788	66	10	13
Lotgi1|62841	30	6.19834710743802	8
Lotgi1|63021	103	26.2755102040816	9
Lotgi1|63027	128	47.940074906367	5
Lotgi1|63093	43	6.79304897314376	5
Lotgi1|63120	26	4.75319926873857	7
Lotgi1|63331	46	11.8556701030928	6
Lotgi1|63379	23	5.06607929515418	4
Lotgi1|63389	63	16.7553191489362	6
Lotgi1|63395	21	13.6363636363636	3
Lotgi1|63492	90	22.6700251889169	10
Lotgi1|63496	258	42.7152317880795	12
Lotgi1|63499	89	30.4794520547945	6
Lotgi1|63537	17	4.1871921182266	3
Lotgi1|63559	181	75.103734439834	3
Lotgi1|63595	82	23.0337078651685	6
Lotgi1|63600	68	15.1785714285714	8
Lotgi1|63613	155	51.3245033112583	7
Lotgi1|63645	37	13.4545454545455	5
Lotgi1|63713	118	24.7379454926625	7
Lotgi1|63729	74	16.4444444444444	6
Lotgi1|63751	55	35.031847133758	3
Lotgi1|63784	30	6.97674418604651	4
Lotgi1|63801	332	99.6996996996997	1
Lotgi1|63811	76	18.0952380952381	8
Lotgi1|63818	96	26.890756302521	5
Lotgi1|63832	149	41.3888888888889	9
Lotgi1|63855	36	6.84410646387833	8
Lotgi1|63886	68	16.6259168704156	11
Lotgi1|63898	12	10.5263157894737	2
Lotgi1|63955	56	10.3703703703704	7
Lotgi1|63982	4	0.938967136150235	2
Lotgi1|64009	22	5.15222482435597	7
Lotgi1|64054	55	14.3603133159269	5
Lotgi1|64084	49	13.2075471698113	9
Lotgi1|64100	20	11.0497237569061	5
Lotgi1|64187	218	48.5523385300668	6
Lotgi1|64197	31	6.75381263616558	5
Lotgi1|64233	20	5.29100529100529	3
Lotgi1|64240	241	74.3827160493827	6
Lotgi1|64281	4	0.845665961945032	2
Lotgi1|64310	188	78.6610878661088	4
Lotgi1|64356	0	0	1
Lotgi1|64373	56	15.9090909090909	6
Lotgi1|64389	30	11.3207547169811	7
Lotgi1|64398	27	8.03571428571429	9
Lotgi1|64445	5	1.4367816091954	2
Lotgi1|64447	47	14.8264984227129	8
Lotgi1|64460	60	17.5953079178886	7
Lotgi1|64495	18	6.08108108108108	3
Lotgi1|64498	203	72.5	4
Lotgi1|64655	29	9.89761092150171	5
Lotgi1|64710	58	17.1597633136095	8
Lotgi1|64729	126	35.3932584269663	10
Lotgi1|64759	266	75.1412429378531	6
Lotgi1|64760	31	10.2649006622517	5
Lotgi1|64764	44	20.5607476635514	4
Lotgi1|64820	20	6.6006600660066	6
Lotgi1|64842	47	17.0909090909091	5
Lotgi1|64845	136	34.0852130325814	4
Lotgi1|64863	17	5.86206896551724	3
Lotgi1|64873	108	29.4277929155313	9
Lotgi1|64882	40	11.9760479041916	7
Lotgi1|64934	232	67.6384839650146	4
Lotgi1|65091	211	75.6272401433692	3
Lotgi1|65092	18	6.22837370242214	4
Lotgi1|65112	62	22.6277372262774	8
Lotgi1|65115	20	9.52380952380952	4
Lotgi1|65150	18	6.36042402826855	4
Lotgi1|65191	81	24.7706422018349	7
Lotgi1|65218	99	99	1
Lotgi1|65232	20	6.68896321070234	3
Lotgi1|65275	9	2.95081967213115	5
Lotgi1|65279	52	24.4131455399061	5
Lotgi1|65316	96	37.3540856031128	7
Lotgi1|65334	29	10.4693140794224	6
Lotgi1|65393	33	15.4205607476636	5
Lotgi1|65409	65	29.9539170506912	5
Lotgi1|65428	12	3.59281437125748	3
Lotgi1|65444	19	7.1969696969697	4
Lotgi1|65469	191	56.508875739645	3
Lotgi1|65488	22	8.87096774193548	3
Lotgi1|65544	58	22.9249011857708	8
Lotgi1|65549	20	6.55737704918033	4
Lotgi1|65663	35	15.9090909090909	4
Lotgi1|65706	156	99.3630573248408	1
Lotgi1|65732	37	16.9724770642202	5
Lotgi1|65733	79	36.2385321100917	4
Lotgi1|65758	9	4.09090909090909	2
Lotgi1|65785	143	48.1481481481481	9
Lotgi1|65836	118	47.9674796747967	6
Lotgi1|65840	22	8.30188679245283	6
Lotgi1|65865	11	8.52713178294574	2
Lotgi1|65901	13	4.43686006825939	3
Lotgi1|65952	116	38.1578947368421	3
Lotgi1|65957	13	4.94296577946768	4
Lotgi1|65967	288	99.6539792387543	1
Lotgi1|65972	96	37.9446640316205	4
Lotgi1|65996	167	68.1632653061224	5
Lotgi1|66003	148	51.3888888888889	3
Lotgi1|66046	46	16.3120567375887	5
Lotgi1|66109	61	33.1521739130435	6
Lotgi1|66110	123	99.1935483870968	1
Lotgi1|66145	19	7.1969696969697	4
Lotgi1|66203	44	18.3333333333333	7
Lotgi1|66223	62	38.0368098159509	7
Lotgi1|66241	36	23.5294117647059	4
Lotgi1|66252	1	0.425531914893617	1
Lotgi1|66253	56	22.8571428571429	8
Lotgi1|66306	7	3.88888888888889	2
Lotgi1|66365	32	11.1498257839721	5
Lotgi1|66392	53	34.4155844155844	4
Lotgi1|66401	37	22.0238095238095	3
Lotgi1|66418	115	74.6753246753247	3
Lotgi1|66420	4	2.39520958083832	2
Lotgi1|66458	31	17.1270718232044	5
Lotgi1|66461	37	14.2857142857143	2
Lotgi1|66497	33	16.0194174757282	2
Lotgi1|66501	107	71.3333333333333	2
Lotgi1|66515	95	43.9814814814815	7
Lotgi1|66571	138	99.2805755395683	1
Lotgi1|66572	40	16	6
Lotgi1|66579	26	30.5882352941176	3
Lotgi1|66582	35	16.5094339622642	5
Lotgi1|66601	57	22.007722007722	5
Lotgi1|66613	45	25.2808988764045	3
Lotgi1|66635	19	8.4070796460177	5
Lotgi1|66705	33	14.1630901287554	6
Lotgi1|66730	40	20.6185567010309	6
Lotgi1|66799	6	2.65486725663717	2
Lotgi1|66846	117	52.2321428571429	5
Lotgi1|66849	97	51.5957446808511	6
Lotgi1|66885	102	99.0291262135922	1
Lotgi1|66886	208	99.5215311004785	1
Lotgi1|66896	38	16.0337552742616	6
Lotgi1|66922	94	46.7661691542289	3
Lotgi1|66924	8	5.0314465408805	2
Lotgi1|66926	162	71.6814159292035	4
Lotgi1|66938	32	13.9130434782609	7
Lotgi1|66975	52	39.3939393939394	3
Lotgi1|66992	4	5.06329113924051	2
Lotgi1|67017	83	40.4878048780488	5
Lotgi1|67020	93	70.4545454545455	3
Lotgi1|67021	18	11.1111111111111	3
Lotgi1|67041	91	98.9130434782609	1
Lotgi1|67057	27	19.5652173913043	5
Lotgi1|67060	53	27.7486910994764	4
Lotgi1|67089	47	35.3383458646617	4
Lotgi1|67131	18	10.1123595505618	4
Lotgi1|67146	17	9.94152046783626	3
Lotgi1|67180	2	0.970873786407767	1
Lotgi1|67184	12	6.15384615384615	3
Lotgi1|67196	17	11.6438356164384	4
Lotgi1|67210	6	5.21739130434783	2
Lotgi1|67231	37	15.4811715481172	5
Lotgi1|67392	165	84.1836734693878	2
Lotgi1|67410	29	20	5
Lotgi1|67415	10	7.63358778625954	2
Lotgi1|67442	8	4.9079754601227	2
Lotgi1|67452	37	16.3716814159292	4
Lotgi1|67491	27	15.7894736842105	3
Lotgi1|67517	90	62.9370629370629	4
Lotgi1|67565	69	33.1730769230769	4
Lotgi1|67572	23	13.9393939393939	2
Lotgi1|67581	21	11.1111111111111	6
Lotgi1|67588	20	10.6382978723404	6
Lotgi1|67597	39	21.0810810810811	6
Lotgi1|67609	99	99	1
Lotgi1|67612	44	17.3228346456693	3
Lotgi1|67661	32	29.9065420560748	3
Lotgi1|67690	175	91.1458333333333	2
Lotgi1|67693	17	13.6	3
Lotgi1|67701	17	13.4920634920635	3
Lotgi1|67720	98	73.134328358209	2
Lotgi1|67722	15	7.35294117647059	5
Lotgi1|67727	53	38.1294964028777	4
Lotgi1|67729	10	7.46268656716418	2
Lotgi1|67733	24	16.551724137931	5
Lotgi1|67754	15	5.859375	4
Lotgi1|67762	25	16.4473684210526	6
Lotgi1|67776	40	20.6185567010309	6
Lotgi1|67786	43	28.2894736842105	2
Lotgi1|67830	48	55.1724137931034	2
Lotgi1|67844	15	12	3
Lotgi1|67883	27	16.2650602409639	5
Lotgi1|67930	0	0	2
Lotgi1|67954	29	31.1827956989247	3
Lotgi1|67958	6	4.58015267175572	2
Lotgi1|67997	10	9.1743119266055	3
Lotgi1|68082	34	38.6363636363636	3
Lotgi1|68084	63	92.6470588235294	2
Lotgi1|68092	144	99.3103448275862	1
Lotgi1|68167	38	15.8995815899582	4
Lotgi1|68173	45	49.4505494505495	1
Lotgi1|68180	91	70	3
Lotgi1|68213	37	22.0238095238095	6
Lotgi1|68260	61	35.0574712643678	2
Lotgi1|68264	50	29.940119760479	6
Lotgi1|68319	13	10.9243697478992	3
Lotgi1|68338	4	2.77777777777778	1
Lotgi1|68346	8	4.81927710843374	3
Lotgi1|68351	7	7.21649484536082	2
Lotgi1|68371	10	8.54700854700855	2
Lotgi1|68377	7	6.79611650485437	2
Lotgi1|68388	122	92.4242424242424	3
Lotgi1|68398	17	14.9122807017544	3
Lotgi1|68416	124	99.2	1
Lotgi1|68473	8	7.61904761904762	2
Lotgi1|68526	19	14.5038167938931	5
Lotgi1|68534	14	9.15032679738562	3
Lotgi1|68544	115	99.1379310344828	1
Lotgi1|68575	57	40.7142857142857	4
Lotgi1|68582	53	37.8571428571429	4
Lotgi1|68595	89	55.625	3
Lotgi1|68597	89	98.8888888888889	1
Lotgi1|68599	89	98.8888888888889	1
Lotgi1|68601	69	81.1764705882353	2
Lotgi1|68602	60	78.9473684210526	2
Lotgi1|68608	60	78.9473684210526	2
Lotgi1|68630	17	16.3461538461538	3
Lotgi1|68631	54	41.2213740458015	5
Lotgi1|68637	143	99.3055555555556	1
Lotgi1|68649	4	4.65116279069767	2
Lotgi1|68714	9	9.18367346938776	2
Lotgi1|68722	29	25	4
Lotgi1|68734	4	3.2520325203252	2
Lotgi1|68740	11	18.3333333333333	3
Lotgi1|68744	19	20.6521739130435	2
Lotgi1|68777	4	4.8780487804878	3
Lotgi1|68780	154	99.3548387096774	1
Lotgi1|68866	123	99.1935483870968	1
Lotgi1|68918	22	17.3228346456693	4
Lotgi1|68933	21	20.3883495145631	3
Lotgi1|68935	19	18.4466019417476	4
Lotgi1|68977	6	6.45161290322581	2
Lotgi1|68994	8	9.19540229885057	2
Lotgi1|69048	14	12.280701754386	3
Lotgi1|69072	41	35.042735042735	2
Lotgi1|69092	27	23.8938053097345	4
Lotgi1|69130	2	3.07692307692308	1
Lotgi1|69139	29	26.1261261261261	5
Lotgi1|69190	28	36.3636363636364	2
Lotgi1|69192	28	36.3636363636364	2
Lotgi1|69208	27	23.8938053097345	4
Lotgi1|69225	92	98.9247311827957	1
Lotgi1|69227	5	4.71698113207547	2
Lotgi1|69271	47	54.6511627906977	3
Lotgi1|69309	8	5.47945205479452	2
Lotgi1|69317	27	23.6842105263158	3
Lotgi1|69376	4	2.02020202020202	2
Lotgi1|69442	20	24.6913580246914	3
Lotgi1|69446	10	7.5187969924812	3
Lotgi1|69497	30	35.2941176470588	3
Lotgi1|69515	20	20.8333333333333	4
Lotgi1|69535	24	32.4324324324324	3
Lotgi1|69569	17	25.3731343283582	4
Lotgi1|69570	14	26.9230769230769	3
Lotgi1|69623	3	2.65486725663717	1
Lotgi1|69624	22	24.7191011235955	2
Lotgi1|69638	15	20.5479452054795	2
Lotgi1|69650	13	15.2941176470588	3
Lotgi1|69652	12	12.5	3
Lotgi1|69660	41	41.8367346938776	3
Lotgi1|69672	32	18.6046511627907	5
Lotgi1|69716	24	21.6216216216216	3
Lotgi1|69719	53	57.6086956521739	2
Lotgi1|69751	20	19.4174757281553	3
Lotgi1|69759	96	90.5660377358491	3
Lotgi1|69761	17	18.0851063829787	4
Lotgi1|69762	14	22.2222222222222	2
Lotgi1|69770	5	4.62962962962963	2
Lotgi1|69813	9	15	2
Lotgi1|69828	27	25.4716981132075	4
Lotgi1|69844	2	1.98019801980198	1
Lotgi1|69854	0	0	0
Lotgi1|69867	60	98.3606557377049	1
Lotgi1|69875	8	9.87654320987654	2
Lotgi1|69877	60	66.6666666666667	4
Lotgi1|69881	62	98.4126984126984	1
Lotgi1|69892	19	18.4466019417476	3
Lotgi1|69928	16	16.6666666666667	3
Lotgi1|69946	10	15.1515151515152	2
Lotgi1|69958	45	70.3125	2
Lotgi1|69964	29	33.7209302325581	4
Lotgi1|70038	59	98.3333333333333	1
Lotgi1|70058	26	36.6197183098592	3
Lotgi1|70062	17	20.4819277108434	2
Lotgi1|70076	29	35.3658536585366	3
Lotgi1|70091	6	9.375	2
Lotgi1|70106	53	61.6279069767442	3
Lotgi1|70108	0	0	1
Lotgi1|70109	0	0	1
Lotgi1|70128	17	19.7674418604651	3
Lotgi1|70150	73	98.6486486486486	1
Lotgi1|70151	16	17.7777777777778	4
Lotgi1|70175	12	13.7931034482759	3
Lotgi1|70191	7	7.95454545454545	2
Lotgi1|70206	7	5.69105691056911	1
Lotgi1|70216	0	0	1
Lotgi1|70227	91	98.9130434782609	1
Lotgi1|70231	56	94.9152542372881	2
Lotgi1|70232	24	42.8571428571429	3
Lotgi1|70276	8	9.41176470588235	3
Lotgi1|70283	7	12.7272727272727	2
Lotgi1|70291	5	9.80392156862745	2
Lotgi1|70309	81	98.780487804878	1
Lotgi1|70408	35	22.7272727272727	2
Lotgi1|70416	15	17.4418604651163	3
Lotgi1|70434	29	44.6153846153846	2
Lotgi1|70436	41	70.6896551724138	2
Lotgi1|70438	41	70.6896551724138	2
Lotgi1|70439	29	44.6153846153846	2
Lotgi1|70491	9	12.5	2
Lotgi1|70513	29	41.4285714285714	4
Lotgi1|70514	39	32.5	4
Lotgi1|70529	32	47.0588235294118	3
Lotgi1|70531	26	40.625	3
Lotgi1|70560	33	55	2
Lotgi1|70568	18	33.3333333333333	3
Lotgi1|70599	41	57.7464788732394	2
Lotgi1|70602	18	32.1428571428571	2
Lotgi1|70653	7	8.23529411764706	2
Lotgi1|70673	33	52.3809523809524	2
Lotgi1|70675	80	82.4742268041237	3
Lotgi1|70691	20	18.018018018018	4
Lotgi1|70693	26	41.2698412698413	2
Lotgi1|70694	36	63.1578947368421	2
Lotgi1|70700	62	38.2716049382716	3
Lotgi1|70712	26	44.8275862068966	2
Lotgi1|70713	56	98.2456140350877	1
Lotgi1|70726	47	79.6610169491525	2
Lotgi1|70767	24	18.1818181818182	3
Lotgi1|70773	9	4.09090909090909	2
Lotgi1|70775	84	98.8235294117647	1
Lotgi1|70871	110	70.5128205128205	6
Lotgi1|70873	8	12.5	3
Lotgi1|71000	12	16.2162162162162	3
Lotgi1|71028	23	45.0980392156863	3
Lotgi1|71067	7	9.09090909090909	2
Lotgi1|71069	8	9.87654320987654	2
Lotgi1|71080	2	2.8169014084507	1
Lotgi1|71082	9	8.57142857142857	3
Lotgi1|71093	26	26.530612244898	3
Lotgi1|71107	11	15.7142857142857	1
Lotgi1|71114	47	68.1159420289855	3
Lotgi1|71120	4	3.80952380952381	2
Lotgi1|71126	16	28.5714285714286	3
Lotgi1|71141	4	5.26315789473684	2
Lotgi1|71142	14	26.4150943396226	2
Lotgi1|71163	8	14.2857142857143	2
Lotgi1|71188	576	19.0539199470724	58
Lotgi1|71199	382	44.9411764705882	14
Lotgi1|71201	138	14.5877378435518	15
Lotgi1|71205	237	20.6625980819529	19
Lotgi1|71215	358	40.3607666290868	12
Lotgi1|71238	192	18.0451127819549	10
Lotgi1|71258	107	14.0604467805519	10
Lotgi1|71334	134	36.0215053763441	8
Lotgi1|71440	203	28.2729805013928	15
Lotgi1|71451	119	14.5476772616137	15
Lotgi1|71464	97	16.0330578512397	13
Lotgi1|71543	101	12.5465838509317	13
Lotgi1|71576	76	11.2927191679049	12
Lotgi1|71630	33	30	5
Lotgi1|71678	43	10.1895734597156	8
Lotgi1|71684	46	7.12074303405573	8
Lotgi1|71692	130	17.6630434782609	19
Lotgi1|71700	89	13.6085626911315	16
Lotgi1|71703	89	14.0600315955766	16
Lotgi1|71708	135	19.5936139332366	15
Lotgi1|71709	79	9.875	12
Lotgi1|71752	65	8.08457711442786	13
Lotgi1|71852	135	24.7706422018349	9
Lotgi1|71923	10	3.35570469798658	1
Lotgi1|71933	61	12.9511677282378	7
Lotgi1|71987	42	8.73180873180873	8
Lotgi1|72068	226	47.6793248945148	11
Lotgi1|72085	252	43.9024390243902	10
Lotgi1|72099	350	60.5536332179931	10
Lotgi1|72137	32	6.97167755991285	5
Lotgi1|72154	58	21.4022140221402	5
Lotgi1|72167	15	21.4285714285714	3
Lotgi1|72213	59	17.5595238095238	2
Lotgi1|72260	151	25.7240204429302	11
Lotgi1|72266	45	12.0320855614973	4
Lotgi1|72310	78	37.6811594202899	6
Lotgi1|72314	302	44.9404761904762	8
Lotgi1|72363	10	3.67647058823529	2
Lotgi1|72364	152	29.5719844357977	8
Lotgi1|72379	34	8.6734693877551	4
Lotgi1|72476	19	6.3973063973064	2
Lotgi1|72491	155	31.3131313131313	13
Lotgi1|72520	344	73.3475479744137	7
Lotgi1|72565	15	5.06756756756757	2
Lotgi1|72583	36	9.23076923076923	9
Lotgi1|72750	58	37.4193548387097	4
Lotgi1|72805	48	13.5211267605634	6
Lotgi1|72815	73	17.6328502415459	7
Lotgi1|72838	345	99.7109826589595	1
Lotgi1|72890	151	77.8350515463918	3
Lotgi1|72903	263	99.6212121212121	1
Lotgi1|72911	98	25.1282051282051	6
Lotgi1|73005	84	23.1404958677686	6
Lotgi1|73010	26	18.5714285714286	4
Lotgi1|73032	67	31.4553990610329	6
Lotgi1|73040	52	13.7203166226913	6
Lotgi1|73042	30	11.1940298507463	8
Lotgi1|73055	91	33.4558823529412	7
Lotgi1|73058	170	42.0792079207921	9
Lotgi1|73074	42	18.75	8
Lotgi1|73113	158	48.7654320987654	6
Lotgi1|73121	48	19.5918367346939	4
Lotgi1|73186	28	9.15032679738562	5
Lotgi1|73245	90	25.4237288135593	12
Lotgi1|73253	60	14.4230769230769	10
Lotgi1|73260	114	29.6103896103896	10
Lotgi1|73285	70	17.4563591022444	8
Lotgi1|73296	15	5.15463917525773	5
Lotgi1|73324	48	13.6752136752137	6
Lotgi1|73337	60	20.8333333333333	8
Lotgi1|73358	17	5.74324324324324	1
Lotgi1|73381	28	11.1111111111111	9
Lotgi1|73452	34	9.79827089337176	8
Lotgi1|73453	46	16.1971830985916	4
Lotgi1|73467	44	67.6923076923077	2
Lotgi1|73468	14	4.82758620689655	4
Lotgi1|73524	15	3.83631713554987	4
Lotgi1|73542	333	81.6176470588235	3
Lotgi1|73550	69	25.6505576208178	5
Lotgi1|73580	58	29.2929292929293	3
Lotgi1|73586	21	5.25	3
Lotgi1|73590	17	25.3731343283582	3
Lotgi1|73599	8	4.08163265306122	1
Lotgi1|73627	14	5.88235294117647	7
Lotgi1|73638	14	16.0919540229885	4
Lotgi1|73646	158	53.1986531986532	5
Lotgi1|73649	27	9.27835051546392	3
Lotgi1|73684	70	20.7715133531157	5
Lotgi1|73697	60	98.3606557377049	1
Lotgi1|73758	74	98.6666666666667	1
Lotgi1|73774	2	0.684931506849315	2
Lotgi1|73775	5	1.8450184501845	4
Lotgi1|73776	32	10.223642172524	5
Lotgi1|73790	64	16.7539267015707	6
Lotgi1|73820	35	11.6279069767442	7
Lotgi1|73843	105	45.6521739130435	3
Lotgi1|73844	52	14.7727272727273	5
Lotgi1|73862	105	68.1818181818182	3
Lotgi1|73867	95	43.778801843318	7
Lotgi1|73915	58	20.9386281588448	5
Lotgi1|73938	11	3.9568345323741	2
Lotgi1|73973	59	21.6117216117216	8
Lotgi1|73997	22	10.2325581395349	4
Lotgi1|74050	104	30.5882352941176	13
Lotgi1|74073	0	0	0
Lotgi1|74077	2	1.69491525423729	2
Lotgi1|74150	25	10	5
Lotgi1|74152	26	10.4	5
Lotgi1|74183	45	19.9115044247788	6
Lotgi1|74184	150	78.9473684210526	5
Lotgi1|74212	38	18.5365853658537	5
Lotgi1|74222	33	11.1486486486486	7
Lotgi1|74267	18	5.80645161290323	4
Lotgi1|74287	14	6.19469026548673	3
Lotgi1|74301	245	83.9041095890411	3
Lotgi1|74313	31	12.8099173553719	5
Lotgi1|74358	44	17.3228346456693	3
Lotgi1|74363	15	5.01672240802676	4
Lotgi1|74365	3	1.5625	2
Lotgi1|74414	21	27.6315789473684	3
Lotgi1|74451	25	7.57575757575758	8
Lotgi1|74517	172	99.4219653179191	1
Lotgi1|74520	175	67.5675675675676	3
Lotgi1|74528	15	6.41025641025641	4
Lotgi1|74540	329	99.6969696969697	1
Lotgi1|74552	138	49.4623655913978	7
Lotgi1|74556	100	40.3225806451613	7
Lotgi1|74562	74	29.0196078431373	4
Lotgi1|74578	26	11.7117117117117	9
Lotgi1|74595	11	4.23076923076923	3
Lotgi1|74624	57	20.8791208791209	5
Lotgi1|74633	38	14.9606299212598	4
Lotgi1|74634	57	45.6	5
Lotgi1|74658	83	41.2935323383085	4
Lotgi1|74668	10	17.8571428571429	2
Lotgi1|74710	10	4.65116279069767	2
Lotgi1|74717	85	27.0700636942675	6
Lotgi1|74722	32	12.2137404580153	7
Lotgi1|74733	28	12.6126126126126	4
Lotgi1|74753	40	16.3265306122449	5
Lotgi1|74812	172	71.0743801652893	3
Lotgi1|74818	38	13.5231316725979	5
Lotgi1|74826	9	4.71204188481675	2
Lotgi1|74837	15	5.6390977443609	4
Lotgi1|74847	39	22.8070175438596	3
Lotgi1|74854	4	1.59362549800797	2
Lotgi1|74879	19	7.22433460076046	4
Lotgi1|74892	17	6.25	5
Lotgi1|74895	22	9.16666666666667	4
Lotgi1|74901	6	1.97368421052632	2
Lotgi1|74903	25	13.5869565217391	5
Lotgi1|74915	48	20.253164556962	3
Lotgi1|74916	50	21.0970464135021	3
Lotgi1|74929	7	3.28638497652582	2
Lotgi1|74980	9	3.78151260504202	5
Lotgi1|75026	25	23.3644859813084	2
Lotgi1|75052	12	7.10059171597633	4
Lotgi1|75059	141	99.2957746478873	1
Lotgi1|75076	28	16.4705882352941	5
Lotgi1|75078	62	33.1550802139037	5
Lotgi1|75118	90	45.4545454545455	7
Lotgi1|75147	45	19.4805194805195	6
Lotgi1|75171	6	8.69565217391304	2
Lotgi1|75206	24	15	4
Lotgi1|75209	24	9.87654320987654	6
Lotgi1|75232	108	45.9574468085106	6
Lotgi1|75272	3	1.66666666666667	1
Lotgi1|75274	17	6.18181818181818	4
Lotgi1|75362	18	7.31707317073171	3
Lotgi1|75364	13	7.92682926829268	3
Lotgi1|75373	17	7.981220657277	3
Lotgi1|75477	5	9.80392156862745	2
Lotgi1|75481	72	66.6666666666667	2
Lotgi1|75486	7	7.14285714285714	2
Lotgi1|75510	166	99.4011976047904	1
Lotgi1|75569	14	8.64197530864197	2
Lotgi1|75597	17	6.69291338582677	4
Lotgi1|75623	28	15.4696132596685	6
Lotgi1|75642	100	42.7350427350427	4
Lotgi1|75648	119	99.1666666666667	1
Lotgi1|75658	43	38.7387387387387	3
Lotgi1|75700	87	54.0372670807453	4
Lotgi1|75717	56	25.8064516129032	4
Lotgi1|75732	28	13.6585365853659	5
Lotgi1|75744	11	4.54545454545455	5
Lotgi1|75769	34	17.8010471204188	6
Lotgi1|75779	5	1.83150183150183	2
Lotgi1|75793	23	10.3139013452915	5
Lotgi1|75797	70	31.1111111111111	4
Lotgi1|75806	23	10.3139013452915	4
Lotgi1|75877	21	9.45945945945946	3
Lotgi1|75883	11	5.69948186528497	2
Lotgi1|75885	2	0.738007380073801	2
Lotgi1|75886	0	0	0
Lotgi1|75888	156	60.4651162790698	5
Lotgi1|75918	24	21.2389380530973	4
Lotgi1|75951	141	62.9464285714286	3
Lotgi1|75952	28	14.2857142857143	4
Lotgi1|76027	111	56.6326530612245	3
Lotgi1|76033	63	44.6808510638298	5
Lotgi1|76158	11	5.55555555555556	2
Lotgi1|76170	179	99.4444444444444	1
Lotgi1|76217	29	13.6150234741784	5
Lotgi1|76249	16	6.83760683760684	5
Lotgi1|76251	9	4.32692307692308	4
Lotgi1|76257	23	11.1650485436893	4
Lotgi1|76263	29	15.5080213903743	5
Lotgi1|76264	19	11.5853658536585	4
Lotgi1|76267	97	98.9795918367347	1
Lotgi1|76282	173	99.4252873563218	1
Lotgi1|76286	25	13.8121546961326	4
Lotgi1|76329	32	18.9349112426036	5
Lotgi1|76338	4	6.66666666666667	2
Lotgi1|76404	17	13.8211382113821	4
Lotgi1|76450	127	88.8111888111888	4
Lotgi1|76483	88	58.6666666666667	2
Lotgi1|76502	16	7.40740740740741	3
Lotgi1|76521	62	37.5757575757576	6
Lotgi1|76546	7	3.55329949238579	2
Lotgi1|76553	109	68.5534591194968	6
Lotgi1|76581	25	22.9357798165138	4
Lotgi1|76584	37	24.3421052631579	5
Lotgi1|76658	187	99.468085106383	1
Lotgi1|76680	157	99.3670886075949	1
Lotgi1|76710	66	56.8965517241379	4
Lotgi1|76757	3	4.47761194029851	2
Lotgi1|76774	19	11.046511627907	5
Lotgi1|76788	22	11.1675126903553	5
Lotgi1|76828	192	99.4818652849741	1
Lotgi1|76847	21	20	2
Lotgi1|76854	23	17.4242424242424	3
Lotgi1|76857	7	5.73770491803279	2
Lotgi1|76863	45	23.936170212766	3
Lotgi1|76870	168	99.4082840236686	1
Lotgi1|76871	14	7.36842105263158	3
Lotgi1|76888	8	6.89655172413793	3
Lotgi1|76894	120	99.1735537190083	1
Lotgi1|76922	255	99.609375	1
Lotgi1|76938	33	20.3703703703704	4
Lotgi1|76953	13	17.5675675675676	3
Lotgi1|76955	18	22.7848101265823	4
Lotgi1|76989	17	25.3731343283582	3
Lotgi1|76997	131	99.2424242424242	1
Lotgi1|77021	4	5.47945205479452	1
Lotgi1|77025	130	99.236641221374	1
Lotgi1|77036	14	12.1739130434783	3
Lotgi1|77052	22	16.2962962962963	4
Lotgi1|77090	140	99.290780141844	1
Lotgi1|77105	172	99.4219653179191	1
Lotgi1|77112	25	15.2439024390244	5
Lotgi1|77129	7	3.80434782608696	2
Lotgi1|77154	167	99.4047619047619	1
Lotgi1|77170	137	99.2753623188406	1
Lotgi1|77179	28	19.5804195804196	5
Lotgi1|77193	9	6.33802816901408	3
Lotgi1|77216	71	58.1967213114754	4
Lotgi1|77223	72	51.4285714285714	5
Lotgi1|77247	1	0.518134715025907	1
Lotgi1|77269	95	98.9583333333333	1
Lotgi1|77324	110	74.8299319727891	2
Lotgi1|77327	6	11.1111111111111	2
Lotgi1|77329	5	3.01204819277108	2
Lotgi1|77344	22	15.3846153846154	4
Lotgi1|77371	15	12.9310344827586	4
Lotgi1|77392	9	6.42857142857143	4
Lotgi1|77416	60	41.958041958042	2
Lotgi1|77429	34	24.2857142857143	2
Lotgi1|77448	0	0	0
Lotgi1|77449	70	98.5915492957747	1
Lotgi1|77452	43	63.2352941176471	2
Lotgi1|77467	17	15.4545454545455	3
Lotgi1|77516	21	17.6470588235294	5
Lotgi1|77521	58	38.1578947368421	4
Lotgi1|77525	22	16.793893129771	4
Lotgi1|77540	11	9.56521739130435	3
Lotgi1|77573	23	23.2323232323232	4
Lotgi1|77582	100	99.009900990099	1
Lotgi1|77585	9	6.66666666666667	3
Lotgi1|77591	10	7.35294117647059	2
Lotgi1|77597	33	37.5	2
Lotgi1|77624	74	66.0714285714286	4
Lotgi1|77631	14	12.3893805309735	3
Lotgi1|77653	10	9.09090909090909	3
Lotgi1|77665	23	15.2317880794702	3
Lotgi1|77680	33	38.3720930232558	3
Lotgi1|77715	24	25.531914893617	3
Lotgi1|77718	64	38.3233532934132	2
Lotgi1|77729	12	10.4347826086957	2
Lotgi1|77804	19	14.5038167938931	5
Lotgi1|77816	13	10.4838709677419	4
Lotgi1|77817	50	98.0392156862745	1
Lotgi1|77818	20	16.260162601626	3
Lotgi1|77826	5	9.80392156862745	2
Lotgi1|77849	39	33.9130434782609	4
Lotgi1|77881	73	50.6944444444444	5
Lotgi1|77899	69	98.5714285714286	1
Lotgi1|77902	31	26.9565217391304	2
Lotgi1|77934	15	18.9873417721519	3
Lotgi1|77937	5	3.59712230215827	3
Lotgi1|77951	111	73.0263157894737	4
Lotgi1|77976	0	0	0
Lotgi1|77996	14	11.1111111111111	3
Lotgi1|78007	65	61.9047619047619	3
Lotgi1|78012	8	8.60215053763441	3
Lotgi1|78039	6	6.52173913043478	2
Lotgi1|78051	11	8.8	4
Lotgi1|78054	131	99.2424242424242	1
Lotgi1|78080	25	17.8571428571429	3
Lotgi1|78082	112	99.1150442477876	1
Lotgi1|78088	7	4.92957746478873	2
Lotgi1|78096	66	40.7407407407407	4
Lotgi1|78103	13	14.7727272727273	2
Lotgi1|78111	81	72.972972972973	3
Lotgi1|78124	29	37.1794871794872	4
Lotgi1|78129	21	16.6666666666667	5
Lotgi1|78192	13	11.9266055045872	3
Lotgi1|78207	65	56.5217391304348	4
Lotgi1|78223	19	14.9606299212598	5
Lotgi1|78231	103	99.0384615384615	1
Lotgi1|78255	23	17.96875	5
Lotgi1|78289	93	72.0930232558139	3
Lotgi1|78291	90	90	3
Lotgi1|78305	17	15.5963302752294	3
Lotgi1|78339	74	98.6666666666667	1
Lotgi1|78353	5	5.61797752808989	3
Lotgi1|78386	3	1.71428571428571	2
Lotgi1|78426	20	21.0526315789474	4
Lotgi1|78432	22	21.3592233009709	3
Lotgi1|78434	27	26.2135922330097	4
Lotgi1|78446	21	22.1052631578947	3
Lotgi1|78457	11	18.3333333333333	2
Lotgi1|78510	3	1.96078431372549	2
Lotgi1|78529	28	53.8461538461538	3
Lotgi1|78588	103	99.0384615384615	1
Lotgi1|78612	52	51.4851485148515	3
Lotgi1|78614	47	70.1492537313433	2
Lotgi1|78635	12	9.30232558139535	3
Lotgi1|78682	9	7.56302521008403	2
Lotgi1|78691	5	7.57575757575758	3
Lotgi1|78698	45	45.9183673469388	2
Lotgi1|78711	76	91.566265060241	2
Lotgi1|78799	26	29.8850574712644	2
Lotgi1|78808	66	98.5074626865672	1
Lotgi1|78816	9	8.57142857142857	2
Lotgi1|78850	16	16.1616161616162	4
Lotgi1|78867	22	25	3
Lotgi1|78873	105	99.0566037735849	1
Lotgi1|78907	16	12.1212121212121	4
Lotgi1|78912	7	9.45945945945946	2
Lotgi1|78920	80	98.7654320987654	1
Lotgi1|78925	18	30	3
Lotgi1|78934	55	46.218487394958	3
Lotgi1|78943	37	29.3650793650794	4
Lotgi1|78945	43	30.4964539007092	4
Lotgi1|78964	40	30.5343511450382	2
Lotgi1|78989	48	61.5384615384615	2
Lotgi1|79004	112	99.1150442477876	1
Lotgi1|79079	14	11.3821138211382	4
Lotgi1|79081	8	8.60215053763441	2
Lotgi1|79090	12	15.7894736842105	3
Lotgi1|79113	27	27.5510204081633	3
Lotgi1|79115	18	15	3
Lotgi1|79121	4	5.79710144927536	2
Lotgi1|79128	37	37.3737373737374	3
Lotgi1|79149	127	99.21875	1
Lotgi1|79151	3	1.59574468085106	1
Lotgi1|79168	65	98.4848484848485	1
Lotgi1|79182	7	8.23529411764706	2
Lotgi1|79200	8	8.69565217391304	2
Lotgi1|79214	14	14.1414141414141	4
Lotgi1|79245	121	99.1803278688525	1
Lotgi1|79274	26	22.8070175438596	4
Lotgi1|79308	7	10.9375	2
Lotgi1|79321	73	74.4897959183673	3
Lotgi1|79340	9	14.5161290322581	2
Lotgi1|79355	10	12.0481927710843	4
Lotgi1|79356	13	20.3125	2
Lotgi1|79360	70	79.5454545454545	2
Lotgi1|79390	66	98.5074626865672	1
Lotgi1|79393	19	23.75	4
Lotgi1|79406	62	57.4074074074074	3
Lotgi1|79422	95	81.1965811965812	2
Lotgi1|79448	26	24.5283018867925	4
Lotgi1|79457	68	98.5507246376812	1
Lotgi1|79466	57	93.4426229508197	2
Lotgi1|79467	8	5.47945205479452	2
Lotgi1|79473	8	7.61904761904762	2
Lotgi1|79484	20	22.9885057471264	2
Lotgi1|79485	45	67.1641791044776	2
Lotgi1|79488	20	27.7777777777778	3
Lotgi1|79491	3	3.65853658536585	2
Lotgi1|79495	13	13.9784946236559	3
Lotgi1|79497	104	99.0476190476191	1
Lotgi1|79517	81	98.780487804878	1
Lotgi1|79539	72	75	2
Lotgi1|79555	15	23.4375	1
Lotgi1|79556	15	23.4375	1
Lotgi1|79558	10	12.987012987013	3
Lotgi1|79581	75	98.6842105263158	1
Lotgi1|79624	71	64.5454545454545	3
Lotgi1|79663	2	2.77777777777778	1
Lotgi1|79690	10	17.8571428571429	3
Lotgi1|79694	72	84.7058823529412	2
Lotgi1|79695	19	22.3529411764706	3
Lotgi1|79697	41	48.8095238095238	4
Lotgi1|79703	29	43.2835820895522	2
Lotgi1|79724	9	9.67741935483871	2
Lotgi1|79758	18	33.3333333333333	2
Lotgi1|79762	16	16.4948453608247	3
Lotgi1|79766	24	25	4
Lotgi1|79767	18	21.9512195121951	2
Lotgi1|79770	37	37.3737373737374	4
Lotgi1|79779	8	9.75609756097561	2
Lotgi1|79781	23	22.7722772277228	2
Lotgi1|79782	7	10	2
Lotgi1|79786	0	0	0
Lotgi1|79789	56	62.9213483146067	3
Lotgi1|79887	93	98.936170212766	1
Lotgi1|79888	80	98.7654320987654	1
Lotgi1|79942	6	7.79220779220779	2
Lotgi1|79964	25	27.4725274725275	3
Lotgi1|80008	24	30	4
Lotgi1|80011	8	8.79120879120879	3
Lotgi1|80017	32	45.7142857142857	3
Lotgi1|80034	99	99	1
Lotgi1|80064	12	19.047619047619	2
Lotgi1|80069	138	97.1830985915493	2
Lotgi1|80070	46	52.8735632183908	2
Lotgi1|80083	1	1.26582278481013	1
Lotgi1|80104	9	15.7894736842105	3
Lotgi1|80119	10	17.5438596491228	2
Lotgi1|80161	11	16.9230769230769	2
Lotgi1|80178	9	16.9811320754717	2
Lotgi1|80190	30	43.4782608695652	3
Lotgi1|80193	27	43.5483870967742	2
Lotgi1|80212	64	98.4615384615385	1
Lotgi1|80233	52	71.2328767123288	5
Lotgi1|80237	19	23.4567901234568	3
Lotgi1|80254	35	60.3448275862069	2
Lotgi1|80256	43	53.75	2
Lotgi1|80288	80	98.7654320987654	1
Lotgi1|80355	160	99.3788819875776	1
Lotgi1|80367	66	98.5074626865672	1
Lotgi1|80373	25	43.1034482758621	4
Lotgi1|80376	26	39.3939393939394	2
Lotgi1|80390	31	45.5882352941176	3
Lotgi1|80399	39	55.7142857142857	2
Lotgi1|80411	7	13.7254901960784	2
Lotgi1|80438	8	3.43347639484979	2
Lotgi1|80455	13	21.6666666666667	2
Lotgi1|80456	0	0	0
Lotgi1|80461	27	39.7058823529412	4
Lotgi1|80483	5	8.33333333333333	1
Lotgi1|80486	20	31.7460317460317	3
Lotgi1|80489	25	39.6825396825397	2
Lotgi1|80492	13	22.8070175438596	3
Lotgi1|80509	10	16.6666666666667	2
Lotgi1|80522	17	28.3333333333333	3
Lotgi1|80535	13	22.0338983050847	2
Lotgi1|80543	13	21.6666666666667	2
Lotgi1|80558	47	79.6610169491525	2
Lotgi1|80560	10	16.6666666666667	2
Lotgi1|80571	87	98.8636363636364	1
Lotgi1|80572	16	27.1186440677966	2
Lotgi1|80575	15	25.8620689655172	3
Lotgi1|80576	13	22.4137931034483	2
Lotgi1|80580	12	21.0526315789474	2
Lotgi1|80581	55	98.2142857142857	1
Lotgi1|80595	8	15.0943396226415	2
Lotgi1|80598	3	1.12781954887218	1
Lotgi1|80701	15	30	2
Lotgi1|80706	12	24	2
Lotgi1|80749	2	2.77777777777778	2
Lotgi1|80774	2	3.2258064516129	1
Lotgi1|80794	34	48.5714285714286	3
Lotgi1|80852	165	99.3975903614458	1
Lotgi1|80916	50	94.3396226415094	2
Lotgi1|80920	0	0	0
Lotgi1|80921	120	93.75	2
Lotgi1|80925	13	14.4444444444444	3
Lotgi1|80943	184	99.4594594594595	1
Lotgi1|80953	3	1.43540669856459	2
Lotgi1|80976	6	6.52173913043478	2
Lotgi1|80997	121	99.1803278688525	1
Lotgi1|81012	70	98.5915492957747	1
Lotgi1|81020	0	0	1
Lotgi1|81043	5	4.0650406504065	2
Lotgi1|81046	0	0	0
Lotgi1|81063	127	99.21875	1
Lotgi1|81072	54	58.0645161290323	6
Lotgi1|81086	51	98.0769230769231	1
Lotgi1|81109	7	6.25	2
Lotgi1|81155	28	30.4347826086957	5
Lotgi1|81234	254	13.086038124678	24
Lotgi1|81355	546	54.4910179640719	17
Lotgi1|81378	394	52.2546419098143	7
Lotgi1|81462	311	33.7310195227766	19
Lotgi1|81473	125	20.259319286872	10
Lotgi1|81503	125	99.2063492063492	1
Lotgi1|81505	65	21.9594594594595	5
Lotgi1|81536	175	46.1741424802111	8
Lotgi1|81703	24	8.08080808080808	4
Lotgi1|81744	75	13.9405204460967	8
Lotgi1|81753	64	18.4971098265896	8
Lotgi1|81772	20	3.41296928327645	3
Lotgi1|81796	76	15.2304609218437	6
Lotgi1|81959	288	99.6539792387543	1
Lotgi1|81964	127	21.1314475873544	12
Lotgi1|81966	18	4.41176470588235	6
Lotgi1|81969	145	32.293986636971	9
Lotgi1|81977	38	10.9510086455331	7
Lotgi1|82008	3	0.789473684210526	1
Lotgi1|82027	154	20.7827260458839	16
Lotgi1|82054	459	90.3543307086614	2
Lotgi1|82061	68	10.7424960505529	10
Lotgi1|82091	69	69.6969696969697	3
Lotgi1|82092	59	15.6498673740053	5
Lotgi1|82132	112	23.8805970149254	7
Lotgi1|82148	81	21.038961038961	9
Lotgi1|82209	183	47.5324675324675	8
Lotgi1|82249	24	6.70391061452514	4
Lotgi1|82259	61	14.1860465116279	11
Lotgi1|82265	51	15.9375	3
Lotgi1|82271	108	15.7205240174673	12
Lotgi1|82286	327	99.6951219512195	1
Lotgi1|82338	138	33.6585365853659	8
Lotgi1|82434	80	25	11
Lotgi1|82519	29	7.55208333333333	6
Lotgi1|82528	63	12.4505928853755	7
Lotgi1|82568	169	99.4117647058823	1
Lotgi1|82572	20	9.09090909090909	4
Lotgi1|82591	106	99.0654205607477	1
Lotgi1|82647	0	0	0
Lotgi1|82720	130	99.236641221374	1
Lotgi1|82778	62	15.3086419753086	5
Lotgi1|82813	122	33.5164835164835	9
Lotgi1|82815	152	35.6807511737089	11
Lotgi1|82870	30	8.90207715133531	3
Lotgi1|82889	81	17.3447537473233	13
Lotgi1|82922	72	98.6301369863014	1
Lotgi1|82929	37	28.030303030303	5
Lotgi1|82970	9	12	2
Lotgi1|82984	204	52.987012987013	8
Lotgi1|82990	91	26.530612244898	7
Lotgi1|83006	11	3.65448504983389	4
Lotgi1|83012	43	10.997442455243	5
Lotgi1|83036	224	99.5555555555556	1
Lotgi1|83086	78	19.8473282442748	4
Lotgi1|83098	38	14.7859922178988	8
Lotgi1|83132	52	17.2185430463576	7
Lotgi1|83148	121	45.8333333333333	6
Lotgi1|83160	38	11.4457831325301	8
Lotgi1|83181	11	3.13390313390313	2
Lotgi1|83183	29	10.1045296167247	7
Lotgi1|83212	21	11.7977528089888	4
Lotgi1|83213	280	69.6517412935323	3
Lotgi1|83266	43	9.26724137931035	6
Lotgi1|83294	164	47.8134110787172	5
Lotgi1|83307	67	17.4934725848564	7
Lotgi1|83319	51	14.6974063400576	5
Lotgi1|83337	23	7.87671232876712	5
Lotgi1|83346	55	21.9123505976096	7
Lotgi1|83370	80	19.8019801980198	10
Lotgi1|83379	150	39.4736842105263	7
Lotgi1|83403	110	53.6585365853659	3
Lotgi1|83439	36	11.2852664576803	7
Lotgi1|83588	74	33.7899543378995	7
Lotgi1|83596	7	10.9375	2
Lotgi1|83597	60	22.9007633587786	4
Lotgi1|83653	5	5	2
Lotgi1|83703	6	1.99335548172757	2
Lotgi1|83709	142	85.5421686746988	3
Lotgi1|83714	249	99.6	1
Lotgi1|83787	113	50.6726457399103	5
Lotgi1|83790	1	0.343642611683849	2
Lotgi1|83844	220	99.5475113122172	1
Lotgi1|83908	42	21.4285714285714	2
Lotgi1|83936	27	9.67741935483871	8
Lotgi1|83973	85	51.8292682926829	4
Lotgi1|84027	30	14.218009478673	6
Lotgi1|84047	17	7.11297071129707	4
Lotgi1|84059	233	99.5726495726496	1
Lotgi1|84087	173	78.9954337899543	3
Lotgi1|84111	120	46.692607003891	3
Lotgi1|84139	20	21.2765957446809	3
Lotgi1|84168	9	3.16901408450704	2
Lotgi1|84170	41	14.3356643356643	8
Lotgi1|84183	57	29.8429319371728	5
Lotgi1|84186	128	42.2442244224422	5
Lotgi1|84213	33	14.8648648648649	5
Lotgi1|84232	32	12.9032258064516	5
Lotgi1|84235	146	99.3197278911565	1
Lotgi1|84253	137	69.5431472081218	4
Lotgi1|84274	100	99.009900990099	1
Lotgi1|84275	30	13.215859030837	5
Lotgi1|84289	17	4.97076023391813	5
Lotgi1|84365	12	4.6875	3
Lotgi1|84378	29	11.8367346938776	6
Lotgi1|84384	8	2.80701754385965	2
Lotgi1|84385	152	96.2025316455696	3
Lotgi1|84400	11	7.9136690647482	3
Lotgi1|84413	20	6.8259385665529	2
Lotgi1|84460	6	2.10526315789474	2
Lotgi1|84508	18	9	3
Lotgi1|84516	257	97.3484848484848	2
Lotgi1|84528	15	5.26315789473684	5
Lotgi1|84535	5	2.64550264550265	2
Lotgi1|84542	15	7.89473684210526	3
Lotgi1|84553	116	66.2857142857143	4
Lotgi1|84554	29	12.1848739495798	4
Lotgi1|84568	255	99.609375	1
Lotgi1|84674	13	6.28019323671498	3
Lotgi1|84676	58	24.7863247863248	7
Lotgi1|84703	24	29.6296296296296	2
Lotgi1|84718	21	16.9354838709677	5
Lotgi1|84721	81	48.502994011976	4
Lotgi1|84738	39	24.6835443037975	7
Lotgi1|84742	43	17.2	6
Lotgi1|84765	21	10.6060606060606	3
Lotgi1|84823	10	5.81395348837209	3
Lotgi1|84886	96	98.9690721649485	1
Lotgi1|84892	226	99.5594713656388	1
Lotgi1|84904	19	7.45098039215686	4
Lotgi1|84910	140	61.4035087719298	2
Lotgi1|84942	26	10.6122448979592	4
Lotgi1|84945	21	8.07692307692308	3
Lotgi1|84951	181	99.4505494505495	1
Lotgi1|84981	34	22.5165562913907	4
Lotgi1|84995	7	8.53658536585366	2
Lotgi1|85026	51	98.0769230769231	1
Lotgi1|85054	40	20.3045685279188	7
Lotgi1|85066	15	5.88235294117647	4
Lotgi1|85125	13	5.85585585585586	2
Lotgi1|85129	17	7.48898678414097	5
Lotgi1|85131	16	8.29015544041451	4
Lotgi1|85177	11	5.55555555555556	5
Lotgi1|85195	10	5.40540540540541	2
Lotgi1|85239	10	4.85436893203883	3
Lotgi1|85259	26	15.2941176470588	4
Lotgi1|85298	102	59.6491228070175	10
Lotgi1|85300	47	25.2688172043011	4
Lotgi1|85324	135	99.2647058823529	1
Lotgi1|85331	13	6.63265306122449	3
Lotgi1|85335	27	16.9811320754717	3
Lotgi1|85346	67	28.755364806867	4
Lotgi1|85354	213	99.5327102803738	1
Lotgi1|85372	105	60	4
Lotgi1|85378	114	69.5121951219512	4
Lotgi1|85447	137	99.2753623188406	1
Lotgi1|85488	0	0	0
Lotgi1|85536	80	44.1988950276243	4
Lotgi1|85538	225	99.5575221238938	1
Lotgi1|85606	54	40	6
Lotgi1|85685	28	11.965811965812	6
Lotgi1|85687	27	11.8421052631579	6
Lotgi1|85724	2	3.33333333333333	1
Lotgi1|85754	175	99.4318181818182	1
Lotgi1|85758	232	99.5708154506438	1
Lotgi1|85780	4	3.44827586206897	2
Lotgi1|85833	4	2.7972027972028	1
Lotgi1|85853	0	0	1
Lotgi1|85931	147	99.3243243243243	1
Lotgi1|85938	25	14.7058823529412	5
Lotgi1|85965	52	98.1132075471698	1
Lotgi1|86010	19	11.377245508982	5
Lotgi1|86040	115	99.1379310344828	1
Lotgi1|86089	9	7.75862068965517	2
Lotgi1|86130	48	76.1904761904762	2
Lotgi1|86154	86	53.0864197530864	3
Lotgi1|86198	41	28.4722222222222	5
Lotgi1|86211	41	41	3
Lotgi1|86228	62	52.5423728813559	3
Lotgi1|86266	111	43.0232558139535	19
Lotgi1|86292	45	40.1785714285714	2
Lotgi1|86297	142	60.1694915254237	9
Lotgi1|86312	340	99.7067448680352	1
Lotgi1|86317	38	34.5454545454545	4
Lotgi1|86394	98	50	4
Lotgi1|86409	0	0	0
Lotgi1|86453	6	3.94736842105263	2
Lotgi1|86460	8	3.86473429951691	2
Lotgi1|86469	9	6.76691729323308	2
Lotgi1|86499	61	40.6666666666667	2
Lotgi1|86543	80	54.7945205479452	3
Lotgi1|86569	51	23.6111111111111	2
Lotgi1|86571	9	6.56934306569343	2
Lotgi1|86582	32	20.253164556962	3
Lotgi1|86585	6	4.05405405405405	2
Lotgi1|86597	6	6.06060606060606	2
Lotgi1|86619	0	0	0
Lotgi1|86670	9	6.81818181818182	2
Lotgi1|86674	78	56.9343065693431	3
Lotgi1|86689	31	25.2032520325203	6
Lotgi1|86709	83	72.1739130434783	6
Lotgi1|86781	61	44.2028985507246	3
Lotgi1|86790	24	14.3712574850299	3
Lotgi1|86802	2	1.68067226890756	1
Lotgi1|86853	20	11.8343195266272	4
Lotgi1|86871	0	0	1
Lotgi1|86927	62	62	2
Lotgi1|86932	0	0	0
Lotgi1|86941	14	11.3821138211382	2
Lotgi1|86977	90	98.9010989010989	1
Lotgi1|86983	16	10.1910828025478	3
Lotgi1|87019	4	3.7037037037037	1
Lotgi1|87024	5	4.42477876106195	2
Lotgi1|87026	9	5.29411764705882	3
Lotgi1|87040	22	14.9659863945578	3
Lotgi1|87047	0	0	1
Lotgi1|87051	125	99.2063492063492	1
Lotgi1|87093	73	40.3314917127072	3
Lotgi1|87116	112	99.1150442477876	1
Lotgi1|87123	25	21.0084033613445	5
Lotgi1|87184	40	21.2765957446809	5
Lotgi1|87186	8	7.27272727272727	2
Lotgi1|87233	121	97.5806451612903	2
Lotgi1|87271	19	15.8333333333333	3
Lotgi1|87301	187	99.468085106383	1
Lotgi1|87302	75	48.0769230769231	6
Lotgi1|87303	34	45.3333333333333	3
Lotgi1|87343	170	99.4152046783626	1
Lotgi1|87368	26	23.6363636363636	2
Lotgi1|87411	33	37.9310344827586	2
Lotgi1|87413	22	13.0952380952381	5
Lotgi1|87415	11	15.7142857142857	3
Lotgi1|87422	49	61.25	2
Lotgi1|87444	13	8.33333333333333	2
Lotgi1|87448	54	57.4468085106383	3
Lotgi1|87453	31	21.3793103448276	4
Lotgi1|87458	154	99.3548387096774	1
Lotgi1|87526	13	9.9236641221374	3
Lotgi1|87533	91	54.1666666666667	5
Lotgi1|87564	127	99.21875	1
Lotgi1|87572	79	44.3820224719101	3
Lotgi1|87677	136	99.2700729927007	1
Lotgi1|87692	2	1.06382978723404	1
Lotgi1|87724	114	74.5098039215686	10
Lotgi1|87736	1	1.11111111111111	1
Lotgi1|87751	171	99.4186046511628	1
Lotgi1|87794	0	0	0
Lotgi1|87817	20	17.2413793103448	5
Lotgi1|87845	16	13.5593220338983	4
Lotgi1|87855	2	1.06951871657754	1
Lotgi1|87888	108	72	2
Lotgi1|87900	118	62.7659574468085	4
Lotgi1|87930	9	10.1123595505618	2
Lotgi1|87955	4	2.17391304347826	2
Lotgi1|87961	79	58.5185185185185	5
Lotgi1|87967	19	13.013698630137	3
Lotgi1|88015	160	99.3788819875776	1
Lotgi1|88031	33	25.9842519685039	5
Lotgi1|88057	21	14.3835616438356	4
Lotgi1|88081	17	14.4067796610169	3
Lotgi1|88092	65	47.1014492753623	6
Lotgi1|88101	68	51.5151515151515	4
Lotgi1|88121	22	20.7547169811321	2
Lotgi1|88126	17	17.8947368421053	3
Lotgi1|88143	154	99.3548387096774	1
Lotgi1|88167	26	25.2427184466019	2
Lotgi1|88174	8	9.63855421686747	2
Lotgi1|88176	52	45.6140350877193	3
Lotgi1|88216	17	19.3181818181818	4
Lotgi1|88217	12	10.5263157894737	3
Lotgi1|88250	148	99.3288590604027	1
Lotgi1|88256	22	15.8273381294964	3
Lotgi1|88259	74	53.2374100719424	3
Lotgi1|88271	8	6.77966101694915	2
Lotgi1|88304	10	9.34579439252336	3
Lotgi1|88306	0	0	0
Lotgi1|88310	26	18.8405797101449	2
Lotgi1|88317	6	5.26315789473684	3
Lotgi1|88318	7	6.14035087719298	2
Lotgi1|88328	92	98.9247311827957	1
Lotgi1|88333	16	15.5339805825243	5
Lotgi1|88345	125	99.2063492063492	1
Lotgi1|88358	44	38.9380530973451	2
Lotgi1|88389	5	2.18340611353712	1
Lotgi1|88392	49	52.6881720430108	2
Lotgi1|88425	24	26.6666666666667	4
Lotgi1|88440	76	98.7012987012987	1
Lotgi1|88457	8	10.5263157894737	2
Lotgi1|88480	77	93.9024390243902	2
Lotgi1|88481	107	99.0740740740741	1
Lotgi1|88502	52	98.1132075471698	1
Lotgi1|88511	209	99.5238095238095	1
Lotgi1|88524	62	77.5	2
Lotgi1|88553	5	3.96825396825397	2
Lotgi1|88616	74	98.6666666666667	1
Lotgi1|88625	64	85.3333333333333	1
Lotgi1|88644	14	16.0919540229885	2
Lotgi1|88650	63	63	2
Lotgi1|88684	9	6.33802816901408	3
Lotgi1|88685	58	46.031746031746	6
Lotgi1|88690	27	36	2
Lotgi1|88691	3	1.57068062827225	2
Lotgi1|88718	16	12.1212121212121	4
Lotgi1|88740	76	76.7676767676768	2
Lotgi1|88771	94	98.9473684210526	1
Lotgi1|88813	80	74.0740740740741	3
Lotgi1|88815	21	26.9230769230769	4
Lotgi1|88825	83	98.8095238095238	1
Lotgi1|88828	2	1.98019801980198	1
Lotgi1|88834	54	65.8536585365854	3
Lotgi1|88868	19	26.7605633802817	3
Lotgi1|88886	3	2.80373831775701	2
Lotgi1|88919	3	3.125	1
Lotgi1|88979	24	32.8767123287671	4
Lotgi1|88987	2	2.40963855421687	2
Lotgi1|88990	30	41.0958904109589	2
Lotgi1|89001	29	25	3
Lotgi1|89004	7	7.21649484536082	2
Lotgi1|89037	55	46.218487394958	2
Lotgi1|89051	16	19.7530864197531	6
Lotgi1|89067	33	44.5945945945946	2
Lotgi1|89076	6	5.60747663551402	2
Lotgi1|89081	9	8.41121495327103	2
Lotgi1|89098	97	98.9795918367347	1
Lotgi1|89152	72	96	2
Lotgi1|89154	15	14.5631067961165	3
Lotgi1|89155	60	63.1578947368421	2
Lotgi1|89164	2	2.73972602739726	2
Lotgi1|89174	110	63.953488372093	6
Lotgi1|89195	13	18.5714285714286	3
Lotgi1|89200	76	98.7012987012987	1
Lotgi1|89209	23	24.7311827956989	3
Lotgi1|89217	94	98.9473684210526	1
Lotgi1|89258	66	98.5074626865672	1
Lotgi1|89264	2	1.09289617486339	1
Lotgi1|89269	15	15.4639175257732	2
Lotgi1|89270	15	15.4639175257732	2
Lotgi1|89276	17	20.4819277108434	4
Lotgi1|89306	0	0	1
Lotgi1|89318	17	19.7674418604651	3
Lotgi1|89332	27	25.7142857142857	4
Lotgi1|89339	105	99.0566037735849	1
Lotgi1|89372	100	97.0873786407767	2
Lotgi1|89386	16	21.6216216216216	4
Lotgi1|89401	57	60	3
Lotgi1|89402	22	24.1758241758242	2
Lotgi1|89404	97	98.9795918367347	1
Lotgi1|89428	81	70.4347826086957	2
Lotgi1|89433	5	8.06451612903226	2
Lotgi1|89437	31	44.9275362318841	2
Lotgi1|89443	89	88.1188118811881	2
Lotgi1|89451	0	0	0
Lotgi1|89466	104	99.0476190476191	1
Lotgi1|89468	12	12.7659574468085	2
Lotgi1|89490	22	25.5813953488372	4
Lotgi1|89523	75	98.6842105263158	1
Lotgi1|89531	177	99.438202247191	1
Lotgi1|89533	1	0.549450549450549	2
Lotgi1|89537	15	15.7894736842105	3
Lotgi1|89545	88	98.876404494382	1
Lotgi1|89554	33	41.7721518987342	4
Lotgi1|89568	4	4.8780487804878	2
Lotgi1|89582	69	98.5714285714286	1
Lotgi1|89584	64	98.4615384615385	1
Lotgi1|89598	26	30.952380952381	3
Lotgi1|89605	157	99.3670886075949	1
Lotgi1|89649	13	17.5675675675676	3
Lotgi1|89661	77	98.7179487179487	1
Lotgi1|89691	105	99.0566037735849	1
Lotgi1|89720	48	65.7534246575342	4
Lotgi1|89723	1	1.31578947368421	1
Lotgi1|89728	8	12.3076923076923	2
Lotgi1|89780	1	1.2987012987013	1
Lotgi1|89798	1	1.36986301369863	1
Lotgi1|89826	0	0	0
Lotgi1|89841	18	20	4
Lotgi1|89858	72	98.6301369863014	1
Lotgi1|89880	15	18.2926829268293	3
Lotgi1|89886	0	0	1
Lotgi1|89889	80	98.7654320987654	1
Lotgi1|89896	66	75.8620689655172	3
Lotgi1|89909	20	29.4117647058824	3
Lotgi1|89915	70	98.5915492957747	1
Lotgi1|89941	2	3.57142857142857	1
Lotgi1|89946	2	3.84615384615385	2
Lotgi1|89979	29	17.5757575757576	3
Lotgi1|89981	0	0	0
Lotgi1|89985	58	98.3050847457627	1
Lotgi1|90011	9	8.18181818181818	2
Lotgi1|90046	3	3.33333333333333	2
Lotgi1|90048	24	40.6779661016949	2
Lotgi1|90058	85	95.5056179775281	2
Lotgi1|90066	30	27.027027027027	4
Lotgi1|90083	7	6.54205607476635	2
Lotgi1|90174	6	12	2
Lotgi1|90216	107	99.0740740740741	1
Lotgi1|90681	20	40	2
Lotgi1|90831	0	0	0
Lotgi1|90916	15	18.2926829268293	3
Lotgi1|90921	21	36.2068965517241	2
Lotgi1|91023	246	99.5951417004049	1
Lotgi1|91030	1	0.847457627118644	2
Lotgi1|91086	5	2.74725274725275	2
Lotgi1|91113	2	1.21212121212121	1
Lotgi1|91134	5	6.09756097560976	2
Lotgi1|91150	16	29.6296296296296	3
Lotgi1|91156	30	46.1538461538462	2
Lotgi1|91191	374	16.2326388888889	31
Lotgi1|91228	156	14.8430066603235	20
Lotgi1|91252	1470	62.9550321199143	35
Lotgi1|91265	672	46.4409122322046	32
Lotgi1|91354	171	23.3606557377049	12
Lotgi1|91360	234	54.1666666666667	11
Lotgi1|91366	206	18.3600713012478	15
Lotgi1|91451	137	12.7679403541472	17
Lotgi1|91483	379	71.1069418386491	10
Lotgi1|91538	24	7.27272727272727	5
Lotgi1|91560	167	12.407132243685	15
Lotgi1|91617	35	9.94318181818182	6
Lotgi1|91642	194	14.8204736440031	18
Lotgi1|91668	28	8.72274143302181	4
Lotgi1|91677	169	19.3585337915235	14
Lotgi1|91690	124	13.4636264929425	19
Lotgi1|91696	290	30.6553911205074	8
Lotgi1|91728	123	21.280276816609	9
Lotgi1|91758	100	25.4452926208651	5
Lotgi1|91761	125	20.5930807248764	12
Lotgi1|91808	84	24.9258160237389	6
Lotgi1|91873	101	11.0382513661202	13
Lotgi1|91879	396	43.7086092715232	9
Lotgi1|91892	118	28.5024154589372	5
Lotgi1|91939	146	25.085910652921	10
Lotgi1|91944	88	27.3291925465839	6
Lotgi1|91952	242	34.7701149425287	18
Lotgi1|91958	74	9.45083014048531	12
Lotgi1|91997	17	5.4140127388535	3
Lotgi1|92070	71	32.2727272727273	5
Lotgi1|92084	156	17.1052631578947	9
Lotgi1|92097	186	34.5724907063197	12
Lotgi1|92127	146	18.1818181818182	15
Lotgi1|92134	85	13.0368098159509	10
Lotgi1|92173	29	4.67741935483871	6
Lotgi1|92273	161	24.2105263157895	11
Lotgi1|92276	17	3.78619153674833	3
Lotgi1|92320	44	22.4489795918367	3
Lotgi1|92504	86	18.2978723404255	7
Lotgi1|92511	96	17.6470588235294	10
Lotgi1|92528	26	6.11764705882353	6
Lotgi1|92538	53	10.3718199608611	6
Lotgi1|92630	102	19.3181818181818	7
Lotgi1|92651	62	10.9540636042403	12
Lotgi1|92684	144	34.1232227488152	12
Lotgi1|92705	20	6.96864111498258	2
Lotgi1|92730	113	41.0909090909091	7
Lotgi1|92735	161	52.6143790849673	5
Lotgi1|92759	81	16.2	6
Lotgi1|92820	53	22.3628691983122	6
Lotgi1|92844	14	10.2189781021898	2
Lotgi1|92934	106	35.6902356902357	10
Lotgi1|92970	131	23.0633802816901	5
Lotgi1|93017	39	13.8790035587189	5
Lotgi1|93046	79	43.4065934065934	2
Lotgi1|93092	6	1.03986135181976	2
Lotgi1|93097	62	13.1914893617021	8
Lotgi1|93125	161	31.8181818181818	11
Lotgi1|93131	221	43.503937007874	5
Lotgi1|93159	13	4.49826989619377	2
Lotgi1|93216	7	1.84696569920844	3
Lotgi1|93229	236	50.752688172043	7
Lotgi1|93474	133	45.7044673539519	8
Lotgi1|93476	24	9.09090909090909	5
Lotgi1|93532	48	12.9032258064516	10
Lotgi1|93542	12	2.65486725663717	4
Lotgi1|93548	460	75.5336617405583	7
Lotgi1|93565	78	15.9183673469388	8
Lotgi1|93568	34	10.625	3
Lotgi1|93639	31	7.2093023255814	5
Lotgi1|93664	60	12.5523012552301	9
Lotgi1|93698	69	18.3510638297872	7
Lotgi1|93742	20	5.42005420054201	6
Lotgi1|93759	40	17.7777777777778	5
Lotgi1|93771	36	9.02255639097744	5
Lotgi1|93820	98	20.2479338842975	13
Lotgi1|93838	9	3.10344827586207	2
Lotgi1|93877	20	5.46448087431694	7
Lotgi1|93934	37	29.6	2
Lotgi1|93989	65	26.9709543568465	6
Lotgi1|94166	12	3.37078651685393	7
Lotgi1|94184	34	10.8626198083067	3
Lotgi1|94219	31	10.0323624595469	5
Lotgi1|94258	110	37.6712328767123	6
Lotgi1|94282	18	10.1123595505618	4
Lotgi1|94311	32	10.4234527687296	7
Lotgi1|94313	26	8.17610062893082	5
Lotgi1|94316	188	49.7354497354497	9
Lotgi1|94344	9	4.32692307692308	2
Lotgi1|94361	11	3.7542662116041	4
Lotgi1|94379	168	99.4082840236686	1
Lotgi1|94382	42	12.6506024096386	5
Lotgi1|94391	28	9.12052117263844	4
Lotgi1|94426	77	38.8888888888889	5
Lotgi1|94468	7	2.3972602739726	3
Lotgi1|94475	50	16.3934426229508	7
Lotgi1|94507	21	9.76744186046512	4
Lotgi1|94551	112	40.8759124087591	9
Lotgi1|94557	18	6	4
Lotgi1|94578	42	12.6888217522659	5
Lotgi1|94587	128	47.940074906367	5
Lotgi1|94618	21	5.38461538461539	7
Lotgi1|94675	22	7.16612377850163	5
Lotgi1|94696	10	5.98802395209581	3
Lotgi1|94700	79	34.8017621145374	6
Lotgi1|94722	122	99.1869918699187	1
Lotgi1|94741	37	12.1710526315789	5
Lotgi1|94754	169	93.8888888888889	2
Lotgi1|94766	21	6.5015479876161	3
Lotgi1|94819	72	23.5294117647059	9
Lotgi1|94820	39	18.3962264150943	5
Lotgi1|94834	137	37.431693989071	6
Lotgi1|94839	40	12.6984126984127	6
Lotgi1|94863	25	7.6219512195122	4
Lotgi1|94870	29	8.14606741573034	2
Lotgi1|94905	56	21.3740458015267	5
Lotgi1|94907	17	5.72390572390572	4
Lotgi1|94997	29	9.83050847457627	4
Lotgi1|95025	30	12.448132780083	6
Lotgi1|95027	109	55.8974358974359	4
Lotgi1|95029	7	3.18181818181818	1
Lotgi1|95036	88	54.320987654321	3
Lotgi1|95070	119	66.1111111111111	3
Lotgi1|95075	27	7.78097982708934	4
Lotgi1|95079	29	15.2631578947368	4
Lotgi1|95081	22	7.56013745704467	3
Lotgi1|95085	32	10.8474576271186	6
Lotgi1|95101	227	73.9413680781759	4
Lotgi1|95111	4	1.5625	2
Lotgi1|95116	23	7.79661016949153	6
Lotgi1|95120	45	13.3136094674556	4
Lotgi1|95185	16	7.27272727272727	2
Lotgi1|95198	217	72.3333333333333	4
Lotgi1|95254	45	15.5172413793103	5
Lotgi1|95265	7	3.11111111111111	3
Lotgi1|95271	122	55.2036199095023	6
Lotgi1|95290	18	7.82608695652174	2
Lotgi1|95326	206	99.5169082125604	1
Lotgi1|95373	67	35.0785340314136	5
Lotgi1|95386	36	12.2866894197952	5
Lotgi1|95390	23	9.82905982905983	4
Lotgi1|95405	8	4.1025641025641	2
Lotgi1|95410	8	2.83687943262411	6
Lotgi1|95412	33	11.4982578397213	5
Lotgi1|95422	117	38.3606557377049	9
Lotgi1|95429	29	13.5514018691589	5
Lotgi1|95453	5	1.93050193050193	2
Lotgi1|95484	18	7.6271186440678	4
Lotgi1|95501	20	6.89655172413793	5
Lotgi1|95525	23	8.36363636363636	4
Lotgi1|95581	7	2.3972602739726	2
Lotgi1|95596	150	56.8181818181818	5
Lotgi1|95622	83	33.3333333333333	5
Lotgi1|95635	30	13.3928571428571	5
Lotgi1|95655	79	43.4065934065934	2
Lotgi1|95672	26	9.28571428571429	4
Lotgi1|95691	36	15.1260504201681	7
Lotgi1|95711	24	11.7647058823529	5
Lotgi1|95778	24	10.4347826086957	4
Lotgi1|95793	18	8.82352941176471	4
Lotgi1|95799	17	7.79816513761468	2
Lotgi1|95840	17	7.94392523364486	5
Lotgi1|95891	11	4.1044776119403	3
Lotgi1|95897	9	3.19148936170213	3
Lotgi1|95913	53	55.7894736842105	5
Lotgi1|95914	53	55.7894736842105	5
Lotgi1|95957	22	9.95475113122172	3
Lotgi1|95967	4	1.9047619047619	2
Lotgi1|96000	6	2.54237288135593	4
Lotgi1|96004	106	68.3870967741936	3
Lotgi1|96029	34	14.2857142857143	5
Lotgi1|96105	0	0	0
Lotgi1|96116	23	10.952380952381	3
Lotgi1|96129	14	4.92957746478873	4
Lotgi1|96132	30	14.6341463414634	4
Lotgi1|96144	10	5.0251256281407	3
Lotgi1|96149	93	98.936170212766	1
Lotgi1|96166	39	18.2242990654206	6
Lotgi1|96178	130	45.9363957597173	7
Lotgi1|96215	40	20.8333333333333	4
Lotgi1|96224	53	36.0544217687075	2
Lotgi1|96232	31	21.9858156028369	3
Lotgi1|96255	125	51.0204081632653	5
Lotgi1|96262	85	57.4324324324324	4
Lotgi1|96270	17	5.98591549295775	4
Lotgi1|96288	112	59.5744680851064	3
Lotgi1|96291	7	3.28638497652582	1
Lotgi1|96295	22	8.59375	6
Lotgi1|96296	24	9.26640926640927	5
Lotgi1|96321	19	10.6741573033708	4
Lotgi1|96325	28	10.9375	4
Lotgi1|96362	18	8.49056603773585	4
Lotgi1|96375	137	60.0877192982456	5
Lotgi1|96385	74	49.3333333333333	5
Lotgi1|96390	74	54.4117647058823	5
Lotgi1|96443	13	5.72687224669604	6
Lotgi1|96446	17	6.58914728682171	4
Lotgi1|96453	12	5.88235294117647	2
Lotgi1|96468	93	45.3658536585366	5
Lotgi1|96503	31	14.1552511415525	4
Lotgi1|96510	14	6.96517412935323	3
Lotgi1|96553	17	7.72727272727273	4
Lotgi1|96575	0	0	1
Lotgi1|96587	26	15.028901734104	4
Lotgi1|96590	24	16.4383561643836	4
Lotgi1|96617	6	3.40909090909091	2
Lotgi1|96618	65	98.4848484848485	1
Lotgi1|96643	105	54.4041450777202	4
Lotgi1|96673	2	1.51515151515152	1
Lotgi1|96720	14	6.51162790697674	4
Lotgi1|96729	102	49.0384615384615	5
Lotgi1|96796	108	56.5445026178011	4
Lotgi1|96811	33	13.6929460580913	3
Lotgi1|96816	135	99.2647058823529	1
Lotgi1|96832	18	10.3448275862069	4
Lotgi1|96841	6	4.10958904109589	2
Lotgi1|96849	16	11.0344827586207	3
Lotgi1|96853	165	77.1028037383178	3
Lotgi1|96885	3	1.70454545454545	1
Lotgi1|96895	22	22.9166666666667	4
Lotgi1|96945	14	6.57276995305164	3
Lotgi1|96946	61	95.3125	2
Lotgi1|96949	20	10.9289617486339	5
Lotgi1|96984	65	27.3109243697479	4
Lotgi1|97000	25	14.4508670520231	5
Lotgi1|97023	49	22.3744292237443	4
Lotgi1|97040	37	25.6944444444444	3
Lotgi1|97063	51	98.0769230769231	1
Lotgi1|97067	19	11.6564417177914	4
Lotgi1|97070	24	20.5128205128205	4
Lotgi1|97079	27	15.6976744186047	3
Lotgi1|97085	8	6.15384615384615	2
Lotgi1|97091	39	26	4
Lotgi1|97145	26	12.807881773399	6
Lotgi1|97157	57	38.255033557047	4
Lotgi1|97168	24	9.87654320987654	3
Lotgi1|97171	10	4.20168067226891	2
Lotgi1|97229	137	99.2753623188406	1
Lotgi1|97242	102	62.5766871165644	5
Lotgi1|97249	33	19.2982456140351	4
Lotgi1|97263	24	10.6666666666667	2
Lotgi1|97270	16	8.69565217391304	2
Lotgi1|97278	48	28.9156626506024	5
Lotgi1|97287	48	31.7880794701987	8
Lotgi1|97291	144	62.882096069869	3
Lotgi1|97308	79	46.7455621301775	4
Lotgi1|97309	29	28.4313725490196	4
Lotgi1|97333	25	17.1232876712329	5
Lotgi1|97342	25	12.8865979381443	4
Lotgi1|97403	30	21.5827338129496	5
Lotgi1|97428	20	14.9253731343284	3
Lotgi1|97454	15	9.49367088607595	4
Lotgi1|97479	23	17.6923076923077	4
Lotgi1|97481	46	43.8095238095238	2
Lotgi1|97530	10	6.62251655629139	2
Lotgi1|97534	0	0	1
Lotgi1|97537	15	11.2781954887218	3
Lotgi1|97538	22	15.3846153846154	4
Lotgi1|97565	25	13.7362637362637	2
Lotgi1|97578	11	7.69230769230769	3
Lotgi1|97583	20	11.9760479041916	4
Lotgi1|97589	25	13.1578947368421	4
Lotgi1|97618	67	59.8214285714286	3
Lotgi1|97628	7	5.69105691056911	2
Lotgi1|97644	21	12.1387283236994	4
Lotgi1|97704	3	2.58620689655172	4
Lotgi1|197242	189	42.9545454545455	7
Lotgi1|197245	53	14.6005509641873	6
Lotgi1|197278	244	99.5918367346939	1
Lotgi1|197313	44	11.2244897959184	7
Lotgi1|197315	163	18.6285714285714	13
Lotgi1|197335	211	80.8429118773946	6
Lotgi1|197362	86	10.9275730622618	10
Lotgi1|197410	54	8.91089108910891	8
Lotgi1|197435	62	25.8333333333333	6
Lotgi1|197478	24	16.4383561643836	2
Lotgi1|197485	51	7.89473684210526	8
[truncated: 21,852 more rows]
