# Supplementary material for: ProminTools: shedding light on proteins of unknown function in biomineralization with user friendly tools illustrated using mollusc shell matrix protein sequences
Source: PeerJ. 2020 Sep 11;8:e9852. doi: 10.7717/peerj.9852 (PMC7489238; doi:10.7717/peerj.9852)
Supplement: Supplemental Information 4 [file peerj-08-9852-s004.zip › Seq_properties/SPneg1_protcount.txt]

Residues	Protein count
A	13
AL	2
AM	2
AQ	2
ASG	2
C	13
CFNVT	2
CG	2
CN	2
CR	2
D	8
DAEG	2
DHG	2
DHY	2
E	13
ECK	2
EK	4
EKD	2
EP	2
EQ	2
EQLSKA	2
F	7
FGA	2
FGM	2
FWL	2
G	7
GM	2
H	6
HG	2
HTDYI	2
I	7
IT	2
K	12
KAH	2
KDQ	3
KE	3
KENFH	2
KER	2
L	9
LE	2
LNSCF	2
M	3
MW	2
MWT	2
N	9
NQ	2
NVR	2
NYPIA	2
P	14
PA	2
PC	2
PGQM	2
PHS	2
PRTQH	2
PS	2
Q	9
QLIY	2
R	9
REKD	2
REN	2
RF	2
RG	2
RGK	2
RPS	2
S	17
SDX	2
SE	2
SFT	2
SP	2
SQTP	2
SYVQ	2
T	16
TF	2
THWP	2
TR	2
TS	3
TW	2
V	4
VA	2
VD	2
VF	2
VH	2
VLFI	2
W	5
WYD	2
Y	7
YE	2
YHDP	2
YL	2
YTL	2
YW	2
