# Supplementary material for: ProminTools: shedding light on proteins of unknown function in biomineralization with user friendly tools illustrated using mollusc shell matrix protein sequences
Source: PeerJ. 2020 Sep 11;8:e9852. doi: 10.7717/peerj.9852 (PMC7489238; doi:10.7717/peerj.9852)
Supplement: Supplemental Information 4 [file peerj-08-9852-s004.zip › Seq_properties/SPneg1_POI_disorder.txt]

Protein	Type	Start	Stop
Lotgi1|171448	disorder	1	12
Lotgi1|171448	disorder	14	31
Lotgi1|171448	disorder	86	106
Lotgi1|78054	disorder	1	132
Lotgi1|228255	disorder	1	5
Lotgi1|228255	disorder	19	26
Lotgi1|228255	disorder	53	62
Lotgi1|228255	disorder	118	168
Lotgi1|228255	disorder	186	230
Lotgi1|228255	disorder	276	286
Lotgi1|228255	disorder	304	337
Lotgi1|228255	disorder	407	416
Lotgi1|228255	disorder	448	449
Lotgi1|228255	disorder	482	487
Lotgi1|228255	disorder	493	510
Lotgi1|228255	disorder	515	557
Lotgi1|228255	disorder	591	604
Lotgi1|228255	disorder	677	680
Lotgi1|228255	disorder	783	789
Lotgi1|228255	disorder	831	834
Lotgi1|228255	disorder	867	877
Lotgi1|228255	disorder	910	917
Lotgi1|228255	disorder	944	954
Lotgi1|228255	disorder	1027	1038
Lotgi1|228255	disorder	1044	1097
Lotgi1|228255	disorder	1166	1171
Lotgi1|228255	disorder	1207	1218
Lotgi1|228255	disorder	1267	1271
Lotgi1|228255	disorder	1289	1344
Lotgi1|228255	disorder	1419	1429
Lotgi1|228255	disorder	1461	1489
Lotgi1|228255	disorder	1524	1534
Lotgi1|228255	disorder	1561	1602
Lotgi1|228255	disorder	1609	1616
Lotgi1|228255	disorder	1651	1662
Lotgi1|228255	disorder	1671	1677
Lotgi1|228255	disorder	1770	1775
Lotgi1|228255	disorder	1806	1810
Lotgi1|228255	disorder	1834	1842
Lotgi1|228255	disorder	1855	1861
Lotgi1|228255	disorder	1921	1934
Lotgi1|228255	disorder	1945	1992
Lotgi1|228255	disorder	1997	2001
Lotgi1|228255	disorder	2016	2047
Lotgi1|228255	disorder	2068	2091
Lotgi1|228255	disorder	2093	2093
Lotgi1|228255	disorder	2232	2239
Lotgi1|228255	disorder	2260	2271
Lotgi1|228255	disorder	2280	2289
Lotgi1|228255	disorder	2347	2404
Lotgi1|228255	disorder	2422	2430
Lotgi1|228255	disorder	2458	2465
Lotgi1|228255	disorder	2477	2480
Lotgi1|228255	disorder	2533	2538
Lotgi1|228255	disorder	2588	2647
Lotgi1|228255	disorder	2680	2704
Lotgi1|228255	disorder	2729	2737
Lotgi1|228255	disorder	2859	2881
Lotgi1|228255	disorder	2915	2925
Lotgi1|228255	disorder	2968	2969
Lotgi1|228255	disorder	3055	3111
Lotgi1|228255	disorder	3170	3182
Lotgi1|228255	disorder	3242	3246
Lotgi1|228255	disorder	3317	3432
Lotgi1|228255	disorder	3442	3443
Lotgi1|228255	disorder	3495	3543
Lotgi1|228255	disorder	3581	3586
Lotgi1|228255	disorder	3684	3779
Lotgi1|228255	disorder	3918	3918
Lotgi1|228255	disorder	3950	3953
Lotgi1|228255	disorder	3966	3971
Lotgi1|228255	disorder	4014	4017
Lotgi1|228255	disorder	4031	4054
Lotgi1|228255	disorder	4279	4310
Lotgi1|228255	disorder	4345	4350
Lotgi1|231199	disorder	1	3
Lotgi1|231199	disorder	194	274
Lotgi1|231199	disorder	306	372
Lotgi1|89339	disorder	1	106
Lotgi1|91538	disorder	1	6
Lotgi1|91538	disorder	131	134
Lotgi1|91538	disorder	170	174
Lotgi1|91538	disorder	229	241
Lotgi1|91538	disorder	330	330
Lotgi1|239347	disorder	1	7
Lotgi1|239347	disorder	104	121
Lotgi1|239347	disorder	157	161
Lotgi1|239347	disorder	173	178
Lotgi1|239347	disorder	238	281
Lotgi1|103588	disorder	1	3
Lotgi1|103588	disorder	51	54
Lotgi1|103588	disorder	175	177
Lotgi1|103588	disorder	209	257
Lotgi1|167579	disorder	1	3
Lotgi1|167579	disorder	173	185
Lotgi1|167579	disorder	210	212
Lotgi1|159224	disorder	1	7
Lotgi1|159224	disorder	63	81
Lotgi1|159224	disorder	84	87
Lotgi1|159224	disorder	94	94
Lotgi1|159224	disorder	99	102
Lotgi1|159224	disorder	169	173
Lotgi1|153206	disorder	1	9
Lotgi1|153206	disorder	98	100
Lotgi1|153206	disorder	103	146
Lotgi1|212354	disorder	1	5
Lotgi1|212354	disorder	44	47
Lotgi1|212354	disorder	53	57
Lotgi1|212354	disorder	117	202
Lotgi1|212354	disorder	231	235
Lotgi1|212354	disorder	270	271
Lotgi1|212354	disorder	281	284
Lotgi1|212354	disorder	302	307
Lotgi1|234670	disorder	1	86
Lotgi1|234670	disorder	91	91
Lotgi1|234670	disorder	93	93
Lotgi1|234670	disorder	101	109
Lotgi1|234670	disorder	114	326
Lotgi1|234670	disorder	393	393
Lotgi1|234670	disorder	419	874
Lotgi1|223508	disorder	1	5
Lotgi1|223508	disorder	20	23
Lotgi1|223508	disorder	98	98
Lotgi1|223508	disorder	105	105
Lotgi1|223508	disorder	186	190
Lotgi1|223508	disorder	233	239
Lotgi1|223508	disorder	281	293
Lotgi1|146696	disorder	1	6
Lotgi1|146696	disorder	20	23
Lotgi1|146696	disorder	156	160
Lotgi1|146696	disorder	202	228
Lotgi1|146696	disorder	249	250
Lotgi1|238070	disorder	1	3
Lotgi1|238070	disorder	118	121
Lotgi1|174009	disorder	1	5
Lotgi1|174009	disorder	81	142
Lotgi1|174009	disorder	235	237
Lotgi1|109548	disorder	1	7
Lotgi1|109548	disorder	39	61
Lotgi1|109548	disorder	107	111
Lotgi1|109548	disorder	136	169
Lotgi1|172362	disorder	1	12
Lotgi1|172362	disorder	187	191
Lotgi1|172362	disorder	239	268
Lotgi1|166459	disorder	1	12
Lotgi1|166459	disorder	251	257
Lotgi1|170742	disorder	1	13
Lotgi1|170742	disorder	223	226
Lotgi1|170742	disorder	249	263
Lotgi1|170742	disorder	265	266
Lotgi1|170742	disorder	421	483
Lotgi1|158799	disorder	1	8
Lotgi1|158799	disorder	15	33
Lotgi1|158799	disorder	41	64
Lotgi1|158799	disorder	67	80
Lotgi1|158799	disorder	82	130
Lotgi1|158799	disorder	139	141
Lotgi1|154334	disorder	1	6
Lotgi1|154334	disorder	187	189
Lotgi1|154334	disorder	261	263
Lotgi1|154334	disorder	294	298
Lotgi1|154334	disorder	322	335
Lotgi1|154334	disorder	385	404
Lotgi1|154334	disorder	499	513
Lotgi1|154334	disorder	541	554
Lotgi1|131218	disorder	1	76
Lotgi1|131218	disorder	94	145
Lotgi1|131218	disorder	183	191
Lotgi1|131218	disorder	198	220
Lotgi1|131218	disorder	225	226
Lotgi1|131218	disorder	229	234
Lotgi1|131218	disorder	249	264
Lotgi1|131218	disorder	303	335
Lotgi1|131218	disorder	357	357
Lotgi1|131218	disorder	382	457
Lotgi1|131218	disorder	485	488
Lotgi1|151934	disorder	1	5
Lotgi1|151934	disorder	26	68
Lotgi1|151934	disorder	100	102
Lotgi1|229906	disorder	1	8
Lotgi1|229906	disorder	71	79
Lotgi1|229906	disorder	228	233
Lotgi1|229906	disorder	384	387
Lotgi1|229906	disorder	420	541
Lotgi1|229906	disorder	609	611
Lotgi1|229906	disorder	627	629
Lotgi1|229906	disorder	658	662
Lotgi1|175816	disorder	1	20
Lotgi1|175816	disorder	35	42
Lotgi1|175816	disorder	58	61
Lotgi1|175816	disorder	107	137
Lotgi1|175816	disorder	171	185
Lotgi1|175816	disorder	277	320
Lotgi1|146206	disorder	1	17
Lotgi1|146206	disorder	23	31
Lotgi1|146206	disorder	83	87
Lotgi1|146206	disorder	121	124
Lotgi1|146206	disorder	234	239
Lotgi1|190525	disorder	1	5
Lotgi1|190525	disorder	23	26
Lotgi1|190525	disorder	36	58
Lotgi1|190525	disorder	85	87
Lotgi1|190525	disorder	145	153
Lotgi1|190525	disorder	159	182
Lotgi1|190525	disorder	187	200
Lotgi1|92538	disorder	1	10
Lotgi1|92538	disorder	105	109
Lotgi1|92538	disorder	124	128
Lotgi1|92538	disorder	148	171
Lotgi1|92538	disorder	415	422
Lotgi1|92538	disorder	505	511
Lotgi1|163822	disorder	1	16
Lotgi1|163822	disorder	65	77
Lotgi1|163822	disorder	217	243
Lotgi1|163822	disorder	294	298
Lotgi1|163822	disorder	314	319
Lotgi1|163822	disorder	363	378
Lotgi1|163822	disorder	396	404
Lotgi1|163822	disorder	438	449
Lotgi1|163822	disorder	497	502
Lotgi1|163822	disorder	541	551
Lotgi1|163822	disorder	618	627
Lotgi1|163822	disorder	676	676
Lotgi1|163822	disorder	693	712
Lotgi1|163822	disorder	720	724
Lotgi1|163822	disorder	757	771
Lotgi1|163822	disorder	807	810
Lotgi1|163822	disorder	812	836
Lotgi1|163822	disorder	877	886
Lotgi1|163822	disorder	888	897
Lotgi1|128397	disorder	1	3
Lotgi1|128397	disorder	222	225
Lotgi1|114998	disorder	1	30
Lotgi1|114998	disorder	38	43
Lotgi1|114998	disorder	48	51
Lotgi1|114998	disorder	280	285
Lotgi1|114998	disorder	359	363
Lotgi1|114998	disorder	408	415
Lotgi1|114998	disorder	434	443
Lotgi1|114998	disorder	472	472
Lotgi1|114998	disorder	482	488
Lotgi1|114998	disorder	497	508
Lotgi1|114998	disorder	708	712
Lotgi1|145536	disorder	1	30
Lotgi1|145536	disorder	45	49
Lotgi1|163161	disorder	1	18
Lotgi1|163161	disorder	52	93
Lotgi1|163161	disorder	109	115
Lotgi1|235611	disorder	1	6
Lotgi1|235611	disorder	15	21
Lotgi1|235611	disorder	149	162
Lotgi1|235611	disorder	195	195
Lotgi1|235611	disorder	197	198
Lotgi1|235611	disorder	319	324
Lotgi1|235611	disorder	409	440
Lotgi1|235611	disorder	467	470
Lotgi1|217710	disorder	1	4
Lotgi1|217710	disorder	20	32
Lotgi1|217710	disorder	34	296
Lotgi1|181461	disorder	1	10
Lotgi1|181461	disorder	46	68
Lotgi1|181461	disorder	102	102
Lotgi1|181461	disorder	104	107
Lotgi1|181461	disorder	120	127
Lotgi1|181461	disorder	177	190
Lotgi1|181461	disorder	245	253
Lotgi1|181461	disorder	339	343
Lotgi1|181461	disorder	365	371
Lotgi1|181461	disorder	374	385
Lotgi1|143748	disorder	1	2
Lotgi1|143748	disorder	195	204
Lotgi1|105898	disorder	1	7
Lotgi1|105898	disorder	72	74
Lotgi1|176993	disorder	1	5
Lotgi1|176993	disorder	188	192
Lotgi1|158275	disorder	1	4
Lotgi1|158275	disorder	266	305
Lotgi1|158275	disorder	333	354
Lotgi1|158275	disorder	413	419
Lotgi1|158275	disorder	421	421
Lotgi1|158275	disorder	463	463
Lotgi1|158275	disorder	635	643
Lotgi1|158275	disorder	672	675
Lotgi1|176443	disorder	1	5
Lotgi1|176443	disorder	15	120
Lotgi1|229390	disorder	1	1
Lotgi1|229390	disorder	72	88
Lotgi1|229390	disorder	120	123
Lotgi1|229390	disorder	136	141
Lotgi1|229390	disorder	168	211
Lotgi1|229390	disorder	227	234
Lotgi1|229390	disorder	249	250
Lotgi1|215606	disorder	1	7
Lotgi1|215606	disorder	33	80
Lotgi1|215606	disorder	103	108
Lotgi1|215606	disorder	140	149
Lotgi1|215606	disorder	180	183
Lotgi1|169345	disorder	1	28
Lotgi1|169345	disorder	67	107
Lotgi1|169345	disorder	138	167
Lotgi1|169345	disorder	179	185
Lotgi1|110513	disorder	1	4
Lotgi1|110513	disorder	28	37
Lotgi1|110513	disorder	49	61
Lotgi1|110513	disorder	119	124
Lotgi1|84186	disorder	1	4
Lotgi1|84186	disorder	90	94
Lotgi1|84186	disorder	138	233
Lotgi1|84186	disorder	246	255
Lotgi1|84186	disorder	286	303
Lotgi1|128562	disorder	1	5
Lotgi1|128562	disorder	16	27
Lotgi1|128562	disorder	55	69
Lotgi1|128562	disorder	88	91
Lotgi1|156843	disorder	1	6
Lotgi1|156843	disorder	198	204
Lotgi1|156843	disorder	331	344
Lotgi1|156843	disorder	402	432
Lotgi1|156843	disorder	466	473
Lotgi1|156843	disorder	484	500
Lotgi1|232269	disorder	1	14
Lotgi1|232269	disorder	23	36
Lotgi1|232269	disorder	297	314
Lotgi1|232269	disorder	422	433
Lotgi1|232269	disorder	469	471
Lotgi1|232269	disorder	480	485
Lotgi1|108794	disorder	1	8
Lotgi1|108794	disorder	91	97
Lotgi1|108794	disorder	146	156
Lotgi1|108794	disorder	222	228
Lotgi1|108794	disorder	246	247
Lotgi1|108794	disorder	249	249
Lotgi1|108794	disorder	333	333
Lotgi1|156666	disorder	1	4
Lotgi1|156666	disorder	27	37
Lotgi1|156666	disorder	85	96
Lotgi1|156666	disorder	169	189
Lotgi1|156666	disorder	229	341
Lotgi1|156666	disorder	404	524
Lotgi1|156666	disorder	581	582
Lotgi1|156666	disorder	603	603
Lotgi1|156666	disorder	606	680
Lotgi1|105579	disorder	1	5
Lotgi1|105579	disorder	41	49
Lotgi1|105579	disorder	215	224
Lotgi1|105579	disorder	310	349
Lotgi1|116962	disorder	1	47
Lotgi1|116962	disorder	95	106
Lotgi1|116962	disorder	197	203
Lotgi1|116962	disorder	239	246
Lotgi1|116962	disorder	258	262
Lotgi1|116962	disorder	264	268
Lotgi1|116962	disorder	279	603
Lotgi1|116962	disorder	626	634
Lotgi1|116962	disorder	653	672
Lotgi1|116962	disorder	698	712
Lotgi1|116962	disorder	723	739
Lotgi1|116962	disorder	741	806
Lotgi1|116962	disorder	810	848
Lotgi1|116962	disorder	907	993
Lotgi1|118238	disorder	29	64
Lotgi1|118238	disorder	82	82
Lotgi1|118238	disorder	112	114
Lotgi1|118238	disorder	140	148
Lotgi1|118238	disorder	214	218
Lotgi1|118238	disorder	251	254
Lotgi1|118238	disorder	270	275
Lotgi1|118238	disorder	281	282
Lotgi1|118238	disorder	286	317
Lotgi1|118238	disorder	325	325
Lotgi1|118238	disorder	419	427
Lotgi1|118238	disorder	508	513
Lotgi1|118238	disorder	580	580
Lotgi1|118238	disorder	607	607
Lotgi1|118238	disorder	622	629
Lotgi1|118238	disorder	649	660
Lotgi1|118238	disorder	699	704
Lotgi1|118238	disorder	731	735
Lotgi1|118238	disorder	737	745
Lotgi1|118238	disorder	782	789
Lotgi1|167885	disorder	1	6
Lotgi1|167885	disorder	25	131
Lotgi1|167885	disorder	174	179
Lotgi1|167885	disorder	203	263
Lotgi1|167885	disorder	275	625
Lotgi1|203131	disorder	1	4
Lotgi1|203131	disorder	51	54
Lotgi1|203131	disorder	79	83
Lotgi1|203131	disorder	158	161
Lotgi1|142302	disorder	1	6
Lotgi1|142302	disorder	164	168
Lotgi1|142302	disorder	240	248
Lotgi1|142302	disorder	260	267
Lotgi1|142302	disorder	342	345
Lotgi1|176234	disorder	1	3
Lotgi1|176234	disorder	65	207
Lotgi1|176234	disorder	230	236
Lotgi1|176234	disorder	250	255
Lotgi1|176234	disorder	303	414
Lotgi1|176234	disorder	416	417
Lotgi1|176234	disorder	424	427
Lotgi1|166943	disorder	1	4
Lotgi1|166943	disorder	137	137
Lotgi1|166943	disorder	151	161
Lotgi1|166943	disorder	163	163
Lotgi1|166943	disorder	194	194
Lotgi1|166943	disorder	207	281
Lotgi1|175656	disorder	1	77
Lotgi1|175656	disorder	214	328
Lotgi1|79473	disorder	1	5
Lotgi1|79473	disorder	101	105
Lotgi1|158497	disorder	1	38
Lotgi1|158497	disorder	42	197
Lotgi1|140833	disorder	35	37
Lotgi1|140833	disorder	107	121
Lotgi1|140833	disorder	129	142
Lotgi1|140833	disorder	176	178
Lotgi1|140833	disorder	198	207
Lotgi1|140833	disorder	251	253
Lotgi1|140833	disorder	297	305
Lotgi1|140833	disorder	357	364
Lotgi1|140833	disorder	415	449
Lotgi1|140833	disorder	553	561
Lotgi1|140833	disorder	745	747
Lotgi1|140833	disorder	782	794
Lotgi1|140833	disorder	830	837
Lotgi1|140833	disorder	846	853
Lotgi1|140833	disorder	865	876
Lotgi1|140833	disorder	884	888
Lotgi1|140833	disorder	909	913
Lotgi1|140833	disorder	1009	1015
Lotgi1|140833	disorder	1063	1134
Lotgi1|172928	disorder	1	3
Lotgi1|172928	disorder	66	71
Lotgi1|172928	disorder	150	154
Lotgi1|106321	disorder	1	6
Lotgi1|106321	disorder	31	32
Lotgi1|106321	disorder	63	67
Lotgi1|106321	disorder	172	177
Lotgi1|106321	disorder	197	200
Lotgi1|228405	disorder	1	3
Lotgi1|228405	disorder	25	860
Lotgi1|74980	disorder	1	4
Lotgi1|74980	disorder	96	96
Lotgi1|74980	disorder	98	99
Lotgi1|74980	disorder	200	202
Lotgi1|74980	disorder	235	238
Lotgi1|175429	disorder	1	7
Lotgi1|175429	disorder	64	65
Lotgi1|175429	disorder	67	69
Lotgi1|175429	disorder	73	80
Lotgi1|175429	disorder	123	134
Lotgi1|175429	disorder	161	161
Lotgi1|175429	disorder	198	207
Lotgi1|175429	disorder	387	403
Lotgi1|175429	disorder	442	454
Lotgi1|175429	disorder	480	484
Lotgi1|175429	disorder	494	496
Lotgi1|175429	disorder	602	605
Lotgi1|175429	disorder	608	615
Lotgi1|175429	disorder	647	656
Lotgi1|175429	disorder	701	711
Lotgi1|175429	disorder	851	866
Lotgi1|175429	disorder	918	926
Lotgi1|175429	disorder	999	999
Lotgi1|175429	disorder	1103	1109
Lotgi1|175429	disorder	1138	1141
Lotgi1|175429	disorder	1173	1178
Lotgi1|175429	disorder	1213	1279
Lotgi1|175429	disorder	1431	1431
Lotgi1|175429	disorder	1443	1445
Lotgi1|175429	disorder	1449	1457
Lotgi1|166492	disorder	1	158
Lotgi1|235699	disorder	1	8
Lotgi1|235699	disorder	10	11
Lotgi1|235699	disorder	13	15
Lotgi1|235699	disorder	272	278
Lotgi1|235699	disorder	311	335
Lotgi1|73285	disorder	1	4
Lotgi1|73285	disorder	15	22
Lotgi1|73285	disorder	58	69
Lotgi1|73285	disorder	154	174
Lotgi1|73285	disorder	184	184
Lotgi1|73285	disorder	346	364
Lotgi1|73285	disorder	380	386
Lotgi1|73285	disorder	396	401
Lotgi1|125908	disorder	1	57
Lotgi1|114931	disorder	1	5
Lotgi1|114931	disorder	25	34
Lotgi1|114931	disorder	192	212
Lotgi1|114931	disorder	236	243
Lotgi1|114931	disorder	255	258
Lotgi1|225892	disorder	1	5
Lotgi1|225892	disorder	19	21
Lotgi1|225892	disorder	23	23
Lotgi1|225892	disorder	30	52
Lotgi1|225892	disorder	69	71
Lotgi1|225892	disorder	177	177
Lotgi1|225892	disorder	209	212
Lotgi1|225892	disorder	289	293
Lotgi1|154836	disorder	1	359
Lotgi1|233161	disorder	1	10
Lotgi1|233161	disorder	16	16
Lotgi1|233161	disorder	28	70
Lotgi1|233161	disorder	121	126
Lotgi1|233161	disorder	144	147
Lotgi1|239065	disorder	1	5
Lotgi1|239065	disorder	31	31
Lotgi1|239065	disorder	47	53
Lotgi1|239065	disorder	96	98
Lotgi1|239065	disorder	115	125
Lotgi1|239065	disorder	199	204
Lotgi1|239065	disorder	282	290
Lotgi1|239065	disorder	296	363
Lotgi1|78353	disorder	1	2
Lotgi1|78353	disorder	45	47
Lotgi1|78353	disorder	87	89
Lotgi1|161356	disorder	1	523
Lotgi1|175368	disorder	1	31
Lotgi1|175368	disorder	43	50
Lotgi1|175368	disorder	61	153
Lotgi1|185777	disorder	1	55
Lotgi1|185777	disorder	72	83
Lotgi1|185777	disorder	93	105
Lotgi1|185777	disorder	157	187
Lotgi1|185777	disorder	234	270
Lotgi1|148173	disorder	1	6
Lotgi1|92759	disorder	1	7
Lotgi1|92759	disorder	172	178
Lotgi1|92759	disorder	365	412
Lotgi1|92759	disorder	443	462
Lotgi1|92759	disorder	464	464
Lotgi1|92759	disorder	497	500
Lotgi1|86292	disorder	1	3
Lotgi1|86292	disorder	20	63
Lotgi1|123262	disorder	1	5
Lotgi1|123262	disorder	52	56
Lotgi1|123262	disorder	89	93
Lotgi1|123262	disorder	192	198
Lotgi1|123262	disorder	215	218
Lotgi1|123262	disorder	285	287
Lotgi1|123262	disorder	429	440
Lotgi1|123262	disorder	466	470
Lotgi1|123262	disorder	483	494
Lotgi1|123262	disorder	496	503
Lotgi1|200332	disorder	1	6
Lotgi1|200332	disorder	45	48
Lotgi1|200332	disorder	133	136
Lotgi1|200332	disorder	166	219
Lotgi1|200332	disorder	222	233
Lotgi1|200332	disorder	252	253
Lotgi1|200332	disorder	255	255
Lotgi1|200332	disorder	297	303
Lotgi1|200332	disorder	322	325
Lotgi1|234325	disorder	1	2
Lotgi1|234325	disorder	63	73
Lotgi1|234325	disorder	136	139
Lotgi1|234325	disorder	188	193
Lotgi1|234325	disorder	236	238
Lotgi1|234325	disorder	288	289
Lotgi1|234325	disorder	291	291
Lotgi1|234325	disorder	320	325
Lotgi1|234325	disorder	390	484
Lotgi1|148393	disorder	1	5
Lotgi1|148393	disorder	82	83
Lotgi1|175893	disorder	1	5
Lotgi1|175893	disorder	66	72
Lotgi1|175893	disorder	180	181
Lotgi1|175893	disorder	183	186
Lotgi1|175893	disorder	215	233
Lotgi1|175893	disorder	251	260
Lotgi1|175893	disorder	315	326
Lotgi1|175893	disorder	358	367
Lotgi1|175893	disorder	385	400
Lotgi1|175893	disorder	411	421
Lotgi1|175893	disorder	427	439
Lotgi1|175893	disorder	458	484
Lotgi1|175893	disorder	525	536
Lotgi1|175893	disorder	597	599
Lotgi1|175893	disorder	626	630
Lotgi1|162898	disorder	1	285
Lotgi1|213318	disorder	1	5
Lotgi1|213318	disorder	31	41
Lotgi1|171572	disorder	1	42
Lotgi1|171572	disorder	63	172
Lotgi1|171572	disorder	182	190
Lotgi1|171572	disorder	207	285
Lotgi1|171572	disorder	304	341
Lotgi1|171572	disorder	348	414
Lotgi1|123158	disorder	1	5
Lotgi1|123158	disorder	95	101
Lotgi1|123129	disorder	1	61
Lotgi1|123129	disorder	88	89
Lotgi1|123129	disorder	110	114
Lotgi1|123129	disorder	221	233
Lotgi1|123129	disorder	344	349
Lotgi1|123129	disorder	385	401
Lotgi1|123129	disorder	450	451
Lotgi1|123129	disorder	494	500
