# Supplementary material for: ProminTools: shedding light on proteins of unknown function in biomineralization with user friendly tools illustrated using mollusc shell matrix protein sequences
Source: PeerJ. 2020 Sep 11;8:e9852. doi: 10.7717/peerj.9852 (PMC7489238; doi:10.7717/peerj.9852)
Supplement: Supplemental Information 4 [file peerj-08-9852-s004.zip › Seq_properties/SPneg1_protsummary.txt]

name	disordered_length	disordered_percent	number_dis_regions	Abundance_rank_1	Percentage__abun_1	Abundance_rank_2	Percentage__abun_2	Abundance_rank_3	Percentage__abun_3	Abundance_rank_4	Percentage__abun_4	Enrichment_rank_1	Enrichment_fc_1	En_Percentage_abun_1	Enrichment_rank_2	Enrichment_fc_2	En_Percentage_abun_2	Enrichment_rank_3	Enrichment_fc_3	En_Percentage_abun_3	Enrichment_rank_4	Enrichment_fc_4	En_Percentage_abun_4	lcr_len	lcr_percent	lcr_complexity	lcr_most_abundant_AA	lcr_pc_abunAA	number_pos_clusters	len_pos_cluster	percent_pos_cluster	number_neg_cluster	len_neg_clusters	percent_neg_clusters
Lotgi1|103588	55	19.434628975265	4	L	9.54	V	8.13	G	8.13	I	7.77	G	1.47282608695652	8.13	F	1.42755344418052	6.01	P	1.32378854625551	6.01	V	1.31129032258065	8.13	33	11.660777385159	1.69333333333333	E	3.89123984629603	0	0	0	1	19	6.71378091872792
Lotgi1|105579	60	17.1919770773639	4	L	10.03	V	9.74	S	8.6	I	8.6	V	1.57096774193548	9.74	F	1.56532066508314	6.59	W	1.54954954954955	1.72	M	1.48275862068966	3.44	0	0	0	NA	0	0	0	0	0	0	0
Lotgi1|105898	8	2.54777070063694	2	L	12.42	S	10.19	I	8.6	K	7.96	W	2.00900900900901	2.23	C	1.64655172413793	3.82	L	1.40656851642129	12.42	I	1.33333333333333	8.6	0	0	0	NA	0	0	0	0	0	0	0
Lotgi1|106321	18	9	5	I	10.5	L	10.5	N	8.5	Q	7.5	C	2.80172413793103	6.5	Q	1.84275184275184	7.5	I	1.62790697674419	10.5	N	1.55963302752294	8.5	0	0	0	NA	0	0	0	0	0	0	0
Lotgi1|108794	30	9.00900900900901	7	L	11.11	E	9.01	K	8.41	F	7.21	F	1.7125890736342	7.21	Y	1.56438356164384	5.71	E	1.446227929374	9.01	R	1.25995807127883	6.01	0	0	0	NA	0	0	0	0	0	0	0
Lotgi1|109548	65	38.4615384615385	4	K	13.02	E	9.47	L	9.47	N	5.92	K	1.86266094420601	13.02	W	1.6036036036036	1.78	E	1.52006420545746	9.47	H	1.46694214876033	3.55	0	0	0	NA	0	0	0	0	0	0	0
Lotgi1|110513	29	23.3870967741935	4	L	8.06	E	7.26	R	7.26	G	7.26	C	2.08620689655172	4.84	R	1.52201257861635	7.26	G	1.31521739130435	7.26	Q	1.18918918918919	4.84	0	0	0	NA	0	0	0	0	0	0	0
Lotgi1|114931	43	16.6666666666667	5	N	9.69	L	9.3	K	7.75	V	7.75	N	1.77798165137615	9.69	M	1.67241379310345	3.88	A	1.39879759519038	6.98	F	1.38004750593824	5.81	0	0	0	NA	0	0	0	0	0	0	0
Lotgi1|114998	83	11.6573033707865	11	L	10.39	K	8.15	E	7.16	G	6.04	H	1.7396694214876	4.21	W	1.64864864864865	1.83	F	1.40142517814727	5.9	L	1.1766704416761	10.39	10	1.40449438202247	1.79	H	12.396694214876	0	0	0	0	0	0
Lotgi1|116962	648	64.0949554896143	14	L	12.46	E	9.59	S	9.3	K	8.01	Q	1.57985257985258	6.43	E	1.53932584269663	9.59	L	1.41109852774632	12.46	A	1.18837675350701	5.93	76	7.51730959446093	2.23	E	3.37923460336234	0	0	0	0	0	0
Lotgi1|118238	144	18.2509505703422	20	L	8.24	D	7.86	S	6.97	I	6.97	Y	1.7013698630137	6.21	H	1.46694214876033	3.55	D	1.34358974358974	7.86	P	1.22907488986784	5.58	18	2.28136882129278	2.4	L	4.40417767711086	0	0	0	0	0	0
Lotgi1|122890	0	0	0	F	15.11	L	15.11	V	14.39	T	13.67	C	5.27155172413793	12.23	F	3.58907363420428	15.11	N	2.50825688073394	13.67	V	2.32096774193548	14.39	0	0	0	NA	0	0	0	0	0	0	0
Lotgi1|123129	105	21	8	K	8.2	D	7.4	E	7.2	V	7	W	2.7027027027027	3	H	1.48760330578512	3.6	R	1.38364779874214	6.6	C	1.29310344827586	3	0	0	0	NA	0	0	0	0	0	0	0
Lotgi1|123158	10	9.9009900990099	2	L	11.88	T	6.93	G	6.93	V	6.93	W	3.56756756756757	3.96	Y	1.62739726027397	5.94	L	1.34541336353341	11.88	P	1.30837004405286	5.94	0	0	0	NA	0	0	0	0	0	0	0
Lotgi1|123262	56	11.1332007952286	10	L	12.13	S	7.16	V	6.96	E	6.56	M	1.54310344827586	3.58	L	1.37372593431484	12.13	R	1.12578616352201	5.37	V	1.12258064516129	6.96	12	2.38568588469185	2.08	F	5.93824228028504	0	0	0	0	0	0
Lotgi1|124809	0	0	0	L	29.7	Y	19.8	V	11.88	E	9.9	Y	5.42465753424658	19.8	L	3.36353340883352	29.7	F	2.35154394299287	9.9	V	1.91612903225806	11.88	0	0	0	NA	0	0	0	0	0	0	0
Lotgi1|125908	56	98.2456140350877	1	Q	33.33	K	15.79	A	8.77	S	8.77	Q	8.18918918918919	33.33	W	4.73873873873874	5.26	K	2.25894134477825	15.79	A	1.75751503006012	8.77	0	0	0	NA	0	0	0	0	0	0	0
Lotgi1|127530	0	0	0	S	10.5	V	10.5	F	10.5	I	9.94	W	2.98198198198198	3.31	F	2.49406175771971	10.5	Y	1.96712328767123	7.18	C	1.9051724137931	4.42	0	0	0	NA	0	0	0	0	0	0	0
Lotgi1|128397	5	2.22222222222222	2	Y	33.33	T	20.44	L	16	P	8.89	Y	9.13150684931507	33.33	T	3.3673805601318	20.44	P	1.95814977973568	8.89	L	1.81200453001132	16	13	5.77777777777778	2.26	Y	10.5374077976818	0	0	0	0	0	0
Lotgi1|128562	32	35.1648351648352	4	E	8.79	G	8.79	S	7.69	A	7.69	W	1.98198198198198	2.2	H	1.81818181818182	4.4	G	1.59239130434783	8.79	A	1.54108216432866	7.69	0	0	0	NA	0	0	0	0	0	0	0
Lotgi1|131218	287	58.8114754098361	11	R	8.61	S	8.2	L	7.99	E	7.38	R	1.80503144654088	8.61	A	1.35470941883768	6.76	H	1.26859504132231	3.07	N	1.24036697247706	6.76	11	2.25409836065574	2.13	E	5.83685976944404	0	0	0	0	0	0
Lotgi1|140833	223	19.6649029982363	19	G	8.47	D	8.29	E	7.32	V	6.79	H	1.67768595041322	4.06	Y	1.54520547945205	5.64	G	1.53442028985507	8.47	D	1.41709401709402	8.29	34	2.99823633156966	2.02666666666667	H	4.86144871171609	0	0	0	0	0	0
Lotgi1|142302	27	7.82608695652174	5	L	11.59	I	11.01	V	9.28	S	6.96	C	1.75	4.06	I	1.70697674418605	11.01	F	1.58432304038005	6.67	W	1.56756756756757	1.74	24	6.95652173913043	1.985	I	7.10594315245478	0	0	0	0	0	0
Lotgi1|143748	10	4.90196078431373	2	S	21.57	T	15.2	F	13.73	L	13.73	F	3.26128266033254	13.73	S	2.69288389513109	21.57	T	2.50411861614498	15.2	Y	2.01369863013699	7.35	0	0	0	NA	0	0	0	0	0	0	0
Lotgi1|143800	0	0	0	C	17.31	L	15.38	V	15.38	I	7.69	C	7.46120689655173	17.31	W	5.1981981981982	5.77	V	2.48064516129032	15.38	L	1.74178935447339	15.38	0	0	0	NA	0	0	0	0	0	0	0
Lotgi1|145536	33	67.3469387755102	2	S	24.49	P	10.2	L	8.16	G	8.16	S	3.05742821473159	24.49	P	2.24669603524229	10.2	W	1.83783783783784	2.04	G	1.47826086956522	8.16	0	0	0	NA	0	0	0	0	0	0	0
Lotgi1|146206	36	15.0627615062762	5	D	8.37	L	8.37	K	8.37	N	7.11	F	1.68883610451306	7.11	M	1.625	3.77	C	1.44396551724138	3.35	Q	1.43980343980344	5.86	0	0	0	NA	0	0	0	0	0	0	0
Lotgi1|146696	39	15.6	5	T	23.2	L	13.2	H	12	P	9.6	W	5.40540540540541	6	H	4.95867768595041	12	T	3.82207578253707	23.2	P	2.11453744493392	9.6	0	0	0	NA	0	0	0	0	0	0	0
Lotgi1|148173	5	8.7719298245614	1	L	10.53	T	10.53	V	8.77	Y	7.02	C	2.26724137931035	5.26	Y	1.92328767123288	7.02	T	1.73476112026359	10.53	F	1.66745843230404	7.02	0	0	0	NA	0	0	0	0	0	0	0
Lotgi1|148393	5	6.02409638554217	2	L	21.69	I	15.66	S	12.05	D	10.84	L	2.4563986409966	21.69	I	2.42790697674419	15.66	D	1.85299145299145	10.84	Q	1.77641277641278	7.23	0	0	0	NA	0	0	0	0	0	0	0
Lotgi1|151934	48	47.0588235294118	3	F	10.78	R	10.78	S	9.8	D	8.82	F	2.56057007125891	10.78	R	2.25995807127883	10.78	M	2.11206896551724	4.9	D	1.50769230769231	8.82	0	0	0	NA	0	0	0	0	0	0	0
Lotgi1|153206	53	36.3013698630137	3	L	10.96	R	10.27	D	8.9	G	7.53	R	2.15303983228512	10.27	M	2.06465517241379	4.79	D	1.52136752136752	8.9	F	1.46318289786223	6.16	0	0	0	NA	0	0	0	0	0	0	0
Lotgi1|154334	72	12.9963898916967	8	L	8.84	I	7.94	A	7.76	K	7.58	A	1.55511022044088	7.76	G	1.27536231884058	7.04	P	1.23348017621145	5.6	I	1.23100775193798	7.94	0	0	0	NA	0	0	0	0	0	0	0
Lotgi1|154836	358	99.7214484679666	1	D	38.16	A	14.76	E	14.21	G	12.26	D	6.52307692307692	38.16	A	2.95791583166333	14.76	E	2.28089887640449	14.21	G	2.22101449275362	12.26	312	86.908077994429	1.952	D	4.16392724085032	0	0	0	0	0	0
Lotgi1|156666	351	48.3471074380165	9	T	12.12	A	11.85	S	10.19	V	7.3	A	2.374749498998	11.85	T	1.99670510708402	12.12	Q	1.38820638820639	5.65	S	1.27215980024969	10.19	195	26.8595041322314	2.11428571428571	A	5.3440213760855	0	0	0	0	0	0
Lotgi1|156843	77	15.4	6	S	10.6	L	10.4	D	8	T	7.2	C	1.63793103448276	3.8	W	1.62162162162162	1.8	D	1.36752136752137	8	S	1.32334581772784	10.6	0	0	0	NA	0	0	0	0	0	0	0
Lotgi1|158275	80	11.8518518518519	8	L	14.52	S	9.48	N	9.04	I	7.56	N	1.65871559633028	9.04	L	1.64439411098528	14.52	W	1.46846846846847	1.63	C	1.34051724137931	3.11	49	7.25925925925926	2.1275	S	3.56696985910469	0	0	0	0	0	0
Lotgi1|158497	192	97.4619289340102	2	K	14.21	E	10.66	R	9.14	A	8.12	K	2.03290414878398	14.21	R	1.91614255765199	9.14	E	1.71107544141252	10.66	A	1.62725450901804	8.12	25	12.6903553299492	2.285	A	4.00801603206413	0	0	0	0	0	0
Lotgi1|158799	111	78.7234042553192	6	L	11.35	D	9.22	E	8.51	N	8.51	D	1.57606837606838	9.22	N	1.56146788990826	8.51	Q	1.39312039312039	5.67	E	1.36597110754414	8.51	0	0	0	NA	0	0	0	0	0	0	0
Lotgi1|159224	34	19.6531791907514	6	N	27.75	I	14.45	P	13.29	Y	13.29	N	5.09174311926606	27.75	Y	3.64109589041096	13.29	P	2.9273127753304	13.29	I	2.24031007751938	14.45	0	0	0	NA	0	0	0	0	0	0	0
Lotgi1|161356	522	99.8087954110899	1	P	16.25	G	12.62	Q	11.85	E	8.8	P	3.57929515418502	16.25	Q	2.91154791154791	11.85	M	2.63793103448276	6.12	G	2.28623188405797	12.62	305	58.3173996175908	2.23222222222222	Q	2.90006847383897	1	19	3.63288718929254	0	0	0
Lotgi1|162898	284	99.6491228070175	1	M	23.86	T	16.49	K	8.77	D	8.42	M	10.2844827586207	23.86	W	7.27027027027027	8.07	T	2.7166392092257	16.49	A	1.54709418837675	7.72	0	0	0	NA	0	0	0	0	0	0	0
Lotgi1|163161	64	55.6521739130435	3	S	13.04	T	10.43	V	9.57	D	9.57	T	1.71828665568369	10.43	D	1.63589743589744	9.57	S	1.62796504369538	13.04	V	1.54354838709677	9.57	0	0	0	NA	0	0	0	0	0	0	0
Lotgi1|163822	202	22.5195094760312	19	S	8.03	G	7.8	L	7.36	T	7.02	M	1.53879310344828	3.57	G	1.41304347826087	7.8	W	1.30630630630631	1.45	R	1.28511530398323	6.13	0	0	0	NA	0	0	0	0	0	0	0
Lotgi1|166459	17	6.07142857142857	2	L	9.64	S	8.57	F	7.14	V	7.14	F	1.69596199524941	7.14	M	1.69396551724138	3.93	C	1.53879310344828	3.57	A	1.28857715430862	6.43	0	0	0	NA	0	0	0	0	0	0	0
Lotgi1|166492	157	99.3670886075949	1	D	12.03	K	10.13	P	8.23	Q	8.23	D	2.05641025641026	12.03	Q	2.02211302211302	8.23	P	1.81277533039648	8.23	K	1.44921316165951	10.13	17	10.7594936708861	2.32	P	5.18268981601451	0	0	0	0	0	0
Lotgi1|166943	87	30.9608540925267	6	S	13.17	L	8.54	I	6.76	E	6.41	S	1.64419475655431	13.17	H	1.61570247933884	3.91	M	1.37931034482759	3.2	Y	1.36438356164384	4.98	23	8.18505338078292	1.36	S	5.42799761168105	0	0	0	0	0	0
Lotgi1|167579	16	7.54716981132075	3	I	9.91	T	8.49	Y	8.02	S	8.02	W	2.54954954954955	2.83	Y	2.1972602739726	8.02	C	2.03448275862069	4.72	I	1.53643410852713	9.91	18	8.49056603773585	2.57	I	4.30663221360896	0	0	0	0	0	0
Lotgi1|167885	526	84.16	5	S	11.52	K	9.12	L	8.8	E	8.64	Q	1.61179361179361	6.56	S	1.43820224719101	11.52	E	1.3868378812199	8.64	T	1.34431630971993	8.16	29	4.64	2.375	N	3.16355583676052	0	0	0	0	0	0
Lotgi1|169345	102	55.1351351351351	4	T	9.73	V	7.57	K	7.57	S	7.03	T	1.60296540362438	9.73	P	1.54845814977974	7.03	H	1.33884297520661	3.24	Y	1.33150684931507	4.86	0	0	0	NA	0	0	0	0	0	0	0
Lotgi1|170742	92	19.047619047619	5	K	8.49	N	8.28	L	8.28	I	8.28	N	1.51926605504587	8.28	A	1.41082164328657	7.04	I	1.28372093023256	8.28	K	1.21459227467811	8.49	40	8.2815734989648	2.65	A	8.51703406813627	0	0	0	0	0	0
Lotgi1|171448	48	45.2830188679245	3	C	12.26	G	9.43	T	8.49	S	7.55	C	5.28448275862069	12.26	W	3.3963963963964	3.77	G	1.70833333333333	9.43	P	1.45374449339207	6.6	0	0	0	NA	0	0	0	0	0	0	0
Lotgi1|171572	339	81.8840579710145	6	S	10.39	P	7.97	R	7.49	K	7.49	P	1.75550660792952	7.97	R	1.57023060796646	7.49	S	1.29712858926342	10.39	N	1.28440366972477	7	64	15.4589371980676	2.018	P	3.44162995594714	0	0	0	0	0	0
Lotgi1|172362	44	16.4179104477612	3	L	8.58	P	7.46	D	7.46	K	7.09	W	2.35135135135135	2.61	M	1.76724137931034	4.1	P	1.6431718061674	7.46	Y	1.53424657534247	5.6	0	0	0	NA	0	0	0	0	0	0	0
Lotgi1|172928	11	7.14285714285714	3	S	10.39	R	9.74	L	9.09	N	7.79	C	3.07758620689655	7.14	W	2.92792792792793	3.25	R	2.041928721174	9.74	N	1.42935779816514	7.79	0	0	0	NA	0	0	0	0	0	0	0
Lotgi1|174009	67	28.2700421940928	3	K	11.39	L	10.13	E	9.7	I	8.44	K	1.62947067238913	11.39	E	1.5569823434992	9.7	I	1.30852713178295	8.44	A	1.2685370741483	6.33	20	8.43881856540084	2.26	A	10.0200400801603	0	0	0	0	0	0
Lotgi1|175368	129	84.3137254901961	3	S	14.38	P	11.76	K	8.5	F	6.54	P	2.59030837004405	11.76	S	1.79525593008739	14.38	F	1.55344418052257	6.54	C	1.40948275862069	3.27	30	19.6078431372549	1.5	P	6.6079295154185	0	0	0	0	0	0
Lotgi1|175429	212	14.5504461221688	25	I	8.17	T	7.89	S	7.34	D	7.21	Y	1.54246575342466	5.63	H	1.47520661157025	3.57	W	1.42342342342342	1.58	T	1.2998352553542	7.89	38	2.60809883321894	2.555	W	4.74158368895211	0	0	0	0	0	0
Lotgi1|175656	190	57.9268292682927	2	S	11.59	P	11.28	R	9.76	T	9.45	P	2.48458149779736	11.28	R	2.0461215932914	9.76	Q	1.64864864864865	6.71	T	1.55683690280066	9.45	53	16.1585365853659	2.30333333333333	P	6.64948882054692	0	0	0	0	0	0
Lotgi1|175816	116	36.25	6	E	8.75	K	8.44	R	8.13	I	7.81	R	1.70440251572327	8.13	W	1.68468468468468	1.87	M	1.48275862068966	3.44	E	1.40449438202247	8.75	22	6.875	2.43	E	6.56646724062454	0	0	0	0	0	0
Lotgi1|175893	141	22.3809523809524	15	K	10.48	E	7.94	I	7.78	N	7.78	K	1.49928469241774	10.48	N	1.42752293577982	7.78	W	1.28828828828829	1.43	F	1.28266033254157	5.4	0	0	0	NA	0	0	0	0	0	0	0
Lotgi1|176234	270	63.231850117096	7	S	12.38	K	9.35	L	8.64	A	7.01	S	1.54556803995006	12.38	H	1.44628099173554	3.5	A	1.40480961923848	7.01	K	1.3376251788269	9.35	57	13.3177570093458	2.26	S	4.81853823072037	0	0	0	0	0	0
Lotgi1|176443	109	90.8333333333333	2	K	14.17	I	10	T	8.33	E	7.5	M	2.1551724137931	5	K	2.02718168812589	14.17	P	1.65198237885463	7.5	I	1.55038759689922	10	0	0	0	NA	0	0	0	0	0	0	0
Lotgi1|176993	8	4.16666666666667	2	I	17.71	T	15.1	S	10.42	V	9.9	I	2.74573643410853	17.71	T	2.48764415156507	15.1	P	1.72026431718062	7.81	V	1.59677419354839	9.9	0	0	0	NA	0	0	0	0	0	0	0
Lotgi1|181461	83	21.5584415584416	10	L	9.61	R	7.53	I	7.27	V	6.75	R	1.57861635220126	7.53	W	1.40540540540541	1.56	I	1.12713178294574	7.27	A	1.09218436873748	5.45	0	0	0	NA	0	0	0	0	0	0	0
Lotgi1|185777	143	52.962962962963	5	E	11.85	K	11.11	D	7.78	S	7.41	E	1.90208667736758	11.85	C	1.5948275862069	3.7	K	1.58941344778255	11.11	Y	1.42191780821918	5.19	35	12.962962962963	2.345	E	5.96193533593213	0	0	0	0	0	0
Lotgi1|190525	75	37.5	7	L	16	E	10	S	10	K	8.5	L	1.81200453001132	16	E	1.60513643659711	10	Q	1.5970515970516	6.5	A	1.30260521042084	6.5	11	5.5	1.95	E	7.29607471180505	0	0	0	0	0	0
Lotgi1|200332	85	26.1538461538462	9	S	8.92	T	8.62	G	8	L	7.08	G	1.44927536231884	8	T	1.42009884678748	8.62	F	1.3895486935867	5.85	W	1.38738738738739	1.54	0	0	0	NA	0	0	0	0	0	0	0
Lotgi1|203131	13	8.07453416149068	4	G	11.18	F	10.56	A	9.32	V	7.45	W	3.91891891891892	4.35	F	2.5083135391924	10.56	G	2.02536231884058	11.18	A	1.86773547094188	9.32	14	8.69565217391304	2.17	F	6.78656260604004	0	0	0	0	0	0
Lotgi1|212354	109	35.5048859934853	8	K	9.12	E	8.79	S	8.14	L	7.17	W	1.75675675675676	1.95	M	1.54310344827586	3.58	E	1.41091492776886	8.79	K	1.30472103004292	9.12	0	0	0	NA	0	0	0	0	0	0	0
Lotgi1|213318	14	5.22388059701492	2	L	11.57	V	10.45	I	7.09	D	6.34	V	1.68548387096774	10.45	C	1.60775862068966	3.73	L	1.31030577576444	11.57	Q	1.28255528255528	5.22	0	0	0	NA	0	0	0	0	0	0	0
Lotgi1|215606	70	38.2513661202186	5	K	10.38	L	9.84	E	9.29	R	7.65	R	1.60377358490566	7.65	E	1.49117174959872	9.29	K	1.48497854077253	10.38	W	1.47747747747748	1.64	0	0	0	NA	0	0	0	0	0	0	0
Lotgi1|217710	277	93.5810810810811	3	R	17.57	K	12.16	E	11.82	S	8.45	R	3.68343815513627	17.57	E	1.89727126805778	11.82	K	1.73962804005722	12.16	W	1.52252252252252	1.69	123	41.554054054054	2.39666666666667	R	6.98812019566737	0	0	0	0	0	0
Lotgi1|223508	29	9.89761092150171	7	T	10.24	L	9.22	G	8.87	D	7.17	W	1.84684684684685	2.05	T	1.68698517298188	10.24	G	1.60688405797101	8.87	H	1.40909090909091	3.41	0	0	0	NA	0	0	0	0	0	0	0
Lotgi1|225892	37	12.6279863481229	8	L	8.19	A	7.85	V	7.51	S	7.17	W	1.84684684684685	2.05	H	1.83471074380165	4.44	M	1.61637931034483	3.75	A	1.57314629258517	7.85	13	4.43686006825939	2.35	S	4.80169019494862	0	0	0	0	0	0
Lotgi1|228255	1313	30.183908045977	71	L	11.54	S	9.54	E	6.44	T	6.28	L	1.30690826727067	11.54	A	1.24849699398798	6.23	S	1.19101123595506	9.54	P	1.11453744493392	5.06	287	6.59770114942529	2.155625	S	2.52297868083015	0	0	0	0	0	0
Lotgi1|228405	837	97.3255813953488	2	R	30.12	K	23.37	G	21.74	S	6.16	R	6.31446540880503	30.12	G	3.93840579710145	21.74	K	3.34334763948498	23.37	W	0.837837837837838	0.93	759	88.2558139534884	2.15444444444444	R	3.72883883958535	0	0	0	0	0	0
Lotgi1|229390	75	30	7	D	9.6	L	9.2	I	8.4	E	8	D	1.64102564102564	9.6	F	1.42517814726841	6	I	1.30232558139535	8.4	E	1.28410914927769	8	0	0	0	NA	0	0	0	0	0	0	0
Lotgi1|229906	152	22.9607250755287	8	L	9.52	S	9.37	D	7.4	K	7.25	A	1.30260521042084	6.5	D	1.26495726495726	7.4	M	1.17241379310345	2.72	S	1.16978776529338	9.37	32	4.83383685800604	2.41	A	4.38376753507014	0	0	0	0	0	0
Lotgi1|231199	148	39.7849462365591	3	K	13.71	L	11.56	E	9.95	G	7.26	K	1.96137339055794	13.71	E	1.59711075441413	9.95	C	1.39224137931034	3.23	G	1.31521739130435	7.26	67	18.010752688172	1.98333333333333	K	6.6192641940512	0	0	0	0	0	0
Lotgi1|232269	61	12.5773195876289	6	L	15.88	I	10.72	Q	8.45	S	8.04	Q	2.07616707616708	8.45	L	1.79841449603624	15.88	I	1.66201550387597	10.72	Y	1.58082191780822	5.77	44	9.07216494845361	1.99666666666667	Q	9.49296403841858	0	0	0	0	0	0
Lotgi1|233161	59	35.9756097560976	5	S	9.76	K	9.76	E	8.54	V	8.54	Y	1.5041095890411	5.49	F	1.44893111638955	6.1	R	1.40670859538784	6.71	K	1.39628040057225	9.76	0	0	0	NA	0	0	0	0	0	0	0
Lotgi1|234325	121	24.4939271255061	9	K	9.31	V	8.7	S	8.3	L	7.69	H	1.59090909090909	3.85	A	1.46092184368737	7.29	V	1.40322580645161	8.7	K	1.33190271816881	9.31	25	5.06072874493927	2.17	K	5.15021459227468	0	0	0	0	0	0
Lotgi1|234670	760	86.9565217391304	7	Q	13.27	S	8.92	L	8.58	T	7.09	Q	3.26044226044226	13.27	H	1.56198347107438	3.78	P	1.36123348017621	6.18	M	1.23275862068966	2.86	132	15.1029748283753	2.17666666666667	Q	5.95636959273323	0	0	0	0	0	0
Lotgi1|235611	64	13.6170212765957	8	L	11.28	E	7.66	S	7.45	K	7.23	W	1.72072072072072	1.91	L	1.27746319365798	11.28	E	1.22953451043339	7.66	A	1.1503006012024	5.74	13	2.76595744680851	2.38	K	4.40189281390998	0	0	0	0	0	0
Lotgi1|235699	40	11.9402985074627	5	L	13.13	V	10.45	I	9.25	S	7.16	V	1.68548387096774	10.45	L	1.48697621744054	13.13	I	1.43410852713178	9.25	F	1.41805225653207	5.97	29	8.65671641791045	2.365	F	4.09533950364485	0	0	0	0	0	0
Lotgi1|238070	5	4.13223140495868	2	T	9.92	C	9.92	G	9.09	N	7.44	C	4.27586206896552	9.92	W	2.98198198198198	3.31	G	1.64673913043478	9.09	T	1.63426688632619	9.92	0	0	0	NA	0	0	0	0	0	0	0
Lotgi1|239065	102	28.099173553719	8	L	12.12	S	8.26	K	7.99	E	7.99	L	1.37259343148358	12.12	E	1.28250401284109	7.99	R	1.21383647798742	5.79	G	1.19746376811594	6.61	11	3.03030303030303	2.13	L	6.17728817049315	0	0	0	0	0	0
Lotgi1|239347	75	26.6903914590747	5	N	8.9	G	8.19	E	7.83	S	7.47	H	1.91322314049587	4.63	N	1.63302752293578	8.9	G	1.48369565217391	8.19	W	1.27927927927928	1.42	0	0	0	NA	0	0	0	0	0	0	0
Lotgi1|73285	70	17.4563591022444	8	L	10.47	I	8.23	T	7.48	N	7.23	A	1.34869739478958	6.73	N	1.32660550458716	7.23	I	1.27596899224806	8.23	D	1.23589743589744	7.23	14	3.49127182044888	2.42	A	4.29430289149728	0	0	0	0	0	0
Lotgi1|74980	9	3.78151260504202	5	V	13.03	D	9.24	S	8.4	L	7.98	V	2.10161290322581	13.03	A	1.59919839679359	7.98	D	1.57948717948718	9.24	G	1.44565217391304	7.98	23	9.66386554621849	2.04	V	7.01262272089762	0	0	0	0	0	0
Lotgi1|78054	131	99.2424242424242	1	C	18.94	G	11.36	S	9.85	K	7.58	C	8.16379310344828	18.94	G	2.05797101449275	11.36	Q	1.67567567567568	6.82	P	1.66960352422907	7.58	11	8.33333333333333	1.96	C	15.6739811912226	0	0	0	0	0	0
Lotgi1|78353	5	5.61797752808989	3	L	11.24	K	10.11	V	8.99	T	6.74	W	2.02702702702703	2.25	C	1.45258620689655	3.37	V	1.45	8.99	K	1.44635193133047	10.11	0	0	0	NA	0	0	0	0	0	0	0
Lotgi1|79473	8	7.61904761904762	2	L	20	V	9.52	A	7.62	G	6.67	L	2.26500566251416	20	H	1.57438016528926	3.81	Y	1.56438356164384	5.71	V	1.53548387096774	9.52	18	17.1428571428571	2.58	A	4.45335114673792	0	0	0	0	0	0
Lotgi1|84186	128	42.2442244224422	5	S	9.57	P	8.91	L	7.26	K	6.93	P	1.96255506607929	8.91	C	1.84913793103448	4.29	W	1.48648648648649	1.65	A	1.2565130260521	6.27	33	10.8910891089109	2.425	I	3.28870096311957	0	0	0	0	0	0
Lotgi1|86292	45	40.1785714285714	2	V	10.71	R	9.82	L	8.93	E	8.93	R	2.05870020964361	9.82	P	1.77092511013216	8.04	V	1.72741935483871	10.71	F	1.48456057007126	6.25	0	0	0	NA	0	0	0	0	0	0	0
Lotgi1|89339	105	99.0566037735849	1	E	17.92	K	15.09	D	7.55	V	6.6	E	2.87640449438202	17.92	K	2.1587982832618	15.09	D	1.29059829059829	7.55	P	1.24669603524229	5.66	0	0	0	NA	0	0	0	0	0	0	0
Lotgi1|91538	24	7.27272727272727	5	L	11.52	S	9.39	V	9.39	I	9.09	W	2.18018018018018	2.42	V	1.51451612903226	9.39	A	1.45691382765531	7.27	C	1.43534482758621	3.33	24	7.27272727272727	1.915	I	4.52196382428941	0	0	0	0	0	0
Lotgi1|92538	53	10.3718199608611	6	L	11.74	A	8.41	V	7.44	I	7.05	A	1.68537074148297	8.41	W	1.58558558558559	1.76	F	1.48693586698337	6.26	C	1.34913793103448	3.13	19	3.71819960861057	2.57	L	3.57632473028551	0	0	0	0	0	0
Lotgi1|92759	81	16.2	6	L	12.6	V	7	I	6.4	F	6.2	W	1.98198198198198	2.2	M	1.72413793103448	4	F	1.47268408551069	6.2	L	1.42695356738392	12.6	36	7.2	2.32	N	4.07747196738022	1	19	3.8	0	0	0
