# Supplementary material for: ProminTools: shedding light on proteins of unknown function in biomineralization with user friendly tools illustrated using mollusc shell matrix protein sequences
Source: PeerJ. 2020 Sep 11;8:e9852. doi: 10.7717/peerj.9852 (PMC7489238; doi:10.7717/peerj.9852)
Supplement: Supplemental Information 4 [file peerj-08-9852-s004.zip › Seq_properties/SPneg1_complexityProteome_summary.txt]

name	lcr_len	lcr_percnt	lcr_complexity	G	A	V	L	I	M	F	W	P	S	T	C	Y	N	Q	D	E	K	R	H
Lotgi1|51275	262	13.2390096008085	2.125625	0.553158535236199	0.688399700163686	1.90839694656489	0.821280679155896	1.83442807266702	0.164516978152145	1.63188337473482	0	0.756633150620439	1.33421009997046	0.691675993812644	0.329033956304291	1.04569695702186	0.350164577351355	0.844008477596264	0.978665100802505	2.26679573107226	0.655243586803394	1.6003328692368	0.47315626774336
Lotgi1|51280	25	1.28139415684264	2.155	2.17391304347826	3.2064128256513	0	0.906002265005662	1.86046511627907	0	0	0	0	2.49687890137328	0	3.44827586206897	0	0	0	3.41880341880342	1.28410914927769	0.572246065808298	0	0
Lotgi1|51305	12	0.688468158347676	2.2	0	0	0	2.8312570781427	0	3.59195402298851	0	0	0	4.16146483562214	0	0	0	0	0	0	2.67522739432852	0	5.24109014675052	0
Lotgi1|51396	54	4.2620363062352	1.88	0.335480407944176	0.742225191122987	2.09080047789725	0.629168239587266	2.87108814240597	0	0	0	0	0	0.915248032216731	0	0	2.03873598369011	0.455000455000455	0.633111744222855	3.86421734736341	2.11942987336406	0.776457799518596	0
Lotgi1|51526	24	3.01129234629862	2.58	1.50966183574879	1.67000668002672	4.70430107526882	0.943752359380898	5.16795865633075	0	0	0	0	0.520183104452767	1.3728720483251	0	1.14155251141553	0	0	0	0	0	0	0
Lotgi1|51557	0	0	0	0	0	0	0	0	0	0	0	0	0	0	0	0	0	0	0	0	0	0	0
Lotgi1|51609	47	5.75275397796818	1.69666666666667	0	1.70553873704857	0	1.4457482952218	0.32986970146792	0	0	1.91681042744873	0.468647483363014	4.25000664063538	0.35052052297662	0	0	1.17118875658794	2.09106592085316	0.727404982724132	0	1.5219310260859	0	5.27518902760682
Lotgi1|51613	15	2.34009360374415	2.4	0	1.33600534402138	0	0	1.03359173126615	0	0	0	2.93685756240822	0	2.19659527732015	5.74712643678161	0	0	0	0	0	6.6762041010968	1.39762403913347	0
Lotgi1|51628	0	0	0	0	0	0	0	0	0	0	0	0	0	0	0	0	0	0	0	0	0	0	0
Lotgi1|51656	0	0	0	0	0	0	0	0	0	0	0	0	0	0	0	0	0	0	0	0	0	0	0
Lotgi1|51683	48	6.02258469259724	2.22333333333333	0.754830917874396	0.83500334001336	2.68817204301075	1.65156662891657	3.22997416020672	0	0	0	0.458883994126285	1.04036620890553	0.343218012081274	0	1.14155251141553	1.14678899082569	0	0.356125356125356	2.00642054574639	0	1.74703004891684	0
Lotgi1|51697	153	15.4233870967742	2.01285714285714	0.11840484986265	0.523923664322108	0	0.518138550248336	0.202665045346304	0.281721884155961	0	0	1.00774524200282	0.815973497180812	0	0	0	0.359776938298255	0.963530375295081	3.01659125188537	3.35714810268677	3.74017036476011	2.46639536317672	0.540160967968455
Lotgi1|51710	21	2.60223048327138	1.98	2.5879917184265	5.72573718866304	0	0	1.4765596160945	0	3.39328130302002	0	0	1.78348492955235	0	0	0	0	0	2.44200244200244	0	2.04373594931535	0	0
Lotgi1|51730	19	1.85365853658537	2.18	0	0	0	0.596054121714252	0	0	0	0	0	0	0	0	0	0	6.46579593948015	0.899685110211426	4.22404325420292	0.75295534974776	7.7237117952113	0
Lotgi1|51876	15	1.95058517555267	2.06	0	0	0	0	2.0671834625323	0	0	0	1.46842878120411	0	5.49148819330038	0	0	2.44648318042813	0	6.83760683760684	0	0	0	0
Lotgi1|51898	47	7.66721044045677	2.45666666666667	0.770891150169596	2.55830810557285	3.43170899107756	1.4457482952218	0.32986970146792	0	0	0	1.40594245008904	0	0.701041045953241	0	0	0	2.61383240106644	0.363702491362066	1.70759195382671	2.43508964173744	0	0.879198171267804
Lotgi1|51941	41	4.19222903885481	1.98666666666667	1.76740897843761	0	3.933910306845	1.65732121647377	2.2688598979013	0	0	0	0	0.304497426996742	0.401816209265882	2.10260723296888	0	0.895054822107854	0	0	0.391496691852954	2.09358316759133	2.5566293398783	0
Lotgi1|51965	32	4.04551201011378	1.98	1.13224637681159	1.25250501002004	5.04032258064516	0.707814269535674	3.39147286821705	0	0	0	0	2.73096129837703	0.514827018121911	1.34698275862069	0	0	0	0	1.00321027287319	0	0	0
Lotgi1|52002	79	13.4353741496599	2.57333333333333	0.687947165657678	0.507343801527105	0.612494895875868	0.286709577533438	0.785006378176823	2.18245307725884	0	0	0.278815591367869	1.26424248170799	0.208537526327863	0	0.346800762961679	3.01939379862966	0.622025938481635	5.40949908038516	1.8286364467562	0.724362108618098	0	0
Lotgi1|52062	15	1.8796992481203	2.23	1.20772946859903	1.33600534402138	1.0752688172043	0	4.1343669250646	0	0	0	0	4.99375780274657	0	0	0	0	0	0	0	0	4.19287211740042	0
Lotgi1|52083	0	0	0	0	0	0	0	0	0	0	0	0	0	0	0	0	0	0	0	0	0	0	0
Lotgi1|52132	11	1.37328339575531	2.13	4.94071146245059	0	0	0	0	0	0	0	0	0	0	11.7554858934169	0	1.66805671392827	2.23363859727496	0	0	0	7.62340384981894	0
Lotgi1|52159	0	0	0	0	0	0	0	0	0	0	0	0	0	0	0	0	0	0	0	0	0	0	0
Lotgi1|52211	13	2.22984562607204	2.3	4.18060200668896	0	0	2.61346807213172	0	0	9.13575735428467	0	1.69434090138936	0	0	0	0	0	1.89000189000189	0	1.23472033584393	0	0	0
Lotgi1|52276	16	2.64026402640264	2.42	0	0	0	1.41562853907135	2.90697674418605	0	0	0	0	3.1210986267166	0	0	1.71232876712329	0	0	0	5.01605136436597	1.78826895565093	0	0
Lotgi1|52339	0	0	0	0	0	0	0	0	0	0	0	0	0	0	0	0	0	0	0	0	0	0	0
Lotgi1|52363	22	3.04287690179806	1.92	0	0.910912734560029	1.46627565982405	3.60341809945434	0.704721634954193	0	0	0	0	0	0	0	0	0	4.46727719454992	0	2.18882241354151	3.90167772142021	0	0
Lotgi1|52385	15	4.62962962962963	2.38	0	0	4.3010752688172	3.02000755001887	0	2.8735632183908	0	0	0	3.32917186849771	2.19659527732015	2.8735632183908	0	0	0	0	0	0	0	0
Lotgi1|52425	29	8.70870870870871	2.205	0	0.691037246907608	1.66852057842047	4.68621861209825	0	0	2.45720370218691	0	0	3.44397089844591	1.13616997102767	0	0	0.632711167352104	0.847242226552571	0	0	0	0	0
Lotgi1|52443	0	0	0	0	0	0	0	0	0	0	0	0	0	0	0	0	0	0	0	0	0	0	0
Lotgi1|52457	55	8.68878357030016	2.24666666666667	0	2.91492075059209	0	0.82363842273242	0.845665961945032	0	0.431872165838912	4.91400491400491	0.40048057669203	0	0	0	0	0	0	0.310800310800311	4.08580183861083	3.38145402523085	3.81170192490947	0
Lotgi1|52465	168	24.3125904486252	2.232	0.107832988267771	2.50501002004008	0.384024577572965	0.53928706250337	0.0922849760059062	0.513136288998358	0	0	1.3110971260751	3.41834611497533	1.76512120498941	0	0	0.218435998252512	1.31625131625132	0.712250712250712	1.81533287472292	1.78826895565093	0.499151442547669	0
Lotgi1|52481	15	4.64396284829721	2.27	0	1.33600534402138	4.3010752688172	0	1.03359173126615	14.367816091954	0	0	0	3.32917186849771	1.09829763866008	0	0	0	0	0	0	0	0	0
Lotgi1|52500	34	4.85021398002853	2.38	0	0	0.47438330170778	0.333089068016788	0	2.53549695740365	1.39723347771413	0	0.647836227001814	2.93750458985092	1.45362922763834	0	0.8058017727639	0	0.722647781471311	2.51382604323781	3.30469266358229	1.26230749810654	0.616598840794179	0
Lotgi1|52541	0	0	0	0	0	0	0	0	0	0	0	0	0	0	0	0	0	0	0	0	0	0	0
Lotgi1|52553	37	5.49777117384844	2.01666666666667	0.979240109674892	0	0	0	0.419023674837628	0	0	0	4.16716275747113	1.68708033876573	0	0	0	0.495908752789487	1.32810943621754	1.84800184800185	2.1691032926988	3.86652747167769	1.13320868037849	1.11681929863748
Lotgi1|52666	31	8.51648351648352	2.425	0.584385226741468	1.29290839744004	0	1.09597048186169	1.00025006251563	0	0	0	0	3.62450163102573	0	0	0.883782589482987	1.18378218407813	1.58516287548546	3.3085194375517	1.55335784186817	0.922977525497254	0	0
Lotgi1|52745	11	1.83028286189684	2.08	0	0	1.46627565982405	2.05909605683105	0	0	0	0	0	0	0	3.91849529780564	0	0	0	0	0	5.20223696189361	0	15.0262960180316
Lotgi1|52845	0	0	0	0	0	0	0	0	0	0	0	0	0	0	0	0	0	0	0	0	0	0	0
Lotgi1|52941	0	0	0	0	0	0	0	0	0	0	0	0	0	0	0	0	0	0	0	0	0	0	0
Lotgi1|53010	29	7.65171503957784	2.28	0	0	0	0	0	0	0	0	6.07625702567219	4.30496362305739	0	0	0	0	0	1.17889773062187	1.10699064592904	0.986631147945341	4.33745391455216	0
Lotgi1|53028	57	31.6666666666667	2.42	3.49605898804983	0	0	2.18553177961892	0.271997824017408	0	2.91703129557861	7.90263948158685	0	0	0	15.8802177858439	0	0	0	0	0	0	0.367795799771967	0.724952878062926
Lotgi1|53031	64	9.62406015037594	2.2225	1.41530797101449	0.31312625250501	3.0241935483871	2.47734994337486	3.39147286821705	0.673491379310345	0	0	0.688325991189427	0.585205992509363	0.257413509060956	0	0	0.286697247706422	0.383906633906634	0.534188034188034	0.501605136436597	2.0118025751073	0	0
Lotgi1|53058	28	7.21649484536082	2.145	1.94099378881988	0.71571714858288	0	4.44911826565281	1.10741971207087	0	5.93824228028504	0	0	0.445871232388086	1.76512120498941	0	1.95694716242661	0	0	0	0	0	0	0
Lotgi1|53152	28	4.76190476190476	2.07	2.5879917184265	0	0.576036866359447	4.44911826565281	1.66112956810631	1.53940886699507	2.54496097726502	3.21750321750322	0	0	0	3.07881773399015	0	1.31061598951507	0	0	0	0.510933987328837	0.748727163821503	0
Lotgi1|53199	13	1.94029850746269	2.32	1.39353400222965	0	3.72208436724566	0	4.77042337507454	0	1.82715147085693	0	0	3.8413521559589	0	0	0	0	0	0	0	0	0	3.17863954227591
Lotgi1|53229	0	0	0	0	0	0	0	0	0	0	0	0	0	0	0	0	0	0	0	0	0	0	0
Lotgi1|53273	0	0	0	0	0	0	0	0	0	0	0	0	0	0	0	0	0	0	0	0	0	0	0
Lotgi1|53299	16	3.45572354211663	2.38	0	0	0	4.24688561721404	0	0	0	0	0	1.5605493133583	0	0	0	0	3.07125307125307	0	3.00963081861958	2.68240343347639	1.31027253668763	0
Lotgi1|53303	0	0	0	0	0	0	0	0	0	0	0	0	0	0	0	0	0	0	0	0	0	0	0
Lotgi1|53326	15	5.49450549450549	2.43	0	0	2.1505376344086	2.26500566251416	5.16795865633075	0	4.75059382422803	0	0	0	0	0	0	2.44648318042813	0	0	0	0	1.39762403913347	0
Lotgi1|53377	0	0	0	0	0	0	0	0	0	0	0	0	0	0	0	0	0	0	0	0	0	0	0
Lotgi1|53406	0	0	0	0	0	0	0	0	0	0	0	0	0	0	0	0	0	0	0	0	0	0	0
Lotgi1|53412	0	0	0	0	0	0	0	0	0	0	0	0	0	0	0	0	0	0	0	0	0	0	0
Lotgi1|53462	15	5.03355704697987	2.4	0	6.68002672010688	0	3.02000755001887	0	5.74712643678161	0	0	2.93685756240822	0	0	0	0	0	3.27600327600328	0	0	0	0	2.75482093663912
Lotgi1|53476	0	0	0	0	0	0	0	0	0	0	0	0	0	0	0	0	0	0	0	0	0	0	0
Lotgi1|53477	21	4.40251572327044	2.36	0	1.90857906288768	0.768049155145929	0	0	0	0	0	0	1.1889899530349	0.784498313328626	0	0	4.36871996505024	0	1.62800162800163	6.87915615684476	0	0	0
Lotgi1|53518	36	8.05369127516778	2.105	0	1.67000668002672	1.34408602150538	3.46042531772996	4.73729543496985	0	0	0	3.05922662750857	0.346788736301845	1.3728720483251	0	0	0	0	0	0	0	0	1.14784205693297
Lotgi1|53521	0	0	0	0	0	0	0	0	0	0	0	0	0	0	0	0	0	0	0	0	0	0	0
Lotgi1|53528	38	8.50111856823266	2.325	0.47673531655225	1.58211159160426	1.27334465195246	1.78816236514275	2.03998368013056	0	1.87523440430054	0	0	0.328536697549116	0	0	0	0	1.93973878184404	3.14889788573999	1.26721297626088	1.8823883743694	0	0
Lotgi1|53531	68	11.9089316987741	2.45	2.13128729752771	0.294707061181186	0.71157495256167	0.166544534008394	0	5.70486815415822	0.349308369428531	2.64970853206147	3.23918113500907	0	0.242271537939723	0	0	0.539665407447383	0.722647781471311	1.00553041729512	2.83259371164196	1.26230749810654	2.77469478357381	0
Lotgi1|53545	97	18.4410646387833	2.1725	1.49409831166891	0	0.16627868307283	0.583764346008803	0.479501318628626	0	0.489751940642065	0	0.454153231300241	1.28705098008932	0.169839841029909	0	0.282445982205903	0.18916107065166	0.253299222371387	2.46717772490968	2.8131257136238	4.7195551819241	0.21612742873198	0.852006475249212
Lotgi1|53590	0	0	0	0	0	0	0	0	0	0	0	0	0	0	0	0	0	0	0	0	0	0	0
Lotgi1|53596	0	0	0	0	0	0	0	0	0	0	0	0	0	0	0	0	0	0	0	0	0	0	0
Lotgi1|53633	15	4.05405405405405	2.22	1.20772946859903	0	2.1505376344086	0	0	5.74712643678161	0	0	10.2790014684288	0	0	0	0	0	0	0	0	2.86123032904149	1.39762403913347	0
Lotgi1|53634	11	2.86458333333333	1.9	0	0	0	1.02954802841553	8.45665961945032	0	6.47808248758368	0	2.00240288346015	1.13494495516967	0	0	0	0	0	0	0	0	0	0
Lotgi1|53687	10	3.19488817891374	1.94	0	0	6.45161290322581	0	0	0	4.75059382422803	0	0	3.74531835205992	3.29489291598023	0	0	0	0	0	0	0	0	0
Lotgi1|53739	0	0	0	0	0	0	0	0	0	0	0	0	0	0	0	0	0	0	0	0	0	0	0
Lotgi1|53741	52	11.8721461187215	2	3.48383500557414	3.08308925543394	0	0.65336701803293	2.08706022659511	0.828912466843501	1.82715147085693	0	2.1179261267367	1.20042254873716	1.26726650614624	0.828912466843501	1.05374077976818	0.705716302046577	0.472500472500473	0	0.617360167921966	0.275118300869374	0	0
Lotgi1|53767	172	29.3515358361775	2.34142857142857	0.631951466127401	1.63116931537494	0.656414103525881	0.395059127182702	0.450694068866054	0	0.138098657681047	0	0.384181948570843	2.46784542577592	0.191563541626758	0	0.477859190825104	0.746746319607425	0.714244900291412	2.58397932816537	1.95975960282205	2.74478490867352	0.731314904197748	0
Lotgi1|53774	20	5.22193211488251	1.72	3.6231884057971	3.0060120240481	0	2.26500566251416	0	0	0	0	2.20264317180617	3.74531835205992	0.823723228995058	2.1551724137931	0	0	1.22850122850123	0	0	0	0	0
Lotgi1|53893	0	0	0	0	0	0	0	0	0	0	0	0	0	0	0	0	0	0	0	0	0	0	0
Lotgi1|53959	11	2.83505154639175	2.05	3.29380764163373	0	0	0	7.04721634954193	0	0	0	0	1.13494495516967	1.49767859817283	0	0	0	0	4.66200466200466	0	0	0	0
Lotgi1|53969	0	0	0	0	0	0	0	0	0	0	0	0	0	0	0	0	0	0	0	0	0	0	0
Lotgi1|53984	0	0	0	0	0	0	0	0	0	0	0	0	0	0	0	0	0	0	0	0	0	0	0
Lotgi1|54044	13	3.51351351351351	2.36	0	1.54154462771697	1.24069478908189	0	3.5778175313059	0	0	0	0	0.960338038989724	0	0	0	0	0	1.31492439184747	0	6.60283922086497	0	3.17863954227591
Lotgi1|54048	31	6.3265306122449	2.39	2.92192613370734	0	1.04058272632674	0	2.00050012503126	0	1.53244962071872	0	0	2.01361201723652	1.06286868257427	4.17130144605117	0	1.18378218407813	2.37774431322818	2.75709953129308	0	0	0	0
Lotgi1|54049	11	3.7542662116041	2.19	1.64690382081686	3.64365093824012	2.93255131964809	4.1181921136621	4.22832980972516	0	0	0	0	0	0	0	0	0	0	0	0	0	0	0
Lotgi1|54062	0	0	0	0	0	0	0	0	0	0	0	0	0	0	0	0	0	0	0	0	0	0	0
Lotgi1|54095	0	0	0	0	0	0	0	0	0	0	0	0	0	0	0	0	0	0	0	0	0	0	0
Lotgi1|54111	10	3.55871886120996	1.87	0	0	0	6.79501698754247	0	0	2.37529691211401	0	0	2.49687890137328	0	0	0	0	0	1.70940170940171	0	0	2.09643605870021	0
Lotgi1|54120	10	4.149377593361	1.82	0	0	0	4.53001132502831	0	0	0	0	0	0	0	0	0	1.8348623853211	0	0	6.42054574638844	0	4.19287211740042	0
Lotgi1|54193	0	0	0	0	0	0	0	0	0	0	0	0	0	0	0	0	0	0	0	0	0	0	0
Lotgi1|54202	0	0	0	0	0	0	0	0	0	0	0	0	0	0	0	0	0	0	0	0	0	0	0
Lotgi1|54242	11	3.84615384615385	1.96	0	0	2.93255131964809	6.17728817049315	0	0	0	0	2.00240288346015	0	2.99535719634566	0	2.4906600249066	0	0	0	0	0	0	0
Lotgi1|54271	0	0	0	0	0	0	0	0	0	0	0	0	0	0	0	0	0	0	0	0	0	0	0
Lotgi1|54296	11	3.41614906832298	1.78	6.58761528326746	1.82182546912006	2.93255131964809	5.14774014207763	0	0	0	0	0	0	0	0	0	0	0	0	0	0	0	0
Lotgi1|54302	0	0	0	0	0	0	0	0	0	0	0	0	0	0	0	0	0	0	0	0	0	0	0
Lotgi1|54316	13	4.42176870748299	2.18	0	0	0	0	0	0	5.4814544125708	0	0	3.8413521559589	0	6.63129973474801	0	1.41143260409315	0	0	0	4.40189281390998	0	0
Lotgi1|54372	14	4.41640378548896	2.07	0	0	0	0	1.10741971207087	0	3.39328130302002	0	6.29326620516048	0	7.06048481995764	0	0	0	0	0	0	2.04373594931535	0	0
Lotgi1|54380	22	7.26072607260726	2.55	0	0.910912734560029	2.93255131964809	4.63296612786987	1.40944326990839	0	3.23904124379184	0	1.00120144173008	1.13494495516967	0	0	0	0.834028356964137	0	0	0	0	0	0
Lotgi1|54386	0	0	0	0	0	0	0	0	0	0	0	0	0	0	0	0	0	0	0	0	0	0	0
Lotgi1|54396	118	33.6182336182336	2.5625	1.99582412183739	3.56645494378588	0.820120284308365	0.287924448624681	0.394166338194718	0.730566919929866	0	0	3.54662883595908	1.0579995344802	2.09421159913998	0	0.232180171813327	0.155496812315348	1.04110273601799	0.724322758221063	1.36028511576026	0.969908586115759	0	0
Lotgi1|54435	20	7.8740157480315	1.84	0	0	3.2258064516129	0.566251415628539	0	0	0	0	1.10132158590308	5.61797752808989	1.64744645799012	0	0	1.8348623853211	3.68550368550369	0	0	0	0	0
Lotgi1|54531	0	0	0	0	0	0	0	0	0	0	0	0	0	0	0	0	0	0	0	0	0	0	0
Lotgi1|54546	0	0	0	0	0	0	0	0	0	0	0	0	0	0	0	0	0	0	0	0	0	0	0
Lotgi1|54577	11	4.26356589147287	1.9	0	1.82182546912006	0	0	0	3.91849529780564	0	0	0	3.40483486550902	0	0	0	0	0	0	8.75528965416606	0	1.90585096245474	0
Lotgi1|54612	0	0	0	0	0	0	0	0	0	0	0	0	0	0	0	0	0	0	0	0	0	0	0
Lotgi1|54637	29	9.57095709570957	2.375	3.12343828085957	0.691037246907608	0	0	2.67308206361935	0	0	3.10655483069276	0	0.860992724611477	2.84042492756916	0	0	0	0.847242226552571	1.7683465959328	3.32097193778713	0.49331557397267	0	1.42490738102023
Lotgi1|54679	22	5.92991913746631	1.975	2.4703557312253	0	0	5.14774014207763	0	0	0	0	0	0.567472477584837	0	0	0	0.834028356964137	1.11681929863748	0	2.91842988472202	1.3005592404734	1.90585096245474	0
Lotgi1|54688	0	0	0	0	0	0	0	0	0	0	0	0	0	0	0	0	0	0	0	0	0	0	0
Lotgi1|54709	0	0	0	0	0	0	0	0	0	0	0	0	0	0	0	0	0	0	0	0	0	0	0
Lotgi1|54746	0	0	0	0	0	0	0	0	0	0	0	0	0	0	0	0	0	0	0	0	0	0	0
Lotgi1|54803	10	3.43642611683849	1.82	0	0	0	4.53001132502831	1.55038759689922	0	0	0	0	0	0	0	0	0	0	0	6.42054574638844	0	4.19287211740042	0
Lotgi1|54849	0	0	0	0	0	0	0	0	0	0	0	0	0	0	0	0	0	0	0	0	0	0	0
Lotgi1|54854	0	0	0	0	0	0	0	0	0	0	0	0	0	0	0	0	0	0	0	0	0	0	0
Lotgi1|54957	27	9.18367346938776	2.78	1.3419216317767	0.742225191122987	0	0	0	0	1.75947919415853	0	0	2.77430989041476	0.610165354811154	0	0	1.35915732246007	0	0.633111744222855	0	0.529857468341016	7.76457799518596	3.06091215182124
Lotgi1|55033	11	5.61224489795918	2.19	0	0	1.46627565982405	0	0	0	0	0	0	4.5397798206787	0	0	0	3.33611342785655	0	0	0	3.90167772142021	3.81170192490947	0
Lotgi1|55038	30	8.62068965517241	2.23	0.603864734299517	0.668002672010688	1.61290322580645	1.8875047187618	1.03359173126615	0	2.37529691211401	0	0	2.9130253849355	3.29489291598023	0	0	0	0.819000819000819	0	1.60513643659711	0	0	0
Lotgi1|55047	11	3.74149659863946	2.19	0	0	5.86510263929619	1.02954802841553	0	0	0	0	0	2.26988991033935	4.4930357945185	0	4.9813200498132	0	0	0	0	0	0	0
Lotgi1|55123	0	0	0	0	0	0	0	0	0	0	0	0	0	0	0	0	0	0	0	0	0	0	0
Lotgi1|55132	11	4.41767068273092	2.19	0	1.82182546912006	0	4.1181921136621	0	0	0	0	0	0	0	0	0	3.33611342785655	0	3.10800310800311	4.37764482708303	0	0	0
Lotgi1|55162	0	0	0	0	0	0	0	0	0	0	0	0	0	0	0	0	0	0	0	0	0	0	0
Lotgi1|55210	0	0	0	0	0	0	0	0	0	0	0	0	0	0	0	0	0	0	0	0	0	0	0
Lotgi1|55220	0	0	0	0	0	0	0	0	0	0	0	0	0	0	0	0	0	0	0	0	0	0	0
Lotgi1|55278	11	4.36507936507936	2.19	0	0	0	0	0	0	0	0	0	3.40483486550902	0	0	4.9813200498132	1.66805671392827	0	3.10800310800311	0	5.20223696189361	0	0
Lotgi1|55307	55	20.2952029520295	2.32	0.329380764163373	1.09309528147203	0.293255131964809	0	0.281888653981677	0	0	0	0.800961153384061	0.680966973101805	1.19814287853827	0	0.49813200498132	0	0	0.621600621600622	6.42054574638844	4.42190141760957	0	0
Lotgi1|55346	10	5.55555555555556	1.79	0	0	0	5.66251415628539	0	0	0	0	4.40528634361233	0	0	0	0	0	0	0	1.60513643659711	4.29184549356223	0	0
Lotgi1|55380	0	0	0	0	0	0	0	0	0	0	0	0	0	0	0	0	0	0	0	0	0	0	0
Lotgi1|55406	0	0	0	0	0	0	0	0	0	0	0	0	0	0	0	0	0	0	0	0	0	0	0
Lotgi1|55421	0	0	0	0	0	0	0	0	0	0	0	0	0	0	0	0	0	0	0	0	0	0	0
Lotgi1|55422	11	5.61224489795918	2.19	0	0	1.46627565982405	0	0	0	0	0	0	4.5397798206787	0	0	0	3.33611342785655	0	0	0	3.90167772142021	3.81170192490947	0
Lotgi1|55425	0	0	0	0	0	0	0	0	0	0	0	0	0	0	0	0	0	0	0	0	0	0	0
Lotgi1|55450	0	0	0	0	0	0	0	0	0	0	0	0	0	0	0	0	0	0	0	0	0	0	0
Lotgi1|55477	0	0	0	0	0	0	0	0	0	0	0	0	0	0	0	0	0	0	0	0	0	0	0
Lotgi1|55588	0	0	0	0	0	0	0	0	0	0	0	0	0	0	0	0	0	0	0	0	0	0	0
Lotgi1|55607	0	0	0	0	0	0	0	0	0	0	0	0	0	0	0	0	0	0	0	0	0	0	0
Lotgi1|55691	10	5.26315789473684	1.67	1.81159420289855	0	0	7.92751981879955	0	0	0	0	0	0	1.64744645799012	4.31034482758621	0	0	2.45700245700246	0	0	0	0	0
Lotgi1|55706	20	6.96864111498258	1.87	0	0	0	0.566251415628539	0	0	0	0	0	2.49687890137328	0	0	0	3.6697247706422	0	1.70940170940171	2.40770465489567	3.57653791130186	3.14465408805031	0
Lotgi1|55729	39	18.3098591549296	2.23666666666667	0.464511334076551	1.54154462771697	1.65425971877585	0.290385341347969	0.397535281256211	1.105216622458	3.04525245142822	0	0	1.28045071865297	2.11211084357707	0	0	1.41143260409315	0	0	1.23472033584393	4.03506841275082	0	0
Lotgi1|55775	0	0	0	0	0	0	0	0	0	0	0	0	0	0	0	0	0	0	0	0	0	0	0
Lotgi1|55804	0	0	0	0	0	0	0	0	0	0	0	0	0	0	0	0	0	0	0	0	0	0	0
Lotgi1|55843	0	0	0	0	0	0	0	0	0	0	0	0	0	0	0	0	0	0	0	0	0	0	0
Lotgi1|55852	9	4.41176470588235	1.57	8.05152979066023	0	0	0	0	0	0	0	0	0	0	0	0	0	0	0	0	4.76871721506915	6.98812019566737	0
Lotgi1|55862	0	0	0	0	0	0	0	0	0	0	0	0	0	0	0	0	0	0	0	0	0	0	0
Lotgi1|55885	12	5.06329113924051	2.14	1.50966183574879	0	0	5.66251415628539	0	0	5.93824228028504	0	0	0	0	0	0	1.52905198776758	0	1.42450142450142	0	0	0	3.4435261707989
Lotgi1|55886	12	5.06329113924051	2.14	1.50966183574879	0	0	5.66251415628539	0	0	5.93824228028504	0	0	0	0	0	0	1.52905198776758	0	1.42450142450142	0	0	0	3.4435261707989
Lotgi1|55894	0	0	0	0	0	0	0	0	0	0	0	0	0	0	0	0	0	0	0	0	0	0	0
Lotgi1|55984	0	0	0	0	0	0	0	0	0	0	0	0	0	0	0	0	0	0	0	0	0	0	0
Lotgi1|56017	9	4.16666666666667	1.69	0	0	0	6.29168239587266	0	0	2.63921879123779	0	0	0	0	0	0	0	2.73000273000273	0	0	0	6.98812019566737	0
Lotgi1|56037	0	0	0	0	0	0	0	0	0	0	0	0	0	0	0	0	0	0	0	0	0	0	0
Lotgi1|56066	0	0	0	0	0	0	0	0	0	0	0	0	0	0	0	0	0	0	0	0	0	0	0
Lotgi1|56067	0	0	0	0	0	0	0	0	0	0	0	0	0	0	0	0	0	0	0	0	0	0	0
Lotgi1|56072	0	0	0	0	0	0	0	0	0	0	0	0	0	0	0	0	0	0	0	0	0	0	0
Lotgi1|56085	0	0	0	0	0	0	0	0	0	0	0	0	0	0	0	0	0	0	0	0	0	0	0
Lotgi1|56145	0	0	0	0	0	0	0	0	0	0	0	0	0	0	0	0	0	0	0	0	0	0	0
Lotgi1|56170	0	0	0	0	0	0	0	0	0	0	0	0	0	0	0	0	0	0	0	0	0	0	0
Lotgi1|56203	0	0	0	0	0	0	0	0	0	0	0	0	0	0	0	0	0	0	0	0	0	0	0
Lotgi1|56205	0	0	0	0	0	0	0	0	0	0	0	0	0	0	0	0	0	0	0	0	0	0	0
Lotgi1|56236	11	5.97826086956522	2.19	6.58761528326746	0	0	0	0	0	0	0	2.00240288346015	0	4.4930357945185	0	0	0	4.46727719454992	0	2.91842988472202	0	0	0
Lotgi1|56260	0	0	0	0	0	0	0	0	0	0	0	0	0	0	0	0	0	0	0	0	0	0	0
Lotgi1|56299	0	0	0	0	0	0	0	0	0	0	0	0	0	0	0	0	0	0	0	0	0	0	0
Lotgi1|56332	0	0	0	0	0	0	0	0	0	0	0	0	0	0	0	0	0	0	0	0	0	0	0
Lotgi1|56334	0	0	0	0	0	0	0	0	0	0	0	0	0	0	0	0	0	0	0	0	0	0	0
Lotgi1|56344	7	3.05676855895197	1.06	0	2.86286859433152	0	0	2.21483942414175	0	0	0	0	10.7009095773141	0	0	0	0	0	0	0	0	0	0
Lotgi1|56347	0	0	0	0	0	0	0	0	0	0	0	0	0	0	0	0	0	0	0	0	0	0	0
Lotgi1|56362	0	0	0	0	0	0	0	0	0	0	0	0	0	0	0	0	0	0	0	0	0	0	0
Lotgi1|56380	0	0	0	0	0	0	0	0	0	0	0	0	0	0	0	0	0	0	0	0	0	0	0
Lotgi1|56403	0	0	0	0	0	0	0	0	0	0	0	0	0	0	0	0	0	0	0	0	0	0	0
Lotgi1|56436	0	0	0	0	0	0	0	0	0	0	0	0	0	0	0	0	0	0	0	0	0	0	0
Lotgi1|56489	0	0	0	0	0	0	0	0	0	0	0	0	0	0	0	0	0	0	0	0	0	0	0
Lotgi1|56504	51	25	2.385	6.39386189258312	0.785885496483162	0.94876660341556	0.444118757355717	0	0	0	3.5329447094153	0.431890818001209	0.244792049154243	0	0	2.686005909213	2.15866162978953	0.481765187647541	0	0.944197903880653	1.12205110942803	1.64426357545114	0.810241451952682
Lotgi1|56530	0	0	0	0	0	0	0	0	0	0	0	0	0	0	0	0	0	0	0	0	0	0	0
Lotgi1|56543	11	6.3953488372093	2.05	0	0	0	5.14774014207763	0	0	0	0	2.00240288346015	1.13494495516967	0	0	0	3.33611342785655	0	0	0	3.90167772142021	0	0
Lotgi1|56553	0	0	0	0	0	0	0	0	0	0	0	0	0	0	0	0	0	0	0	0	0	0	0
Lotgi1|56554	0	0	0	0	0	0	0	0	0	0	0	0	0	0	0	0	0	0	0	0	0	0	0
Lotgi1|56585	19	9.84455958549223	2.42	0	0	4.24448217317487	2.38421648685701	2.44798041615667	0	2.50031253906738	0	0	3.28536697549116	0.867077083152692	0	0	0	0	0	0	0	0	0
Lotgi1|56601	0	0	0	0	0	0	0	0	0	0	0	0	0	0	0	0	0	0	0	0	0	0	0
Lotgi1|56631	11	4.82456140350877	2.13	1.64690382081686	0	0	3.08864408524658	0	0	0	0	0	4.5397798206787	0	0	0	0	0	0	4.37764482708303	1.3005592404734	0	0
Lotgi1|56647	0	0	0	0	0	0	0	0	0	0	0	0	0	0	0	0	0	0	0	0	0	0	0
Lotgi1|56652	0	0	0	0	0	0	0	0	0	0	0	0	0	0	0	0	0	0	0	0	0	0	0
Lotgi1|56656	0	0	0	0	0	0	0	0	0	0	0	0	0	0	0	0	0	0	0	0	0	0	0
Lotgi1|56667	0	0	0	0	0	0	0	0	0	0	0	0	0	0	0	0	0	0	0	0	0	0	0
Lotgi1|56706	0	0	0	0	0	0	0	0	0	0	0	0	0	0	0	0	0	0	0	0	0	0	0
Lotgi1|56719	14	5.51181102362205	2.24	0	0	0	0	0	0	5.08992195453003	6.43500643500643	0	5.35045478865703	0	0	0	3.93184796854522	0	1.22100122100122	0	1.02186797465767	0	0
Lotgi1|56726	0	0	0	0	0	0	0	0	0	0	0	0	0	0	0	0	0	0	0	0	0	0	0
Lotgi1|56788	6	3.20855614973262	0.99	0	0	0	0	0	0	11.8764845605701	0	0	0	0	0	0	12.2324159021407	0	0	0	0	0	0
Lotgi1|56827	11	5.44554455445545	2.05	0	0	0	0	1.40944326990839	0	0	0	0	0	2.99535719634566	0	0	0	0	4.66200466200466	1.45921494236101	6.50279620236702	0	0
Lotgi1|56829	0	0	0	0	0	0	0	0	0	0	0	0	0	0	0	0	0	0	0	0	0	0	0
Lotgi1|56833	0	0	0	0	0	0	0	0	0	0	0	0	0	0	0	0	0	0	0	0	0	0	0
Lotgi1|56839	14	6.22222222222222	2.21	0	0	0	4.85358356253033	0	3.07881773399015	0	0	0	1.78348492955235	4.70698987997176	3.07881773399015	1.95694716242661	0	0	0	0	0	0	0
Lotgi1|56841	10	6.62251655629139	1.86	0	4.00801603206413	0	0	0	0	0	0	0	0	0	0	0	3.6697247706422	0	0	0	7.15307582260372	0	8.26446280991736
Lotgi1|56872	0	0	0	0	0	0	0	0	0	0	0	0	0	0	0	0	0	0	0	0	0	0	0
Lotgi1|56879	0	0	0	0	0	0	0	0	0	0	0	0	0	0	0	0	0	0	0	0	0	0	0
Lotgi1|56892	0	0	0	0	0	0	0	0	0	0	0	0	0	0	0	0	0	0	0	0	0	0	0
Lotgi1|56896	12	4.8780487804878	2.16	0	3.34001336005344	0	1.8875047187618	0	0	0	0	0	0	0	0	0	0	0	0	5.35045478865704	1.19217930376729	6.98812019566737	0
Lotgi1|56897	28	17.0731707317073	2.29	1.29399585921325	0	0	0	0	0	0	0	0.78665827564506	5.35045478865703	1.17674746999294	0	1.95694716242661	1.31061598951507	0	1.83150183150183	1.71978903921119	1.02186797465767	0.748727163821503	0
Lotgi1|56916	0	0	0	0	0	0	0	0	0	0	0	0	0	0	0	0	0	0	0	0	0	0	0
Lotgi1|57013	0	0	0	0	0	0	0	0	0	0	0	0	0	0	0	0	0	0	0	0	0	0	0
Lotgi1|57020	23	10.9004739336493	2.52	0.787649653434152	0	0	0	2.02224469160768	0	0	0	0	0.542799761168105	0	0	1.19118522930316	0.797766254487435	0	2.22965440356745	7.67673947937749	0.622006593269889	1.82298787713062	0
Lotgi1|57060	11	6.3953488372093	2.08	0	0	0	0	0	0	0	0	0	1.13494495516967	1.49767859817283	0	0	3.33611342785655	0	0	5.83685976944404	5.20223696189361	0	0
Lotgi1|57067	0	0	0	0	0	0	0	0	0	0	0	0	0	0	0	0	0	0	0	0	0	0	0
Lotgi1|57081	9	4.36893203883495	1.9	0	6.68002672010688	0	3.77500943752359	0	0	0	0	0	0	5.49148819330038	0	3.0441400304414	0	0	0	0	0	0	0
Lotgi1|57086	0	0	0	0	0	0	0	0	0	0	0	0	0	0	0	0	0	0	0	0	0	0	0
Lotgi1|57120	0	0	0	0	0	0	0	0	0	0	0	0	0	0	0	0	0	0	0	0	0	0	0
Lotgi1|57138	0	0	0	0	0	0	0	0	0	0	0	0	0	0	0	0	0	0	0	0	0	0	0
Lotgi1|57159	0	0	0	0	0	0	0	0	0	0	0	0	0	0	0	0	0	0	0	0	0	0	0
Lotgi1|57162	0	0	0	0	0	0	0	0	0	0	0	0	0	0	0	0	0	0	0	0	0	0	0
Lotgi1|57178	0	0	0	0	0	0	0	0	0	0	0	0	0	0	0	0	0	0	0	0	0	0	0
Lotgi1|57197	11	5.41871921182266	1.96	0	0	2.93255131964809	6.17728817049315	0	3.91849529780564	0	0	0	0	0	7.83699059561129	2.4906600249066	0	0	0	0	0	0	0
Lotgi1|57200	0	0	0	0	0	0	0	0	0	0	0	0	0	0	0	0	0	0	0	0	0	0	0
Lotgi1|57277	0	0	0	0	0	0	0	0	0	0	0	0	0	0	0	0	0	0	0	0	0	0	0
Lotgi1|57281	0	0	0	0	0	0	0	0	0	0	0	0	0	0	0	0	0	0	0	0	0	0	0
Lotgi1|57329	0	0	0	0	0	0	0	0	0	0	0	0	0	0	0	0	0	0	0	0	0	0	0
Lotgi1|57346	0	0	0	0	0	0	0	0	0	0	0	0	0	0	0	0	0	0	0	0	0	0	0
Lotgi1|57373	0	0	0	0	0	0	0	0	0	0	0	0	0	0	0	0	0	0	0	0	0	0	0
Lotgi1|57454	0	0	0	0	0	0	0	0	0	0	0	0	0	0	0	0	0	0	0	0	0	0	0
Lotgi1|57457	0	0	0	0	0	0	0	0	0	0	0	0	0	0	0	0	0	0	0	0	0	0	0
Lotgi1|57485	0	0	0	0	0	0	0	0	0	0	0	0	0	0	0	0	0	0	0	0	0	0	0
Lotgi1|57535	0	0	0	0	0	0	0	0	0	0	0	0	0	0	0	0	0	0	0	0	0	0	0
Lotgi1|57544	0	0	0	0	0	0	0	0	0	0	0	0	0	0	0	0	0	0	0	0	0	0	0
Lotgi1|57578	0	0	0	0	0	0	0	0	0	0	0	0	0	0	0	0	0	0	0	0	0	0	0
Lotgi1|57629	0	0	0	0	0	0	0	0	0	0	0	0	0	0	0	0	0	0	0	0	0	0	0
Lotgi1|57638	0	0	0	0	0	0	0	0	0	0	0	0	0	0	0	0	0	0	0	0	0	0	0
Lotgi1|57654	13	16.25	2.12	6.96767001114827	0	0	0	1.19260584376863	0	3.65430294171387	0	0	1.92067607797945	0	0	0	0	0	0	0	0	6.45057248830834	0
Lotgi1|57658	0	0	0	0	0	0	0	0	0	0	0	0	0	0	0	0	0	0	0	0	0	0	0
Lotgi1|57671	0	0	0	0	0	0	0	0	0	0	0	0	0	0	0	0	0	0	0	0	0	0	0
Lotgi1|57760	17	11.4864864864865	2.49	2.13128729752771	1.17882824472474	0	0	3.64797081623347	0	1.39723347771413	0	0	0	0	0	0	0	1.44529556294262	0	2.83259371164196	5.04922999242616	0	0
Lotgi1|57778	0	0	0	0	0	0	0	0	0	0	0	0	0	0	0	0	0	0	0	0	0	0	0
Lotgi1|57836	0	0	0	0	0	0	0	0	0	0	0	0	0	0	0	0	0	0	0	0	0	0	0
Lotgi1|57845	10	11.2359550561798	1.94	0	4.00801603206413	0	0	0	0	0	0	8.81057268722467	0	4.94233937397035	0	0	3.6697247706422	0	0	0	0	0	0
Lotgi1|57848	0	0	0	0	0	0	0	0	0	0	0	0	0	0	0	0	0	0	0	0	0	0	0
Lotgi1|57854	0	0	0	0	0	0	0	0	0	0	0	0	0	0	0	0	0	0	0	0	0	0	0
Lotgi1|57855	0	0	0	0	0	0	0	0	0	0	0	0	0	0	0	0	0	0	0	0	0	0	0
Lotgi1|57909	0	0	0	0	0	0	0	0	0	0	0	0	0	0	0	0	0	0	0	0	0	0	0
Lotgi1|57923	0	0	0	0	0	0	0	0	0	0	0	0	0	0	0	0	0	0	0	0	0	0	0
Lotgi1|57932	0	0	0	0	0	0	0	0	0	0	0	0	0	0	0	0	0	0	0	0	0	0	0
Lotgi1|57933	0	0	0	0	0	0	0	0	0	0	0	0	0	0	0	0	0	0	0	0	0	0	0
Lotgi1|57934	0	0	0	0	0	0	0	0	0	0	0	0	0	0	0	0	0	0	0	0	0	0	0
Lotgi1|57949	0	0	0	0	0	0	0	0	0	0	0	0	0	0	0	0	0	0	0	0	0	0	0
Lotgi1|57957	0	0	0	0	0	0	0	0	0	0	0	0	0	0	0	0	0	0	0	0	0	0	0
Lotgi1|57981	56	37.3333333333333	2.28	0.323498964803313	4.65216146578872	0.86405529953917	0	0	0	0	0	2.75330396475771	0.445871232388086	2.35349493998588	0	0	0	0	0	0	5.87574085428163	0	0
Lotgi1|58001	0	0	0	0	0	0	0	0	0	0	0	0	0	0	0	0	0	0	0	0	0	0	0
Lotgi1|58005	0	0	0	0	0	0	0	0	0	0	0	0	0	0	0	0	0	0	0	0	0	0	0
Lotgi1|58018	0	0	0	0	0	0	0	0	0	0	0	0	0	0	0	0	0	0	0	0	0	0	0
Lotgi1|58045	0	0	0	0	0	0	0	0	0	0	0	0	0	0	0	0	0	0	0	0	0	0	0
Lotgi1|58049	0	0	0	0	0	0	0	0	0	0	0	0	0	0	0	0	0	0	0	0	0	0	0
Lotgi1|58059	16	12.8	2.47	0	1.25250501002004	0	2.8312570781427	5.81395348837209	0	2.96912114014252	0	0	0.780274656679151	2.05930807248764	0	1.71232876712329	0	0	0	0	0	0	0
Lotgi1|58093	0	0	0	0	0	0	0	0	0	0	0	0	0	0	0	0	0	0	0	0	0	0	0
Lotgi1|58122	0	0	0	0	0	0	0	0	0	0	0	0	0	0	0	0	0	0	0	0	0	0	0
Lotgi1|58125	0	0	0	0	0	0	0	0	0	0	0	0	0	0	0	0	0	0	0	0	0	0	0
Lotgi1|58185	0	0	0	0	0	0	0	0	0	0	0	0	0	0	0	0	0	0	0	0	0	0	0
Lotgi1|58191	0	0	0	0	0	0	0	0	0	0	0	0	0	0	0	0	0	0	0	0	0	0	0
Lotgi1|58193	0	0	0	0	0	0	0	0	0	0	0	0	0	0	0	0	0	0	0	0	0	0	0
Lotgi1|58234	0	0	0	0	0	0	0	0	0	0	0	0	0	0	0	0	0	0	0	0	0	0	0
Lotgi1|58240	0	0	0	0	0	0	0	0	0	0	0	0	0	0	0	0	0	0	0	0	0	0	0
Lotgi1|58252	12	10.7142857142857	2.13	0	3.34001336005344	0	0	3.87596899224806	0	1.97941409342835	0	3.67107195301028	0	0	0	0	0	0	0	6.68806848582129	0	0	0
Lotgi1|58254	0	0	0	0	0	0	0	0	0	0	0	0	0	0	0	0	0	0	0	0	0	0	0
Lotgi1|58303	0	0	0	0	0	0	0	0	0	0	0	0	0	0	0	0	0	0	0	0	0	0	0
Lotgi1|58309	0	0	0	0	0	0	0	0	0	0	0	0	0	0	0	0	0	0	0	0	0	0	0
Lotgi1|58310	0	0	0	0	0	0	0	0	0	0	0	0	0	0	0	0	0	0	0	0	0	0	0
Lotgi1|58355	0	0	0	0	0	0	0	0	0	0	0	0	0	0	0	0	0	0	0	0	0	0	0
Lotgi1|58375	0	0	0	0	0	0	0	0	0	0	0	0	0	0	0	0	0	0	0	0	0	0	0
Lotgi1|58417	0	0	0	0	0	0	0	0	0	0	0	0	0	0	0	0	0	0	0	0	0	0	0
Lotgi1|58438	0	0	0	0	0	0	0	0	0	0	0	0	0	0	0	0	0	0	0	0	0	0	0
Lotgi1|58444	0	0	0	0	0	0	0	0	0	0	0	0	0	0	0	0	0	0	0	0	0	0	0
Lotgi1|58476	0	0	0	0	0	0	0	0	0	0	0	0	0	0	0	0	0	0	0	0	0	0	0
Lotgi1|58502	0	0	0	0	0	0	0	0	0	0	0	0	0	0	0	0	0	0	0	0	0	0	0
Lotgi1|58508	0	0	0	0	0	0	0	0	0	0	0	0	0	0	0	0	0	0	0	0	0	0	0
Lotgi1|58520	0	0	0	0	0	0	0	0	0	0	0	0	0	0	0	0	0	0	0	0	0	0	0
Lotgi1|58538	0	0	0	0	0	0	0	0	0	0	0	0	0	0	0	0	0	0	0	0	0	0	0
Lotgi1|58541	13	17.5675675675676	2.22	0	3.08308925543394	3.72208436724566	0	0	0	0	0	0	0	0	0	0	1.41143260409315	1.89000189000189	0	1.23472033584393	0	9.67585873246251	0
Lotgi1|58550	0	0	0	0	0	0	0	0	0	0	0	0	0	0	0	0	0	0	0	0	0	0	0
Lotgi1|58567	0	0	0	0	0	0	0	0	0	0	0	0	0	0	0	0	0	0	0	0	0	0	0
Lotgi1|58571	0	0	0	0	0	0	0	0	0	0	0	0	0	0	0	0	0	0	0	0	0	0	0
Lotgi1|58591	0	0	0	0	0	0	0	0	0	0	0	0	0	0	0	0	0	0	0	0	0	0	0
Lotgi1|58595	0	0	0	0	0	0	0	0	0	0	0	0	0	0	0	0	0	0	0	0	0	0	0
Lotgi1|58617	0	0	0	0	0	0	0	0	0	0	0	0	0	0	0	0	0	0	0	0	0	0	0
Lotgi1|58640	0	0	0	0	0	0	0	0	0	0	0	0	0	0	0	0	0	0	0	0	0	0	0
Lotgi1|58646	0	0	0	0	0	0	0	0	0	0	0	0	0	0	0	0	0	0	0	0	0	0	0
Lotgi1|58748	0	0	0	0	0	0	0	0	0	0	0	0	0	0	0	0	0	0	0	0	0	0	0
Lotgi1|58749	0	0	0	0	0	0	0	0	0	0	0	0	0	0	0	0	0	0	0	0	0	0	0
Lotgi1|58753	0	0	0	0	0	0	0	0	0	0	0	0	0	0	0	0	0	0	0	0	0	0	0
Lotgi1|58772	0	0	0	0	0	0	0	0	0	0	0	0	0	0	0	0	0	0	0	0	0	0	0
Lotgi1|58788	0	0	0	0	0	0	0	0	0	0	0	0	0	0	0	0	0	0	0	0	0	0	0
Lotgi1|58816	0	0	0	0	0	0	0	0	0	0	0	0	0	0	0	0	0	0	0	0	0	0	0
Lotgi1|58834	20	13.7931034482759	2.44	0	0	2.41935483870968	1.69875424688562	0	2.1551724137931	0	0	0	3.74531835205992	3.29489291598023	0	0	0	0	0	3.21027287319422	0	0	0
Lotgi1|58864	0	0	0	0	0	0	0	0	0	0	0	0	0	0	0	0	0	0	0	0	0	0	0
Lotgi1|58865	0	0	0	0	0	0	0	0	0	0	0	0	0	0	0	0	0	0	0	0	0	0	0
Lotgi1|58866	0	0	0	0	0	0	0	0	0	0	0	0	0	0	0	0	0	0	0	0	0	0	0
Lotgi1|58867	0	0	0	0	0	0	0	0	0	0	0	0	0	0	0	0	0	0	0	0	0	0	0
Lotgi1|58872	0	0	0	0	0	0	0	0	0	0	0	0	0	0	0	0	0	0	0	0	0	0	0
Lotgi1|58893	0	0	0	0	0	0	0	0	0	0	0	0	0	0	0	0	0	0	0	0	0	0	0
Lotgi1|58906	0	0	0	0	0	0	0	0	0	0	0	0	0	0	0	0	0	0	0	0	0	0	0
Lotgi1|58917	0	0	0	0	0	0	0	0	0	0	0	0	0	0	0	0	0	0	0	0	0	0	0
Lotgi1|58920	0	0	0	0	0	0	0	0	0	0	0	0	0	0	0	0	0	0	0	0	0	0	0
Lotgi1|58927	0	0	0	0	0	0	0	0	0	0	0	0	0	0	0	0	0	0	0	0	0	0	0
Lotgi1|58933	0	0	0	0	0	0	0	0	0	0	0	0	0	0	0	0	0	0	0	0	0	0	0
Lotgi1|58934	0	0	0	0	0	0	0	0	0	0	0	0	0	0	0	0	0	0	0	0	0	0	0
Lotgi1|58961	0	0	0	0	0	0	0	0	0	0	0	0	0	0	0	0	0	0	0	0	0	0	0
Lotgi1|59017	0	0	0	0	0	0	0	0	0	0	0	0	0	0	0	0	0	0	0	0	0	0	0
Lotgi1|59037	0	0	0	0	0	0	0	0	0	0	0	0	0	0	0	0	0	0	0	0	0	0	0
Lotgi1|59040	0	0	0	0	0	0	0	0	0	0	0	0	0	0	0	0	0	0	0	0	0	0	0
Lotgi1|59048	0	0	0	0	0	0	0	0	0	0	0	0	0	0	0	0	0	0	0	0	0	0	0
Lotgi1|59052	16	12.0300751879699	2.26	0	0	3.0241935483871	0	0	0	0	0	4.12995594713656	0	0	10.7758620689655	0	5.73394495412844	0	0	0	1.78826895565093	0	0
Lotgi1|59062	15	17.8571428571429	2.43	2.41545893719807	0	0	0	5.16795865633075	0	0	0	4.40528634361233	0.832292967124428	0	0	5.47945205479452	0	0	0	2.14018191546281	0	0	0
Lotgi1|59081	0	0	0	0	0	0	0	0	0	0	0	0	0	0	0	0	0	0	0	0	0	0	0
Lotgi1|59089	0	0	0	0	0	0	0	0	0	0	0	0	0	0	0	0	0	0	0	0	0	0	0
Lotgi1|59092	0	0	0	0	0	0	0	0	0	0	0	0	0	0	0	0	0	0	0	0	0	0	0
Lotgi1|59096	0	0	0	0	0	0	0	0	0	0	0	0	0	0	0	0	0	0	0	0	0	0	0
Lotgi1|59114	0	0	0	0	0	0	0	0	0	0	0	0	0	0	0	0	0	0	0	0	0	0	0
Lotgi1|59133	9	12.1621621621622	1.97	0	0	0	0	0	0	0	0	4.8947626040137	0	0	0	0	0	8.19000819000819	0	0	4.76871721506915	4.65874679711158	0
Lotgi1|59137	9	12.1621621621622	1.97	0	0	0	0	0	0	0	0	4.8947626040137	0	0	0	0	0	8.19000819000819	0	0	4.76871721506915	4.65874679711158	0
Lotgi1|59139	5	6.57894736842105	0.65	0	0	0	0	0	8.62068965517241	0	0	0	0	0	0	0	0	0	0	0	14.3061516452074	0	0
Lotgi1|59142	0	0	0	0	0	0	0	0	0	0	0	0	0	0	0	0	0	0	0	0	0	0	0
Lotgi1|59180	0	0	0	0	0	0	0	0	0	0	0	0	0	0	0	0	0	0	0	0	0	0	0
Lotgi1|59222	0	0	0	0	0	0	0	0	0	0	0	0	0	0	0	0	0	0	0	0	0	0	0
Lotgi1|59237	0	0	0	0	0	0	0	0	0	0	0	0	0	0	0	0	0	0	0	0	0	0	0
Lotgi1|59244	0	0	0	0	0	0	0	0	0	0	0	0	0	0	0	0	0	0	0	0	0	0	0
Lotgi1|59248	0	0	0	0	0	0	0	0	0	0	0	0	0	0	0	0	0	0	0	0	0	0	0
Lotgi1|59279	0	0	0	0	0	0	0	0	0	0	0	0	0	0	0	0	0	0	0	0	0	0	0
Lotgi1|59281	0	0	0	0	0	0	0	0	0	0	0	0	0	0	0	0	0	0	0	0	0	0	0
Lotgi1|59292	0	0	0	0	0	0	0	0	0	0	0	0	0	0	0	0	0	0	0	0	0	0	0
Lotgi1|59297	0	0	0	0	0	0	0	0	0	0	0	0	0	0	0	0	0	0	0	0	0	0	0
Lotgi1|59315	0	0	0	0	0	0	0	0	0	0	0	0	0	0	0	0	0	0	0	0	0	0	0
Lotgi1|59316	0	0	0	0	0	0	0	0	0	0	0	0	0	0	0	0	0	0	0	0	0	0	0
Lotgi1|59317	0	0	0	0	0	0	0	0	0	0	0	0	0	0	0	0	0	0	0	0	0	0	0
Lotgi1|59328	21	19.6261682242991	2.5	0	0	0	3.23572237502022	4.4296788482835	2.05254515599343	2.26218753534668	0	0	0	0	0	5.21852576647097	0	0	0.814000814000814	0	1.3624906328769	0	0
Lotgi1|59355	0	0	0	0	0	0	0	0	0	0	0	0	0	0	0	0	0	0	0	0	0	0	0
Lotgi1|59397	0	0	0	0	0	0	0	0	0	0	0	0	0	0	0	0	0	0	0	0	0	0	0
Lotgi1|59424	14	14	2.37	3.88198757763975	0	1.15207373271889	0	0	0	0	0	3.14663310258024	0	0	0	0	0	1.75500175500175	0	0	5.10933987328837	4.49236298292902	0
Lotgi1|59471	0	0	0	0	0	0	0	0	0	0	0	0	0	0	0	0	0	0	0	0	0	0	0
Lotgi1|59489	11	10.377358490566	2.13	0	0	0	0	0	0	0	8.19000819000819	0	0	0	11.7554858934169	0	6.67222685571309	0	4.66200466200466	0	1.3005592404734	0	0
Lotgi1|59518	0	0	0	0	0	0	0	0	0	0	0	0	0	0	0	0	0	0	0	0	0	0	0
Lotgi1|59566	0	0	0	0	0	0	0	0	0	0	0	0	0	0	0	0	0	0	0	0	0	0	0
Lotgi1|59567	0	0	0	0	0	0	0	0	0	0	0	0	0	0	0	0	0	0	0	0	0	0	0
Lotgi1|59578	0	0	0	0	0	0	0	0	0	0	0	0	0	0	0	0	0	0	0	0	0	0	0
Lotgi1|59582	0	0	0	0	0	0	0	0	0	0	0	0	0	0	0	0	0	0	0	0	0	0	0
Lotgi1|59597	0	0	0	0	0	0	0	0	0	0	0	0	0	0	0	0	0	0	0	0	0	0	0
Lotgi1|59606	0	0	0	0	0	0	0	0	0	0	0	0	0	0	0	0	0	0	0	0	0	0	0
Lotgi1|59610	0	0	0	0	0	0	0	0	0	0	0	0	0	0	0	0	0	0	0	0	0	0	0
Lotgi1|59617	0	0	0	0	0	0	0	0	0	0	0	0	0	0	0	0	0	0	0	0	0	0	0
Lotgi1|59649	0	0	0	0	0	0	0	0	0	0	0	0	0	0	0	0	0	0	0	0	0	0	0
Lotgi1|59650	0	0	0	0	0	0	0	0	0	0	0	0	0	0	0	0	0	0	0	0	0	0	0
Lotgi1|59659	0	0	0	0	0	0	0	0	0	0	0	0	0	0	0	0	0	0	0	0	0	0	0
Lotgi1|59697	0	0	0	0	0	0	0	0	0	0	0	0	0	0	0	0	0	0	0	0	0	0	0
Lotgi1|59699	0	0	0	0	0	0	0	0	0	0	0	0	0	0	0	0	0	0	0	0	0	0	0
Lotgi1|59701	16	15.2380952380952	2.3	0	2.50501002004008	2.01612903225806	0	0	0	0	0	1.37665198237885	2.34082397003745	0	0	0	0	0	0	2.00642054574639	6.25894134477825	0	0
Lotgi1|59706	0	0	0	0	0	0	0	0	0	0	0	0	0	0	0	0	0	0	0	0	0	0	0
Lotgi1|59711	0	0	0	0	0	0	0	0	0	0	0	0	0	0	0	0	0	0	0	0	0	0	0
Lotgi1|59712	0	0	0	0	0	0	0	0	0	0	0	0	0	0	0	0	0	0	0	0	0	0	0
Lotgi1|59718	0	0	0	0	0	0	0	0	0	0	0	0	0	0	0	0	0	0	0	0	0	0	0
Lotgi1|59723	0	0	0	0	0	0	0	0	0	0	0	0	0	0	0	0	0	0	0	0	0	0	0
Lotgi1|59725	0	0	0	0	0	0	0	0	0	0	0	0	0	0	0	0	0	0	0	0	0	0	0
Lotgi1|59789	11	15.4929577464789	2.05	4.94071146245059	0	0	0	0	0	0	0	0	1.13494495516967	0	7.83699059561129	0	1.66805671392827	0	7.77000777000777	0	0	0	0
Lotgi1|59807	0	0	0	0	0	0	0	0	0	0	0	0	0	0	0	0	0	0	0	0	0	0	0
Lotgi1|59810	0	0	0	0	0	0	0	0	0	0	0	0	0	0	0	0	0	0	0	0	0	0	0
Lotgi1|59837	0	0	0	0	0	0	0	0	0	0	0	0	0	0	0	0	0	0	0	0	0	0	0
Lotgi1|59839	0	0	0	0	0	0	0	0	0	0	0	0	0	0	0	0	0	0	0	0	0	0	0
Lotgi1|59850	0	0	0	0	0	0	0	0	0	0	0	0	0	0	0	0	0	0	0	0	0	0	0
Lotgi1|59863	0	0	0	0	0	0	0	0	0	0	0	0	0	0	0	0	0	0	0	0	0	0	0
Lotgi1|59864	0	0	0	0	0	0	0	0	0	0	0	0	0	0	0	0	0	0	0	0	0	0	0
Lotgi1|59870	0	0	0	0	0	0	0	0	0	0	0	0	0	0	0	0	0	0	0	0	0	0	0
Lotgi1|59909	0	0	0	0	0	0	0	0	0	0	0	0	0	0	0	0	0	0	0	0	0	0	0
Lotgi1|59924	0	0	0	0	0	0	0	0	0	0	0	0	0	0	0	0	0	0	0	0	0	0	0
Lotgi1|59939	0	0	0	0	0	0	0	0	0	0	0	0	0	0	0	0	0	0	0	0	0	0	0
Lotgi1|59949	0	0	0	0	0	0	0	0	0	0	0	0	0	0	0	0	0	0	0	0	0	0	0
Lotgi1|59992	0	0	0	0	0	0	0	0	0	0	0	0	0	0	0	0	0	0	0	0	0	0	0
Lotgi1|60004	0	0	0	0	0	0	0	0	0	0	0	0	0	0	0	0	0	0	0	0	0	0	0
Lotgi1|60011	0	0	0	0	0	0	0	0	0	0	0	0	0	0	0	0	0	0	0	0	0	0	0
Lotgi1|60012	0	0	0	0	0	0	0	0	0	0	0	0	0	0	0	0	0	0	0	0	0	0	0
Lotgi1|60013	0	0	0	0	0	0	0	0	0	0	0	0	0	0	0	0	0	0	0	0	0	0	0
Lotgi1|60021	0	0	0	0	0	0	0	0	0	0	0	0	0	0	0	0	0	0	0	0	0	0	0
Lotgi1|60028	0	0	0	0	0	0	0	0	0	0	0	0	0	0	0	0	0	0	0	0	0	0	0
Lotgi1|60038	0	0	0	0	0	0	0	0	0	0	0	0	0	0	0	0	0	0	0	0	0	0	0
Lotgi1|60039	0	0	0	0	0	0	0	0	0	0	0	0	0	0	0	0	0	0	0	0	0	0	0
Lotgi1|60049	0	0	0	0	0	0	0	0	0	0	0	0	0	0	0	0	0	0	0	0	0	0	0
Lotgi1|60067	0	0	0	0	0	0	0	0	0	0	0	0	0	0	0	0	0	0	0	0	0	0	0
Lotgi1|60083	0	0	0	0	0	0	0	0	0	0	0	0	0	0	0	0	0	0	0	0	0	0	0
Lotgi1|60102	0	0	0	0	0	0	0	0	0	0	0	0	0	0	0	0	0	0	0	0	0	0	0
Lotgi1|60118	0	0	0	0	0	0	0	0	0	0	0	0	0	0	0	0	0	0	0	0	0	0	0
Lotgi1|60147	0	0	0	0	0	0	0	0	0	0	0	0	0	0	0	0	0	0	0	0	0	0	0
Lotgi1|60177	0	0	0	0	0	0	0	0	0	0	0	0	0	0	0	0	0	0	0	0	0	0	0
Lotgi1|60186	0	0	0	0	0	0	0	0	0	0	0	0	0	0	0	0	0	0	0	0	0	0	0
Lotgi1|60211	0	0	0	0	0	0	0	0	0	0	0	0	0	0	0	0	0	0	0	0	0	0	0
Lotgi1|60218	0	0	0	0	0	0	0	0	0	0	0	0	0	0	0	0	0	0	0	0	0	0	0
Lotgi1|60223	0	0	0	0	0	0	0	0	0	0	0	0	0	0	0	0	0	0	0	0	0	0	0
Lotgi1|60232	0	0	0	0	0	0	0	0	0	0	0	0	0	0	0	0	0	0	0	0	0	0	0
Lotgi1|60236	0	0	0	0	0	0	0	0	0	0	0	0	0	0	0	0	0	0	0	0	0	0	0
Lotgi1|60240	0	0	0	0	0	0	0	0	0	0	0	0	0	0	0	0	0	0	0	0	0	0	0
Lotgi1|60244	0	0	0	0	0	0	0	0	0	0	0	0	0	0	0	0	0	0	0	0	0	0	0
Lotgi1|60252	0	0	0	0	0	0	0	0	0	0	0	0	0	0	0	0	0	0	0	0	0	0	0
Lotgi1|60256	0	0	0	0	0	0	0	0	0	0	0	0	0	0	0	0	0	0	0	0	0	0	0
Lotgi1|60273	0	0	0	0	0	0	0	0	0	0	0	0	0	0	0	0	0	0	0	0	0	0	0
Lotgi1|60293	11	15.0684931506849	1.9	4.94071146245059	10.9309528147203	1.46627565982405	0	1.40944326990839	0	0	0	0	0	0	0	0	1.66805671392827	0	0	0	0	0	0
Lotgi1|60316	0	0	0	0	0	0	0	0	0	0	0	0	0	0	0	0	0	0	0	0	0	0	0
Lotgi1|60346	0	0	0	0	0	0	0	0	0	0	0	0	0	0	0	0	0	0	0	0	0	0	0
Lotgi1|60362	33	35.1063829787234	2.36	0	0	4.88758553274682	0	0	0	2.15936082919456	0	0	0	0	13.0616509926855	4.151100041511	1.11203780928552	0	0	0	0	2.54113461660631	0
Lotgi1|60380	16	15.2380952380952	2.3	0	2.50501002004008	2.01612903225806	0	0	0	0	0	1.37665198237885	2.34082397003745	0	0	0	0	0	0	2.00642054574639	6.25894134477825	0	0
Lotgi1|60385	0	0	0	0	0	0	0	0	0	0	0	0	0	0	0	0	0	0	0	0	0	0	0
Lotgi1|60418	0	0	0	0	0	0	0	0	0	0	0	0	0	0	0	0	0	0	0	0	0	0	0
Lotgi1|60429	0	0	0	0	0	0	0	0	0	0	0	0	0	0	0	0	0	0	0	0	0	0	0
Lotgi1|60433	0	0	0	0	0	0	0	0	0	0	0	0	0	0	0	0	0	0	0	0	0	0	0
Lotgi1|60437	0	0	0	0	0	0	0	0	0	0	0	0	0	0	0	0	0	0	0	0	0	0	0
Lotgi1|60448	0	0	0	0	0	0	0	0	0	0	0	0	0	0	0	0	0	0	0	0	0	0	0
Lotgi1|60463	0	0	0	0	0	0	0	0	0	0	0	0	0	0	0	0	0	0	0	0	0	0	0
Lotgi1|60475	0	0	0	0	0	0	0	0	0	0	0	0	0	0	0	0	0	0	0	0	0	0	0
Lotgi1|60482	0	0	0	0	0	0	0	0	0	0	0	0	0	0	0	0	0	0	0	0	0	0	0
Lotgi1|60507	24	22.0183486238532	2.18	2.26449275362319	5.01002004008016	0	0	0	0	0	0	0	0.520183104452767	0	0	0	0	0	0.712250712250712	0	5.96089651883643	3.49406009783368	0
Lotgi1|60514	0	0	0	0	0	0	0	0	0	0	0	0	0	0	0	0	0	0	0	0	0	0	0
Lotgi1|60515	0	0	0	0	0	0	0	0	0	0	0	0	0	0	0	0	0	0	0	0	0	0	0
Lotgi1|60517	0	0	0	0	0	0	0	0	0	0	0	0	0	0	0	0	0	0	0	0	0	0	0
Lotgi1|60548	0	0	0	0	0	0	0	0	0	0	0	0	0	0	0	0	0	0	0	0	0	0	0
Lotgi1|60576	0	0	0	0	0	0	0	0	0	0	0	0	0	0	0	0	0	0	0	0	0	0	0
Lotgi1|60578	0	0	0	0	0	0	0	0	0	0	0	0	0	0	0	0	0	0	0	0	0	0	0
Lotgi1|60579	9	14.7540983606557	1.72	0	8.90670229347584	0	0	0	0	0	0	0	0	0	4.78927203065134	0	2.03873598369011	0	0	0	0	9.31749359422315	0
Lotgi1|60615	0	0	0	0	0	0	0	0	0	0	0	0	0	0	0	0	0	0	0	0	0	0	0
Lotgi1|60634	0	0	0	0	0	0	0	0	0	0	0	0	0	0	0	0	0	0	0	0	0	0	0
Lotgi1|60656	0	0	0	0	0	0	0	0	0	0	0	0	0	0	0	0	0	0	0	0	0	0	0
Lotgi1|60665	0	0	0	0	0	0	0	0	0	0	0	0	0	0	0	0	0	0	0	0	0	0	0
Lotgi1|60668	0	0	0	0	0	0	0	0	0	0	0	0	0	0	0	0	0	0	0	0	0	0	0
Lotgi1|60671	0	0	0	0	0	0	0	0	0	0	0	0	0	0	0	0	0	0	0	0	0	0	0
Lotgi1|60678	0	0	0	0	0	0	0	0	0	0	0	0	0	0	0	0	0	0	0	0	0	0	0
Lotgi1|60680	0	0	0	0	0	0	0	0	0	0	0	0	0	0	0	0	0	0	0	0	0	0	0
Lotgi1|60689	0	0	0	0	0	0	0	0	0	0	0	0	0	0	0	0	0	0	0	0	0	0	0
Lotgi1|60838	0	0	0	0	0	0	0	0	0	0	0	0	0	0	0	0	0	0	0	0	0	0	0
Lotgi1|60859	0	0	0	0	0	0	0	0	0	0	0	0	0	0	0	0	0	0	0	0	0	0	0
Lotgi1|60932	17	10.4294478527607	2.17	0	0	1.89753320683112	1.99853440810073	2.7359781121751	0	0	0	0	5.14063303223911	2.90725845527667	0	0	0	0	0	0	0	0	0
Lotgi1|60934	0	0	0	0	0	0	0	0	0	0	0	0	0	0	0	0	0	0	0	0	0	0	0
Lotgi1|60939	0	0	0	0	0	0	0	0	0	0	0	0	0	0	0	0	0	0	0	0	0	0	0
Lotgi1|60942	0	0	0	0	0	0	0	0	0	0	0	0	0	0	0	0	0	0	0	0	0	0	0
Lotgi1|60946	0	0	0	0	0	0	0	0	0	0	0	0	0	0	0	0	0	0	0	0	0	0	0
Lotgi1|60954	18	19.5652173913043	2.12	8.05152979066023	1.11333778668448	0	0.629168239587266	0	0	0	0	0	0	0	0	0	0	0	0	0	3.97393101255762	3.49406009783368	2.29568411386593
Lotgi1|60972	18	36	2.35	5.03220611916264	0	0.896057347670251	0	0	0	0	0	0	2.77430989041476	0.915248032216731	0	0	0	0	0	0	3.97393101255762	3.49406009783368	0
Lotgi1|60974	0	0	0	0	0	0	0	0	0	0	0	0	0	0	0	0	0	0	0	0	0	0	0
Lotgi1|60979	0	0	0	0	0	0	0	0	0	0	0	0	0	0	0	0	0	0	0	0	0	0	0
Lotgi1|60991	26	14.5251396648045	2.56	0.696767001114827	0	0	0	2.38521168753727	0	0	0	0	4.32152117545376	2.53453301229249	0	4.21496311907271	2.11714890613973	0	1.31492439184747	0	0	0	0
Lotgi1|61020	0	0	0	0	0	0	0	0	0	0	0	0	0	0	0	0	0	0	0	0	0	0	0
Lotgi1|61025	0	0	0	0	0	0	0	0	0	0	0	0	0	0	0	0	0	0	0	0	0	0	0
Lotgi1|61039	19	18.2692307692308	2.32	0.9534706331045	1.05474106106951	7.64006791171477	1.1921082434285	0	0	0	0	3.47785763969395	0	0	0	0	0	0	2.69905533063428	0.844808650840585	0	0	0
Lotgi1|61048	0	0	0	0	0	0	0	0	0	0	0	0	0	0	0	0	0	0	0	0	0	0	0
Lotgi1|61072	24	23.5294117647059	2.18	2.26449275362319	5.01002004008016	0	0	0	0	0	0	0	0.520183104452767	0	0	0	0	0	0.712250712250712	0	5.96089651883643	3.49406009783368	0
Lotgi1|61081	0	0	0	0	0	0	0	0	0	0	0	0	0	0	0	0	0	0	0	0	0	0	0
Lotgi1|61096	0	0	0	0	0	0	0	0	0	0	0	0	0	0	0	0	0	0	0	0	0	0	0
Lotgi1|61122	17	26.984126984127	2.24	0	5.89414122362372	2.84629981024668	3.33089068016788	0	0	0	0	0	0	0	0	3.2232070910556	0	0	0	2.83259371164196	0	0	0
Lotgi1|61139	0	0	0	0	0	0	0	0	0	0	0	0	0	0	0	0	0	0	0	0	0	0	0
Lotgi1|61148	7	10.4477611940298	0.95	0	0	0	0	0	0	0	0	0	0	0	0	0	0	0	0	0	10.2186797465767	8.98472596585804	0
Lotgi1|61151	18	33.3333333333333	2.35	5.03220611916264	0	0.896057347670251	0	0	0	0	0	0	2.77430989041476	0.915248032216731	0	0	0	0	0	0	3.97393101255762	3.49406009783368	0
Lotgi1|61160	18	32.1428571428571	2.35	5.03220611916264	0	0.896057347670251	0	0	0	0	0	0	2.77430989041476	0.915248032216731	0	0	0	0	0	0	3.97393101255762	3.49406009783368	0
Lotgi1|61177	18	36	2.35	5.03220611916264	0	0.896057347670251	0	0	0	0	0	0	2.77430989041476	0.915248032216731	0	0	0	0	0	0	3.97393101255762	3.49406009783368	0
Lotgi1|61181	18	36	2.35	5.03220611916264	0	0.896057347670251	0	0	0	0	0	0	2.77430989041476	0.915248032216731	0	0	0	0	0	0	3.97393101255762	3.49406009783368	0
Lotgi1|61259	69	4.03272939801286	2.16	1.31274942239025	0.290435944352473	0.467508181393174	0.984785070658329	1.12346927311538	0	0	0	3.8306837770542	3.79959832817674	0.716281068691355	0.624687656171914	0	1.06368833931658	0.712174625218103	0.743218134522482	1.39577081443227	0.414671062179926	0.303831312855103	0
Lotgi1|61417	49	10.4477611940298	2.40333333333333	2.5879917184265	3.68083104985481	1.97498354180382	1.38673816072295	1.265622528081	2.63898662913441	1.93901788744001	0	0	1.52870136818772	2.01728137713075	0.879662209711471	0	0	0	0	0	0	0	0
Lotgi1|61439	21	1.80102915951973	2.73	6.90131124913734	1.90857906288768	1.53609831029186	2.15714825001348	0.73827980804725	0	0	0	0	0.594494976517448	1.56899662665725	0	0	0	0	0	0	0	0.998302885095338	1.96772924045651
Lotgi1|61530	0	0	0	0	0	0	0	0	0	0	0	0	0	0	0	0	0	0	0	0	0	0	0
Lotgi1|61540	30	7.89473684210526	2.32	0	0	0.537634408602151	0	0	2.8735632183908	0	0	3.67107195301028	0	0.549148819330038	1.4367816091954	0	2.44648318042813	0.819000819000819	3.41880341880342	3.74531835205992	1.90748688602766	0	0
Lotgi1|61640	103	9.42360475754803	2.16571428571429	0.703531729280991	2.91845827577485	0.469777638584403	1.53932423666011	0.301046135320238	0	0	0	0.427697703263333	0.848453995612281	1.75940883863022	0.418480080348175	0	0.712567916629554	0.477087855728632	0.497883993029624	4.20763920273029	1.38894676167063	1.01768740713602	0
Lotgi1|61738	17	2.31292517006803	2.38	2.13128729752771	0	0	1.33235627206715	0	0	0	0	0	4.40625688477638	0	0	0	1.07933081489477	0	0	0	3.3661533282841	3.69959304476508	0
Lotgi1|61818	0	0	0	0	0	0	0	0	0	0	0	0	0	0	0	0	0	0	0	0	0	0	0
Lotgi1|61916	22	2.67965895249695	1.975	0	0	0	0	0.704721634954193	0	1.07968041459728	0	3.00360432519023	0	4.4930357945185	0	0	0	1.11681929863748	0	0	2.60111848094681	7.62340384981894	0
Lotgi1|61963	0	0	0	0	0	0	0	0	0	0	0	0	0	0	0	0	0	0	0	0	0	0	0
Lotgi1|62000	0	0	0	0	0	0	0	0	0	0	0	0	0	0	0	0	0	0	0	0	0	0	0
Lotgi1|62010	0	0	0	0	0	0	0	0	0	0	0	0	0	0	0	0	0	0	0	0	0	0	0
Lotgi1|62022	29	8.12324929971989	2.14	0	0	1.11234705228031	3.51466395907369	1.06923282544774	0	0.81906790072897	0	0	3.87446726075165	2.84042492756916	0	0	0	0	0	1.10699064592904	0	0	1.42490738102023
Lotgi1|62027	36	8.08988764044944	2.175	2.01288244766506	0	0.896057347670251	5.66251415628539	0.430663221360896	0	0.659804697809448	0	0	0.69357747260369	1.3728720483251	1.19731800766284	0	2.03873598369011	0	0.949667616334283	0	0	0	0
Lotgi1|62081	0	0	0	0	0	0	0	0	0	0	0	0	0	0	0	0	0	0	0	0	0	0	0
Lotgi1|62094	25	3.15258511979823	1.945	0	0	1.29032258064516	0.453001132502831	0	1.72413793103448	0	0	3.52422907488987	0.998751560549313	0.658978583196046	0	0	0	0.982800982800983	0	3.85232744783307	4.57796852646638	0.838574423480084	0
Lotgi1|62145	0	0	0	0	0	0	0	0	0	0	0	0	0	0	0	0	0	0	0	0	0	0	0
Lotgi1|62194	0	0	0	0	0	0	0	0	0	0	0	0	0	0	0	0	0	0	0	0	0	0	0
Lotgi1|62221	11	1.82724252491694	2.19	0	1.82182546912006	0	0	5.63777307963354	0	0	0	0	2.26988991033935	0	0	0	3.33611342785655	0	0	4.37764482708303	0	0	0
Lotgi1|62240	42	9.61098398169336	2.505	2.5879917184265	1.43143429716576	0	0.53928706250337	0	1.02627257799672	2.82773441918335	0	0.52443885043004	0.594494976517448	0.392249156664313	0	3.26157860404436	4.36871996505024	1.75500175500175	0	0.382175342046931	0	0.998302885095338	1.96772924045651
Lotgi1|62291	93	14.1768292682927	2.07833333333333	0.584385226741468	1.07742366453337	0.693721817551162	1.94839196775411	0.833541718763024	0	0.766224810359359	0	2.84212022168538	0.939685608043709	0.177144780429045	0.46347793845013	0.883782589482987	0.394594061359377	0.264193812580909	1.47045308335631	3.96969226255199	0.461488762748627	0.450846464236604	0
Lotgi1|62390	0	0	0	0	0	0	0	0	0	0	0	0	0	0	0	0	0	0	0	0	0	0	0
Lotgi1|62404	11	3.1700288184438	2.19	0	3.64365093824012	1.46627565982405	2.05909605683105	5.63777307963354	0	0	0	0	3.40483486550902	0	0	0	0	0	0	0	0	0	0
Lotgi1|62427	9	1.55440414507772	1.72	0	2.22667557336896	7.16845878136201	1.25833647917453	0	0	0	0	0	0	0	0	0	0	0	0	0	6.35828962009219	0	0
Lotgi1|62468	14	2.26171243941842	2.29	0	0	0	2.42679178126517	0	0	0	0	6.29326620516048	0	3.53024240997882	0	0	0	0	2.44200244200244	3.43957807842238	0	0	0
Lotgi1|62489	15	6.66666666666667	2.16	0	0	0	0	0	0	3.16706254948535	0	0	3.32917186849771	0	5.74712643678161	0	0	0	6.83760683760684	0	0	2.79524807826695	0
Lotgi1|62520	0	0	0	0	0	0	0	0	0	0	0	0	0	0	0	0	0	0	0	0	0	0	0
Lotgi1|62534	60	11.8577075098814	2.305	4.22705314009662	5.3440213760855	1.0752688172043	2.07625519063798	1.29198966408269	0	0	0	0.367107195301028	0	1.64744645799012	0	0.45662100456621	0	0	0	0	0.953743443013829	0	0
Lotgi1|62659	0	0	0	0	0	0	0	0	0	0	0	0	0	0	0	0	0	0	0	0	0	0	0
Lotgi1|62731	59	16.9540229885057	2.1125	0.307049864898059	0.339662375598655	0.273373428102788	0.191949632416454	0	0.730566919929866	0	0	0	0.846399627584164	0.837684639655991	0.730566919929866	3.71488274901323	0.932980873892085	1.66576437762878	0	4.89702641673695	3.63715719793409	0.710656291084817	0
Lotgi1|62743	0	0	0	0	0	0	0	0	0	0	0	0	0	0	0	0	0	0	0	0	0	0	0
Lotgi1|62788	0	0	0	0	0	0	0	0	0	0	0	0	0	0	0	0	0	0	0	0	0	0	0
Lotgi1|62841	0	0	0	0	0	0	0	0	0	0	0	0	0	0	0	0	0	0	0	0	0	0	0
Lotgi1|63021	10	2.55102040816327	1.86	9.05797101449275	4.00801603206413	0	0	0	0	0	0	0	2.49687890137328	0	0	0	0	0	0	0	2.86123032904149	0	0
Lotgi1|63027	0	0	0	0	0	0	0	0	0	0	0	0	0	0	0	0	0	0	0	0	0	0	0
Lotgi1|63093	81	12.7962085308057	1.97833333333333	1.56557523707282	1.97926717632796	2.58861011549184	3.49537910881814	2.87108814240597	1.06428267347808	0.58649306471951	0	1.08772502311416	0.462384981735793	0	0	0	0.453052440820025	0.30333363666697	0.633111744222855	0	0.353238312227344	0	0
Lotgi1|63120	9	1.64533820840951	1.49	0	0	8.96057347670251	0	0	0	7.91765637371338	0	0	0	0	9.57854406130268	0	0	0	0	0	0	0	0
Lotgi1|63331	0	0	0	0	0	0	0	0	0	0	0	0	0	0	0	0	0	0	0	0	0	0	0
Lotgi1|63379	23	5.06607929515418	1.875	1.5752993068683	1.74261566611484	2.80504908835905	3.93914028263332	0	1.87406296851574	0	0	3.8306837770542	1.62839928350432	0	1.87406296851574	0	0	0	0	0	0	0	0
Lotgi1|63389	11	2.92553191489362	2.08	0	0	0	4.1181921136621	0	3.91849529780564	0	0	0	0	5.99071439269133	3.91849529780564	0	0	0	3.10800310800311	0	0	0	0
Lotgi1|63395	0	0	0	0	0	0	0	0	0	0	0	0	0	0	0	0	0	0	0	0	0	0	0
Lotgi1|63492	0	0	0	0	0	0	0	0	0	0	0	0	0	0	0	0	0	0	0	0	0	0	0
Lotgi1|63496	22	3.64238410596026	2.065	0.823451910408432	0	0	0.514774014207763	0	1.95924764890282	0	0	3.00360432519023	1.13494495516967	0	0	0	0	0	3.10800310800311	5.10725229826353	3.25139810118351	0	0
Lotgi1|63499	0	0	0	0	0	0	0	0	0	0	0	0	0	0	0	0	0	0	0	0	0	0	0
Lotgi1|63537	12	2.95566502463054	2.1	1.50966183574879	0	5.37634408602151	0	0	0	0	0	0	0	4.11861614497529	0	0	1.52905198776758	0	0	0	0	6.98812019566737	0
Lotgi1|63559	14	5.80912863070539	1.21	0	0	0	0	0	0	0	0	1.57331655129012	5.35045478865703	1.17674746999294	0	0	0	0	6.1050061050061	1.14652602614079	0	1.49745432764301	2.95159386068477
Lotgi1|63595	12	3.37078651685393	2.2	6.03864734299517	0	0	0	0	0	0	7.50750750750751	0	0	0	0	0	0	0	4.27350427350427	2.67522739432852	3.57653791130186	0	0
Lotgi1|63600	20	4.46428571428571	2.58	0.905797101449275	3.0060120240481	0	3.96375990939977	1.55038759689922	0	1.18764845605701	0	0	0.624219725343321	4.11861614497529	0	0	0	0	0.854700854700855	0	0	0	0
Lotgi1|63613	0	0	0	0	0	0	0	0	0	0	0	0	0	0	0	0	0	0	0	0	0	0	0
Lotgi1|63645	13	4.72727272727273	2.27	1.39353400222965	0	0	1.74231204808781	2.38521168753727	0	0	0	0	0	0	0	0	0	0	7.88954635108481	0	2.20094640695499	1.61264312207708	0
Lotgi1|63713	34	7.12788259958071	1.93	0.532821824381927	0	0	0.999267204050363	0.455996352029184	0	0	0	4.5348535890127	1.46875229492546	3.39180153115612	0	0	3.2379924446843	0	0	0	1.68307666414205	1.84979652238254	0
Lotgi1|63729	0	0	0	0	0	0	0	0	0	0	0	0	0	0	0	0	0	0	0	0	0	0	0
Lotgi1|63751	0	0	0	0	0	0	0	0	0	0	0	0	0	0	0	0	0	0	0	0	0	0	0
Lotgi1|63784	45	10.4651162790698	2.07	4.42834138486312	1.78134045869517	0.716845878136201	1.51000377500944	4.82342807924203	0	2.11137503299024	0	0	0.277430989041476	0.732198425773385	1.91570881226054	0.60882800608828	0	0	0	0	0	0.931749359422315	0
Lotgi1|63801	0	0	0	0	0	0	0	0	0	0	0	0	0	0	0	0	0	0	0	0	0	0	0
Lotgi1|63811	12	2.85714285714286	1.99	0	0	0	5.66251415628539	0	0	0	0	0	1.04036620890553	1.3728720483251	0	0	4.58715596330275	0	0	2.67522739432852	0	0	0
Lotgi1|63818	17	4.76190476190476	2.33	0	0	0	1.99853440810073	0	0	4.19170043314238	0	0	1.46875229492546	0	0	0	0	0	2.01106083459025	0.944197903880653	5.89076832449718	0	0
Lotgi1|63832	0	0	0	0	0	0	0	0	0	0	0	0	0	0	0	0	0	0	0	0	0	0	0
Lotgi1|63855	0	0	0	0	0	0	0	0	0	0	0	0	0	0	0	0	0	0	0	0	0	0	0
Lotgi1|63886	14	3.42298288508557	2.23	0	0	0	0	3.32225913621262	0	0	0	0	0	0	6.1576354679803	3.91389432485323	0	0	3.66300366300366	0	5.10933987328837	0	0
Lotgi1|63898	0	0	0	0	0	0	0	0	0	0	0	0	0	0	0	0	0	0	0	0	0	0	0
Lotgi1|63955	0	0	0	0	0	0	0	0	0	0	0	0	0	0	0	0	0	0	0	0	0	0	0
Lotgi1|63982	0	0	0	0	0	0	0	0	0	0	0	0	0	0	0	0	0	0	0	0	0	0	0
Lotgi1|64009	0	0	0	0	0	0	0	0	0	0	0	0	0	0	0	0	0	0	0	0	0	0	0
Lotgi1|64054	0	0	0	0	0	0	0	0	0	0	0	0	0	0	0	0	0	0	0	0	0	0	0
Lotgi1|64084	0	0	0	0	0	0	0	0	0	0	0	0	0	0	0	0	0	0	0	0	0	0	0
Lotgi1|64100	14	7.73480662983425	1.92	3.88198757763975	0	0	4.85358356253033	3.32225913621262	0	0	0	0	2.67522739432852	0	0	0	0	0	0	0	0	0	0
Lotgi1|64187	54	12.0267260579065	1.915	0	0	0	0	0	0	0	0	1.22369065100343	2.31192490867897	0.305082677405577	0	0.507356671740233	0	0	2.53244697689142	1.78348492955235	4.23885974672813	2.32937339855579	3.82614018977655
Lotgi1|64197	0	0	0	0	0	0	0	0	0	0	0	0	0	0	0	0	0	0	0	0	0	0	0
Lotgi1|64233	0	0	0	0	0	0	0	0	0	0	0	0	0	0	0	0	0	0	0	0	0	0	0
Lotgi1|64240	30	9.25925925925926	2.17	6.03864734299517	0	0	1.13250283125708	0.516795865633075	0	0	0	2.93685756240822	0.832292967124428	0	0	0	0	0	1.13960113960114	0	3.81497377205532	1.39762403913347	0
Lotgi1|64281	0	0	0	0	0	0	0	0	0	0	0	0	0	0	0	0	0	0	0	0	0	0	0
Lotgi1|64310	29	12.1338912133891	2.35	1.87406296851574	2.07311174072282	0	0	0.534616412723871	0	0	0	3.03812851283609	4.73545998536312	2.84042492756916	0	0.944733112895607	0	0	0.589448865310934	0	0.986631147945341	0	0
Lotgi1|64356	0	0	0	0	0	0	0	0	0	0	0	0	0	0	0	0	0	0	0	0	0	0	0
Lotgi1|64373	17	4.82954545454545	1.36	0	3.53648473417423	3.79506641366224	1.99853440810073	0	0	0	0	0	0	0	0	1.6116035455278	1.07933081489477	1.44529556294262	0	5.66518742328392	0	0	0
Lotgi1|64389	0	0	0	0	0	0	0	0	0	0	0	0	0	0	0	0	0	0	0	0	0	0	0
Lotgi1|64398	18	5.35714285714286	2.72	0	0	0	3.14584119793633	0	0	1.3196093956189	5.005005005005	1.22369065100343	0	1.83049606443346	2.39463601532567	0	0	0	0	0.891742464776173	4.76871721506915	1.16468669927789	0
Lotgi1|64445	17	4.88505747126437	2.55	1.06564364876385	0	2.84629981024668	1.99853440810073	6.38394892840857	0	0	0	1.29567245400363	0	0.969086151758891	2.53549695740365	1.6116035455278	0	0	0	0	0	0	0
Lotgi1|64447	0	0	0	0	0	0	0	0	0	0	0	0	0	0	0	0	0	0	0	0	0	0	0
Lotgi1|64460	11	3.2258064516129	2.19	3.29380764163373	0	0	0	0	0	6.47808248758368	0	0	0	0	0	0	1.66805671392827	0	0	5.83685976944404	2.60111848094681	0	0
Lotgi1|64495	9	3.04054054054054	1.69	0	0	0	6.29168239587266	5.16795865633075	0	0	0	2.44738130200685	0	0	0	0	0	0	0	0	0	0	4.59136822773186
Lotgi1|64498	14	5	2.37	0	0	0	0	1.10741971207087	0	1.69664065151001	0	0	0	2.35349493998588	0	0	0	5.26500526500526	3.66300366300366	0	5.10933987328837	0	0
Lotgi1|64655	0	0	0	0	0	0	0	0	0	0	0	0	0	0	0	0	0	0	0	0	0	0	0
Lotgi1|64710	9	2.66272189349112	1.92	0	0	3.584229390681	0	3.44530577088717	0	5.27843758247559	0	0	0	0	0	0	0	0	0	0	0	9.31749359422315	0
Lotgi1|64729	13	3.65168539325843	2.26	0	0	0	6.09809216830734	0	0	0	0	0	0	1.26726650614624	3.31564986737401	2.10748155953635	2.82286520818631	0	1.31492439184747	1.23472033584393	0	0	0
Lotgi1|64759	70	19.774011299435	2.11	3.6231884057971	1.71772115659891	0.460829493087558	0	0.221483942414175	3.07881773399015	0.678656260604004	0	3.14663310258024	0	0	0	0.391389432485323	0	0.351000351000351	0.244200244200244	4.58610410456317	1.63498875945228	0.598981731057203	0
Lotgi1|64760	0	0	0	0	0	0	0	0	0	0	0	0	0	0	0	0	0	0	0	0	0	0	0
Lotgi1|64764	0	0	0	0	0	0	0	0	0	0	0	0	0	0	0	0	0	0	0	0	0	0	0
Lotgi1|64820	0	0	0	0	0	0	0	0	0	0	0	0	0	0	0	0	0	0	0	0	0	0	0
Lotgi1|64842	0	0	0	0	0	0	0	0	0	0	0	0	0	0	0	0	0	0	0	0	0	0	0
Lotgi1|64845	26	6.51629072681704	1.57	0	3.08308925543394	0	1.74231204808781	1.78890876565295	0	0	0	0	0	2.53453301229249	0	0	0	0	2.62984878369494	0.617360167921966	2.20094640695499	3.22528624415417	1.58931977113795
Lotgi1|64863	0	0	0	0	0	0	0	0	0	0	0	0	0	0	0	0	0	0	0	0	0	0	0
Lotgi1|64873	0	0	0	0	0	0	0	0	0	0	0	0	0	0	0	0	0	0	0	0	0	0	0
Lotgi1|64882	0	0	0	0	0	0	0	0	0	0	0	0	0	0	0	0	0	0	0	0	0	0	0
Lotgi1|64934	0	0	0	0	0	0	0	0	0	0	0	0	0	0	0	0	0	0	0	0	0	0	0
Lotgi1|65091	19	6.81003584229391	2.14	0	4.21896424427803	0	0.596054121714252	0	2.26860254083485	0	0	0	0	0	0	0	0	1.29315918789603	0	6.75846920672468	3.7647767487388	0	0
Lotgi1|65092	28	9.68858131487889	2.3	1.29399585921325	1.43143429716576	3.45622119815668	0.808930593755056	3.32225913621262	3.07881773399015	1.69664065151001	3.21750321750322	0	0.891742464776173	0.58837373499647	0	0	0	0	0	0	1.02186797465767	1.49745432764301	0
Lotgi1|65112	0	0	0	0	0	0	0	0	0	0	0	0	0	0	0	0	0	0	0	0	0	0	0
Lotgi1|65115	0	0	0	0	0	0	0	0	0	0	0	0	0	0	0	0	0	0	0	0	0	0	0
Lotgi1|65150	0	0	0	0	0	0	0	0	0	0	0	0	0	0	0	0	0	0	0	0	0	0	0
Lotgi1|65191	8	2.44648318042813	1.45	2.26449275362319	2.50501002004008	0	8.49377123442809	0	0	0	0	0	0	0	0	0	2.29357798165138	0	0	0	0	0	0
Lotgi1|65218	0	0	0	0	0	0	0	0	0	0	0	0	0	0	0	0	0	0	0	0	0	0	0
Lotgi1|65232	29	9.69899665551839	2.28	0	4.83726072835326	2.22469410456062	1.17155465302456	3.20769847634322	0	0	3.10655483069276	0	0.860992724611477	0	0	0	0	2.54172667965771	0	0	2.46657786986335	0	0
Lotgi1|65275	11	3.60655737704918	2.13	0	0	0	0	5.63777307963354	3.91849529780564	2.15936082919456	0	0	0	4.4930357945185	0	0	0	0	0	0	3.90167772142021	0	0
Lotgi1|65279	11	5.16431924882629	2.19	0	0	0	2.05909605683105	0	0	0	0	0	4.5397798206787	0	0	0	1.66805671392827	0	0	0	2.60111848094681	0	11.2697220135237
Lotgi1|65316	0	0	0	0	0	0	0	0	0	0	0	0	0	0	0	0	0	0	0	0	0	0	0
Lotgi1|65334	25	9.02527075812274	2.115	2.17391304347826	0	0.645161290322581	4.53001132502831	1.24031007751938	3.44827586206897	0	0	0	0	0	0	0	0.73394495412844	1.96560196560197	0	3.21027287319422	0	0.838574423480084	0
Lotgi1|65393	0	0	0	0	0	0	0	0	0	0	0	0	0	0	0	0	0	0	0	0	0	0	0
Lotgi1|65409	0	0	0	0	0	0	0	0	0	0	0	0	0	0	0	0	0	0	0	0	0	0	0
Lotgi1|65428	0	0	0	0	0	0	0	0	0	0	0	0	0	0	0	0	0	0	0	0	0	0	0
Lotgi1|65444	0	0	0	0	0	0	0	0	0	0	0	0	0	0	0	0	0	0	0	0	0	0	0
Lotgi1|65469	16	4.73372781065089	2.16	2.26449275362319	0	2.01612903225806	0	0	2.69396551724138	0	0	0	6.24219725343321	1.02965403624382	0	0	0	0	3.2051282051282	0	0	0	0
Lotgi1|65488	0	0	0	0	0	0	0	0	0	0	0	0	0	0	0	0	0	0	0	0	0	0	0
Lotgi1|65544	0	0	0	0	0	0	0	0	0	0	0	0	0	0	0	0	0	0	0	0	0	0	0
Lotgi1|65549	14	4.59016393442623	2.28	0	0	5.76036866359447	3.23572237502022	0	9.23645320197044	1.69664065151001	0	1.57331655129012	0.891742464776173	0	0	0	0	0	0	0	0	0	0
Lotgi1|65663	28	12.7272727272727	2.27	0	0	0	4.04465296877528	0	0	0	0	0	2.22935616194043	0.58837373499647	0	3.91389432485323	0	1.75500175500175	3.05250305250305	0	1.02186797465767	0	1.47579693034238
Lotgi1|65706	11	7.00636942675159	2.05	0	1.82182546912006	0	0	1.40944326990839	0	0	0	0	0	0	0	0	5.00417014178482	0	0	2.91842988472202	0	9.52925481227368	0
Lotgi1|65732	0	0	0	0	0	0	0	0	0	0	0	0	0	0	0	0	0	0	0	0	0	0	0
Lotgi1|65733	0	0	0	0	0	0	0	0	0	0	0	0	0	0	0	0	0	0	0	0	0	0	0
Lotgi1|65758	14	6.36363636363636	2.17	0	0	0	0	4.4296788482835	0	0	0	0	0	0	12.3152709359606	1.95694716242661	0	0	2.44200244200244	0	4.0874718986307	0	0
Lotgi1|65785	0	0	0	0	0	0	0	0	0	0	0	0	0	0	0	0	0	0	0	0	0	0	0
Lotgi1|65836	0	0	0	0	0	0	0	0	0	0	0	0	0	0	0	0	0	0	0	0	0	0	0
Lotgi1|65840	0	0	0	0	0	0	0	0	0	0	0	0	0	0	0	0	0	0	0	0	0	0	0
Lotgi1|65865	0	0	0	0	0	0	0	0	0	0	0	0	0	0	0	0	0	0	0	0	0	0	0
Lotgi1|65901	45	15.358361774744	2.47	2.01288244766506	0	0.716845878136201	5.03334591669812	1.72265288544358	0	0.527843758247559	0	0	0.554861978082952	1.46439685154677	0.957854406130268	0	1.63098878695209	0.546000546000546	0.759734093067426	0	0	0	0
Lotgi1|65952	49	16.1184210526316	2.37	0	1.22694368328494	0.658327847267939	1.84898421429727	0	0.879662209711471	0	0	0	0.254783561364621	0.672427125710251	0	0	0	0	1.0465724751439	5.56884069839814	3.79550962015708	0.427844093612288	0
Lotgi1|65957	0	0	0	0	0	0	0	0	0	0	0	0	0	0	0	0	0	0	0	0	0	0	0
Lotgi1|65967	0	0	0	0	0	0	0	0	0	0	0	0	0	0	0	0	0	0	0	0	0	0	0
Lotgi1|65972	34	13.4387351778656	2.485	0	0	0.47438330170778	0.999267204050363	0.911992704058368	2.53549695740365	0	7.94912559618442	0	0	0	0	0.8058017727639	0	1.44529556294262	2.01106083459025	2.83259371164196	3.78692249431962	1.84979652238254	0
Lotgi1|65996	24	9.79591836734694	2.48	0	5.01002004008016	0	0	0	0	0	0	0	1.04036620890553	0	0	0	0	1.02375102375102	0.712250712250712	2.67522739432852	5.36480686695279	0.873515024458421	1.72176308539945
Lotgi1|66003	66	22.9166666666667	2.68	0.274483970136144	0	0	0	0	0	0	0	1.3349352556401	1.70241743275451	0	0	0.4151100041511	0	0	2.84900284900285	0.486404980787003	2.38435860753457	5.08226923321263	3.13047833708991
Lotgi1|66046	0	0	0	0	0	0	0	0	0	0	0	0	0	0	0	0	0	0	0	0	0	0	0
Lotgi1|66109	11	5.97826086956522	2.19	0	0	0	3.08864408524658	2.81888653981677	0	0	0	0	0	2.99535719634566	0	0	0	0	0	1.45921494236101	5.20223696189361	0	0
Lotgi1|66110	0	0	0	0	0	0	0	0	0	0	0	0	0	0	0	0	0	0	0	0	0	0	0
Lotgi1|66145	0	0	0	0	0	0	0	0	0	0	0	0	0	0	0	0	0	0	0	0	0	0	0
Lotgi1|66203	12	5	2.14	1.50966183574879	0	0	5.66251415628539	0	0	5.93824228028504	0	0	0	1.3728720483251	0	0	0	0	1.42450142450142	0	0	0	3.4435261707989
Lotgi1|66223	0	0	0	0	0	0	0	0	0	0	0	0	0	0	0	0	0	0	0	0	0	0	0
Lotgi1|66241	0	0	0	0	0	0	0	0	0	0	0	0	0	0	0	0	0	0	0	0	0	0	0
Lotgi1|66252	0	0	0	0	0	0	0	0	0	0	0	0	0	0	0	0	0	0	0	0	0	0	0
Lotgi1|66253	0	0	0	0	0	0	0	0	0	0	0	0	0	0	0	0	0	0	0	0	0	0	0
Lotgi1|66306	0	0	0	0	0	0	0	0	0	0	0	0	0	0	0	0	0	0	0	0	0	0	0
Lotgi1|66365	13	4.52961672473868	2.01	0	0	0	0	2.38521168753727	0	0	0	0	4.80169019494862	0	0	0	1.41143260409315	1.89000189000189	0	0	0	8.06321561038542	0
Lotgi1|66392	0	0	0	0	0	0	0	0	0	0	0	0	0	0	0	0	0	0	0	0	0	0	0
Lotgi1|66401	0	0	0	0	0	0	0	0	0	0	0	0	0	0	0	0	0	0	0	0	0	0	0
Lotgi1|66418	0	0	0	0	0	0	0	0	0	0	0	0	0	0	0	0	0	0	0	0	0	0	0
Lotgi1|66420	0	0	0	0	0	0	0	0	0	0	0	0	0	0	0	0	0	0	0	0	0	0	0
Lotgi1|66458	0	0	0	0	0	0	0	0	0	0	0	0	0	0	0	0	0	0	0	0	0	0	0
Lotgi1|66461	22	8.49420849420849	2.58	2.4703557312253	0	2.19941348973607	2.05909605683105	3.52360817477097	1.95924764890282	6.47808248758368	0	0	0	0	0	0	0	0	0.777000777000777	0	0	0	0
Lotgi1|66497	0	0	0	0	0	0	0	0	0	0	0	0	0	0	0	0	0	0	0	0	0	0	0
Lotgi1|66501	0	0	0	0	0	0	0	0	0	0	0	0	0	0	0	0	0	0	0	0	0	0	0
Lotgi1|66515	0	0	0	0	0	0	0	0	0	0	0	0	0	0	0	0	0	0	0	0	0	0	0
Lotgi1|66571	0	0	0	0	0	0	0	0	0	0	0	0	0	0	0	0	0	0	0	0	0	0	0
Lotgi1|66572	0	0	0	0	0	0	0	0	0	0	0	0	0	0	0	0	0	0	0	0	0	0	0
Lotgi1|66579	12	14.1176470588235	1.88	7.54830917874396	3.34001336005344	0	0	0	0	0	0	0	4.16146483562214	0	0	0	0	0	0	2.67522739432852	0	0	0
Lotgi1|66582	0	0	0	0	0	0	0	0	0	0	0	0	0	0	0	0	0	0	0	0	0	0	0
Lotgi1|66601	17	6.56370656370656	2.5	0	0	0	1.99853440810073	0	0	1.39723347771413	0	6.47836227001814	0	0.969086151758891	0	0	1.07933081489477	0	2.01106083459025	4.72098951940327	0	0	0
Lotgi1|66613	0	0	0	0	0	0	0	0	0	0	0	0	0	0	0	0	0	0	0	0	0	0	0
Lotgi1|66635	0	0	0	0	0	0	0	0	0	0	0	0	0	0	0	0	0	0	0	0	0	0	0
Lotgi1|66705	10	4.29184549356223	1.94	0	0	0	3.39750849377123	0	0	0	0	0	4.99375780274657	3.29489291598023	0	0	0	0	0	0	0	4.19287211740042	0
Lotgi1|66730	10	5.15463917525773	1.82	0	0	0	0	0	0	2.37529691211401	0	0	0	3.29489291598023	0	0	0	0	0	6.42054574638844	5.72246065808298	0	0
Lotgi1|66799	13	5.75221238938053	2.13	0	0	0	3.48462409617562	0	3.31564986737401	0	0	0	0	7.60359903687746	0	0	0	0	1.31492439184747	0	1.1004732034775	1.61264312207708	0
Lotgi1|66846	32	14.2857142857143	2.465	0.566123188405797	3.1312625250501	0	0.707814269535674	0	1.34698275862069	0	0	3.44162995594714	0.780274656679151	0.514827018121911	0	0	0	0	0	1.00321027287319	4.02360515021459	3.93081761006289	0
Lotgi1|66849	0	0	0	0	0	0	0	0	0	0	0	0	0	0	0	0	0	0	0	0	0	0	0
Lotgi1|66885	0	0	0	0	0	0	0	0	0	0	0	0	0	0	0	0	0	0	0	0	0	0	0
Lotgi1|66886	0	0	0	0	0	0	0	0	0	0	0	0	0	0	0	0	0	0	0	0	0	0	0
Lotgi1|66896	0	0	0	0	0	0	0	0	0	0	0	0	0	0	0	0	0	0	0	0	0	0	0
Lotgi1|66922	0	0	0	0	0	0	0	0	0	0	0	0	0	0	0	0	0	0	0	0	0	0	0
Lotgi1|66924	0	0	0	0	0	0	0	0	0	0	0	0	0	0	0	0	0	0	0	0	0	0	0
Lotgi1|66926	26	11.5044247787611	2.29	0	1.54154462771697	0.620347394540943	0.871156024043906	0	0	1.82715147085693	0	0	0	0	0	0	0	0	0	7.40832201506359	3.30141961043249	1.61264312207708	0
Lotgi1|66938	0	0	0	0	0	0	0	0	0	0	0	0	0	0	0	0	0	0	0	0	0	0	0
Lotgi1|66975	0	0	0	0	0	0	0	0	0	0	0	0	0	0	0	0	0	0	0	0	0	0	0
Lotgi1|66992	0	0	0	0	0	0	0	0	0	0	0	0	0	0	0	0	0	0	0	0	0	0	0
Lotgi1|67017	24	11.7073170731707	2.66	0.754830917874396	0.83500334001336	0	2.35938089845225	0	0	0	3.75375375375375	0	1.5605493133583	0	5.38793103448276	0	0.764525993883792	0	0	0.668806848582129	5.36480686695279	0	0
Lotgi1|67020	0	0	0	0	0	0	0	0	0	0	0	0	0	0	0	0	0	0	0	0	0	0	0
Lotgi1|67021	0	0	0	0	0	0	0	0	0	0	0	0	0	0	0	0	0	0	0	0	0	0	0
Lotgi1|67041	0	0	0	0	0	0	0	0	0	0	0	0	0	0	0	0	0	0	0	0	0	0	0
Lotgi1|67057	0	0	0	0	0	0	0	0	0	0	0	0	0	0	0	0	0	0	0	0	0	0	0
Lotgi1|67060	0	0	0	0	0	0	0	0	0	0	0	0	0	0	0	0	0	0	0	0	0	0	0
Lotgi1|67089	0	0	0	0	0	0	0	0	0	0	0	0	0	0	0	0	0	0	0	0	0	0	0
Lotgi1|67131	0	0	0	0	0	0	0	0	0	0	0	0	0	0	0	0	0	0	0	0	0	0	0
Lotgi1|67146	0	0	0	0	0	0	0	0	0	0	0	0	0	0	0	0	0	0	0	0	0	0	0
Lotgi1|67180	0	0	0	0	0	0	0	0	0	0	0	0	0	0	0	0	0	0	0	0	0	0	0
Lotgi1|67184	0	0	0	0	0	0	0	0	0	0	0	0	0	0	0	0	0	0	0	0	0	0	0
Lotgi1|67196	0	0	0	0	0	0	0	0	0	0	0	0	0	0	0	0	0	0	0	0	0	0	0
Lotgi1|67210	7	6.08695652173913	1.5	0	0	4.60829493087558	0	0	0	0	0	0	7.13393971820938	0	0	7.82778864970646	0	0	0	0	0	0	0
Lotgi1|67231	0	0	0	0	0	0	0	0	0	0	0	0	0	0	0	0	0	0	0	0	0	0	0
Lotgi1|67392	26	13.265306122449	2.65	0	0	1.86104218362283	0.871156024043906	0.596302921884317	0	0	0	6.77736360555744	3.8413521559589	0.633633253073121	1.657824933687	0	0	0	0	0.617360167921966	0	1.61264312207708	0
Lotgi1|67410	0	0	0	0	0	0	0	0	0	0	0	0	0	0	0	0	0	0	0	0	0	0	0
Lotgi1|67415	0	0	0	0	0	0	0	0	0	0	0	0	0	0	0	0	0	0	0	0	0	0	0
Lotgi1|67442	0	0	0	0	0	0	0	0	0	0	0	0	0	0	0	0	0	0	0	0	0	0	0
Lotgi1|67452	0	0	0	0	0	0	0	0	0	0	0	0	0	0	0	0	0	0	0	0	0	0	0
Lotgi1|67491	22	12.8654970760234	2.155	1.64690382081686	8.19821461104026	0	1.02954802841553	1.40944326990839	3.91849529780564	0	0	0	0.567472477584837	0	0	0	0	3.35045789591244	1.55400155400155	0.729607471180505	0	0	0
Lotgi1|67517	0	0	0	0	0	0	0	0	0	0	0	0	0	0	0	0	0	0	0	0	0	0	0
Lotgi1|67565	10	4.80769230769231	1.49	0	0	1.61290322580645	1.13250283125708	0	0	0	0	0	0	0	0	0	0	0	11.965811965812	3.21027287319422	0	0	0
Lotgi1|67572	0	0	0	0	0	0	0	0	0	0	0	0	0	0	0	0	0	0	0	0	0	0	0
Lotgi1|67581	0	0	0	0	0	0	0	0	0	0	0	0	0	0	0	0	0	0	0	0	0	0	0
Lotgi1|67588	0	0	0	0	0	0	0	0	0	0	0	0	0	0	0	0	0	0	0	0	0	0	0
Lotgi1|67597	9	4.86486486486486	1.97	6.03864734299517	4.45335114673792	0	0	0	0	0	0	0	0	5.49148819330038	0	0	4.07747196738022	0	0	0	0	0	0
Lotgi1|67609	0	0	0	0	0	0	0	0	0	0	0	0	0	0	0	0	0	0	0	0	0	0	0
Lotgi1|67612	14	5.51181102362205	2.11	0	0	2.30414746543779	0	0	0	0	0	0	5.35045478865703	0	0	0	3.93184796854522	1.75500175500175	0	0	3.06560392397302	0	0
Lotgi1|67661	0	0	0	0	0	0	0	0	0	0	0	0	0	0	0	0	0	0	0	0	0	0	0
Lotgi1|67690	19	9.89583333333333	2.51	0	0	0.848896434634974	3.57632473028551	0	0	0	0	0	2.62829358039293	0	0	0	0	1.29315918789603	0	3.37923460336234	2.25886604924328	1.1033873993159	0
Lotgi1|67693	0	0	0	0	0	0	0	0	0	0	0	0	0	0	0	0	0	0	0	0	0	0	0
Lotgi1|67701	0	0	0	0	0	0	0	0	0	0	0	0	0	0	0	0	0	0	0	0	0	0	0
Lotgi1|67720	11	8.2089552238806	1.58	0	0	0	0	1.40944326990839	0	0	0	0	0	0	0	2.4906600249066	1.66805671392827	0	12.4320124320124	0	0	1.90585096245474	0
Lotgi1|67722	0	0	0	0	0	0	0	0	0	0	0	0	0	0	0	0	0	0	0	0	0	0	0
Lotgi1|67727	0	0	0	0	0	0	0	0	0	0	0	0	0	0	0	0	0	0	0	0	0	0	0
Lotgi1|67729	0	0	0	0	0	0	0	0	0	0	0	0	0	0	0	0	0	0	0	0	0	0	0
Lotgi1|67733	0	0	0	0	0	0	0	0	0	0	0	0	0	0	0	0	0	0	0	0	0	0	0
Lotgi1|67754	0	0	0	0	0	0	0	0	0	0	0	0	0	0	0	0	0	0	0	0	0	0	0
Lotgi1|67762	0	0	0	0	0	0	0	0	0	0	0	0	0	0	0	0	0	0	0	0	0	0	0
Lotgi1|67776	10	5.15463917525773	1.82	0	0	0	0	0	0	2.37529691211401	0	0	0	3.29489291598023	0	0	0	0	0	6.42054574638844	5.72246065808298	0	0
Lotgi1|67786	0	0	0	0	0	0	0	0	0	0	0	0	0	0	0	0	0	0	0	0	0	0	0
Lotgi1|67830	11	12.6436781609195	1.96	0	0	0	0	4.22832980972516	0	6.47808248758368	0	0	4.5397798206787	0	0	0	0	0	0	0	0	3.81170192490947	0
Lotgi1|67844	0	0	0	0	0	0	0	0	0	0	0	0	0	0	0	0	0	0	0	0	0	0	0
Lotgi1|67883	11	6.62650602409639	2.12	0	0	0	0	1.40944326990839	0	4.31872165838912	0	0	0	2.99535719634566	0	4.9813200498132	0	0	7.77000777000777	0	0	0	0
Lotgi1|67930	0	0	0	0	0	0	0	0	0	0	0	0	0	0	0	0	0	0	0	0	0	0	0
Lotgi1|67954	0	0	0	0	0	0	0	0	0	0	0	0	0	0	0	0	0	0	0	0	0	0	0
Lotgi1|67958	0	0	0	0	0	0	0	0	0	0	0	0	0	0	0	0	0	0	0	0	0	0	0
Lotgi1|67997	0	0	0	0	0	0	0	0	0	0	0	0	0	0	0	0	0	0	0	0	0	0	0
Lotgi1|68082	0	0	0	0	0	0	0	0	0	0	0	0	0	0	0	0	0	0	0	0	0	0	0
Lotgi1|68084	0	0	0	0	0	0	0	0	0	0	0	0	0	0	0	0	0	0	0	0	0	0	0
Lotgi1|68092	0	0	0	0	0	0	0	0	0	0	0	0	0	0	0	0	0	0	0	0	0	0	0
Lotgi1|68167	0	0	0	0	0	0	0	0	0	0	0	0	0	0	0	0	0	0	0	0	0	0	0
Lotgi1|68173	0	0	0	0	0	0	0	0	0	0	0	0	0	0	0	0	0	0	0	0	0	0	0
Lotgi1|68180	17	13.0769230769231	2.39	0	0	0.94876660341556	3.33089068016788	0	0	0	0	0	0	0	0	0	0	2.89059112588524	2.01106083459025	2.83259371164196	4.20769166035513	0	0
Lotgi1|68213	0	0	0	0	0	0	0	0	0	0	0	0	0	0	0	0	0	0	0	0	0	0	0
Lotgi1|68260	0	0	0	0	0	0	0	0	0	0	0	0	0	0	0	0	0	0	0	0	0	0	0
Lotgi1|68264	0	0	0	0	0	0	0	0	0	0	0	0	0	0	0	0	0	0	0	0	0	0	0
Lotgi1|68319	0	0	0	0	0	0	0	0	0	0	0	0	0	0	0	0	0	0	0	0	0	0	0
Lotgi1|68338	0	0	0	0	0	0	0	0	0	0	0	0	0	0	0	0	0	0	0	0	0	0	0
Lotgi1|68346	0	0	0	0	0	0	0	0	0	0	0	0	0	0	0	0	0	0	0	0	0	0	0
Lotgi1|68351	15	15.4639175257732	2.23	0	1.33600534402138	0	0.755001887504719	4.1343669250646	0	0	0	0	0	1.09829763866008	0	0	0	0	3.41880341880342	6.42054574638844	0	0	0
Lotgi1|68371	0	0	0	0	0	0	0	0	0	0	0	0	0	0	0	0	0	0	0	0	0	0	0
Lotgi1|68377	0	0	0	0	0	0	0	0	0	0	0	0	0	0	0	0	0	0	0	0	0	0	0
Lotgi1|68388	0	0	0	0	0	0	0	0	0	0	0	0	0	0	0	0	0	0	0	0	0	0	0
Lotgi1|68398	0	0	0	0	0	0	0	0	0	0	0	0	0	0	0	0	0	0	0	0	0	0	0
Lotgi1|68416	0	0	0	0	0	0	0	0	0	0	0	0	0	0	0	0	0	0	0	0	0	0	0
Lotgi1|68473	0	0	0	0	0	0	0	0	0	0	0	0	0	0	0	0	0	0	0	0	0	0	0
Lotgi1|68526	0	0	0	0	0	0	0	0	0	0	0	0	0	0	0	0	0	0	0	0	0	0	0
Lotgi1|68534	0	0	0	0	0	0	0	0	0	0	0	0	0	0	0	0	0	0	0	0	0	0	0
Lotgi1|68544	0	0	0	0	0	0	0	0	0	0	0	0	0	0	0	0	0	0	0	0	0	0	0
Lotgi1|68575	0	0	0	0	0	0	0	0	0	0	0	0	0	0	0	0	0	0	0	0	0	0	0
Lotgi1|68582	0	0	0	0	0	0	0	0	0	0	0	0	0	0	0	0	0	0	0	0	0	0	0
Lotgi1|68595	52	32.5	2.13	0.348383500557414	4.23924772622167	0.930521091811414	1.74231204808781	0	0.828912466843501	0	1.73250173250173	0	0	0	0	0.526870389884089	0	6.61500661500661	0	3.08680083960983	1.1004732034775	0.403160780519271	0
Lotgi1|68597	0	0	0	0	0	0	0	0	0	0	0	0	0	0	0	0	0	0	0	0	0	0	0
Lotgi1|68599	0	0	0	0	0	0	0	0	0	0	0	0	0	0	0	0	0	0	0	0	0	0	0
Lotgi1|68601	0	0	0	0	0	0	0	0	0	0	0	0	0	0	0	0	0	0	0	0	0	0	0
Lotgi1|68602	0	0	0	0	0	0	0	0	0	0	0	0	0	0	0	0	0	0	0	0	0	0	0
Lotgi1|68608	0	0	0	0	0	0	0	0	0	0	0	0	0	0	0	0	0	0	0	0	0	0	0
Lotgi1|68630	0	0	0	0	0	0	0	0	0	0	0	0	0	0	0	0	0	0	0	0	0	0	0
Lotgi1|68631	8	6.10687022900763	1.45	13.5869565217391	0	0	0	0	5.38793103448276	0	0	0	1.5605493133583	0	0	0	0	0	2.13675213675214	0	0	0	0
Lotgi1|68637	23	15.9722222222222	2.51	0.787649653434152	0	0	1.47717760598749	0	0	1.03273778787566	0	0	1.08559952233621	0	0	0	3.19106501794974	6.40957162696293	5.20252694165738	0	0	0	0
Lotgi1|68649	0	0	0	0	0	0	0	0	0	0	0	0	0	0	0	0	0	0	0	0	0	0	0
Lotgi1|68714	9	9.18367346938776	1.92	0	0	7.16845878136201	0	0	0	0	0	0	2.77430989041476	0	0	0	0	5.46000546000546	0	0	3.1791448100461	0	0
Lotgi1|68722	0	0	0	0	0	0	0	0	0	0	0	0	0	0	0	0	0	0	0	0	0	0	0
Lotgi1|68734	0	0	0	0	0	0	0	0	0	0	0	0	0	0	0	0	0	0	0	0	0	0	0
Lotgi1|68740	0	0	0	0	0	0	0	0	0	0	0	0	0	0	0	0	0	0	0	0	0	0	0
Lotgi1|68744	0	0	0	0	0	0	0	0	0	0	0	0	0	0	0	0	0	0	0	0	0	0	0
Lotgi1|68777	0	0	0	0	0	0	0	0	0	0	0	0	0	0	0	0	0	0	0	0	0	0	0
Lotgi1|68780	14	9.03225806451613	2.39	0	0	4.60829493087558	0.808930593755056	0	0	0	0	4.71994965387036	3.56696985910469	0	0	1.95694716242661	0	0	0	0	2.04373594931535	0	0
Lotgi1|68866	0	0	0	0	0	0	0	0	0	0	0	0	0	0	0	0	0	0	0	0	0	0	0
Lotgi1|68918	0	0	0	0	0	0	0	0	0	0	0	0	0	0	0	0	0	0	0	0	0	0	0
Lotgi1|68933	0	0	0	0	0	0	0	0	0	0	0	0	0	0	0	0	0	0	0	0	0	0	0
Lotgi1|68935	0	0	0	0	0	0	0	0	0	0	0	0	0	0	0	0	0	0	0	0	0	0	0
Lotgi1|68977	0	0	0	0	0	0	0	0	0	0	0	0	0	0	0	0	0	0	0	0	0	0	0
Lotgi1|68994	0	0	0	0	0	0	0	0	0	0	0	0	0	0	0	0	0	0	0	0	0	0	0
Lotgi1|69048	0	0	0	0	0	0	0	0	0	0	0	0	0	0	0	0	0	0	0	0	0	0	0
Lotgi1|69072	25	21.3675213675214	1.8	10.8695652173913	0	0	0	0	0	0	0	0	0.998751560549313	0	0	3.28767123287671	0	0	1.36752136752137	0	0	3.35429769392034	0
Lotgi1|69092	11	9.73451327433628	2.19	0	0	2.93255131964809	0	0	0	0	0	0	3.40483486550902	1.49767859817283	0	0	0	0	0	2.91842988472202	5.20223696189361	0	0
Lotgi1|69130	0	0	0	0	0	0	0	0	0	0	0	0	0	0	0	0	0	0	0	0	0	0	0
Lotgi1|69139	0	0	0	0	0	0	0	0	0	0	0	0	0	0	0	0	0	0	0	0	0	0	0
Lotgi1|69190	0	0	0	0	0	0	0	0	0	0	0	0	0	0	0	0	0	0	0	0	0	0	0
Lotgi1|69192	0	0	0	0	0	0	0	0	0	0	0	0	0	0	0	0	0	0	0	0	0	0	0
Lotgi1|69208	0	0	0	0	0	0	0	0	0	0	0	0	0	0	0	0	0	0	0	0	0	0	0
Lotgi1|69225	0	0	0	0	0	0	0	0	0	0	0	0	0	0	0	0	0	0	0	0	0	0	0
Lotgi1|69227	0	0	0	0	0	0	0	0	0	0	0	0	0	0	0	0	0	0	0	0	0	0	0
Lotgi1|69271	11	12.7906976744186	2.19	0	0	5.86510263929619	2.05909605683105	0	0	0	0	0	0	2.99535719634566	0	0	0	0	1.55400155400155	0	3.90167772142021	0	0
Lotgi1|69309	0	0	0	0	0	0	0	0	0	0	0	0	0	0	0	0	0	0	0	0	0	0	0
Lotgi1|69317	0	0	0	0	0	0	0	0	0	0	0	0	0	0	0	0	0	0	0	0	0	0	0
Lotgi1|69376	0	0	0	0	0	0	0	0	0	0	0	0	0	0	0	0	0	0	0	0	0	0	0
Lotgi1|69442	0	0	0	0	0	0	0	0	0	0	0	0	0	0	0	0	0	0	0	0	0	0	0
Lotgi1|69446	0	0	0	0	0	0	0	0	0	0	0	0	0	0	0	0	0	0	0	0	0	0	0
Lotgi1|69497	0	0	0	0	0	0	0	0	0	0	0	0	0	0	0	0	0	0	0	0	0	0	0
Lotgi1|69515	8	8.33333333333333	1.53	0	0	0	2.8312570781427	0	0	0	0	0	0	0	0	0	0	0	0	8.02568218298555	5.36480686695279	0	0
Lotgi1|69535	0	0	0	0	0	0	0	0	0	0	0	0	0	0	0	0	0	0	0	0	0	0	0
Lotgi1|69569	0	0	0	0	0	0	0	0	0	0	0	0	0	0	0	0	0	0	0	0	0	0	0
Lotgi1|69570	0	0	0	0	0	0	0	0	0	0	0	0	0	0	0	0	0	0	0	0	0	0	0
Lotgi1|69623	0	0	0	0	0	0	0	0	0	0	0	0	0	0	0	0	0	0	0	0	0	0	0
Lotgi1|69624	0	0	0	0	0	0	0	0	0	0	0	0	0	0	0	0	0	0	0	0	0	0	0
Lotgi1|69638	0	0	0	0	0	0	0	0	0	0	0	0	0	0	0	0	0	0	0	0	0	0	0
Lotgi1|69650	0	0	0	0	0	0	0	0	0	0	0	0	0	0	0	0	0	0	0	0	0	0	0
Lotgi1|69652	0	0	0	0	0	0	0	0	0	0	0	0	0	0	0	0	0	0	0	0	0	0	0
Lotgi1|69660	0	0	0	0	0	0	0	0	0	0	0	0	0	0	0	0	0	0	0	0	0	0	0
Lotgi1|69672	18	10.4651162790698	2.51	6.03864734299517	0	0	2.51667295834906	0.861326442721791	2.39463601532567	0	0	0	2.08073241781107	2.74574409665019	0	0	0	0	0	0	0	0	2.29568411386593
Lotgi1|69716	0	0	0	0	0	0	0	0	0	0	0	0	0	0	0	0	0	0	0	0	0	0	0
Lotgi1|69719	0	0	0	0	0	0	0	0	0	0	0	0	0	0	0	0	0	0	0	0	0	0	0
Lotgi1|69751	0	0	0	0	0	0	0	0	0	0	0	0	0	0	0	0	0	0	0	0	0	0	0
Lotgi1|69759	0	0	0	0	0	0	0	0	0	0	0	0	0	0	0	0	0	0	0	0	0	0	0
Lotgi1|69761	0	0	0	0	0	0	0	0	0	0	0	0	0	0	0	0	0	0	0	0	0	0	0
Lotgi1|69762	0	0	0	0	0	0	0	0	0	0	0	0	0	0	0	0	0	0	0	0	0	0	0
Lotgi1|69770	0	0	0	0	0	0	0	0	0	0	0	0	0	0	0	0	0	0	0	0	0	0	0
Lotgi1|69813	0	0	0	0	0	0	0	0	0	0	0	0	0	0	0	0	0	0	0	0	0	0	0
Lotgi1|69828	0	0	0	0	0	0	0	0	0	0	0	0	0	0	0	0	0	0	0	0	0	0	0
Lotgi1|69844	0	0	0	0	0	0	0	0	0	0	0	0	0	0	0	0	0	0	0	0	0	0	0
Lotgi1|69854	0	0	0	0	0	0	0	0	0	0	0	0	0	0	0	0	0	0	0	0	0	0	0
Lotgi1|69867	0	0	0	0	0	0	0	0	0	0	0	0	0	0	0	0	0	0	0	0	0	0	0
Lotgi1|69875	0	0	0	0	0	0	0	0	0	0	0	0	0	0	0	0	0	0	0	0	0	0	0
Lotgi1|69877	0	0	0	0	0	0	0	0	0	0	0	0	0	0	0	0	0	0	0	0	0	0	0
Lotgi1|69881	0	0	0	0	0	0	0	0	0	0	0	0	0	0	0	0	0	0	0	0	0	0	0
Lotgi1|69892	0	0	0	0	0	0	0	0	0	0	0	0	0	0	0	0	0	0	0	0	0	0	0
Lotgi1|69928	0	0	0	0	0	0	0	0	0	0	0	0	0	0	0	0	0	0	0	0	0	0	0
Lotgi1|69946	0	0	0	0	0	0	0	0	0	0	0	0	0	0	0	0	0	0	0	0	0	0	0
Lotgi1|69958	0	0	0	0	0	0	0	0	0	0	0	0	0	0	0	0	0	0	0	0	0	0	0
Lotgi1|69964	0	0	0	0	0	0	0	0	0	0	0	0	0	0	0	0	0	0	0	0	0	0	0
Lotgi1|70038	0	0	0	0	0	0	0	0	0	0	0	0	0	0	0	0	0	0	0	0	0	0	0
Lotgi1|70058	0	0	0	0	0	0	0	0	0	0	0	0	0	0	0	0	0	0	0	0	0	0	0
Lotgi1|70062	0	0	0	0	0	0	0	0	0	0	0	0	0	0	0	0	0	0	0	0	0	0	0
Lotgi1|70076	9	10.9756097560976	1.85	0	0	0	0	1.72265288544358	0	5.27843758247559	0	0	0	0	0	0	0	0	0	7.13393971820938	4.76871721506915	0	0
Lotgi1|70091	0	0	0	0	0	0	0	0	0	0	0	0	0	0	0	0	0	0	0	0	0	0	0
Lotgi1|70106	11	12.7906976744186	2.13	0	7.28730187648023	0	0	0	0	0	0	0	0	4.4930357945185	0	0	0	0	0	1.45921494236101	1.3005592404734	5.71755288736421	0
Lotgi1|70108	0	0	0	0	0	0	0	0	0	0	0	0	0	0	0	0	0	0	0	0	0	0	0
Lotgi1|70109	24	25.531914893617	2.48	0	0	4.03225806451613	2.35938089845225	1.93798449612403	0	0	0	0	1.04036620890553	0	0	6.84931506849315	0	0	0	0	0	0	5.16528925619835
Lotgi1|70128	0	0	0	0	0	0	0	0	0	0	0	0	0	0	0	0	0	0	0	0	0	0	0
Lotgi1|70150	0	0	0	0	0	0	0	0	0	0	0	0	0	0	0	0	0	0	0	0	0	0	0
Lotgi1|70151	0	0	0	0	0	0	0	0	0	0	0	0	0	0	0	0	0	0	0	0	0	0	0
Lotgi1|70175	0	0	0	0	0	0	0	0	0	0	0	0	0	0	0	0	0	0	0	0	0	0	0
Lotgi1|70191	0	0	0	0	0	0	0	0	0	0	0	0	0	0	0	0	0	0	0	0	0	0	0
Lotgi1|70206	0	0	0	0	0	0	0	0	0	0	0	0	0	0	0	0	0	0	0	0	0	0	0
Lotgi1|70216	0	0	0	0	0	0	0	0	0	0	0	0	0	0	0	0	0	0	0	0	0	0	0
Lotgi1|70227	0	0	0	0	0	0	0	0	0	0	0	0	0	0	0	0	0	0	0	0	0	0	0
Lotgi1|70231	11	18.6440677966102	2.19	0	3.64365093824012	1.46627565982405	2.05909605683105	0	0	0	0	0	3.40483486550902	0	0	0	0	0	0	0	5.20223696189361	0	0
Lotgi1|70232	0	0	0	0	0	0	0	0	0	0	0	0	0	0	0	0	0	0	0	0	0	0	0
Lotgi1|70276	0	0	0	0	0	0	0	0	0	0	0	0	0	0	0	0	0	0	0	0	0	0	0
Lotgi1|70283	0	0	0	0	0	0	0	0	0	0	0	0	0	0	0	0	0	0	0	0	0	0	0
Lotgi1|70291	0	0	0	0	0	0	0	0	0	0	0	0	0	0	0	0	0	0	0	0	0	0	0
Lotgi1|70309	27	32.9268292682927	2.22	7.38056897477187	0.742225191122987	0	0.838890986116354	0.574217628481194	0	0	0	7.34214390602056	0	0	0	0	0	1.82000182000182	0	0	0	1.55291559903719	0
Lotgi1|70408	0	0	0	0	0	0	0	0	0	0	0	0	0	0	0	0	0	0	0	0	0	0	0
Lotgi1|70416	0	0	0	0	0	0	0	0	0	0	0	0	0	0	0	0	0	0	0	0	0	0	0
Lotgi1|70434	0	0	0	0	0	0	0	0	0	0	0	0	0	0	0	0	0	0	0	0	0	0	0
Lotgi1|70436	0	0	0	0	0	0	0	0	0	0	0	0	0	0	0	0	0	0	0	0	0	0	0
Lotgi1|70438	0	0	0	0	0	0	0	0	0	0	0	0	0	0	0	0	0	0	0	0	0	0	0
Lotgi1|70439	0	0	0	0	0	0	0	0	0	0	0	0	0	0	0	0	0	0	0	0	0	0	0
Lotgi1|70491	0	0	0	0	0	0	0	0	0	0	0	0	0	0	0	0	0	0	0	0	0	0	0
Lotgi1|70513	0	0	0	0	0	0	0	0	0	0	0	0	0	0	0	0	0	0	0	0	0	0	0
Lotgi1|70514	0	0	0	0	0	0	0	0	0	0	0	0	0	0	0	0	0	0	0	0	0	0	0
Lotgi1|70529	0	0	0	0	0	0	0	0	0	0	0	0	0	0	0	0	0	0	0	0	0	0	0
Lotgi1|70531	0	0	0	0	0	0	0	0	0	0	0	0	0	0	0	0	0	0	0	0	0	0	0
Lotgi1|70560	0	0	0	0	0	0	0	0	0	0	0	0	0	0	0	0	0	0	0	0	0	0	0
Lotgi1|70568	0	0	0	0	0	0	0	0	0	0	0	0	0	0	0	0	0	0	0	0	0	0	0
Lotgi1|70599	0	0	0	0	0	0	0	0	0	0	0	0	0	0	0	0	0	0	0	0	0	0	0
Lotgi1|70602	0	0	0	0	0	0	0	0	0	0	0	0	0	0	0	0	0	0	0	0	0	0	0
Lotgi1|70653	0	0	0	0	0	0	0	0	0	0	0	0	0	0	0	0	0	0	0	0	0	0	0
Lotgi1|70673	0	0	0	0	0	0	0	0	0	0	0	0	0	0	0	0	0	0	0	0	0	0	0
Lotgi1|70675	12	12.3711340206186	2.19	0	0	0	0.943752359380898	0	3.59195402298851	0	0	1.83553597650514	0	1.3728720483251	0	0	1.52905198776758	0	1.42450142450142	9.36329588014981	0	0	0
Lotgi1|70691	0	0	0	0	0	0	0	0	0	0	0	0	0	0	0	0	0	0	0	0	0	0	0
Lotgi1|70693	0	0	0	0	0	0	0	0	0	0	0	0	0	0	0	0	0	0	0	0	0	0	0
Lotgi1|70694	0	0	0	0	0	0	0	0	0	0	0	0	0	0	0	0	0	0	0	0	0	0	0
Lotgi1|70700	0	0	0	0	0	0	0	0	0	0	0	0	0	0	0	0	0	0	0	0	0	0	0
Lotgi1|70712	0	0	0	0	0	0	0	0	0	0	0	0	0	0	0	0	0	0	0	0	0	0	0
Lotgi1|70713	0	0	0	0	0	0	0	0	0	0	0	0	0	0	0	0	0	0	0	0	0	0	0
Lotgi1|70726	0	0	0	0	0	0	0	0	0	0	0	0	0	0	0	0	0	0	0	0	0	0	0
Lotgi1|70767	0	0	0	0	0	0	0	0	0	0	0	0	0	0	0	0	0	0	0	0	0	0	0
Lotgi1|70773	14	6.36363636363636	2.17	0	0	0	0	4.4296788482835	0	0	0	0	0	0	12.3152709359606	1.95694716242661	0	0	2.44200244200244	0	4.0874718986307	0	0
Lotgi1|70775	0	0	0	0	0	0	0	0	0	0	0	0	0	0	0	0	0	0	0	0	0	0	0
Lotgi1|70871	0	0	0	0	0	0	0	0	0	0	0	0	0	0	0	0	0	0	0	0	0	0	0
Lotgi1|70873	0	0	0	0	0	0	0	0	0	0	0	0	0	0	0	0	0	0	0	0	0	0	0
Lotgi1|71000	0	0	0	0	0	0	0	0	0	0	0	0	0	0	0	0	0	0	0	0	0	0	0
Lotgi1|71028	0	0	0	0	0	0	0	0	0	0	0	0	0	0	0	0	0	0	0	0	0	0	0
Lotgi1|71067	0	0	0	0	0	0	0	0	0	0	0	0	0	0	0	0	0	0	0	0	0	0	0
Lotgi1|71069	0	0	0	0	0	0	0	0	0	0	0	0	0	0	0	0	0	0	0	0	0	0	0
Lotgi1|71080	0	0	0	0	0	0	0	0	0	0	0	0	0	0	0	0	0	0	0	0	0	0	0
Lotgi1|71082	0	0	0	0	0	0	0	0	0	0	0	0	0	0	0	0	0	0	0	0	0	0	0
Lotgi1|71093	0	0	0	0	0	0	0	0	0	0	0	0	0	0	0	0	0	0	0	0	0	0	0
Lotgi1|71107	0	0	0	0	0	0	0	0	0	0	0	0	0	0	0	0	0	0	0	0	0	0	0
Lotgi1|71114	0	0	0	0	0	0	0	0	0	0	0	0	0	0	0	0	0	0	0	0	0	0	0
Lotgi1|71120	0	0	0	0	0	0	0	0	0	0	0	0	0	0	0	0	0	0	0	0	0	0	0
Lotgi1|71126	0	0	0	0	0	0	0	0	0	0	0	0	0	0	0	0	0	0	0	0	0	0	0
Lotgi1|71141	0	0	0	0	0	0	0	0	0	0	0	0	0	0	0	0	0	0	0	0	0	0	0
Lotgi1|71142	0	0	0	0	0	0	0	0	0	0	0	0	0	0	0	0	0	0	0	0	0	0	0
Lotgi1|71163	0	0	0	0	0	0	0	0	0	0	0	0	0	0	0	0	0	0	0	0	0	0	0
Lotgi1|71188	47	1.5547469401257	2.045	3.08356460067838	0	1.71585449553878	0.963832196814535	0.32986970146792	0	1.51614696517916	0	1.87458993345206	3.45313039551624	1.05156156892986	0	1.16584086272224	1.95198126097989	0	0	0	0	1.33815067576609	0
Lotgi1|71199	0	0	0	0	0	0	0	0	0	0	0	0	0	0	0	0	0	0	0	0	0	0	0
Lotgi1|71201	18	1.90274841437632	2.25	1.00644122383253	0	0	0	0.861326442721791	2.39463601532567	0	0	1.22369065100343	6.24219725343321	0	0	0	0	4.09500409500409	0	0	0	0	6.8870523415978
Lotgi1|71205	37	3.2258064516129	1.97333333333333	0.489620054837446	0	0.871839581517001	2.14257292399988	3.77121307353866	0	0	0	0	0.674832135506293	0	3.49487418452936	0	0.495908752789487	0	1.84800184800185	0	2.70656923017438	2.26641736075698	0
Lotgi1|71215	0	0	0	0	0	0	0	0	0	0	0	0	0	0	0	0	0	0	0	0	0	0	0
Lotgi1|71238	80	7.5187969924812	2.07666666666667	1.35869565217391	1.50300601202405	2.82258064516129	2.26500566251416	1.93798449612403	0.538793103448276	2.37529691211401	0	2.47797356828194	1.09238451935081	0.617792421746293	1.07758620689655	0.684931506849315	0.229357798165138	0	0	0	0.178826895565093	0	0
Lotgi1|71258	16	2.10249671484888	2.4	0	0	0	0.707814269535674	0	10.7758620689655	0	0	4.12995594713656	0	0	0	0	0	0	4.27350427350427	0	3.57653791130186	1.31027253668763	0
Lotgi1|71334	18	4.83870967741935	2.47	0	0	2.68817204301075	0	2.58397932816537	0	0	0	3.67107195301028	2.77430989041476	0	0	0	0	1.36500136500136	0	0	3.97393101255762	0	0
Lotgi1|71440	21	2.92479108635097	1.87	0	0	1.53609831029186	0	0	0	0	0	6.29326620516048	3.56696985910469	6.27598650662901	0	0	0	0	0	0	0	0	0
Lotgi1|71451	35	4.27872860635697	2.10333333333333	2.0703933747412	3.43544231319782	1.38248847926267	1.61786118751011	0.8859357696567	0	2.03596878181201	0	0	1.42678794364188	0.470698987997176	0	0	2.09698558322412	0.702000702000702	1.46520146520147	0	0.817494379726139	0	0
Lotgi1|71464	0	0	0	0	0	0	0	0	0	0	0	0	0	0	0	0	0	0	0	0	0	0	0
Lotgi1|71543	30	3.72670807453416	1.68333333333333	0	0	0	1.8875047187618	4.65116279069767	0	0	0	0	3.74531835205992	0	0	0.91324200913242	0	0.819000819000819	0	1.07009095773141	0	2.79524807826695	2.75482093663912
Lotgi1|71576	0	0	0	0	0	0	0	0	0	0	0	0	0	0	0	0	0	0	0	0	0	0	0
Lotgi1|71630	0	0	0	0	0	0	0	0	0	0	0	0	0	0	0	0	0	0	0	0	0	0	0
Lotgi1|71678	0	0	0	0	0	0	0	0	0	0	0	0	0	0	0	0	0	0	0	0	0	0	0
Lotgi1|71684	0	0	0	0	0	0	0	0	0	0	0	0	0	0	0	0	0	0	0	0	0	0	0
Lotgi1|71692	0	0	0	0	0	0	0	0	0	0	0	0	0	0	0	0	0	0	0	0	0	0	0
Lotgi1|71700	0	0	0	0	0	0	0	0	0	0	0	0	0	0	0	0	0	0	0	0	0	0	0
Lotgi1|71703	14	2.21169036334913	2.04	0	1.43143429716576	0	0	2.21483942414175	0	0	0	3.14663310258024	0	0	0	1.95694716242661	10.4849279161206	0	1.22100122100122	0	0	0	0
Lotgi1|71708	0	0	0	0	0	0	0	0	0	0	0	0	0	0	0	0	0	0	0	0	0	0	0
Lotgi1|71709	36	4.5	2.25	0.503220611916264	0.55666889334224	1.7921146953405	2.20208883855543	0	0	1.97941409342835	0	0	1.04036620890553	0	4.78927203065134	0	2.54841997961264	0	1.42450142450142	2.67522739432852	0.794786202511524	0	0
Lotgi1|71752	0	0	0	0	0	0	0	0	0	0	0	0	0	0	0	0	0	0	0	0	0	0	0
Lotgi1|71852	12	2.20183486238532	2.16	0	0	0	0	0	0	3.95882818685669	0	0	0	0	0	0	3.05810397553517	0	1.42450142450142	5.35045478865704	0	6.98812019566737	0
Lotgi1|71923	0	0	0	0	0	0	0	0	0	0	0	0	0	0	0	0	0	0	0	0	0	0	0
Lotgi1|71933	88	18.6836518046709	2.055	1.23517786561265	3.1881945709601	1.83284457478006	1.93040255327911	2.81888653981677	1.46943573667712	0.53984020729864	0	0.500600720865038	1.13494495516967	1.12325894862962	0	0	0	0.27920482465937	1.16550116550117	0.364803735590252	0.487709715177526	0	0
Lotgi1|71987	13	2.7027027027027	2.3	0	0	0	4.35578012021953	0	0	0	0	5.08302270416808	0	3.80179951843873	3.31564986737401	0	0	1.89000189000189	1.31492439184747	0	0	0	0
Lotgi1|72068	0	0	0	0	0	0	0	0	0	0	0	0	0	0	0	0	0	0	0	0	0	0	0
Lotgi1|72085	46	8.01393728222996	2.625	3.15059861373661	3.48523133222968	0	0.492392535329164	0.337040781934614	0	0.516368893937829	0	3.8306837770542	1.35699940292026	0.358140534345677	0	0	0.398883127243718	0	0.743218134522482	1.39577081443227	1.86601977980967	0.455746969282654	0
Lotgi1|72099	50	8.65051903114187	2.37333333333333	0	0.400801603206413	0.645161290322581	1.81200453001132	0	1.72413793103448	0	0	0	0	0	0	0	1.46788990825688	1.47420147420147	0	6.74157303370786	2.00286123032904	2.09643605870021	0
Lotgi1|72137	0	0	0	0	0	0	0	0	0	0	0	0	0	0	0	0	0	0	0	0	0	0	0
Lotgi1|72154	0	0	0	0	0	0	0	0	0	0	0	0	0	0	0	0	0	0	0	0	0	0	0
Lotgi1|72167	0	0	0	0	0	0	0	0	0	0	0	0	0	0	0	0	0	0	0	0	0	0	0
Lotgi1|72213	30	8.92857142857143	1.88666666666667	0.603864734299517	1.33600534402138	0.537634408602151	1.8875047187618	0	0	4.75059382422803	0	0	0	0.549148819330038	0	6.39269406392694	1.8348623853211	4.09500409500409	1.13960113960114	0	0	0	0
Lotgi1|72260	21	3.57751277683135	1.99	0	1.90857906288768	0	0.53928706250337	0	0	0	0	0	2.37797990606979	1.56899662665725	0	0	4.36871996505024	0	0.814000814000814	2.29305205228159	2.04373594931535	1.99660577019068	0
Lotgi1|72266	0	0	0	0	0	0	0	0	0	0	0	0	0	0	0	0	0	0	0	0	0	0	0
Lotgi1|72310	0	0	0	0	0	0	0	0	0	0	0	0	0	0	0	0	0	0	0	0	0	0	0
Lotgi1|72314	117	17.4107142857143	2.3225	8.20636690201908	0.342565472825994	0.137854976564654	0	0	0	2.23318513104736	0.77000077000077	0.188260100154373	1.81397185142503	0	2.57883878573534	0	0.470477534697718	0.84000084000084	0.584410840821097	0.685955742135517	1.1004732034775	0.537547707359028	0
Lotgi1|72363	0	0	0	0	0	0	0	0	0	0	0	0	0	0	0	0	0	0	0	0	0	0	0
Lotgi1|72364	0	0	0	0	0	0	0	0	0	0	0	0	0	0	0	0	0	0	0	0	0	0	0
Lotgi1|72379	10	2.55102040816327	1.68	0	10.0200400801603	0	1.13250283125708	6.2015503875969	0	0	0	0	0	0	4.31034482758621	0	0	0	0	0	0	0	0
Lotgi1|72476	11	3.7037037037037	2.12	0	0	2.93255131964809	0	7.04721634954193	7.83699059561129	0	0	0	0	1.49767859817283	0	0	0	0	0	0	2.60111848094681	0	0
Lotgi1|72491	15	3.03030303030303	2.22	1.20772946859903	4.00801603206413	2.1505376344086	0	1.03359173126615	0	0	0	0	0	0	0	0	0	0	0	7.49063670411985	0	2.79524807826695	0
Lotgi1|72520	42	8.95522388059701	2.24333333333333	0	1.43143429716576	1.53609831029186	0.808930593755056	0	0	0	0	2.6221942521502	1.48623744129362	1.56899662665725	0	0.652315720808871	0	1.17000117000117	0.407000407000407	2.67522739432852	2.04373594931535	0.998302885095338	1.96772924045651
Lotgi1|72565	18	6.08108108108108	2.56	4.02576489533011	0	3.584229390681	0.629168239587266	3.44530577088717	0	5.27843758247559	0	0	0.69357747260369	0	0	0	1.01936799184506	0	0	0	0	0	0
Lotgi1|72583	0	0	0	0	0	0	0	0	0	0	0	0	0	0	0	0	0	0	0	0	0	0	0
Lotgi1|72750	0	0	0	0	0	0	0	0	0	0	0	0	0	0	0	0	0	0	0	0	0	0	0
Lotgi1|72805	0	0	0	0	0	0	0	0	0	0	0	0	0	0	0	0	0	0	0	0	0	0	0
Lotgi1|72815	0	0	0	0	0	0	0	0	0	0	0	0	0	0	0	0	0	0	0	0	0	0	0
Lotgi1|72838	46	13.2947976878613	2.5	0.787649653434152	0	1.40252454417952	0.984785070658329	2.02224469160768	0	0	0	6.70369660984486	1.08559952233621	0	0	0	0	0	0	0	4.35404615288922	0	0
Lotgi1|72890	26	13.4020618556701	2.285	1.39353400222965	0	0	1.74231204808781	0	0	0.913575735428467	0	5.08302270416808	0	1.26726650614624	0	0	2.11714890613973	6.61500661500661	0	0	0	2.41896468311563	0
Lotgi1|72903	0	0	0	0	0	0	0	0	0	0	0	0	0	0	0	0	0	0	0	0	0	0	0
Lotgi1|72911	14	3.58974358974359	1.56	0	0	0	0	0	0	3.39328130302002	0	0	0.891742464776173	1.17674746999294	0	0	0	0	1.22100122100122	11.4652602614079	0	0	0
Lotgi1|73005	0	0	0	0	0	0	0	0	0	0	0	0	0	0	0	0	0	0	0	0	0	0	0
Lotgi1|73010	0	0	0	0	0	0	0	0	0	0	0	0	0	0	0	0	0	0	0	0	0	0	0
Lotgi1|73032	13	6.10328638497653	2.12	0	0	2.48138957816377	0	0	0	0	0	0	0	0	0	0	0	7.56000756000756	0	6.17360167921966	1.1004732034775	3.22528624415417	0
Lotgi1|73040	65	17.1503957783641	2.3825	0.836120401337793	1.23323570217358	0.248138957816377	2.26500566251416	1.19260584376863	0.663129973474801	3.28887264754248	0	0.677736360555744	3.45721694036301	1.52071980737549	0	1.26448893572181	0.282286520818631	0	0.262984878369494	0	0.440189281390998	0	0
Lotgi1|73042	0	0	0	0	0	0	0	0	0	0	0	0	0	0	0	0	0	0	0	0	0	0	0
Lotgi1|73055	0	0	0	0	0	0	0	0	0	0	0	0	0	0	0	0	0	0	0	0	0	0	0
Lotgi1|73058	0	0	0	0	0	0	0	0	0	0	0	0	0	0	0	0	0	0	0	0	0	0	0
Lotgi1|73074	0	0	0	0	0	0	0	0	0	0	0	0	0	0	0	0	0	0	0	0	0	0	0
Lotgi1|73113	11	3.39506172839506	2.05	3.29380764163373	0	0	0	0	0	0	0	0	0	4.4930357945185	3.91849529780564	12.453300124533	1.66805671392827	0	0	0	0	0	0
Lotgi1|73121	20	8.16326530612245	2.32	1.81159420289855	0	0	2.26500566251416	0	0	3.56294536817102	0	0	0	0	0	0	2.75229357798165	0	0	0	5.72246065808298	0	2.06611570247934
Lotgi1|73186	10	3.26797385620915	2.05	0	0	9.67741935483871	0	1.55038759689922	4.31034482758621	0	0	0	0	1.64744645799012	4.31034482758621	0	1.8348623853211	0	0	0	0	0	0
Lotgi1|73245	0	0	0	0	0	0	0	0	0	0	0	0	0	0	0	0	0	0	0	0	0	0	0
Lotgi1|73253	0	0	0	0	0	0	0	0	0	0	0	0	0	0	0	0	0	0	0	0	0	0	0
Lotgi1|73260	0	0	0	0	0	0	0	0	0	0	0	0	0	0	0	0	0	0	0	0	0	0	0
Lotgi1|73285	14	3.49127182044888	2.42	0	4.29430289149728	0	2.42679178126517	0	0	0	0	0	3.56696985910469	0	0	0	1.31061598951507	0	3.66300366300366	0	0	0	2.95159386068477
Lotgi1|73296	0	0	0	0	0	0	0	0	0	0	0	0	0	0	0	0	0	0	0	0	0	0	0
Lotgi1|73324	0	0	0	0	0	0	0	0	0	0	0	0	0	0	0	0	0	0	0	0	0	0	0
Lotgi1|73337	0	0	0	0	0	0	0	0	0	0	0	0	0	0	0	0	0	0	0	0	0	0	0
Lotgi1|73358	11	3.71621621621622	1.9	0	1.82182546912006	1.46627565982405	0	8.45665961945032	0	0	8.19000819000819	0	3.40483486550902	0	0	0	0	0	0	0	0	0	0
Lotgi1|73381	0	0	0	0	0	0	0	0	0	0	0	0	0	0	0	0	0	0	0	0	0	0	0
Lotgi1|73452	15	4.32276657060519	2.4	2.41545893719807	0	0	3.77500943752359	2.0671834625323	0	0	0	0	0	0	0	0	0	0	0	4.28036383092563	0	2.79524807826695	2.75482093663912
Lotgi1|73453	0	0	0	0	0	0	0	0	0	0	0	0	0	0	0	0	0	0	0	0	0	0	0
Lotgi1|73467	0	0	0	0	0	0	0	0	0	0	0	0	0	0	0	0	0	0	0	0	0	0	0
Lotgi1|73468	0	0	0	0	0	0	0	0	0	0	0	0	0	0	0	0	0	0	0	0	0	0	0
Lotgi1|73524	0	0	0	0	0	0	0	0	0	0	0	0	0	0	0	0	0	0	0	0	0	0	0
Lotgi1|73542	0	0	0	0	0	0	0	0	0	0	0	0	0	0	0	0	0	0	0	0	0	0	0
Lotgi1|73550	0	0	0	0	0	0	0	0	0	0	0	0	0	0	0	0	0	0	0	0	0	0	0
Lotgi1|73580	0	0	0	0	0	0	0	0	0	0	0	0	0	0	0	0	0	0	0	0	0	0	0
Lotgi1|73586	48	12	2.12	1.88707729468599	2.50501002004008	3.69623655913978	1.8875047187618	0.322997416020672	1.79597701149425	1.48456057007126	0	0	2.08073241781107	0.343218012081274	0	1.14155251141553	1.91131498470948	0	0	0	0	0	0
Lotgi1|73590	0	0	0	0	0	0	0	0	0	0	0	0	0	0	0	0	0	0	0	0	0	0	0
Lotgi1|73599	0	0	0	0	0	0	0	0	0	0	0	0	0	0	0	0	0	0	0	0	0	0	0
Lotgi1|73627	0	0	0	0	0	0	0	0	0	0	0	0	0	0	0	0	0	0	0	0	0	0	0
Lotgi1|73638	0	0	0	0	0	0	0	0	0	0	0	0	0	0	0	0	0	0	0	0	0	0	0
Lotgi1|73646	49	16.4983164983165	2.59	0	0	0	0.924492107148635	0.31640563202025	5.27797325826883	0	0	0	0	0	0	0	0	5.51571980143409	1.0465724751439	3.27578864611655	0.291962278473621	5.98981731057203	0
Lotgi1|73649	0	0	0	0	0	0	0	0	0	0	0	0	0	0	0	0	0	0	0	0	0	0	0
Lotgi1|73684	27	8.01186943620178	1.65	0	0.742225191122987	0	2.09722746529089	0	0	0	0	1.63158753467123	3.23669487215055	0	0	0	0	0	6.33111744222855	0	1.58957240502305	0.776457799518596	0
Lotgi1|73697	0	0	0	0	0	0	0	0	0	0	0	0	0	0	0	0	0	0	0	0	0	0	0
Lotgi1|73758	0	0	0	0	0	0	0	0	0	0	0	0	0	0	0	0	0	0	0	0	0	0	0
Lotgi1|73774	0	0	0	0	0	0	0	0	0	0	0	0	0	0	0	0	0	0	0	0	0	0	0
Lotgi1|73775	60	22.140221402214	2.3025	0.905797101449275	0	1.88172043010753	3.96375990939977	4.39276485788114	0	0	3.003003003003	0	0.416146483562214	0.549148819330038	1.4367816091954	0.45662100456621	0	0.819000819000819	0	0.535045478865704	0	1.0482180293501	0
Lotgi1|73776	24	7.66773162939297	2.1	0.754830917874396	1.67000668002672	5.37634408602151	0	4.52196382428941	1.79597701149425	0	3.75375375375375	0	0	0.686436024162548	0	0	0	0	0	2.67522739432852	0	0.873515024458421	0
Lotgi1|73790	12	3.1413612565445	2.2	0	0	0	0	0	0	5.93824228028504	0	0	4.16146483562214	0	0	0	0	0	0	4.01284109149278	2.38435860753457	0	3.4435261707989
Lotgi1|73820	0	0	0	0	0	0	0	0	0	0	0	0	0	0	0	0	0	0	0	0	0	0	0
Lotgi1|73843	16	6.95652173913043	2.21	0	0	1.00806451612903	0	0	0	0	0	1.37665198237885	0.780274656679151	8.23723228995058	0	0	0	0	4.27350427350427	0	0	1.31027253668763	2.58264462809917
Lotgi1|73844	22	6.25	1.98	1.64690382081686	0	1.46627565982405	2.05909605683105	0	0	0	0	0	2.26988991033935	2.99535719634566	0	0	0.834028356964137	1.11681929863748	4.66200466200466	0	0	0	0
Lotgi1|73862	12	7.79220779220779	2.2	4.52898550724638	0	0	0	0	0	0	0	0	2.08073241781107	0	0	6.84931506849315	0	0	5.6980056980057	0	1.19217930376729	0	0
Lotgi1|73867	11	5.06912442396313	2.19	3.29380764163373	0	0	2.05909605683105	0	0	2.15936082919456	0	0	0	4.4930357945185	0	0	6.67222685571309	0	0	0	0	0	0
Lotgi1|73915	0	0	0	0	0	0	0	0	0	0	0	0	0	0	0	0	0	0	0	0	0	0	0
Lotgi1|73938	0	0	0	0	0	0	0	0	0	0	0	0	0	0	0	0	0	0	0	0	0	0	0
Lotgi1|73973	0	0	0	0	0	0	0	0	0	0	0	0	0	0	0	0	0	0	0	0	0	0	0
Lotgi1|73997	0	0	0	0	0	0	0	0	0	0	0	0	0	0	0	0	0	0	0	0	0	0	0
Lotgi1|74050	14	4.11764705882353	2.34	7.7639751552795	0	0	1.61786118751011	0	0	0	0	0	1.78348492955235	0	0	0	0	0	2.44200244200244	2.29305205228159	1.02186797465767	0	0
Lotgi1|74073	0	0	0	0	0	0	0	0	0	0	0	0	0	0	0	0	0	0	0	0	0	0	0
Lotgi1|74077	0	0	0	0	0	0	0	0	0	0	0	0	0	0	0	0	0	0	0	0	0	0	0
Lotgi1|74150	13	5.2	2.38	0	0	4.96277915632754	1.74231204808781	2.38521168753727	0	0	0	0	0.960338038989724	5.06906602458497	0	2.10748155953635	0	0	0	0	0	0	0
Lotgi1|74152	13	5.2	2.38	0	0	4.96277915632754	1.74231204808781	2.38521168753727	0	0	0	0	0.960338038989724	5.06906602458497	0	2.10748155953635	0	0	0	0	0	0	0
Lotgi1|74183	0	0	0	0	0	0	0	0	0	0	0	0	0	0	0	0	0	0	0	0	0	0	0
Lotgi1|74184	0	0	0	0	0	0	0	0	0	0	0	0	0	0	0	0	0	0	0	0	0	0	0
Lotgi1|74212	0	0	0	0	0	0	0	0	0	0	0	0	0	0	0	0	0	0	0	0	0	0	0
Lotgi1|74222	0	0	0	0	0	0	0	0	0	0	0	0	0	0	0	0	0	0	0	0	0	0	0
Lotgi1|74267	0	0	0	0	0	0	0	0	0	0	0	0	0	0	0	0	0	0	0	0	0	0	0
Lotgi1|74287	0	0	0	0	0	0	0	0	0	0	0	0	0	0	0	0	0	0	0	0	0	0	0
Lotgi1|74301	62	21.2328767123288	2.40666666666667	0.584385226741468	3.87872519232012	0	1.46129397581558	0.500125031257814	0	0.38311240517968	0	0.355265027710672	0.402722403447304	0	0.695216907675195	0.441891294741494	0	1.58516287548546	0.827129859387924	3.36560865738104	3.23042133924039	0.338134848177453	0
Lotgi1|74313	0	0	0	0	0	0	0	0	0	0	0	0	0	0	0	0	0	0	0	0	0	0	0
Lotgi1|74358	14	5.51181102362205	2.11	0	0	2.30414746543779	0	0	0	0	0	0	5.35045478865703	0	0	0	3.93184796854522	1.75500175500175	0	0	3.06560392397302	0	0
Lotgi1|74363	0	0	0	0	0	0	0	0	0	0	0	0	0	0	0	0	0	0	0	0	0	0	0
Lotgi1|74365	0	0	0	0	0	0	0	0	0	0	0	0	0	0	0	0	0	0	0	0	0	0	0
Lotgi1|74414	0	0	0	0	0	0	0	0	0	0	0	0	0	0	0	0	0	0	0	0	0	0	0
Lotgi1|74451	28	8.48484848484849	2.205	5.175983436853	0	0.576036866359447	3.64018767189775	1.10741971207087	0	2.54496097726502	0	0	0	0.58837373499647	0	4.89236790606654	0	0	0	0.573263013070397	0	0	0
Lotgi1|74517	94	54.3352601156069	2.2175	0	6.18257792180105	0.514756348661633	0.36143707380545	0	0.458547322083639	0	0	5.38944605867466	0.132812707519855	0.17526026148831	0	0	0	2.09106592085316	0.181851245681033	4.26897988456678	0.456579307825769	0	0
Lotgi1|74520	17	6.56370656370656	2.41	0	0	0	1.33235627206715	0	0	1.39723347771413	0	0	2.93750458985092	0	5.0709939148073	0	0	0	0	4.72098951940327	3.3661533282841	0	0
Lotgi1|74528	0	0	0	0	0	0	0	0	0	0	0	0	0	0	0	0	0	0	0	0	0	0	0
Lotgi1|74540	73	22.1212121212121	2.3625	0	0.27452164603179	0	1.55137374144805	0.212381862588935	4.72366556447804	0	0	3.01731941343311	0	2.70813116381937	0	0	0.251351011687822	10.097270371243	0.936658470905046	0	0	0	0
Lotgi1|74552	0	0	0	0	0	0	0	0	0	0	0	0	0	0	0	0	0	0	0	0	0	0	0
Lotgi1|74556	9	3.62903225806452	1.49	0	0	0	3.77500943752359	0	0	0	0	0	6.9357747260369	0	0	0	0	0	0	0	0	0	9.18273645546373
Lotgi1|74562	0	0	0	0	0	0	0	0	0	0	0	0	0	0	0	0	0	0	0	0	0	0	0
Lotgi1|74578	0	0	0	0	0	0	0	0	0	0	0	0	0	0	0	0	0	0	0	0	0	0	0
Lotgi1|74595	0	0	0	0	0	0	0	0	0	0	0	0	0	0	0	0	0	0	0	0	0	0	0
Lotgi1|74624	0	0	0	0	0	0	0	0	0	0	0	0	0	0	0	0	0	0	0	0	0	0	0
Lotgi1|74633	0	0	0	0	0	0	0	0	0	0	0	0	0	0	0	0	0	0	0	0	0	0	0
Lotgi1|74634	0	0	0	0	0	0	0	0	0	0	0	0	0	0	0	0	0	0	0	0	0	0	0
Lotgi1|74658	0	0	0	0	0	0	0	0	0	0	0	0	0	0	0	0	0	0	0	0	0	0	0
Lotgi1|74668	0	0	0	0	0	0	0	0	0	0	0	0	0	0	0	0	0	0	0	0	0	0	0
Lotgi1|74710	8	3.72093023255814	1.53	0	7.51503006012024	0	5.66251415628539	0	0	0	0	0	0	0	0	0	0	0	4.27350427350427	0	0	0	0
Lotgi1|74717	0	0	0	0	0	0	0	0	0	0	0	0	0	0	0	0	0	0	0	0	0	0	0
Lotgi1|74722	0	0	0	0	0	0	0	0	0	0	0	0	0	0	0	0	0	0	0	0	0	0	0
Lotgi1|74733	11	4.95495495495495	2.12	0	9.10912734560029	0	2.05909605683105	0	0	0	0	0	0	2.99535719634566	0	0	1.66805671392827	0	3.10800310800311	0	0	0	0
Lotgi1|74753	12	4.89795918367347	2.16	0	0	0	1.8875047187618	0	0	0	0	0	0	0	0	9.1324200913242	0	0	1.42450142450142	0	4.76871721506915	3.49406009783368	0
Lotgi1|74812	45	18.595041322314	2.12666666666667	0.402576489533011	1.78134045869517	0	0.503334591669813	0	0	0	0	0	1.38715494520738	0.732198425773385	0	1.82648401826484	0.815494393476045	0	2.27920227920228	1.78348492955235	4.13288825305993	2.32937339855579	0
Lotgi1|74818	0	0	0	0	0	0	0	0	0	0	0	0	0	0	0	0	0	0	0	0	0	0	0
Lotgi1|74826	18	9.42408376963351	2.57	0	0	4.48028673835125	3.14584119793633	2.58397932816537	0	0	0	0	1.38715494520738	0	0	0	0	1.36500136500136	0.949667616334283	0	0	2.32937339855579	0
Lotgi1|74837	12	4.51127819548872	2.14	0	1.67000668002672	1.34408602150538	0	3.87596899224806	0	0	0	0	1.04036620890553	0	0	0	0	0	0	0	7.15307582260372	0	3.4435261707989
Lotgi1|74847	6	3.50877192982456	0.86	0	0	0	9.43752359380898	0	0	0	0	0	4.16146483562214	0	0	0	0	0	0	0	0	0	0
Lotgi1|74854	0	0	0	0	0	0	0	0	0	0	0	0	0	0	0	0	0	0	0	0	0	0	0
Lotgi1|74879	10	3.80228136882129	1.87	1.81159420289855	12.0240480961924	0	2.26500566251416	0	0	2.37529691211401	0	0	0	0	0	0	0	0	0	1.60513643659711	0	0	0
Lotgi1|74892	19	6.98529411764706	2.7	0.9534706331045	1.05474106106951	0	5.36448709542826	1.63198694410445	2.26860254083485	1.25015626953369	0	1.15928587989798	1.31414679019646	0.867077083152692	0	0	0.965717044905843	0	0	0	0	0	0
Lotgi1|74895	25	10.4166666666667	2.095	0.72463768115942	1.60320641282565	0	4.98301245753114	0	0	0	0	0.881057268722467	3.4956304619226	0	0	0	1.46788990825688	0.982800982800983	1.36752136752137	0	0	0	0
Lotgi1|74901	0	0	0	0	0	0	0	0	0	0	0	0	0	0	0	0	0	0	0	0	0	0	0
Lotgi1|74903	15	8.15217391304348	2.48	0	0	1.0752688172043	0.755001887504719	1.03359173126615	0	4.75059382422803	0	1.46842878120411	3.32917186849771	0	0	0	0	0	0	0	4.76871721506915	0	0
Lotgi1|74915	7	2.9535864978903	1.3	0	0	0	0	11.0741971207087	0	6.78656260604004	0	0	1.78348492955235	0	0	0	0	0	0	0	0	0	0
Lotgi1|74916	7	2.9535864978903	1.3	0	0	0	0	11.0741971207087	0	6.78656260604004	0	0	1.78348492955235	0	0	0	0	0	0	0	0	0	0
Lotgi1|74929	0	0	0	0	0	0	0	0	0	0	0	0	0	0	0	0	0	0	0	0	0	0	0
Lotgi1|74980	23	9.66386554621849	2.04	5.51354757403907	0.871307833057419	7.01262272089762	0	0	0	1.03273778787566	0	0	1.08559952233621	0.716281068691355	0	1.19118522930316	0	0	1.48643626904496	0	0	0	0
Lotgi1|75026	0	0	0	0	0	0	0	0	0	0	0	0	0	0	0	0	0	0	0	0	0	0	0
Lotgi1|75052	13	7.69230769230769	2.38	2.78706800445931	1.54154462771697	4.96277915632754	3.48462409617562	0	6.63129973474801	0	0	1.69434090138936	0	0	0	0	0	0	0	0	0	0	0
Lotgi1|75059	0	0	0	0	0	0	0	0	0	0	0	0	0	0	0	0	0	0	0	0	0	0	0
Lotgi1|75076	0	0	0	0	0	0	0	0	0	0	0	0	0	0	0	0	0	0	0	0	0	0	0
Lotgi1|75078	26	13.903743315508	2.35	0	0	3.72208436724566	0.871156024043906	2.38521168753727	0	0	0	0	0	0	0	0	7.05716302046577	0	1.31492439184747	0	2.20094640695499	0	0
Lotgi1|75118	0	0	0	0	0	0	0	0	0	0	0	0	0	0	0	0	0	0	0	0	0	0	0
Lotgi1|75147	0	0	0	0	0	0	0	0	0	0	0	0	0	0	0	0	0	0	0	0	0	0	0
Lotgi1|75171	0	0	0	0	0	0	0	0	0	0	0	0	0	0	0	0	0	0	0	0	0	0	0
Lotgi1|75206	0	0	0	0	0	0	0	0	0	0	0	0	0	0	0	0	0	0	0	0	0	0	0
Lotgi1|75209	0	0	0	0	0	0	0	0	0	0	0	0	0	0	0	0	0	0	0	0	0	0	0
Lotgi1|75232	0	0	0	0	0	0	0	0	0	0	0	0	0	0	0	0	0	0	0	0	0	0	0
Lotgi1|75272	11	6.11111111111111	2.19	0	0	0	2.05909605683105	5.63777307963354	0	0	0	0	2.26988991033935	1.49767859817283	0	0	5.00417014178482	0	0	0	0	0	0
Lotgi1|75274	0	0	0	0	0	0	0	0	0	0	0	0	0	0	0	0	0	0	0	0	0	0	0
Lotgi1|75362	33	13.4146341463415	2.49	1.09793588054458	0.607275156373353	0.488758553274682	4.46137478980061	3.28870096311957	0	0	0	1.3349352556401	1.13494495516967	0.499226199390944	2.6123301985371	0.8302200083022	0.556018904642758	0.744546199091654	0	0	0	0	0
Lotgi1|75364	0	0	0	0	0	0	0	0	0	0	0	0	0	0	0	0	0	0	0	0	0	0	0
Lotgi1|75373	0	0	0	0	0	0	0	0	0	0	0	0	0	0	0	0	0	0	0	0	0	0	0
Lotgi1|75477	0	0	0	0	0	0	0	0	0	0	0	0	0	0	0	0	0	0	0	0	0	0	0
Lotgi1|75481	0	0	0	0	0	0	0	0	0	0	0	0	0	0	0	0	0	0	0	0	0	0	0
Lotgi1|75486	0	0	0	0	0	0	0	0	0	0	0	0	0	0	0	0	0	0	0	0	0	0	0
Lotgi1|75510	0	0	0	0	0	0	0	0	0	0	0	0	0	0	0	0	0	0	0	0	0	0	0
Lotgi1|75569	0	0	0	0	0	0	0	0	0	0	0	0	0	0	0	0	0	0	0	0	0	0	0
Lotgi1|75597	0	0	0	0	0	0	0	0	0	0	0	0	0	0	0	0	0	0	0	0	0	0	0
Lotgi1|75623	0	0	0	0	0	0	0	0	0	0	0	0	0	0	0	0	0	0	0	0	0	0	0
Lotgi1|75642	0	0	0	0	0	0	0	0	0	0	0	0	0	0	0	0	0	0	0	0	0	0	0
Lotgi1|75648	0	0	0	0	0	0	0	0	0	0	0	0	0	0	0	0	0	0	0	0	0	0	0
Lotgi1|75658	0	0	0	0	0	0	0	0	0	0	0	0	0	0	0	0	0	0	0	0	0	0	0
Lotgi1|75700	10	6.2111801242236	2.05	0	0	1.61290322580645	0	0	0	2.37529691211401	0	0	7.49063670411985	0	4.31034482758621	0	1.8348623853211	2.45700245700246	0	0	0	0	0
Lotgi1|75717	0	0	0	0	0	0	0	0	0	0	0	0	0	0	0	0	0	0	0	0	0	0	0
Lotgi1|75732	11	5.36585365853659	2.19	0	0	2.93255131964809	2.05909605683105	0	3.91849529780564	0	0	0	0	0	0	0	0	0	0	5.83685976944404	3.90167772142021	0	0
Lotgi1|75744	25	10.3305785123967	2.06	0.72463768115942	4.00801603206413	3.2258064516129	2.71800679501699	0	3.44827586206897	1.90023752969121	0	0	0	0	0	2.19178082191781	0	0	0	0	2.28898426323319	0	0
Lotgi1|75769	0	0	0	0	0	0	0	0	0	0	0	0	0	0	0	0	0	0	0	0	0	0	0
Lotgi1|75779	0	0	0	0	0	0	0	0	0	0	0	0	0	0	0	0	0	0	0	0	0	0	0
Lotgi1|75793	0	0	0	0	0	0	0	0	0	0	0	0	0	0	0	0	0	0	0	0	0	0	0
Lotgi1|75797	14	6.22222222222222	2.42	1.29399585921325	0	0	0	4.4296788482835	3.07881773399015	5.08992195453003	0	0	2.67522739432852	0	0	5.87084148727984	0	0	0	0	0	0	0
Lotgi1|75806	0	0	0	0	0	0	0	0	0	0	0	0	0	0	0	0	0	0	0	0	0	0	0
Lotgi1|75877	15	6.75675675675676	2.09	0	2.67201068804275	0	6.79501698754247	0	0	0	6.00600600600601	0	0.832292967124428	0	2.8735632183908	0	1.22324159021407	1.63800163800164	0	0	0	0	0
Lotgi1|75883	0	0	0	0	0	0	0	0	0	0	0	0	0	0	0	0	0	0	0	0	0	0	0
Lotgi1|75885	13	4.7970479704797	2.18	0	0	0	3.48462409617562	0	0	1.82715147085693	0	0	0	2.53453301229249	0	8.42992623814542	0	0	0	0	0	0	9.53591862682772
Lotgi1|75886	42	19.9052132701422	2.15	0	0	0	3.23572237502022	2.21483942414175	0	8.48320325755005	0	4.71994965387036	0	0	0	1.95694716242661	0	0	0	0	0	0	0
Lotgi1|75888	13	5.03875968992248	2.02	0	0	1.24069478908189	2.61346807213172	0	0	0	0	0	0	0	3.31564986737401	0	0	0	0	7.40832201506359	0	0	9.53591862682772
Lotgi1|75918	0	0	0	0	0	0	0	0	0	0	0	0	0	0	0	0	0	0	0	0	0	0	0
Lotgi1|75951	35	15.625	1.8	10.351966873706	1.71772115659891	0.460829493087558	0	0	0	0.678656260604004	0	1.88797986154814	1.42678794364188	0.470698987997176	0	0	0	0	0	0	0	2.39592692422881	0
Lotgi1|75952	0	0	0	0	0	0	0	0	0	0	0	0	0	0	0	0	0	0	0	0	0	0	0
Lotgi1|76027	11	5.61224489795918	1.73	0	10.9309528147203	0	0	0	0	0	0	0	0	0	0	0	0	4.46727719454992	0	0	3.90167772142021	1.90585096245474	0
Lotgi1|76033	0	0	0	0	0	0	0	0	0	0	0	0	0	0	0	0	0	0	0	0	0	0	0
Lotgi1|76158	0	0	0	0	0	0	0	0	0	0	0	0	0	0	0	0	0	0	0	0	0	0	0
Lotgi1|76170	80	44.4444444444444	2.32333333333333	1.13224637681159	0	0	0	0.775193798449612	0.538793103448276	0	0	0	0.780274656679151	0.617792421746293	0	0	1.14678899082569	0	0.854700854700855	7.223113964687	2.86123032904149	0.786163522012579	0.516528925619835
Lotgi1|76217	0	0	0	0	0	0	0	0	0	0	0	0	0	0	0	0	0	0	0	0	0	0	0
Lotgi1|76249	0	0	0	0	0	0	0	0	0	0	0	0	0	0	0	0	0	0	0	0	0	0	0
Lotgi1|76251	0	0	0	0	0	0	0	0	0	0	0	0	0	0	0	0	0	0	0	0	0	0	0
Lotgi1|76257	0	0	0	0	0	0	0	0	0	0	0	0	0	0	0	0	0	0	0	0	0	0	0
Lotgi1|76263	7	3.74331550802139	1.06	0	0	2.30414746543779	0	0	0	0	0	0	0	0	0	0	2.62123197903014	0	0	13.7583123136895	0	0	0
Lotgi1|76264	7	4.26829268292683	1.06	0	2.86286859433152	0	0	0	0	0	0	0	0	0	0	0	0	0	0	13.7583123136895	2.04373594931535	0	0
Lotgi1|76267	0	0	0	0	0	0	0	0	0	0	0	0	0	0	0	0	0	0	0	0	0	0	0
Lotgi1|76282	20	11.4942528735632	2.55	0	3.0060120240481	2.41935483870968	0	0	2.1551724137931	0	0	1.10132158590308	4.36953807740325	2.47116968698517	0	0	0	0	0	0	2.14592274678112	0	0
Lotgi1|76286	7	3.86740331491713	1.06	0	0	2.30414746543779	0	0	0	0	0	0	0	0	0	0	2.62123197903014	0	0	13.7583123136895	0	0	0
Lotgi1|76329	12	7.10059171597633	2.04	0	0	1.34408602150538	0	5.16795865633075	0	0	0	0	0	0	0	0	0	0	2.84900284900285	6.68806848582129	1.19217930376729	0	0
Lotgi1|76338	12	20	2.26	0	0	0	0	2.58397932816537	0	7.91765637371338	0	0	0	0	0	0	4.58715596330275	0	0	2.67522739432852	2.38435860753457	0	0
Lotgi1|76404	0	0	0	0	0	0	0	0	0	0	0	0	0	0	0	0	0	0	0	0	0	0	0
Lotgi1|76450	0	0	0	0	0	0	0	0	0	0	0	0	0	0	0	0	0	0	0	0	0	0	0
Lotgi1|76483	21	14	2.57	0	0.95428953144384	0	0.53928706250337	0	0	0	4.29000429000429	3.14663310258024	0	0	0	0	0	0	3.25600325600326	6.1148054727509	2.04373594931535	0.998302885095338	0
Lotgi1|76502	0	0	0	0	0	0	0	0	0	0	0	0	0	0	0	0	0	0	0	0	0	0	0
Lotgi1|76521	0	0	0	0	0	0	0	0	0	0	0	0	0	0	0	0	0	0	0	0	0	0	0
Lotgi1|76546	24	12.1827411167513	2.48	0	0	0	1.8875047187618	2.58397932816537	0	0	0	0	0	4.80505216913784	0	5.70776255707763	2.29357798165138	0	1.42450142450142	0	0	0	0
Lotgi1|76553	0	0	0	0	0	0	0	0	0	0	0	0	0	0	0	0	0	0	0	0	0	0	0
Lotgi1|76581	0	0	0	0	0	0	0	0	0	0	0	0	0	0	0	0	0	0	0	0	0	0	0
Lotgi1|76584	0	0	0	0	0	0	0	0	0	0	0	0	0	0	0	0	0	0	0	0	0	0	0
Lotgi1|76658	0	0	0	0	0	0	0	0	0	0	0	0	0	0	0	0	0	0	0	0	0	0	0
Lotgi1|76680	0	0	0	0	0	0	0	0	0	0	0	0	0	0	0	0	0	0	0	0	0	0	0
Lotgi1|76710	0	0	0	0	0	0	0	0	0	0	0	0	0	0	0	0	0	0	0	0	0	0	0
Lotgi1|76757	11	16.4179104477612	2.12	1.64690382081686	0	2.93255131964809	5.14774014207763	2.81888653981677	0	0	0	0	0	0	0	4.9813200498132	0	0	0	0	0	0	0
Lotgi1|76774	0	0	0	0	0	0	0	0	0	0	0	0	0	0	0	0	0	0	0	0	0	0	0
Lotgi1|76788	0	0	0	0	0	0	0	0	0	0	0	0	0	0	0	0	0	0	0	0	0	0	0
Lotgi1|76828	32	16.580310880829	2.36	0.566123188405797	0	0	0	0	0	0	0	9.63656387665198	2.34082397003745	0	0	1.71232876712329	1.14678899082569	1.53562653562654	1.06837606837607	1.00321027287319	0	1.96540880503145	0
Lotgi1|76847	0	0	0	0	0	0	0	0	0	0	0	0	0	0	0	0	0	0	0	0	0	0	0
Lotgi1|76854	12	9.09090909090909	1.83	0	0	6.72043010752688	0	1.29198966408269	0	0	0	5.50660792951542	0	0	0	0	0	0	5.6980056980057	0	0	0	0
Lotgi1|76857	15	12.2950819672131	2.44	0	0	6.45161290322581	0	0	2.8735632183908	0	0	1.46842878120411	0	0	0	0	1.22324159021407	0	3.41880341880342	3.21027287319422	0.953743443013829	0	0
Lotgi1|76863	0	0	0	0	0	0	0	0	0	0	0	0	0	0	0	0	0	0	0	0	0	0	0
Lotgi1|76870	0	0	0	0	0	0	0	0	0	0	0	0	0	0	0	0	0	0	0	0	0	0	0
Lotgi1|76871	0	0	0	0	0	0	0	0	0	0	0	0	0	0	0	0	0	0	0	0	0	0	0
Lotgi1|76888	0	0	0	0	0	0	0	0	0	0	0	0	0	0	0	0	0	0	0	0	0	0	0
Lotgi1|76894	0	0	0	0	0	0	0	0	0	0	0	0	0	0	0	0	0	0	0	0	0	0	0
Lotgi1|76922	10	3.90625	2.05	1.81159420289855	2.00400801603206	0	0	0	0	2.37529691211401	0	0	1.24843945068664	9.88467874794069	4.31034482758621	0	0	0	0	0	0	0	0
Lotgi1|76938	0	0	0	0	0	0	0	0	0	0	0	0	0	0	0	0	0	0	0	0	0	0	0
Lotgi1|76953	0	0	0	0	0	0	0	0	0	0	0	0	0	0	0	0	0	0	0	0	0	0	0
Lotgi1|76955	0	0	0	0	0	0	0	0	0	0	0	0	0	0	0	0	0	0	0	0	0	0	0
Lotgi1|76989	0	0	0	0	0	0	0	0	0	0	0	0	0	0	0	0	0	0	0	0	0	0	0
Lotgi1|76997	0	0	0	0	0	0	0	0	0	0	0	0	0	0	0	0	0	0	0	0	0	0	0
Lotgi1|77021	0	0	0	0	0	0	0	0	0	0	0	0	0	0	0	0	0	0	0	0	0	0	0
Lotgi1|77025	0	0	0	0	0	0	0	0	0	0	0	0	0	0	0	0	0	0	0	0	0	0	0
Lotgi1|77036	0	0	0	0	0	0	0	0	0	0	0	0	0	0	0	0	0	0	0	0	0	0	0
Lotgi1|77052	0	0	0	0	0	0	0	0	0	0	0	0	0	0	0	0	0	0	0	0	0	0	0
Lotgi1|77090	0	0	0	0	0	0	0	0	0	0	0	0	0	0	0	0	0	0	0	0	0	0	0
Lotgi1|77105	0	0	0	0	0	0	0	0	0	0	0	0	0	0	0	0	0	0	0	0	0	0	0
Lotgi1|77112	0	0	0	0	0	0	0	0	0	0	0	0	0	0	0	0	0	0	0	0	0	0	0
Lotgi1|77129	0	0	0	0	0	0	0	0	0	0	0	0	0	0	0	0	0	0	0	0	0	0	0
Lotgi1|77154	0	0	0	0	0	0	0	0	0	0	0	0	0	0	0	0	0	0	0	0	0	0	0
Lotgi1|77170	0	0	0	0	0	0	0	0	0	0	0	0	0	0	0	0	0	0	0	0	0	0	0
Lotgi1|77179	0	0	0	0	0	0	0	0	0	0	0	0	0	0	0	0	0	0	0	0	0	0	0
Lotgi1|77193	0	0	0	0	0	0	0	0	0	0	0	0	0	0	0	0	0	0	0	0	0	0	0
Lotgi1|77216	0	0	0	0	0	0	0	0	0	0	0	0	0	0	0	0	0	0	0	0	0	0	0
Lotgi1|77223	0	0	0	0	0	0	0	0	0	0	0	0	0	0	0	0	0	0	0	0	0	0	0
Lotgi1|77247	13	6.73575129533679	2.07	0	0	0	0	5.96302921884317	0	7.30860588342774	0	1.69434090138936	0	3.80179951843873	0	0	1.41143260409315	0	0	0	0	0	0
Lotgi1|77269	0	0	0	0	0	0	0	0	0	0	0	0	0	0	0	0	0	0	0	0	0	0	0
Lotgi1|77324	7	4.76190476190476	1	0	0	0	0	0	0	0	0	0	0	0	0	0	0	0	9.76800976800977	9.17220820912635	0	0	0
Lotgi1|77327	0	0	0	0	0	0	0	0	0	0	0	0	0	0	0	0	0	0	0	0	0	0	0
Lotgi1|77329	0	0	0	0	0	0	0	0	0	0	0	0	0	0	0	0	0	0	0	0	0	0	0
Lotgi1|77344	0	0	0	0	0	0	0	0	0	0	0	0	0	0	0	0	0	0	0	0	0	0	0
Lotgi1|77371	0	0	0	0	0	0	0	0	0	0	0	0	0	0	0	0	0	0	0	0	0	0	0
Lotgi1|77392	0	0	0	0	0	0	0	0	0	0	0	0	0	0	0	0	0	0	0	0	0	0	0
Lotgi1|77416	0	0	0	0	0	0	0	0	0	0	0	0	0	0	0	0	0	0	0	0	0	0	0
Lotgi1|77429	0	0	0	0	0	0	0	0	0	0	0	0	0	0	0	0	0	0	0	0	0	0	0
Lotgi1|77448	0	0	0	0	0	0	0	0	0	0	0	0	0	0	0	0	0	0	0	0	0	0	0
Lotgi1|77449	0	0	0	0	0	0	0	0	0	0	0	0	0	0	0	0	0	0	0	0	0	0	0
Lotgi1|77452	17	25	2.4	1.06564364876385	0	0	3.33089068016788	0.911992704058368	0	4.19170043314238	0	0	0.73437614746273	0	0	1.6116035455278	0	0	0	0	0	0	14.5843461351483
Lotgi1|77467	0	0	0	0	0	0	0	0	0	0	0	0	0	0	0	0	0	0	0	0	0	0	0
Lotgi1|77516	0	0	0	0	0	0	0	0	0	0	0	0	0	0	0	0	0	0	0	0	0	0	0
Lotgi1|77521	0	0	0	0	0	0	0	0	0	0	0	0	0	0	0	0	0	0	0	0	0	0	0
Lotgi1|77525	25	19.0839694656489	2.33	0	0	0	0	2.48062015503876	0	0	0	1.76211453744493	1.99750312109863	1.97693574958814	0	6.57534246575343	0	0	0	0	0	0	13.2231404958678
Lotgi1|77540	0	0	0	0	0	0	0	0	0	0	0	0	0	0	0	0	0	0	0	0	0	0	0
Lotgi1|77573	0	0	0	0	0	0	0	0	0	0	0	0	0	0	0	0	0	0	0	0	0	0	0
Lotgi1|77582	10	9.9009900990099	1.94	3.6231884057971	0	0	4.53001132502831	0	0	0	0	0	0	0	12.9310344827586	0	0	0	0	0	2.86123032904149	0	0
Lotgi1|77585	0	0	0	0	0	0	0	0	0	0	0	0	0	0	0	0	0	0	0	0	0	0	0
Lotgi1|77591	0	0	0	0	0	0	0	0	0	0	0	0	0	0	0	0	0	0	0	0	0	0	0
Lotgi1|77597	0	0	0	0	0	0	0	0	0	0	0	0	0	0	0	0	0	0	0	0	0	0	0
Lotgi1|77624	0	0	0	0	0	0	0	0	0	0	0	0	0	0	0	0	0	0	0	0	0	0	0
Lotgi1|77631	0	0	0	0	0	0	0	0	0	0	0	0	0	0	0	0	0	0	0	0	0	0	0
Lotgi1|77653	0	0	0	0	0	0	0	0	0	0	0	0	0	0	0	0	0	0	0	0	0	0	0
Lotgi1|77665	0	0	0	0	0	0	0	0	0	0	0	0	0	0	0	0	0	0	0	0	0	0	0
Lotgi1|77680	0	0	0	0	0	0	0	0	0	0	0	0	0	0	0	0	0	0	0	0	0	0	0
Lotgi1|77715	0	0	0	0	0	0	0	0	0	0	0	0	0	0	0	0	0	0	0	0	0	0	0
Lotgi1|77718	0	0	0	0	0	0	0	0	0	0	0	0	0	0	0	0	0	0	0	0	0	0	0
Lotgi1|77729	14	12.1739130434783	2.39	0	0	0	3.23572237502022	1.10741971207087	0	1.69664065151001	0	0	0	0	0	0	0	0	4.88400488400488	2.29305205228159	3.06560392397302	0	0
Lotgi1|77804	0	0	0	0	0	0	0	0	0	0	0	0	0	0	0	0	0	0	0	0	0	0	0
Lotgi1|77816	0	0	0	0	0	0	0	0	0	0	0	0	0	0	0	0	0	0	0	0	0	0	0
Lotgi1|77817	0	0	0	0	0	0	0	0	0	0	0	0	0	0	0	0	0	0	0	0	0	0	0
Lotgi1|77818	0	0	0	0	0	0	0	0	0	0	0	0	0	0	0	0	0	0	0	0	0	0	0
Lotgi1|77826	0	0	0	0	0	0	0	0	0	0	0	0	0	0	0	0	0	0	0	0	0	0	0
Lotgi1|77849	0	0	0	0	0	0	0	0	0	0	0	0	0	0	0	0	0	0	0	0	0	0	0
Lotgi1|77881	25	17.3611111111111	2.5	0	0	1.29032258064516	3.62400906002265	3.10077519379845	0	0	0	5.2863436123348	0.998751560549313	0	0	0	0	0.982800982800983	0	0	0	0	3.30578512396694
Lotgi1|77899	0	0	0	0	0	0	0	0	0	0	0	0	0	0	0	0	0	0	0	0	0	0	0
Lotgi1|77902	0	0	0	0	0	0	0	0	0	0	0	0	0	0	0	0	0	0	0	0	0	0	0
Lotgi1|77934	0	0	0	0	0	0	0	0	0	0	0	0	0	0	0	0	0	0	0	0	0	0	0
Lotgi1|77937	0	0	0	0	0	0	0	0	0	0	0	0	0	0	0	0	0	0	0	0	0	0	0
Lotgi1|77951	13	8.55263157894737	2.3	0	0	0	0.871156024043906	0	0	0	0	8.4717045069468	0	1.26726650614624	0	0	0	1.89000189000189	0	3.70416100753179	3.30141961043249	0	0
Lotgi1|77976	10	8.33333333333333	1.94	5.43478260869565	4.00801603206413	0	2.26500566251416	0	0	9.50118764845606	0	0	0	0	0	0	0	0	0	0	0	0	0
Lotgi1|77996	13	10.3174603174603	2.3	1.39353400222965	0	0	4.35578012021953	3.5778175313059	0	5.4814544125708	0	0	0	1.26726650614624	0	0	0	1.89000189000189	0	0	0	0	0
Lotgi1|78007	0	0	0	0	0	0	0	0	0	0	0	0	0	0	0	0	0	0	0	0	0	0	0
Lotgi1|78012	0	0	0	0	0	0	0	0	0	0	0	0	0	0	0	0	0	0	0	0	0	0	0
Lotgi1|78039	0	0	0	0	0	0	0	0	0	0	0	0	0	0	0	0	0	0	0	0	0	0	0
Lotgi1|78051	0	0	0	0	0	0	0	0	0	0	0	0	0	0	0	0	0	0	0	0	0	0	0
Lotgi1|78054	11	8.33333333333333	1.96	3.29380764163373	0	0	0	0	0	0	0	0	3.40483486550902	0	15.6739811912226	0	0	0	0	0	3.90167772142021	0	0
Lotgi1|78080	0	0	0	0	0	0	0	0	0	0	0	0	0	0	0	0	0	0	0	0	0	0	0
Lotgi1|78082	13	11.5044247787611	2.16	0	1.54154462771697	3.72208436724566	0	0	0	0	0	0	0	0	0	0	0	0	2.62984878369494	6.17360167921966	3.30141961043249	0	0
Lotgi1|78088	14	9.85915492957746	2.33	0	1.43143429716576	0	3.23572237502022	0	0	0	0	0	1.78348492955235	5.8837373499647	0	1.95694716242661	0	0	0	0	2.04373594931535	0	0
Lotgi1|78096	0	0	0	0	0	0	0	0	0	0	0	0	0	0	0	0	0	0	0	0	0	0	0
Lotgi1|78103	0	0	0	0	0	0	0	0	0	0	0	0	0	0	0	0	0	0	0	0	0	0	0
Lotgi1|78111	0	0	0	0	0	0	0	0	0	0	0	0	0	0	0	0	0	0	0	0	0	0	0
Lotgi1|78124	0	0	0	0	0	0	0	0	0	0	0	0	0	0	0	0	0	0	0	0	0	0	0
Lotgi1|78129	0	0	0	0	0	0	0	0	0	0	0	0	0	0	0	0	0	0	0	0	0	0	0
Lotgi1|78192	0	0	0	0	0	0	0	0	0	0	0	0	0	0	0	0	0	0	0	0	0	0	0
Lotgi1|78207	0	0	0	0	0	0	0	0	0	0	0	0	0	0	0	0	0	0	0	0	0	0	0
Lotgi1|78223	0	0	0	0	0	0	0	0	0	0	0	0	0	0	0	0	0	0	0	0	0	0	0
Lotgi1|78231	22	21.1538461538462	2.51	4.94071146245059	1.82182546912006	2.19941348973607	0	0	0	0	0	4.0048057669203	0	0	0	0	0	0	0	2.91842988472202	0	3.81170192490947	0
Lotgi1|78255	0	0	0	0	0	0	0	0	0	0	0	0	0	0	0	0	0	0	0	0	0	0	0
Lotgi1|78289	13	10.077519379845	2.07	0	0	0	0.871156024043906	3.5778175313059	0	0	0	0	0	0	0	0	2.82286520818631	0	0	0	6.60283922086497	3.22528624415417	0
Lotgi1|78291	0	0	0	0	0	0	0	0	0	0	0	0	0	0	0	0	0	0	0	0	0	0	0
Lotgi1|78305	0	0	0	0	0	0	0	0	0	0	0	0	0	0	0	0	0	0	0	0	0	0	0
Lotgi1|78339	0	0	0	0	0	0	0	0	0	0	0	0	0	0	0	0	0	0	0	0	0	0	0
Lotgi1|78353	0	0	0	0	0	0	0	0	0	0	0	0	0	0	0	0	0	0	0	0	0	0	0
Lotgi1|78386	0	0	0	0	0	0	0	0	0	0	0	0	0	0	0	0	0	0	0	0	0	0	0
Lotgi1|78426	0	0	0	0	0	0	0	0	0	0	0	0	0	0	0	0	0	0	0	0	0	0	0
Lotgi1|78432	0	0	0	0	0	0	0	0	0	0	0	0	0	0	0	0	0	0	0	0	0	0	0
Lotgi1|78434	0	0	0	0	0	0	0	0	0	0	0	0	0	0	0	0	0	0	0	0	0	0	0
Lotgi1|78446	0	0	0	0	0	0	0	0	0	0	0	0	0	0	0	0	0	0	0	0	0	0	0
Lotgi1|78457	0	0	0	0	0	0	0	0	0	0	0	0	0	0	0	0	0	0	0	0	0	0	0
Lotgi1|78510	0	0	0	0	0	0	0	0	0	0	0	0	0	0	0	0	0	0	0	0	0	0	0
Lotgi1|78529	0	0	0	0	0	0	0	0	0	0	0	0	0	0	0	0	0	0	0	0	0	0	0
Lotgi1|78588	0	0	0	0	0	0	0	0	0	0	0	0	0	0	0	0	0	0	0	0	0	0	0
Lotgi1|78612	0	0	0	0	0	0	0	0	0	0	0	0	0	0	0	0	0	0	0	0	0	0	0
Lotgi1|78614	0	0	0	0	0	0	0	0	0	0	0	0	0	0	0	0	0	0	0	0	0	0	0
Lotgi1|78635	0	0	0	0	0	0	0	0	0	0	0	0	0	0	0	0	0	0	0	0	0	0	0
Lotgi1|78682	0	0	0	0	0	0	0	0	0	0	0	0	0	0	0	0	0	0	0	0	0	0	0
Lotgi1|78691	0	0	0	0	0	0	0	0	0	0	0	0	0	0	0	0	0	0	0	0	0	0	0
Lotgi1|78698	0	0	0	0	0	0	0	0	0	0	0	0	0	0	0	0	0	0	0	0	0	0	0
Lotgi1|78711	0	0	0	0	0	0	0	0	0	0	0	0	0	0	0	0	0	0	0	0	0	0	0
Lotgi1|78799	0	0	0	0	0	0	0	0	0	0	0	0	0	0	0	0	0	0	0	0	0	0	0
Lotgi1|78808	0	0	0	0	0	0	0	0	0	0	0	0	0	0	0	0	0	0	0	0	0	0	0
Lotgi1|78816	0	0	0	0	0	0	0	0	0	0	0	0	0	0	0	0	0	0	0	0	0	0	0
Lotgi1|78850	0	0	0	0	0	0	0	0	0	0	0	0	0	0	0	0	0	0	0	0	0	0	0
Lotgi1|78867	0	0	0	0	0	0	0	0	0	0	0	0	0	0	0	0	0	0	0	0	0	0	0
Lotgi1|78873	0	0	0	0	0	0	0	0	0	0	0	0	0	0	0	0	0	0	0	0	0	0	0
Lotgi1|78907	0	0	0	0	0	0	0	0	0	0	0	0	0	0	0	0	0	0	0	0	0	0	0
Lotgi1|78912	0	0	0	0	0	0	0	0	0	0	0	0	0	0	0	0	0	0	0	0	0	0	0
Lotgi1|78920	0	0	0	0	0	0	0	0	0	0	0	0	0	0	0	0	0	0	0	0	0	0	0
Lotgi1|78925	0	0	0	0	0	0	0	0	0	0	0	0	0	0	0	0	0	0	0	0	0	0	0
Lotgi1|78934	0	0	0	0	0	0	0	0	0	0	0	0	0	0	0	0	0	0	0	0	0	0	0
Lotgi1|78943	0	0	0	0	0	0	0	0	0	0	0	0	0	0	0	0	0	0	0	0	0	0	0
Lotgi1|78945	11	7.80141843971631	2.19	6.58761528326746	0	2.93255131964809	0	0	0	0	0	0	3.40483486550902	0	3.91849529780564	0	0	0	0	0	2.60111848094681	0	0
Lotgi1|78964	22	16.793893129771	2.105	2.4703557312253	0	0.733137829912023	1.54432204262329	2.81888653981677	0	0	0	0	2.83736238792419	1.49767859817283	0	0	0.834028356964137	0	0	0	3.25139810118351	0	0
Lotgi1|78989	0	0	0	0	0	0	0	0	0	0	0	0	0	0	0	0	0	0	0	0	0	0	0
Lotgi1|79004	0	0	0	0	0	0	0	0	0	0	0	0	0	0	0	0	0	0	0	0	0	0	0
Lotgi1|79079	0	0	0	0	0	0	0	0	0	0	0	0	0	0	0	0	0	0	0	0	0	0	0
Lotgi1|79081	0	0	0	0	0	0	0	0	0	0	0	0	0	0	0	0	0	0	0	0	0	0	0
Lotgi1|79090	0	0	0	0	0	0	0	0	0	0	0	0	0	0	0	0	0	0	0	0	0	0	0
Lotgi1|79113	0	0	0	0	0	0	0	0	0	0	0	0	0	0	0	0	0	0	0	0	0	0	0
Lotgi1|79115	0	0	0	0	0	0	0	0	0	0	0	0	0	0	0	0	0	0	0	0	0	0	0
Lotgi1|79121	0	0	0	0	0	0	0	0	0	0	0	0	0	0	0	0	0	0	0	0	0	0	0
Lotgi1|79128	0	0	0	0	0	0	0	0	0	0	0	0	0	0	0	0	0	0	0	0	0	0	0
Lotgi1|79149	0	0	0	0	0	0	0	0	0	0	0	0	0	0	0	0	0	0	0	0	0	0	0
Lotgi1|79151	0	0	0	0	0	0	0	0	0	0	0	0	0	0	0	0	0	0	0	0	0	0	0
Lotgi1|79168	0	0	0	0	0	0	0	0	0	0	0	0	0	0	0	0	0	0	0	0	0	0	0
Lotgi1|79182	0	0	0	0	0	0	0	0	0	0	0	0	0	0	0	0	0	0	0	0	0	0	0
Lotgi1|79200	0	0	0	0	0	0	0	0	0	0	0	0	0	0	0	0	0	0	0	0	0	0	0
Lotgi1|79214	0	0	0	0	0	0	0	0	0	0	0	0	0	0	0	0	0	0	0	0	0	0	0
Lotgi1|79245	18	14.7540983606557	2.37	0	0	0	1.25833647917453	1.72265288544358	0	0	0	0	4.85504230822583	3.66099212886692	0	0	2.03873598369011	2.73000273000273	0	0	0	0	0
Lotgi1|79274	6	5.26315789473684	0.99	0	0	10.752688172043	0	0	0	0	0	0	6.24219725343321	0	0	0	0	0	0	0	0	0	0
Lotgi1|79308	0	0	0	0	0	0	0	0	0	0	0	0	0	0	0	0	0	0	0	0	0	0	0
Lotgi1|79321	0	0	0	0	0	0	0	0	0	0	0	0	0	0	0	0	0	0	0	0	0	0	0
Lotgi1|79340	0	0	0	0	0	0	0	0	0	0	0	0	0	0	0	0	0	0	0	0	0	0	0
Lotgi1|79355	0	0	0	0	0	0	0	0	0	0	0	0	0	0	0	0	0	0	0	0	0	0	0
Lotgi1|79356	0	0	0	0	0	0	0	0	0	0	0	0	0	0	0	0	0	0	0	0	0	0	0
Lotgi1|79360	0	0	0	0	0	0	0	0	0	0	0	0	0	0	0	0	0	0	0	0	0	0	0
Lotgi1|79390	0	0	0	0	0	0	0	0	0	0	0	0	0	0	0	0	0	0	0	0	0	0	0
Lotgi1|79393	0	0	0	0	0	0	0	0	0	0	0	0	0	0	0	0	0	0	0	0	0	0	0
Lotgi1|79406	0	0	0	0	0	0	0	0	0	0	0	0	0	0	0	0	0	0	0	0	0	0	0
Lotgi1|79422	16	13.6752136752137	2.5	0	3.75751503006012	2.01612903225806	0	0	0	0	0	0	0	0	2.69396551724138	0	1.14678899082569	0	1.06837606837607	0	2.68240343347639	7.86163522012579	0
Lotgi1|79448	0	0	0	0	0	0	0	0	0	0	0	0	0	0	0	0	0	0	0	0	0	0	0
Lotgi1|79457	0	0	0	0	0	0	0	0	0	0	0	0	0	0	0	0	0	0	0	0	0	0	0
Lotgi1|79466	0	0	0	0	0	0	0	0	0	0	0	0	0	0	0	0	0	0	0	0	0	0	0
Lotgi1|79467	0	0	0	0	0	0	0	0	0	0	0	0	0	0	0	0	0	0	0	0	0	0	0
Lotgi1|79473	18	17.1428571428571	2.58	2.01288244766506	4.45335114673792	1.7921146953405	4.40417767711086	0	0	1.3196093956189	0	0	0.69357747260369	0	0	0	0	1.36500136500136	0.949667616334283	0	0	0	0
Lotgi1|79484	0	0	0	0	0	0	0	0	0	0	0	0	0	0	0	0	0	0	0	0	0	0	0
Lotgi1|79485	0	0	0	0	0	0	0	0	0	0	0	0	0	0	0	0	0	0	0	0	0	0	0
Lotgi1|79488	0	0	0	0	0	0	0	0	0	0	0	0	0	0	0	0	0	0	0	0	0	0	0
Lotgi1|79491	0	0	0	0	0	0	0	0	0	0	0	0	0	0	0	0	0	0	0	0	0	0	0
Lotgi1|79495	0	0	0	0	0	0	0	0	0	0	0	0	0	0	0	0	0	0	0	0	0	0	0
Lotgi1|79497	0	0	0	0	0	0	0	0	0	0	0	0	0	0	0	0	0	0	0	0	0	0	0
Lotgi1|79517	0	0	0	0	0	0	0	0	0	0	0	0	0	0	0	0	0	0	0	0	0	0	0
Lotgi1|79539	0	0	0	0	0	0	0	0	0	0	0	0	0	0	0	0	0	0	0	0	0	0	0
Lotgi1|79555	0	0	0	0	0	0	0	0	0	0	0	0	0	0	0	0	0	0	0	0	0	0	0
Lotgi1|79556	0	0	0	0	0	0	0	0	0	0	0	0	0	0	0	0	0	0	0	0	0	0	0
Lotgi1|79558	0	0	0	0	0	0	0	0	0	0	0	0	0	0	0	0	0	0	0	0	0	0	0
Lotgi1|79581	0	0	0	0	0	0	0	0	0	0	0	0	0	0	0	0	0	0	0	0	0	0	0
Lotgi1|79624	0	0	0	0	0	0	0	0	0	0	0	0	0	0	0	0	0	0	0	0	0	0	0
Lotgi1|79663	0	0	0	0	0	0	0	0	0	0	0	0	0	0	0	0	0	0	0	0	0	0	0
Lotgi1|79690	0	0	0	0	0	0	0	0	0	0	0	0	0	0	0	0	0	0	0	0	0	0	0
Lotgi1|79694	13	15.2941176470588	2.41	0	3.08308925543394	2.48138957816377	0	0	0	0	0	0	1.92067607797945	0	0	0	2.82286520818631	0	0	1.23472033584393	0	8.06321561038542	0
Lotgi1|79695	0	0	0	0	0	0	0	0	0	0	0	0	0	0	0	0	0	0	0	0	0	0	0
Lotgi1|79697	8	9.52380952380952	1.44	0	0	0	0	0	0	0	0	0	0	0	0	0	4.58715596330275	0	0	4.01284109149278	0	13.1027253668763	0
Lotgi1|79703	0	0	0	0	0	0	0	0	0	0	0	0	0	0	0	0	0	0	0	0	0	0	0
Lotgi1|79724	0	0	0	0	0	0	0	0	0	0	0	0	0	0	0	0	0	0	0	0	0	0	0
Lotgi1|79758	0	0	0	0	0	0	0	0	0	0	0	0	0	0	0	0	0	0	0	0	0	0	0
Lotgi1|79762	0	0	0	0	0	0	0	0	0	0	0	0	0	0	0	0	0	0	0	0	0	0	0
Lotgi1|79766	0	0	0	0	0	0	0	0	0	0	0	0	0	0	0	0	0	0	0	0	0	0	0
Lotgi1|79767	0	0	0	0	0	0	0	0	0	0	0	0	0	0	0	0	0	0	0	0	0	0	0
Lotgi1|79770	10	10.1010101010101	1.1	0	4.00801603206413	0	0	0	0	0	0	0	0	0	0	0	0	2.45700245700246	0	0	0	16.7714884696017	0
Lotgi1|79779	0	0	0	0	0	0	0	0	0	0	0	0	0	0	0	0	0	0	0	0	0	0	0
Lotgi1|79781	13	12.8712871287129	2.4	1.39353400222965	1.54154462771697	1.24069478908189	0	0	0	1.82715147085693	0	0	0	0	0	0	0	1.89000189000189	1.31492439184747	0	1.1004732034775	11.2885018545396	0
Lotgi1|79782	0	0	0	0	0	0	0	0	0	0	0	0	0	0	0	0	0	0	0	0	0	0	0
Lotgi1|79786	0	0	0	0	0	0	0	0	0	0	0	0	0	0	0	0	0	0	0	0	0	0	0
Lotgi1|79789	0	0	0	0	0	0	0	0	0	0	0	0	0	0	0	0	0	0	0	0	0	0	0
Lotgi1|79887	0	0	0	0	0	0	0	0	0	0	0	0	0	0	0	0	0	0	0	0	0	0	0
Lotgi1|79888	0	0	0	0	0	0	0	0	0	0	0	0	0	0	0	0	0	0	0	0	0	0	0
Lotgi1|79942	0	0	0	0	0	0	0	0	0	0	0	0	0	0	0	0	0	0	0	0	0	0	0
Lotgi1|79964	0	0	0	0	0	0	0	0	0	0	0	0	0	0	0	0	0	0	0	0	0	0	0
Lotgi1|80008	0	0	0	0	0	0	0	0	0	0	0	0	0	0	0	0	0	0	0	0	0	0	0
Lotgi1|80011	0	0	0	0	0	0	0	0	0	0	0	0	0	0	0	0	0	0	0	0	0	0	0
Lotgi1|80017	0	0	0	0	0	0	0	0	0	0	0	0	0	0	0	0	0	0	0	0	0	0	0
Lotgi1|80034	0	0	0	0	0	0	0	0	0	0	0	0	0	0	0	0	0	0	0	0	0	0	0
Lotgi1|80064	0	0	0	0	0	0	0	0	0	0	0	0	0	0	0	0	0	0	0	0	0	0	0
Lotgi1|80069	0	0	0	0	0	0	0	0	0	0	0	0	0	0	0	0	0	0	0	0	0	0	0
Lotgi1|80070	0	0	0	0	0	0	0	0	0	0	0	0	0	0	0	0	0	0	0	0	0	0	0
Lotgi1|80083	0	0	0	0	0	0	0	0	0	0	0	0	0	0	0	0	0	0	0	0	0	0	0
Lotgi1|80104	0	0	0	0	0	0	0	0	0	0	0	0	0	0	0	0	0	0	0	0	0	0	0
Lotgi1|80119	0	0	0	0	0	0	0	0	0	0	0	0	0	0	0	0	0	0	0	0	0	0	0
Lotgi1|80161	0	0	0	0	0	0	0	0	0	0	0	0	0	0	0	0	0	0	0	0	0	0	0
Lotgi1|80178	0	0	0	0	0	0	0	0	0	0	0	0	0	0	0	0	0	0	0	0	0	0	0
Lotgi1|80190	0	0	0	0	0	0	0	0	0	0	0	0	0	0	0	0	0	0	0	0	0	0	0
Lotgi1|80193	0	0	0	0	0	0	0	0	0	0	0	0	0	0	0	0	0	0	0	0	0	0	0
Lotgi1|80212	0	0	0	0	0	0	0	0	0	0	0	0	0	0	0	0	0	0	0	0	0	0	0
Lotgi1|80233	0	0	0	0	0	0	0	0	0	0	0	0	0	0	0	0	0	0	0	0	0	0	0
Lotgi1|80237	0	0	0	0	0	0	0	0	0	0	0	0	0	0	0	0	0	0	0	0	0	0	0
Lotgi1|80254	0	0	0	0	0	0	0	0	0	0	0	0	0	0	0	0	0	0	0	0	0	0	0
Lotgi1|80256	12	15	1.99	0	1.67000668002672	0	0	0	0	0	0	0	0	0	0	0	4.58715596330275	0	2.84900284900285	1.33761369716426	0	10.482180293501	0
Lotgi1|80288	0	0	0	0	0	0	0	0	0	0	0	0	0	0	0	0	0	0	0	0	0	0	0
Lotgi1|80355	0	0	0	0	0	0	0	0	0	0	0	0	0	0	0	0	0	0	0	0	0	0	0
Lotgi1|80367	0	0	0	0	0	0	0	0	0	0	0	0	0	0	0	0	0	0	0	0	0	0	0
Lotgi1|80373	0	0	0	0	0	0	0	0	0	0	0	0	0	0	0	0	0	0	0	0	0	0	0
Lotgi1|80376	0	0	0	0	0	0	0	0	0	0	0	0	0	0	0	0	0	0	0	0	0	0	0
Lotgi1|80390	0	0	0	0	0	0	0	0	0	0	0	0	0	0	0	0	0	0	0	0	0	0	0
Lotgi1|80399	0	0	0	0	0	0	0	0	0	0	0	0	0	0	0	0	0	0	0	0	0	0	0
Lotgi1|80411	0	0	0	0	0	0	0	0	0	0	0	0	0	0	0	0	0	0	0	0	0	0	0
Lotgi1|80438	0	0	0	0	0	0	0	0	0	0	0	0	0	0	0	0	0	0	0	0	0	0	0
Lotgi1|80455	0	0	0	0	0	0	0	0	0	0	0	0	0	0	0	0	0	0	0	0	0	0	0
Lotgi1|80456	0	0	0	0	0	0	0	0	0	0	0	0	0	0	0	0	0	0	0	0	0	0	0
Lotgi1|80461	0	0	0	0	0	0	0	0	0	0	0	0	0	0	0	0	0	0	0	0	0	0	0
Lotgi1|80483	0	0	0	0	0	0	0	0	0	0	0	0	0	0	0	0	0	0	0	0	0	0	0
Lotgi1|80486	0	0	0	0	0	0	0	0	0	0	0	0	0	0	0	0	0	0	0	0	0	0	0
Lotgi1|80489	11	17.4603174603175	2.13	0	0	0	3.08864408524658	1.40944326990839	0	0	0	0	0	0	0	0	0	8.93455438909984	0	1.45921494236101	0	5.71755288736421	0
Lotgi1|80492	0	0	0	0	0	0	0	0	0	0	0	0	0	0	0	0	0	0	0	0	0	0	0
Lotgi1|80509	0	0	0	0	0	0	0	0	0	0	0	0	0	0	0	0	0	0	0	0	0	0	0
Lotgi1|80522	0	0	0	0	0	0	0	0	0	0	0	0	0	0	0	0	0	0	0	0	0	0	0
Lotgi1|80535	0	0	0	0	0	0	0	0	0	0	0	0	0	0	0	0	0	0	0	0	0	0	0
Lotgi1|80543	0	0	0	0	0	0	0	0	0	0	0	0	0	0	0	0	0	0	0	0	0	0	0
Lotgi1|80558	0	0	0	0	0	0	0	0	0	0	0	0	0	0	0	0	0	0	0	0	0	0	0
Lotgi1|80560	0	0	0	0	0	0	0	0	0	0	0	0	0	0	0	0	0	0	0	0	0	0	0
Lotgi1|80571	0	0	0	0	0	0	0	0	0	0	0	0	0	0	0	0	0	0	0	0	0	0	0
Lotgi1|80572	0	0	0	0	0	0	0	0	0	0	0	0	0	0	0	0	0	0	0	0	0	0	0
Lotgi1|80575	0	0	0	0	0	0	0	0	0	0	0	0	0	0	0	0	0	0	0	0	0	0	0
Lotgi1|80576	0	0	0	0	0	0	0	0	0	0	0	0	0	0	0	0	0	0	0	0	0	0	0
Lotgi1|80580	0	0	0	0	0	0	0	0	0	0	0	0	0	0	0	0	0	0	0	0	0	0	0
Lotgi1|80581	0	0	0	0	0	0	0	0	0	0	0	0	0	0	0	0	0	0	0	0	0	0	0
Lotgi1|80595	0	0	0	0	0	0	0	0	0	0	0	0	0	0	0	0	0	0	0	0	0	0	0
Lotgi1|80598	38	14.2857142857143	2.425	0	0	0	0.596054121714252	2.85597715218278	4.53720508166969	5.62570321290161	0	0	0	0	0	0	5.79430226943506	3.23289796974007	0	0	0.37647767487388	0	0
Lotgi1|80701	0	0	0	0	0	0	0	0	0	0	0	0	0	0	0	0	0	0	0	0	0	0	0
Lotgi1|80706	0	0	0	0	0	0	0	0	0	0	0	0	0	0	0	0	0	0	0	0	0	0	0
Lotgi1|80749	0	0	0	0	0	0	0	0	0	0	0	0	0	0	0	0	0	0	0	0	0	0	0
Lotgi1|80774	13	20.9677419354839	2.18	0	0	0	3.48462409617562	4.77042337507454	0	5.4814544125708	0	0	0	1.26726650614624	0	4.21496311907271	0	0	0	0	0	0	0
Lotgi1|80794	0	0	0	0	0	0	0	0	0	0	0	0	0	0	0	0	0	0	0	0	0	0	0
Lotgi1|80852	0	0	0	0	0	0	0	0	0	0	0	0	0	0	0	0	0	0	0	0	0	0	0
Lotgi1|80916	0	0	0	0	0	0	0	0	0	0	0	0	0	0	0	0	0	0	0	0	0	0	0
Lotgi1|80920	63	29.1666666666667	2.41	0	0	0	3.5952470833558	2.70702596283992	0	0	0	0	2.17981491389731	2.09199550220967	2.73672687465791	5.21852576647097	0	0	0	0	0	0	0
Lotgi1|80921	0	0	0	0	0	0	0	0	0	0	0	0	0	0	0	0	0	0	0	0	0	0	0
Lotgi1|80925	11	12.2222222222222	2.12	0	3.64365093824012	0	2.05909605683105	0	0	0	0	0	5.67472477584837	0	0	0	0	0	0	1.45921494236101	0	3.81170192490947	0
Lotgi1|80943	0	0	0	0	0	0	0	0	0	0	0	0	0	0	0	0	0	0	0	0	0	0	0
Lotgi1|80953	0	0	0	0	0	0	0	0	0	0	0	0	0	0	0	0	0	0	0	0	0	0	0
Lotgi1|80976	0	0	0	0	0	0	0	0	0	0	0	0	0	0	0	0	0	0	0	0	0	0	0
Lotgi1|80997	0	0	0	0	0	0	0	0	0	0	0	0	0	0	0	0	0	0	0	0	0	0	0
Lotgi1|81012	0	0	0	0	0	0	0	0	0	0	0	0	0	0	0	0	0	0	0	0	0	0	0
Lotgi1|81020	0	0	0	0	0	0	0	0	0	0	0	0	0	0	0	0	0	0	0	0	0	0	0
Lotgi1|81043	0	0	0	0	0	0	0	0	0	0	0	0	0	0	0	0	0	0	0	0	0	0	0
Lotgi1|81046	0	0	0	0	0	0	0	0	0	0	0	0	0	0	0	0	0	0	0	0	0	0	0
Lotgi1|81063	0	0	0	0	0	0	0	0	0	0	0	0	0	0	0	0	0	0	0	0	0	0	0
Lotgi1|81072	0	0	0	0	0	0	0	0	0	0	0	0	0	0	0	0	0	0	0	0	0	0	0
Lotgi1|81086	0	0	0	0	0	0	0	0	0	0	0	0	0	0	0	0	0	0	0	0	0	0	0
Lotgi1|81109	25	22.3214285714286	1.97	0.72463768115942	0	3.2258064516129	4.53001132502831	1.86046511627907	0	1.90023752969121	0	0	0	0	0	0	0	0	0	0	1.1444921316166	3.35429769392034	0
Lotgi1|81155	0	0	0	0	0	0	0	0	0	0	0	0	0	0	0	0	0	0	0	0	0	0	0
Lotgi1|81234	49	2.52447192168985	2.0975	2.21827861579414	1.22694368328494	0	0.693369080361476	0	0	1.45426341558001	0	1.79807605861728	0	1.00864068856538	0	4.47302208554655	1.49784684516008	0.501429072857644	1.74428745857317	1.31031545844662	1.45981139236811	0.855688187224575	1.68662506324844
Lotgi1|81355	42	4.19161676646707	2.25666666666667	0.431331953071083	0	0	0	0.369139904023625	0	1.13109376767334	0	2.09775540172016	1.78348492955235	0.392249156664313	2.05254515599343	0	2.18435998252512	5.26500526500526	0	0.764350684093862	2.38435860753457	0	4.91932310114128
Lotgi1|81378	0	0	0	0	0	0	0	0	0	0	0	0	0	0	0	0	0	0	0	0	0	0	0
Lotgi1|81462	11	1.19305856832972	1.46	3.29380764163373	0	5.86510263929619	6.17728817049315	0	0	0	0	0	0	0	0	0	0	0	0	0	0	0	0
Lotgi1|81473	27	4.37601296596434	2.005	0	0	1.7921146953405	1.25833647917453	0	0	0	3.33667000333667	0	5.08623479909372	3.05082677405577	0	1.01471334348047	2.03873598369011	1.82000182000182	0	0	0	0	0
Lotgi1|81503	0	0	0	0	0	0	0	0	0	0	0	0	0	0	0	0	0	0	0	0	0	0	0
Lotgi1|81505	13	4.39189189189189	2.3	0	0	1.24069478908189	0	1.19260584376863	0	0	0	0	2.88101411696917	6.33633253073121	0	0	0	0	0	0	3.30141961043249	0	3.17863954227591
Lotgi1|81536	46	12.1372031662269	2.37	6.30119722747322	0.43565391652871	0	0	1.01112234580384	0.937031484257871	0	0	0	2.71399880584053	0.358140534345677	9.37031484257871	3.57355568790947	0	0	0	0	0.311003296634944	0	0
Lotgi1|81703	11	3.7037037037037	1.96	0	1.82182546912006	8.79765395894428	2.05909605683105	1.40944326990839	0	0	0	0	2.26988991033935	0	0	0	0	0	0	0	0	0	0
Lotgi1|81744	21	3.90334572490706	1.895	2.5879917184265	4.7714476572192	0	2.69643531251685	2.21483942414175	4.10509031198686	2.26218753534668	0	0	0.594494976517448	1.56899662665725	0	0	0	0	0	0	0	0	0
Lotgi1|81753	0	0	0	0	0	0	0	0	0	0	0	0	0	0	0	0	0	0	0	0	0	0	0
Lotgi1|81772	49	8.3617747440273	1.8575	1.47885241052943	0.408981227761646	0	3.23572237502022	3.796867584243	0.879662209711471	3.87803577488002	0	2.69711408792592	0	0.336213562855126	3.51864883884588	0.559127760693318	0	0	0	0.327578864611655	0	0	0
Lotgi1|81796	20	4.00801603206413	2.52	0	0	1.61290322580645	0	0	0	1.18764845605701	0	1.10132158590308	0	0	0	0	0	2.45700245700246	0.854700854700855	0.802568218298555	7.15307582260372	1.0482180293501	4.13223140495868
Lotgi1|81959	0	0	0	0	0	0	0	0	0	0	0	0	0	0	0	0	0	0	0	0	0	0	0
Lotgi1|81964	23	3.82695507487521	2.165	0.787649653434152	5.22784699834452	0	0.984785070658329	1.34816312773846	3.74812593703148	0	0	0.957670944263551	0.542799761168105	0	0	0	0.797766254487435	0	0	0.697885407216135	1.24401318653978	0	10.7797340998922
Lotgi1|81966	9	2.20588235294118	1.77	0	0	1.7921146953405	1.25833647917453	0	0	0	0	0	0	0	0	3.0441400304414	2.03873598369011	0	0	0	9.53743443013829	0	0
Lotgi1|81969	8	1.78173719376392	1.58	0	0	0	0	0	0	0	0	0	4.68164794007491	0	0	0	0	0	0	0	5.36480686695279	0	15.495867768595
Lotgi1|81977	13	3.7463976945245	2.41	2.78706800445931	0	0	1.74231204808781	2.38521168753727	0	0	0	0	0.960338038989724	0	0	0	0	0	6.57462195923734	0	0	3.22528624415417	0
Lotgi1|82008	20	5.26315789473684	1.82	0	0	6.45161290322581	0	0	4.31034482758621	0	0	0	2.49687890137328	0	0	0	0	0	0	0	0	8.38574423480084	0
Lotgi1|82027	25	3.37381916329285	2.25	0	0	5.80645161290323	0.453001132502831	1.24031007751938	0	0	0	1.76211453744493	2.99625468164794	0	0	0	2.20183486238532	0	1.36752136752137	1.28410914927769	0	0	0
Lotgi1|82054	62	12.2047244094488	2.12	2.04534829359514	0.32322709936001	0.520291363163371	2.19194096372338	0.750187546886722	0	0	0	0	1.81225081551287	0.265717170643567	0	0	0.591891092039065	3.17032575097091	0.275709953129308	3.88339460467043	0.461488762748627	1.35253939270981	0
Lotgi1|82061	30	4.739336492891	2.48	0	1.33600534402138	0	1.51000377500944	1.03359173126615	1.4367816091954	0	0	0	0	0	0	2.73972602739726	1.22324159021407	0.819000819000819	1.13960113960114	2.14018191546281	5.24558893657606	0	0
Lotgi1|82091	18	18.1818181818182	2.65	0	0	0	1.25833647917453	6.02928509905254	0	1.3196093956189	0	2.44738130200685	1.38715494520738	0	0	1.5220700152207	0	1.36500136500136	0	0	0	0	6.8870523415978
Lotgi1|82092	12	3.18302387267904	1.82	0	1.67000668002672	0	0	0	3.59195402298851	0	0	0	0	4.11861614497529	0	0	0	2.04750204750205	0	0	8.34525512637101	0	0
Lotgi1|82132	12	2.55863539445629	2.2	0	0	0	1.8875047187618	0	0	0	0	11.0132158590308	0	2.74574409665019	0	0	0	2.04750204750205	1.42450142450142	0	1.19217930376729	0	0
Lotgi1|82148	9	2.33766233766234	1.97	0	0	0	3.77500943752359	0	0	0	0	7.34214390602056	2.77430989041476	0	0	0	0	0	0	0	3.1791448100461	0	0
Lotgi1|82209	0	0	0	0	0	0	0	0	0	0	0	0	0	0	0	0	0	0	0	0	0	0	0
Lotgi1|82249	0	0	0	0	0	0	0	0	0	0	0	0	0	0	0	0	0	0	0	0	0	0	0
Lotgi1|82259	12	2.7906976744186	2.16	1.50966183574879	6.68002672010688	0	1.8875047187618	0	0	0	0	0	0	0	0	4.5662100456621	0	0	5.6980056980057	0	0	0	0
Lotgi1|82265	25	7.8125	2.005	2.17391304347826	0	1.93548387096774	0	0	0	0	0	0	0.998751560549313	0	0	0	5.13761467889908	0	1.36752136752137	0	4.57796852646638	0	3.30578512396694
Lotgi1|82271	31	4.51237263464338	2.36	1.16877045348294	0	0.520291363163371	3.65323493953896	0	0	0	0	0	1.61088961378922	0	0	0	2.95945546019532	3.17032575097091	0	1.55335784186817	1.84595505099451	0	0
Lotgi1|82286	325	99.0853658536585	2.37	0.167224080267559	0	0	1.04538722885269	0.954084675014908	0	0	0	0	1.3828867761452	0.506906602458497	0	0	0.0564573041637262	0	0	0	0	1.22560877277858	0.127145581691036
Lotgi1|82338	15	3.65853658536585	1.97	1.20772946859903	4.00801603206413	0	0	0	0	0	0	0	0	0	0	0	0	0	1.13960113960114	4.28036383092563	6.6762041010968	0	0
Lotgi1|82434	0	0	0	0	0	0	0	0	0	0	0	0	0	0	0	0	0	0	0	0	0	0	0
Lotgi1|82519	0	0	0	0	0	0	0	0	0	0	0	0	0	0	0	0	0	0	0	0	0	0	0
Lotgi1|82528	12	2.37154150197628	2.2	0	1.67000668002672	2.68817204301075	0.943752359380898	0	0	0	7.50750750750751	0	0	0	0	0	9.1743119266055	0	0	0	2.38435860753457	0	0
Lotgi1|82568	0	0	0	0	0	0	0	0	0	0	0	0	0	0	0	0	0	0	0	0	0	0	0
Lotgi1|82572	12	5.45454545454545	2.2	4.52898550724638	5.01002004008016	0	1.8875047187618	0	0	0	0	0	0	5.49148819330038	3.59195402298851	0	0	0	0	0	0	0	0
Lotgi1|82591	0	0	0	0	0	0	0	0	0	0	0	0	0	0	0	0	0	0	0	0	0	0	0
Lotgi1|82647	0	0	0	0	0	0	0	0	0	0	0	0	0	0	0	0	0	0	0	0	0	0	0
Lotgi1|82720	0	0	0	0	0	0	0	0	0	0	0	0	0	0	0	0	0	0	0	0	0	0	0
Lotgi1|82778	29	7.16049382716049	2.425	1.24937531234383	0.691037246907608	0.556173526140156	3.12414574139884	5.88078053996258	0	0	0	0	0.860992724611477	0.568084985513833	2.97265160523187	1.88946622579121	0	0	0	0	0	0	1.42490738102023
Lotgi1|82813	0	0	0	0	0	0	0	0	0	0	0	0	0	0	0	0	0	0	0	0	0	0	0
Lotgi1|82815	0	0	0	0	0	0	0	0	0	0	0	0	0	0	0	0	0	0	0	0	0	0	0
Lotgi1|82870	0	0	0	0	0	0	0	0	0	0	0	0	0	0	0	0	0	0	0	0	0	0	0
Lotgi1|82889	0	0	0	0	0	0	0	0	0	0	0	0	0	0	0	0	0	0	0	0	0	0	0
Lotgi1|82922	0	0	0	0	0	0	0	0	0	0	0	0	0	0	0	0	0	0	0	0	0	0	0
Lotgi1|82929	0	0	0	0	0	0	0	0	0	0	0	0	0	0	0	0	0	0	0	0	0	0	0
Lotgi1|82970	0	0	0	0	0	0	0	0	0	0	0	0	0	0	0	0	0	0	0	0	0	0	0
Lotgi1|82984	43	11.1688311688312	2.32333333333333	1.2639029322548	0.93209675164282	0	0.790118254365403	0	0	0	0	1.53672779428337	1.16133902389455	1.14938124976055	0	1.27429117553361	0.853424365265628	0	0	4.10616297734145	2.99431080946202	1.95017307786066	0
Lotgi1|82990	17	4.95626822157434	2.48	2.13128729752771	0	0	0	0	0	0	0	0	0	0	0	8.058017727639	0	0	4.02212166918049	2.83259371164196	0	2.46639536317672	4.86144871171609
Lotgi1|83006	0	0	0	0	0	0	0	0	0	0	0	0	0	0	0	0	0	0	0	0	0	0	0
Lotgi1|83012	41	10.4859335038363	2.22333333333333	3.53481795687522	2.9326946576079	1.9669551534225	1.38110101372814	0.756286632633768	0	1.15868142054342	0	0	1.52248713498371	3.21452967412705	0	0	0.447527411053927	0.599268891951819	0	0.391496691852954	0	0	0
Lotgi1|83036	0	0	0	0	0	0	0	0	0	0	0	0	0	0	0	0	0	0	0	0	0	0	0
Lotgi1|83086	7	1.78117048346056	0.95	7.7639751552795	0	0	0	0	0	0	0	0	0	0	0	19.5694716242661	0	0	0	0	0	0	0
Lotgi1|83098	0	0	0	0	0	0	0	0	0	0	0	0	0	0	0	0	0	0	0	0	0	0	0
Lotgi1|83132	0	0	0	0	0	0	0	0	0	0	0	0	0	0	0	0	0	0	0	0	0	0	0
Lotgi1|83148	0	0	0	0	0	0	0	0	0	0	0	0	0	0	0	0	0	0	0	0	0	0	0
Lotgi1|83160	0	0	0	0	0	0	0	0	0	0	0	0	0	0	0	0	0	0	0	0	0	0	0
Lotgi1|83181	0	0	0	0	0	0	0	0	0	0	0	0	0	0	0	0	0	0	0	0	0	0	0
Lotgi1|83183	0	0	0	0	0	0	0	0	0	0	0	0	0	0	0	0	0	0	0	0	0	0	0
Lotgi1|83212	0	0	0	0	0	0	0	0	0	0	0	0	0	0	0	0	0	0	0	0	0	0	0
Lotgi1|83213	45	11.1940298507463	1.93333333333333	1.20772946859903	1.33600534402138	0	0.251667295834906	0.689061154177433	0.957854406130268	0	0	0	0.277430989041476	0.366099212886692	0	1.21765601217656	0	0.546000546000546	0.759734093067426	4.28036383092563	4.13288825305993	2.79524807826695	0
Lotgi1|83266	0	0	0	0	0	0	0	0	0	0	0	0	0	0	0	0	0	0	0	0	0	0	0
Lotgi1|83294	32	9.32944606413994	2.435	1.69836956521739	1.87875751503006	0	0.353907134767837	0.484496124031008	1.34698275862069	1.48456057007126	0	0	0.780274656679151	1.54448105436573	0	0	0	0	0	0	4.91773962804006	0	9.03925619834711
Lotgi1|83307	0	0	0	0	0	0	0	0	0	0	0	0	0	0	0	0	0	0	0	0	0	0	0
Lotgi1|83319	0	0	0	0	0	0	0	0	0	0	0	0	0	0	0	0	0	0	0	0	0	0	0
Lotgi1|83337	24	8.21917808219178	2.34	0	0	1.34408602150538	5.19063797659494	2.58397932816537	0	0	0	0	1.5605493133583	2.05930807248764	1.79597701149425	1.14155251141553	0	0	0	0	0	0	0
Lotgi1|83346	0	0	0	0	0	0	0	0	0	0	0	0	0	0	0	0	0	0	0	0	0	0	0
Lotgi1|83370	0	0	0	0	0	0	0	0	0	0	0	0	0	0	0	0	0	0	0	0	0	0	0
Lotgi1|83379	27	7.10526315789474	1.995	0	0.742225191122987	2.9868578255675	0.419445493058177	1.72265288544358	1.59642401021711	0	0	0	5.54861978082952	0.610165354811154	0	1.01471334348047	0.679578661230037	0	1.89933523266857	0	0	0	0
Lotgi1|83403	0	0	0	0	0	0	0	0	0	0	0	0	0	0	0	0	0	0	0	0	0	0	0
Lotgi1|83439	0	0	0	0	0	0	0	0	0	0	0	0	0	0	0	0	0	0	0	0	0	0	0
Lotgi1|83588	24	10.958904109589	2.085	2.26449275362319	3.34001336005344	0.672043010752688	0	0	0	0	0	0	3.1210986267166	1.3728720483251	0	0	3.05810397553517	0	0	0.668806848582129	2.98044825941822	0	0
Lotgi1|83596	0	0	0	0	0	0	0	0	0	0	0	0	0	0	0	0	0	0	0	0	0	0	0
Lotgi1|83597	10	3.81679389312977	1.67	0	2.00400801603206	0	0	1.55038759689922	0	0	0	0	8.73907615480649	1.64744645799012	0	0	0	0	1.70940170940171	0	0	0	0
Lotgi1|83653	0	0	0	0	0	0	0	0	0	0	0	0	0	0	0	0	0	0	0	0	0	0	0
Lotgi1|83703	40	13.2890365448505	2.26	0	0	4.83870967741935	3.11438278595696	1.16279069767442	0	1.18764845605701	0	0	2.49687890137328	2.47116968698517	0	0	0	0	0.427350427350427	0	0	0	0
Lotgi1|83709	11	6.62650602409639	2.19	0	0	0	3.08864408524658	1.40944326990839	0	0	0	0	4.5397798206787	2.99535719634566	0	0	0	0	0	0	0	0	7.51314800901578
Lotgi1|83714	0	0	0	0	0	0	0	0	0	0	0	0	0	0	0	0	0	0	0	0	0	0	0
Lotgi1|83787	19	8.52017937219731	2.63	0	2.10948212213901	0	0	2.44798041615667	6.80580762250454	0	0	0	0	0.867077083152692	0	0	0	2.58631837579206	0	5.06885190504351	0	3.3101621979477	0
Lotgi1|83790	32	10.9965635738832	2.26	0	0	0	0	4.84496124031008	0	2.96912114014252	0	0	0	6.17792421746293	5.38793103448276	1.71232876712329	1.14678899082569	0	0	0	0	0	0
Lotgi1|83844	0	0	0	0	0	0	0	0	0	0	0	0	0	0	0	0	0	0	0	0	0	0	0
Lotgi1|83908	0	0	0	0	0	0	0	0	0	0	0	0	0	0	0	0	0	0	0	0	0	0	0
Lotgi1|83936	0	0	0	0	0	0	0	0	0	0	0	0	0	0	0	0	0	0	0	0	0	0	0
Lotgi1|83973	0	0	0	0	0	0	0	0	0	0	0	0	0	0	0	0	0	0	0	0	0	0	0
Lotgi1|84027	0	0	0	0	0	0	0	0	0	0	0	0	0	0	0	0	0	0	0	0	0	0	0
Lotgi1|84047	11	4.60251046025105	2.13	0	0	1.46627565982405	6.17728817049315	0	0	0	8.19000819000819	0	0	0	3.91849529780564	0	0	0	0	0	2.60111848094681	1.90585096245474	0
Lotgi1|84059	0	0	0	0	0	0	0	0	0	0	0	0	0	0	0	0	0	0	0	0	0	0	0
Lotgi1|84087	11	5.02283105022831	2.05	0	0	2.93255131964809	1.02954802841553	0	0	0	0	10.0120144173008	3.40483486550902	1.49767859817283	0	0	0	0	0	0	0	0	0
Lotgi1|84111	0	0	0	0	0	0	0	0	0	0	0	0	0	0	0	0	0	0	0	0	0	0	0
Lotgi1|84139	7	7.4468085106383	1.06	0	0	0	0	2.21483942414175	0	0	0	0	0	0	6.1576354679803	0	0	0	14.6520146520146	0	0	0	0
Lotgi1|84168	13	4.57746478873239	2.27	0	0	0	2.61346807213172	4.77042337507454	0	0	0	3.38868180277872	0	0	0	6.32244467860906	0	0	0	0	0	3.22528624415417	0
Lotgi1|84170	0	0	0	0	0	0	0	0	0	0	0	0	0	0	0	0	0	0	0	0	0	0	0
Lotgi1|84183	0	0	0	0	0	0	0	0	0	0	0	0	0	0	0	0	0	0	0	0	0	0	0
Lotgi1|84186	33	10.8910891089109	2.425	1.64690382081686	0	0.488758553274682	0.686365352277017	3.28870096311957	0	1.43957388612971	0	2.6698705112802	3.02651988045246	2.49613099695472	0	0	0	0.744546199091654	0	0.486404980787003	0	0.635283654151579	0
Lotgi1|84213	0	0	0	0	0	0	0	0	0	0	0	0	0	0	0	0	0	0	0	0	0	0	0
Lotgi1|84232	0	0	0	0	0	0	0	0	0	0	0	0	0	0	0	0	0	0	0	0	0	0	0
Lotgi1|84235	17	11.5646258503401	2.04	0	0	0	0	0	0	0	0	0	2.20312844238819	2.90725845527667	0	0	8.63464651915812	0	1.00553041729512	0	0	3.69959304476508	0
Lotgi1|84253	0	0	0	0	0	0	0	0	0	0	0	0	0	0	0	0	0	0	0	0	0	0	0
Lotgi1|84274	11	10.8910891089109	2.05	0	0	0	2.05909605683105	0	0	2.15936082919456	0	0	3.40483486550902	0	0	0	8.34028356964137	0	1.55400155400155	0	0	0	0
Lotgi1|84275	0	0	0	0	0	0	0	0	0	0	0	0	0	0	0	0	0	0	0	0	0	0	0
Lotgi1|84289	8	2.33918128654971	1.45	0	2.50501002004008	2.01612903225806	8.49377123442809	0	0	0	0	0	0	2.05930807248764	0	0	0	0	0	0	0	0	0
Lotgi1|84365	0	0	0	0	0	0	0	0	0	0	0	0	0	0	0	0	0	0	0	0	0	0	0
Lotgi1|84378	0	0	0	0	0	0	0	0	0	0	0	0	0	0	0	0	0	0	0	0	0	0	0
Lotgi1|84384	0	0	0	0	0	0	0	0	0	0	0	0	0	0	0	0	0	0	0	0	0	0	0
Lotgi1|84385	0	0	0	0	0	0	0	0	0	0	0	0	0	0	0	0	0	0	0	0	0	0	0
Lotgi1|84400	0	0	0	0	0	0	0	0	0	0	0	0	0	0	0	0	0	0	0	0	0	0	0
Lotgi1|84413	11	3.7542662116041	2.13	0	7.28730187648023	4.39882697947214	1.02954802841553	4.22832980972516	0	0	0	0	0	0	3.91849529780564	0	0	0	0	0	0	0	0
Lotgi1|84460	0	0	0	0	0	0	0	0	0	0	0	0	0	0	0	0	0	0	0	0	0	0	0
Lotgi1|84508	0	0	0	0	0	0	0	0	0	0	0	0	0	0	0	0	0	0	0	0	0	0	0
Lotgi1|84516	0	0	0	0	0	0	0	0	0	0	0	0	0	0	0	0	0	0	0	0	0	0	0
Lotgi1|84528	12	4.21052631578947	2.19	3.01932367149758	0	2.68817204301075	4.71876179690449	0	0	3.95882818685669	0	0	0	0	0	0	3.05810397553517	0	0	0	0	0	0
Lotgi1|84535	0	0	0	0	0	0	0	0	0	0	0	0	0	0	0	0	0	0	0	0	0	0	0
Lotgi1|84542	0	0	0	0	0	0	0	0	0	0	0	0	0	0	0	0	0	0	0	0	0	0	0
Lotgi1|84553	13	7.42857142857143	2.26	0	0	0	0.871156024043906	0	0	1.82715147085693	0	0	0	0	6.63129973474801	0	0	0	1.31492439184747	4.93888134337573	5.50236601738748	0	0
Lotgi1|84554	0	0	0	0	0	0	0	0	0	0	0	0	0	0	0	0	0	0	0	0	0	0	0
Lotgi1|84568	102	39.84375	2.35	0.532821824381927	0.196471374120791	1.58127767235927	0.111029689338929	0.455996352029184	0	0.931488985142751	0	2.80729031700786	0	2.09968666214426	0	0.2686005909213	0	1.44529556294262	0	7.55358323104523	0.701281943392521	0	0
Lotgi1|84674	0	0	0	0	0	0	0	0	0	0	0	0	0	0	0	0	0	0	0	0	0	0	0
Lotgi1|84676	12	5.12820512820513	2.08	0	5.01002004008016	0	0.943752359380898	0	0	1.97941409342835	0	0	3.1210986267166	0	0	0	0	0	0	0	5.96089651883643	0	0
Lotgi1|84703	0	0	0	0	0	0	0	0	0	0	0	0	0	0	0	0	0	0	0	0	0	0	0
Lotgi1|84718	0	0	0	0	0	0	0	0	0	0	0	0	0	0	0	0	0	0	0	0	0	0	0
Lotgi1|84721	0	0	0	0	0	0	0	0	0	0	0	0	0	0	0	0	0	0	0	0	0	0	0
Lotgi1|84738	0	0	0	0	0	0	0	0	0	0	0	0	0	0	0	0	0	0	0	0	0	0	0
Lotgi1|84742	13	5.2	2.35	2.78706800445931	1.54154462771697	0	0	0	0	9.13575735428467	0	0	0.960338038989724	3.80179951843873	0	0	2.82286520818631	0	0	0	0	0	0
Lotgi1|84765	0	0	0	0	0	0	0	0	0	0	0	0	0	0	0	0	0	0	0	0	0	0	0
Lotgi1|84823	0	0	0	0	0	0	0	0	0	0	0	0	0	0	0	0	0	0	0	0	0	0	0
Lotgi1|84886	0	0	0	0	0	0	0	0	0	0	0	0	0	0	0	0	0	0	0	0	0	0	0
Lotgi1|84892	90	39.647577092511	2.31666666666667	1.00644122383253	0.445335114673792	1.7921146953405	0	0	0	0.263921879123779	0	3.42633382280959	1.52587043972812	0.183049606443346	0	0	7.95107033639144	0	1.329534662868	0.178348492955235	0	0.465874679711158	0
Lotgi1|84904	0	0	0	0	0	0	0	0	0	0	0	0	0	0	0	0	0	0	0	0	0	0	0
Lotgi1|84910	0	0	0	0	0	0	0	0	0	0	0	0	0	0	0	0	0	0	0	0	0	0	0
Lotgi1|84942	0	0	0	0	0	0	0	0	0	0	0	0	0	0	0	0	0	0	0	0	0	0	0
Lotgi1|84945	0	0	0	0	0	0	0	0	0	0	0	0	0	0	0	0	0	0	0	0	0	0	0
Lotgi1|84951	0	0	0	0	0	0	0	0	0	0	0	0	0	0	0	0	0	0	0	0	0	0	0
Lotgi1|84981	7	4.63576158940397	1.06	0	0	0	0	2.21483942414175	0	0	0	0	0	0	6.1576354679803	0	0	0	14.6520146520146	0	0	0	0
Lotgi1|84995	0	0	0	0	0	0	0	0	0	0	0	0	0	0	0	0	0	0	0	0	0	0	0
Lotgi1|85026	0	0	0	0	0	0	0	0	0	0	0	0	0	0	0	0	0	0	0	0	0	0	0
Lotgi1|85054	0	0	0	0	0	0	0	0	0	0	0	0	0	0	0	0	0	0	0	0	0	0	0
Lotgi1|85066	0	0	0	0	0	0	0	0	0	0	0	0	0	0	0	0	0	0	0	0	0	0	0
Lotgi1|85125	0	0	0	0	0	0	0	0	0	0	0	0	0	0	0	0	0	0	0	0	0	0	0
Lotgi1|85129	0	0	0	0	0	0	0	0	0	0	0	0	0	0	0	0	0	0	0	0	0	0	0
Lotgi1|85131	14	7.25388601036269	2.33	9.05797101449275	0	0	0.808930593755056	0	6.1576354679803	0	0	0	0.891742464776173	0	0	1.95694716242661	1.31061598951507	0	0	0	0	0	5.90318772136954
Lotgi1|85177	0	0	0	0	0	0	0	0	0	0	0	0	0	0	0	0	0	0	0	0	0	0	0
Lotgi1|85195	11	5.94594594594595	2.19	0	0	1.46627565982405	4.1181921136621	2.81888653981677	0	6.47808248758368	0	0	0	0	0	0	0	0	3.10800310800311	0	0	0	0
Lotgi1|85239	0	0	0	0	0	0	0	0	0	0	0	0	0	0	0	0	0	0	0	0	0	0	0
Lotgi1|85259	0	0	0	0	0	0	0	0	0	0	0	0	0	0	0	0	0	0	0	0	0	0	0
Lotgi1|85298	0	0	0	0	0	0	0	0	0	0	0	0	0	0	0	0	0	0	0	0	0	0	0
Lotgi1|85300	0	0	0	0	0	0	0	0	0	0	0	0	0	0	0	0	0	0	0	0	0	0	0
Lotgi1|85324	0	0	0	0	0	0	0	0	0	0	0	0	0	0	0	0	0	0	0	0	0	0	0
Lotgi1|85331	0	0	0	0	0	0	0	0	0	0	0	0	0	0	0	0	0	0	0	0	0	0	0
Lotgi1|85335	0	0	0	0	0	0	0	0	0	0	0	0	0	0	0	0	0	0	0	0	0	0	0
Lotgi1|85346	0	0	0	0	0	0	0	0	0	0	0	0	0	0	0	0	0	0	0	0	0	0	0
Lotgi1|85354	0	0	0	0	0	0	0	0	0	0	0	0	0	0	0	0	0	0	0	0	0	0	0
Lotgi1|85372	0	0	0	0	0	0	0	0	0	0	0	0	0	0	0	0	0	0	0	0	0	0	0
Lotgi1|85378	0	0	0	0	0	0	0	0	0	0	0	0	0	0	0	0	0	0	0	0	0	0	0
Lotgi1|85447	15	10.8695652173913	2.35	0	0	0	0	0	0	0	6.00600600600601	7.34214390602056	3.32917186849771	0	2.8735632183908	0	3.6697247706422	3.27600327600328	0	0	0	0	0
Lotgi1|85488	0	0	0	0	0	0	0	0	0	0	0	0	0	0	0	0	0	0	0	0	0	0	0
Lotgi1|85536	0	0	0	0	0	0	0	0	0	0	0	0	0	0	0	0	0	0	0	0	0	0	0
Lotgi1|85538	14	6.19469026548673	2.37	2.5879917184265	0	0	2.42679178126517	0	0	0	0	0	0	0	3.07881773399015	0	0	5.26500526500526	0	1.14652602614079	0	0	14.7579693034238
Lotgi1|85606	0	0	0	0	0	0	0	0	0	0	0	0	0	0	0	0	0	0	0	0	0	0	0
Lotgi1|85685	0	0	0	0	0	0	0	0	0	0	0	0	0	0	0	0	0	0	0	0	0	0	0
Lotgi1|85687	12	5.26315789473684	2.26	0	0	0	2.8312570781427	0	0	0	0	0	0	5.49148819330038	0	4.5662100456621	0	4.09500409500409	2.84900284900285	0	0	0	0
Lotgi1|85724	0	0	0	0	0	0	0	0	0	0	0	0	0	0	0	0	0	0	0	0	0	0	0
Lotgi1|85754	0	0	0	0	0	0	0	0	0	0	0	0	0	0	0	0	0	0	0	0	0	0	0
Lotgi1|85758	121	51.931330472103	2.375	0.149718529165169	3.97489193262558	0.533191149026926	0.0935952753105023	0.128131206355308	0	0	0	1.82036625769105	1.23812176927601	6.5353247920269	0	0	0.151641519448025	0	0.141272868545596	0.530623615404004	1.18232658224855	0	0
Lotgi1|85780	0	0	0	0	0	0	0	0	0	0	0	0	0	0	0	0	0	0	0	0	0	0	0
Lotgi1|85833	0	0	0	0	0	0	0	0	0	0	0	0	0	0	0	0	0	0	0	0	0	0	0
Lotgi1|85853	156	91.2280701754386	2.48	0	0	0.827129859387924	0	1.39137348439674	0	0	0	0	0	0	0.2763041556145	3.86371619248332	0	0	0.986193293885602	0.205786722640655	0	0	1.05954651409197
Lotgi1|85931	0	0	0	0	0	0	0	0	0	0	0	0	0	0	0	0	0	0	0	0	0	0	0
Lotgi1|85938	0	0	0	0	0	0	0	0	0	0	0	0	0	0	0	0	0	0	0	0	0	0	0
Lotgi1|85965	32	60.377358490566	2.5	0	0	0	0	0	0	0	0	3.44162995594714	2.73096129837703	1.54448105436573	10.7758620689655	0	0.573394495412844	0	0	0	3.57653791130186	0	1.29132231404959
Lotgi1|86010	0	0	0	0	0	0	0	0	0	0	0	0	0	0	0	0	0	0	0	0	0	0	0
Lotgi1|86040	0	0	0	0	0	0	0	0	0	0	0	0	0	0	0	0	0	0	0	0	0	0	0
Lotgi1|86089	0	0	0	0	0	0	0	0	0	0	0	0	0	0	0	0	0	0	0	0	0	0	0
Lotgi1|86130	0	0	0	0	0	0	0	0	0	0	0	0	0	0	0	0	0	0	0	0	0	0	0
Lotgi1|86154	0	0	0	0	0	0	0	0	0	0	0	0	0	0	0	0	0	0	0	0	0	0	0
Lotgi1|86198	0	0	0	0	0	0	0	0	0	0	0	0	0	0	0	0	0	0	0	0	0	0	0
Lotgi1|86211	0	0	0	0	0	0	0	0	0	0	0	0	0	0	0	0	0	0	0	0	0	0	0
Lotgi1|86228	12	10.1694915254237	2.13	3.01932367149758	0	0	0	0	0	0	0	0	3.1210986267166	6.86436024162548	7.18390804597701	0	1.52905198776758	0	0	0	0	0	0
Lotgi1|86266	0	0	0	0	0	0	0	0	0	0	0	0	0	0	0	0	0	0	0	0	0	0	0
Lotgi1|86292	0	0	0	0	0	0	0	0	0	0	0	0	0	0	0	0	0	0	0	0	0	0	0
Lotgi1|86297	46	19.4915254237288	2.62	0	0	2.80504908835905	2.46196267664582	0	0	0	0	3.8306837770542	1.08559952233621	1.43256213738271	11.2443778110945	0	0	0	0	0	0	0	1.79662234998203
Lotgi1|86312	0	0	0	0	0	0	0	0	0	0	0	0	0	0	0	0	0	0	0	0	0	0	0
Lotgi1|86317	0	0	0	0	0	0	0	0	0	0	0	0	0	0	0	0	0	0	0	0	0	0	0
Lotgi1|86394	0	0	0	0	0	0	0	0	0	0	0	0	0	0	0	0	0	0	0	0	0	0	0
Lotgi1|86409	0	0	0	0	0	0	0	0	0	0	0	0	0	0	0	0	0	0	0	0	0	0	0
Lotgi1|86453	0	0	0	0	0	0	0	0	0	0	0	0	0	0	0	0	0	0	0	0	0	0	0
Lotgi1|86460	0	0	0	0	0	0	0	0	0	0	0	0	0	0	0	0	0	0	0	0	0	0	0
Lotgi1|86469	0	0	0	0	0	0	0	0	0	0	0	0	0	0	0	0	0	0	0	0	0	0	0
Lotgi1|86499	8	5.33333333333333	1.53	0	0	0	0	3.87596899224806	0	0	0	11.0132158590308	0	0	0	0	0	0	6.41025641025641	0	0	0	0
Lotgi1|86543	12	8.21917808219178	2.2	0	1.67000668002672	0	0	0	3.59195402298851	0	0	0	2.08073241781107	0	0	2.28310502283105	0	0	8.54700854700855	0	2.38435860753457	0	0
Lotgi1|86569	0	0	0	0	0	0	0	0	0	0	0	0	0	0	0	0	0	0	0	0	0	0	0
Lotgi1|86571	0	0	0	0	0	0	0	0	0	0	0	0	0	0	0	0	0	0	0	0	0	0	0
Lotgi1|86582	0	0	0	0	0	0	0	0	0	0	0	0	0	0	0	0	0	0	0	0	0	0	0
Lotgi1|86585	0	0	0	0	0	0	0	0	0	0	0	0	0	0	0	0	0	0	0	0	0	0	0
Lotgi1|86597	0	0	0	0	0	0	0	0	0	0	0	0	0	0	0	0	0	0	0	0	0	0	0
Lotgi1|86619	38	18.0952380952381	2.375	0	0	3.3955857385399	0	0	0	3.75046880860108	16.5955429113324	0	0	0	11.3430127041742	0	0	0	0	0.422404325420292	0	4.4135495972636	0
Lotgi1|86670	0	0	0	0	0	0	0	0	0	0	0	0	0	0	0	0	0	0	0	0	0	0	0
Lotgi1|86674	0	0	0	0	0	0	0	0	0	0	0	0	0	0	0	0	0	0	0	0	0	0	0
Lotgi1|86689	0	0	0	0	0	0	0	0	0	0	0	0	0	0	0	0	0	0	0	0	0	0	0
Lotgi1|86709	0	0	0	0	0	0	0	0	0	0	0	0	0	0	0	0	0	0	0	0	0	0	0
Lotgi1|86781	0	0	0	0	0	0	0	0	0	0	0	0	0	0	0	0	0	0	0	0	0	0	0
Lotgi1|86790	0	0	0	0	0	0	0	0	0	0	0	0	0	0	0	0	0	0	0	0	0	0	0
Lotgi1|86802	0	0	0	0	0	0	0	0	0	0	0	0	0	0	0	0	0	0	0	0	0	0	0
Lotgi1|86853	0	0	0	0	0	0	0	0	0	0	0	0	0	0	0	0	0	0	0	0	0	0	0
Lotgi1|86871	0	0	0	0	0	0	0	0	0	0	0	0	0	0	0	0	0	0	0	0	0	0	0
Lotgi1|86927	0	0	0	0	0	0	0	0	0	0	0	0	0	0	0	0	0	0	0	0	0	0	0
Lotgi1|86932	0	0	0	0	0	0	0	0	0	0	0	0	0	0	0	0	0	0	0	0	0	0	0
Lotgi1|86941	0	0	0	0	0	0	0	0	0	0	0	0	0	0	0	0	0	0	0	0	0	0	0
Lotgi1|86977	0	0	0	0	0	0	0	0	0	0	0	0	0	0	0	0	0	0	0	0	0	0	0
Lotgi1|86983	0	0	0	0	0	0	0	0	0	0	0	0	0	0	0	0	0	0	0	0	0	0	0
Lotgi1|87019	0	0	0	0	0	0	0	0	0	0	0	0	0	0	0	0	0	0	0	0	0	0	0
Lotgi1|87024	0	0	0	0	0	0	0	0	0	0	0	0	0	0	0	0	0	0	0	0	0	0	0
Lotgi1|87026	0	0	0	0	0	0	0	0	0	0	0	0	0	0	0	0	0	0	0	0	0	0	0
Lotgi1|87040	0	0	0	0	0	0	0	0	0	0	0	0	0	0	0	0	0	0	0	0	0	0	0
Lotgi1|87047	0	0	0	0	0	0	0	0	0	0	0	0	0	0	0	0	0	0	0	0	0	0	0
Lotgi1|87051	0	0	0	0	0	0	0	0	0	0	0	0	0	0	0	0	0	0	0	0	0	0	0
Lotgi1|87093	0	0	0	0	0	0	0	0	0	0	0	0	0	0	0	0	0	0	0	0	0	0	0
Lotgi1|87116	0	0	0	0	0	0	0	0	0	0	0	0	0	0	0	0	0	0	0	0	0	0	0
Lotgi1|87123	0	0	0	0	0	0	0	0	0	0	0	0	0	0	0	0	0	0	0	0	0	0	0
Lotgi1|87184	0	0	0	0	0	0	0	0	0	0	0	0	0	0	0	0	0	0	0	0	0	0	0
Lotgi1|87186	0	0	0	0	0	0	0	0	0	0	0	0	0	0	0	0	0	0	0	0	0	0	0
Lotgi1|87233	0	0	0	0	0	0	0	0	0	0	0	0	0	0	0	0	0	0	0	0	0	0	0
Lotgi1|87271	0	0	0	0	0	0	0	0	0	0	0	0	0	0	0	0	0	0	0	0	0	0	0
Lotgi1|87301	16	8.51063829787234	2.23	0	0	0	1.41562853907135	3.87596899224806	0	0	0	0	5.46192259675406	1.02965403624382	0	0	2.29357798165138	0	0	1.00321027287319	0	0	0
Lotgi1|87302	26	16.6666666666667	2.33	0	0	0	4.35578012021953	1.19260584376863	0	0	0	2.54151135208404	0	0	0	1.05374077976818	1.41143260409315	0.945000945000945	1.9723865877712	1.23472033584393	1.65070980521624	0.806321561038542	0
Lotgi1|87303	0	0	0	0	0	0	0	0	0	0	0	0	0	0	0	0	0	0	0	0	0	0	0
Lotgi1|87343	0	0	0	0	0	0	0	0	0	0	0	0	0	0	0	0	0	0	0	0	0	0	0
Lotgi1|87368	0	0	0	0	0	0	0	0	0	0	0	0	0	0	0	0	0	0	0	0	0	0	0
Lotgi1|87411	0	0	0	0	0	0	0	0	0	0	0	0	0	0	0	0	0	0	0	0	0	0	0
Lotgi1|87413	0	0	0	0	0	0	0	0	0	0	0	0	0	0	0	0	0	0	0	0	0	0	0
Lotgi1|87415	0	0	0	0	0	0	0	0	0	0	0	0	0	0	0	0	0	0	0	0	0	0	0
Lotgi1|87422	0	0	0	0	0	0	0	0	0	0	0	0	0	0	0	0	0	0	0	0	0	0	0
Lotgi1|87444	15	9.61538461538462	2.36	7.2463768115942	0	2.1505376344086	0	0	0	1.58353127474268	0	0	0	2.19659527732015	0	5.47945205479452	0	0	0	2.14018191546281	0	0	0
Lotgi1|87448	0	0	0	0	0	0	0	0	0	0	0	0	0	0	0	0	0	0	0	0	0	0	0
Lotgi1|87453	9	6.20689655172414	1.69	0	2.22667557336896	1.7921146953405	0	0	0	0	0	0	0	0	0	0	0	0	0	5.35045478865704	7.94786202511524	0	0
Lotgi1|87458	0	0	0	0	0	0	0	0	0	0	0	0	0	0	0	0	0	0	0	0	0	0	0
Lotgi1|87526	0	0	0	0	0	0	0	0	0	0	0	0	0	0	0	0	0	0	0	0	0	0	0
Lotgi1|87533	0	0	0	0	0	0	0	0	0	0	0	0	0	0	0	0	0	0	0	0	0	0	0
Lotgi1|87564	0	0	0	0	0	0	0	0	0	0	0	0	0	0	0	0	0	0	0	0	0	0	0
Lotgi1|87572	16	8.98876404494382	2.02	0	1.25250501002004	1.00806451612903	0.707814269535674	0	0	0	0	0	1.5605493133583	1.02965403624382	0	0	0	0	0	1.00321027287319	0	13.1027253668763	0
Lotgi1|87677	0	0	0	0	0	0	0	0	0	0	0	0	0	0	0	0	0	0	0	0	0	0	0
Lotgi1|87692	10	5.31914893617021	1	0	0	0	6.79501698754247	0	0	0	0	13.215859030837	0	0	0	0	0	0	0	0	0	0	0
Lotgi1|87724	0	0	0	0	0	0	0	0	0	0	0	0	0	0	0	0	0	0	0	0	0	0	0
Lotgi1|87736	0	0	0	0	0	0	0	0	0	0	0	0	0	0	0	0	0	0	0	0	0	0	0
Lotgi1|87751	0	0	0	0	0	0	0	0	0	0	0	0	0	0	0	0	0	0	0	0	0	0	0
Lotgi1|87794	0	0	0	0	0	0	0	0	0	0	0	0	0	0	0	0	0	0	0	0	0	0	0
Lotgi1|87817	0	0	0	0	0	0	0	0	0	0	0	0	0	0	0	0	0	0	0	0	0	0	0
Lotgi1|87845	0	0	0	0	0	0	0	0	0	0	0	0	0	0	0	0	0	0	0	0	0	0	0
Lotgi1|87855	5	2.67379679144385	1	0	0	0	6.79501698754247	0	0	0	0	13.215859030837	0	0	0	0	0	0	0	0	0	0	0
Lotgi1|87888	11	7.33333333333333	2.19	0	0	0	2.05909605683105	0	0	0	0	8.00961153384061	3.40483486550902	0	0	0	0	0	3.10800310800311	0	0	1.90585096245474	0
Lotgi1|87900	0	0	0	0	0	0	0	0	0	0	0	0	0	0	0	0	0	0	0	0	0	0	0
Lotgi1|87930	0	0	0	0	0	0	0	0	0	0	0	0	0	0	0	0	0	0	0	0	0	0	0
Lotgi1|87955	0	0	0	0	0	0	0	0	0	0	0	0	0	0	0	0	0	0	0	0	0	0	0
Lotgi1|87961	0	0	0	0	0	0	0	0	0	0	0	0	0	0	0	0	0	0	0	0	0	0	0
Lotgi1|87967	0	0	0	0	0	0	0	0	0	0	0	0	0	0	0	0	0	0	0	0	0	0	0
Lotgi1|88015	0	0	0	0	0	0	0	0	0	0	0	0	0	0	0	0	0	0	0	0	0	0	0
Lotgi1|88031	13	10.2362204724409	2.3	0	1.54154462771697	6.20347394540943	0	0	0	0	0	0	2.88101411696917	0	0	0	1.41143260409315	0	3.94477317554241	0	0	0	3.17863954227591
Lotgi1|88057	11	7.53424657534247	2.19	0	0	5.86510263929619	1.02954802841553	0	0	0	0	0	0	0	0	0	0	0	3.10800310800311	4.37764482708303	2.60111848094681	0	0
Lotgi1|88081	0	0	0	0	0	0	0	0	0	0	0	0	0	0	0	0	0	0	0	0	0	0	0
Lotgi1|88092	0	0	0	0	0	0	0	0	0	0	0	0	0	0	0	0	0	0	0	0	0	0	0
Lotgi1|88101	0	0	0	0	0	0	0	0	0	0	0	0	0	0	0	0	0	0	0	0	0	0	0
Lotgi1|88121	0	0	0	0	0	0	0	0	0	0	0	0	0	0	0	0	0	0	0	0	0	0	0
Lotgi1|88126	0	0	0	0	0	0	0	0	0	0	0	0	0	0	0	0	0	0	0	0	0	0	0
Lotgi1|88143	0	0	0	0	0	0	0	0	0	0	0	0	0	0	0	0	0	0	0	0	0	0	0
Lotgi1|88167	0	0	0	0	0	0	0	0	0	0	0	0	0	0	0	0	0	0	0	0	0	0	0
Lotgi1|88174	0	0	0	0	0	0	0	0	0	0	0	0	0	0	0	0	0	0	0	0	0	0	0
Lotgi1|88176	0	0	0	0	0	0	0	0	0	0	0	0	0	0	0	0	0	0	0	0	0	0	0
Lotgi1|88216	0	0	0	0	0	0	0	0	0	0	0	0	0	0	0	0	0	0	0	0	0	0	0
Lotgi1|88217	0	0	0	0	0	0	0	0	0	0	0	0	0	0	0	0	0	0	0	0	0	0	0
Lotgi1|88250	0	0	0	0	0	0	0	0	0	0	0	0	0	0	0	0	0	0	0	0	0	0	0
Lotgi1|88256	0	0	0	0	0	0	0	0	0	0	0	0	0	0	0	0	0	0	0	0	0	0	0
Lotgi1|88259	0	0	0	0	0	0	0	0	0	0	0	0	0	0	0	0	0	0	0	0	0	0	0
Lotgi1|88271	0	0	0	0	0	0	0	0	0	0	0	0	0	0	0	0	0	0	0	0	0	0	0
Lotgi1|88304	0	0	0	0	0	0	0	0	0	0	0	0	0	0	0	0	0	0	0	0	0	0	0
Lotgi1|88306	0	0	0	0	0	0	0	0	0	0	0	0	0	0	0	0	0	0	0	0	0	0	0
Lotgi1|88310	0	0	0	0	0	0	0	0	0	0	0	0	0	0	0	0	0	0	0	0	0	0	0
Lotgi1|88317	0	0	0	0	0	0	0	0	0	0	0	0	0	0	0	0	0	0	0	0	0	0	0
Lotgi1|88318	0	0	0	0	0	0	0	0	0	0	0	0	0	0	0	0	0	0	0	0	0	0	0
Lotgi1|88328	0	0	0	0	0	0	0	0	0	0	0	0	0	0	0	0	0	0	0	0	0	0	0
Lotgi1|88333	0	0	0	0	0	0	0	0	0	0	0	0	0	0	0	0	0	0	0	0	0	0	0
Lotgi1|88345	0	0	0	0	0	0	0	0	0	0	0	0	0	0	0	0	0	0	0	0	0	0	0
Lotgi1|88358	0	0	0	0	0	0	0	0	0	0	0	0	0	0	0	0	0	0	0	0	0	0	0
Lotgi1|88389	0	0	0	0	0	0	0	0	0	0	0	0	0	0	0	0	0	0	0	0	0	0	0
Lotgi1|88392	22	23.6559139784946	2.41	0	0	0	3.60341809945434	4.22832980972516	0	2.15936082919456	0	0	0	2.24651789725925	0	0	0	0	2.33100233100233	1.45921494236101	0	0	0
Lotgi1|88425	0	0	0	0	0	0	0	0	0	0	0	0	0	0	0	0	0	0	0	0	0	0	0
Lotgi1|88440	0	0	0	0	0	0	0	0	0	0	0	0	0	0	0	0	0	0	0	0	0	0	0
Lotgi1|88457	0	0	0	0	0	0	0	0	0	0	0	0	0	0	0	0	0	0	0	0	0	0	0
Lotgi1|88480	0	0	0	0	0	0	0	0	0	0	0	0	0	0	0	0	0	0	0	0	0	0	0
Lotgi1|88481	0	0	0	0	0	0	0	0	0	0	0	0	0	0	0	0	0	0	0	0	0	0	0
Lotgi1|88502	32	60.377358490566	2.5	0	0	0	0	0	0	0	0	3.44162995594714	2.73096129837703	1.54448105436573	10.7758620689655	0	0.573394495412844	0	0	0	3.57653791130186	0	1.29132231404959
Lotgi1|88511	0	0	0	0	0	0	0	0	0	0	0	0	0	0	0	0	0	0	0	0	0	0	0
Lotgi1|88524	0	0	0	0	0	0	0	0	0	0	0	0	0	0	0	0	0	0	0	0	0	0	0
Lotgi1|88553	0	0	0	0	0	0	0	0	0	0	0	0	0	0	0	0	0	0	0	0	0	0	0
Lotgi1|88616	0	0	0	0	0	0	0	0	0	0	0	0	0	0	0	0	0	0	0	0	0	0	0
Lotgi1|88625	0	0	0	0	0	0	0	0	0	0	0	0	0	0	0	0	0	0	0	0	0	0	0
Lotgi1|88644	0	0	0	0	0	0	0	0	0	0	0	0	0	0	0	0	0	0	0	0	0	0	0
Lotgi1|88650	0	0	0	0	0	0	0	0	0	0	0	0	0	0	0	0	0	0	0	0	0	0	0
Lotgi1|88684	0	0	0	0	0	0	0	0	0	0	0	0	0	0	0	0	0	0	0	0	0	0	0
Lotgi1|88685	0	0	0	0	0	0	0	0	0	0	0	0	0	0	0	0	0	0	0	0	0	0	0
Lotgi1|88690	0	0	0	0	0	0	0	0	0	0	0	0	0	0	0	0	0	0	0	0	0	0	0
Lotgi1|88691	0	0	0	0	0	0	0	0	0	0	0	0	0	0	0	0	0	0	0	0	0	0	0
Lotgi1|88718	0	0	0	0	0	0	0	0	0	0	0	0	0	0	0	0	0	0	0	0	0	0	0
Lotgi1|88740	12	12.1212121212121	2.13	0	0	0	0.943752359380898	0	17.9597701149425	0	0	5.50660792951542	2.08073241781107	0	0	0	0	0	0	0	0	3.49406009783368	0
Lotgi1|88771	0	0	0	0	0	0	0	0	0	0	0	0	0	0	0	0	0	0	0	0	0	0	0
Lotgi1|88813	0	0	0	0	0	0	0	0	0	0	0	0	0	0	0	0	0	0	0	0	0	0	0
Lotgi1|88815	0	0	0	0	0	0	0	0	0	0	0	0	0	0	0	0	0	0	0	0	0	0	0
Lotgi1|88825	0	0	0	0	0	0	0	0	0	0	0	0	0	0	0	0	0	0	0	0	0	0	0
Lotgi1|88828	0	0	0	0	0	0	0	0	0	0	0	0	0	0	0	0	0	0	0	0	0	0	0
Lotgi1|88834	0	0	0	0	0	0	0	0	0	0	0	0	0	0	0	0	0	0	0	0	0	0	0
Lotgi1|88868	0	0	0	0	0	0	0	0	0	0	0	0	0	0	0	0	0	0	0	0	0	0	0
Lotgi1|88886	0	0	0	0	0	0	0	0	0	0	0	0	0	0	0	0	0	0	0	0	0	0	0
Lotgi1|88919	42	43.75	2.43	0	0	0.384024577572965	0	5.16795865633075	0	2.26218753534668	0	0	0	1.96124578332157	0	4.5662100456621	2.62123197903014	1.75500175500175	0	0	0	1.99660577019068	0
Lotgi1|88979	0	0	0	0	0	0	0	0	0	0	0	0	0	0	0	0	0	0	0	0	0	0	0
Lotgi1|88987	0	0	0	0	0	0	0	0	0	0	0	0	0	0	0	0	0	0	0	0	0	0	0
Lotgi1|88990	0	0	0	0	0	0	0	0	0	0	0	0	0	0	0	0	0	0	0	0	0	0	0
Lotgi1|89001	0	0	0	0	0	0	0	0	0	0	0	0	0	0	0	0	0	0	0	0	0	0	0
Lotgi1|89004	0	0	0	0	0	0	0	0	0	0	0	0	0	0	0	0	0	0	0	0	0	0	0
Lotgi1|89037	0	0	0	0	0	0	0	0	0	0	0	0	0	0	0	0	0	0	0	0	0	0	0
Lotgi1|89051	0	0	0	0	0	0	0	0	0	0	0	0	0	0	0	0	0	0	0	0	0	0	0
Lotgi1|89067	0	0	0	0	0	0	0	0	0	0	0	0	0	0	0	0	0	0	0	0	0	0	0
Lotgi1|89076	0	0	0	0	0	0	0	0	0	0	0	0	0	0	0	0	0	0	0	0	0	0	0
Lotgi1|89081	0	0	0	0	0	0	0	0	0	0	0	0	0	0	0	0	0	0	0	0	0	0	0
Lotgi1|89098	0	0	0	0	0	0	0	0	0	0	0	0	0	0	0	0	0	0	0	0	0	0	0
Lotgi1|89152	0	0	0	0	0	0	0	0	0	0	0	0	0	0	0	0	0	0	0	0	0	0	0
Lotgi1|89154	0	0	0	0	0	0	0	0	0	0	0	0	0	0	0	0	0	0	0	0	0	0	0
Lotgi1|89155	0	0	0	0	0	0	0	0	0	0	0	0	0	0	0	0	0	0	0	0	0	0	0
Lotgi1|89164	0	0	0	0	0	0	0	0	0	0	0	0	0	0	0	0	0	0	0	0	0	0	0
Lotgi1|89174	0	0	0	0	0	0	0	0	0	0	0	0	0	0	0	0	0	0	0	0	0	0	0
Lotgi1|89195	0	0	0	0	0	0	0	0	0	0	0	0	0	0	0	0	0	0	0	0	0	0	0
Lotgi1|89200	0	0	0	0	0	0	0	0	0	0	0	0	0	0	0	0	0	0	0	0	0	0	0
Lotgi1|89209	14	15.0537634408602	2.34	0	8.58860578299456	2.30414746543779	1.61786118751011	0	0	0	0	0	1.78348492955235	0	0	0	0	0	0	2.29305205228159	1.02186797465767	0	0
Lotgi1|89217	0	0	0	0	0	0	0	0	0	0	0	0	0	0	0	0	0	0	0	0	0	0	0
Lotgi1|89258	0	0	0	0	0	0	0	0	0	0	0	0	0	0	0	0	0	0	0	0	0	0	0
Lotgi1|89264	0	0	0	0	0	0	0	0	0	0	0	0	0	0	0	0	0	0	0	0	0	0	0
Lotgi1|89269	0	0	0	0	0	0	0	0	0	0	0	0	0	0	0	0	0	0	0	0	0	0	0
Lotgi1|89270	0	0	0	0	0	0	0	0	0	0	0	0	0	0	0	0	0	0	0	0	0	0	0
Lotgi1|89276	0	0	0	0	0	0	0	0	0	0	0	0	0	0	0	0	0	0	0	0	0	0	0
Lotgi1|89306	0	0	0	0	0	0	0	0	0	0	0	0	0	0	0	0	0	0	0	0	0	0	0
Lotgi1|89318	0	0	0	0	0	0	0	0	0	0	0	0	0	0	0	0	0	0	0	0	0	0	0
Lotgi1|89332	0	0	0	0	0	0	0	0	0	0	0	0	0	0	0	0	0	0	0	0	0	0	0
Lotgi1|89339	0	0	0	0	0	0	0	0	0	0	0	0	0	0	0	0	0	0	0	0	0	0	0
Lotgi1|89372	0	0	0	0	0	0	0	0	0	0	0	0	0	0	0	0	0	0	0	0	0	0	0
Lotgi1|89386	0	0	0	0	0	0	0	0	0	0	0	0	0	0	0	0	0	0	0	0	0	0	0
Lotgi1|89401	0	0	0	0	0	0	0	0	0	0	0	0	0	0	0	0	0	0	0	0	0	0	0
Lotgi1|89402	0	0	0	0	0	0	0	0	0	0	0	0	0	0	0	0	0	0	0	0	0	0	0
Lotgi1|89404	0	0	0	0	0	0	0	0	0	0	0	0	0	0	0	0	0	0	0	0	0	0	0
Lotgi1|89428	12	10.4347826086957	2.2	0	0	1.34408602150538	1.8875047187618	0	0	1.97941409342835	0	11.0132158590308	0	0	0	0	0	4.09500409500409	0	0	0	1.74703004891684	0
Lotgi1|89433	0	0	0	0	0	0	0	0	0	0	0	0	0	0	0	0	0	0	0	0	0	0	0
Lotgi1|89437	0	0	0	0	0	0	0	0	0	0	0	0	0	0	0	0	0	0	0	0	0	0	0
Lotgi1|89443	19	18.8118811881188	2.17	1.906941266209	6.32844636641704	3.3955857385399	0	0	0	0	0	6.9557152793879	0	0	0	0	1.93143408981169	0	0	0	0	0	0
Lotgi1|89451	0	0	0	0	0	0	0	0	0	0	0	0	0	0	0	0	0	0	0	0	0	0	0
Lotgi1|89466	0	0	0	0	0	0	0	0	0	0	0	0	0	0	0	0	0	0	0	0	0	0	0
Lotgi1|89468	0	0	0	0	0	0	0	0	0	0	0	0	0	0	0	0	0	0	0	0	0	0	0
Lotgi1|89490	0	0	0	0	0	0	0	0	0	0	0	0	0	0	0	0	0	0	0	0	0	0	0
Lotgi1|89523	0	0	0	0	0	0	0	0	0	0	0	0	0	0	0	0	0	0	0	0	0	0	0
Lotgi1|89531	0	0	0	0	0	0	0	0	0	0	0	0	0	0	0	0	0	0	0	0	0	0	0
Lotgi1|89533	0	0	0	0	0	0	0	0	0	0	0	0	0	0	0	0	0	0	0	0	0	0	0
Lotgi1|89537	0	0	0	0	0	0	0	0	0	0	0	0	0	0	0	0	0	0	0	0	0	0	0
Lotgi1|89545	0	0	0	0	0	0	0	0	0	0	0	0	0	0	0	0	0	0	0	0	0	0	0
Lotgi1|89554	0	0	0	0	0	0	0	0	0	0	0	0	0	0	0	0	0	0	0	0	0	0	0
Lotgi1|89568	0	0	0	0	0	0	0	0	0	0	0	0	0	0	0	0	0	0	0	0	0	0	0
Lotgi1|89582	0	0	0	0	0	0	0	0	0	0	0	0	0	0	0	0	0	0	0	0	0	0	0
Lotgi1|89584	0	0	0	0	0	0	0	0	0	0	0	0	0	0	0	0	0	0	0	0	0	0	0
Lotgi1|89598	10	11.9047619047619	1.94	0	0	0	0	0	0	0	0	0	0	6.58978583196046	0	5.47945205479452	0	4.91400491400491	0	0	0	6.28930817610063	0
Lotgi1|89605	0	0	0	0	0	0	0	0	0	0	0	0	0	0	0	0	0	0	0	0	0	0	0
Lotgi1|89649	0	0	0	0	0	0	0	0	0	0	0	0	0	0	0	0	0	0	0	0	0	0	0
Lotgi1|89661	11	14.1025641025641	1.95	0	1.82182546912006	0	0	1.40944326990839	0	0	0	0	0	0	0	0	0	0	0	5.83685976944404	0	9.52925481227368	3.75657400450789
Lotgi1|89691	15	14.1509433962264	2.26	0	0	0	0	0	0	0	0	0	1.66458593424886	3.29489291598023	0	0	3.6697247706422	0	3.41880341880342	0	0	0	13.7741046831956
Lotgi1|89720	0	0	0	0	0	0	0	0	0	0	0	0	0	0	0	0	0	0	0	0	0	0	0
Lotgi1|89723	0	0	0	0	0	0	0	0	0	0	0	0	0	0	0	0	0	0	0	0	0	0	0
Lotgi1|89728	0	0	0	0	0	0	0	0	0	0	0	0	0	0	0	0	0	0	0	0	0	0	0
Lotgi1|89780	0	0	0	0	0	0	0	0	0	0	0	0	0	0	0	0	0	0	0	0	0	0	0
Lotgi1|89798	0	0	0	0	0	0	0	0	0	0	0	0	0	0	0	0	0	0	0	0	0	0	0
Lotgi1|89826	0	0	0	0	0	0	0	0	0	0	0	0	0	0	0	0	0	0	0	0	0	0	0
Lotgi1|89841	0	0	0	0	0	0	0	0	0	0	0	0	0	0	0	0	0	0	0	0	0	0	0
Lotgi1|89858	0	0	0	0	0	0	0	0	0	0	0	0	0	0	0	0	0	0	0	0	0	0	0
Lotgi1|89880	0	0	0	0	0	0	0	0	0	0	0	0	0	0	0	0	0	0	0	0	0	0	0
Lotgi1|89886	0	0	0	0	0	0	0	0	0	0	0	0	0	0	0	0	0	0	0	0	0	0	0
Lotgi1|89889	0	0	0	0	0	0	0	0	0	0	0	0	0	0	0	0	0	0	0	0	0	0	0
Lotgi1|89896	0	0	0	0	0	0	0	0	0	0	0	0	0	0	0	0	0	0	0	0	0	0	0
Lotgi1|89909	0	0	0	0	0	0	0	0	0	0	0	0	0	0	0	0	0	0	0	0	0	0	0
Lotgi1|89915	0	0	0	0	0	0	0	0	0	0	0	0	0	0	0	0	0	0	0	0	0	0	0
Lotgi1|89941	0	0	0	0	0	0	0	0	0	0	0	0	0	0	0	0	0	0	0	0	0	0	0
Lotgi1|89946	0	0	0	0	0	0	0	0	0	0	0	0	0	0	0	0	0	0	0	0	0	0	0
Lotgi1|89979	0	0	0	0	0	0	0	0	0	0	0	0	0	0	0	0	0	0	0	0	0	0	0
Lotgi1|89981	16	17.3913043478261	2.01	0	0	5.04032258064516	0	0	0	2.96912114014252	0	0	0	0	18.8577586206897	0	2.29357798165138	0	0	0	0	1.31027253668763	0
Lotgi1|89985	0	0	0	0	0	0	0	0	0	0	0	0	0	0	0	0	0	0	0	0	0	0	0
Lotgi1|90011	0	0	0	0	0	0	0	0	0	0	0	0	0	0	0	0	0	0	0	0	0	0	0
Lotgi1|90046	0	0	0	0	0	0	0	0	0	0	0	0	0	0	0	0	0	0	0	0	0	0	0
Lotgi1|90048	0	0	0	0	0	0	0	0	0	0	0	0	0	0	0	0	0	0	0	0	0	0	0
Lotgi1|90058	25	28.0898876404494	2.285	0	1.60320641282565	0	0.906002265005662	0	3.44827586206897	0.950118764845606	0	0	0	1.31795716639209	0	2.19178082191781	0	0	0	0	5.15021459227468	5.0314465408805	1.65289256198347
Lotgi1|90066	0	0	0	0	0	0	0	0	0	0	0	0	0	0	0	0	0	0	0	0	0	0	0
Lotgi1|90083	0	0	0	0	0	0	0	0	0	0	0	0	0	0	0	0	0	0	0	0	0	0	0
Lotgi1|90174	0	0	0	0	0	0	0	0	0	0	0	0	0	0	0	0	0	0	0	0	0	0	0
Lotgi1|90216	0	0	0	0	0	0	0	0	0	0	0	0	0	0	0	0	0	0	0	0	0	0	0
Lotgi1|90681	0	0	0	0	0	0	0	0	0	0	0	0	0	0	0	0	0	0	0	0	0	0	0
Lotgi1|90831	0	0	0	0	0	0	0	0	0	0	0	0	0	0	0	0	0	0	0	0	0	0	0
Lotgi1|90916	0	0	0	0	0	0	0	0	0	0	0	0	0	0	0	0	0	0	0	0	0	0	0
Lotgi1|90921	0	0	0	0	0	0	0	0	0	0	0	0	0	0	0	0	0	0	0	0	0	0	0
Lotgi1|91023	0	0	0	0	0	0	0	0	0	0	0	0	0	0	0	0	0	0	0	0	0	0	0
Lotgi1|91030	0	0	0	0	0	0	0	0	0	0	0	0	0	0	0	0	0	0	0	0	0	0	0
Lotgi1|91086	0	0	0	0	0	0	0	0	0	0	0	0	0	0	0	0	0	0	0	0	0	0	0
Lotgi1|91113	0	0	0	0	0	0	0	0	0	0	0	0	0	0	0	0	0	0	0	0	0	0	0
Lotgi1|91134	0	0	0	0	0	0	0	0	0	0	0	0	0	0	0	0	0	0	0	0	0	0	0
Lotgi1|91150	0	0	0	0	0	0	0	0	0	0	0	0	0	0	0	0	0	0	0	0	0	0	0
Lotgi1|91156	0	0	0	0	0	0	0	0	0	0	0	0	0	0	0	0	0	0	0	0	0	0	0
Lotgi1|91191	24	1.04166666666667	2.245	0.754830917874396	0	2.01612903225806	3.30313325783314	0	0	0	0	0.91776798825257	1.04036620890553	0	5.38793103448276	0	0	0	3.56125356125356	0	1.78826895565093	0	1.72176308539945
Lotgi1|91228	0	0	0	0	0	0	0	0	0	0	0	0	0	0	0	0	0	0	0	0	0	0	0
Lotgi1|91252	291	12.4625267665953	2.4075	0.435778674236765	1.58392386146864	0.277131138454717	0.700517215210564	0.266389621460348	2.36994904609551	0.489751940642065	0	1.96799733563438	2.74570875752389	1.52855856926918	0.148121815380969	0	1.32412749456162	1.68866148247592	1.17484653567128	1.15834588208039	0.786592530320684	0.0720424762439935	0.852006475249212
Lotgi1|91265	8	0.55286800276434	1.39	9.05797101449275	0	0	0	0	0	0	0	11.0132158590308	0	0	0	0	0	0	0	0	1.78826895565093	0	0
Lotgi1|91354	16	2.18579234972678	2.16	0	2.50501002004008	1.00806451612903	0	1.93798449612403	2.69396551724138	0	0	11.0132158590308	2.34082397003745	0	0	0	0	0	0	0	0	0	0
Lotgi1|91360	19	4.39814814814815	2.55	0.9534706331045	8.43792848855606	0	0	0	0	0	0	0	0	0	0	0	0.965717044905843	3.87947756368809	2.69905533063428	0.844808650840585	1.50591069949552	1.1033873993159	0
Lotgi1|91366	57	5.08021390374332	2.0525	0	1.75790176844918	1.41482739105829	2.18553177961892	0.543995648034816	0	0	0	0	2.62829358039293	1.44512847192115	1.5124016938899	0	0.965717044905843	0.86210612526402	2.69905533063428	0.844808650840585	0.250985116582587	0	0.724952878062926
Lotgi1|91451	59	5.49860205032619	2.1175	0	0	0.820120284308365	3.07119411866326	0	1.46113383985973	1.20777809090543	0	0	0.634799720688123	0.837684639655991	0	0.928720687253309	1.55496812315348	0.416441094407196	1.1589164131537	2.72057023152053	2.66724861181834	0	0
Lotgi1|91483	11	2.06378986866792	2.19	0	0	0	0	0	0	0	0	0	2.26988991033935	0	11.7554858934169	0	0	0	3.10800310800311	0	5.20223696189361	1.90585096245474	0
Lotgi1|91538	24	7.27272727272727	1.915	0.754830917874396	0	2.01612903225806	2.35938089845225	4.52196382428941	1.79597701149425	0	0	0.91776798825257	3.1210986267166	0	0	1.14155251141553	0	1.02375102375102	0	0	0	0	0
Lotgi1|91560	59	4.38335809806835	2.02	1.22819945959224	3.39662375598655	1.64024056861673	2.68729485383035	0.788332676389436	1.46113383985973	0	0	0	1.26959944137625	0.837684639655991	0	0.464360343626654	0.62198724926139	0.416441094407196	1.73837461973055	0	0.484954293057879	1.42131258216963	0
Lotgi1|91617	0	0	0	0	0	0	0	0	0	0	0	0	0	0	0	0	0	0	0	0	0	0	0
Lotgi1|91642	52	3.97249809014515	2.1125	0.696767001114827	1.15615847078773	2.48138957816377	1.30673403606586	1.78890876565295	0	4.1110908094281	1.73250173250173	0	0.960338038989724	0.316816626536561	0	0	0.352858151023289	0	0.657462195923734	3.08680083960983	0	0	2.38397965670693
Lotgi1|91668	12	3.73831775700935	2.16	0	0	0	0	2.58397932816537	0	1.97941409342835	0	0	4.16146483562214	0	0	0	0	0	0	0	0	6.98812019566737	6.8870523415978
Lotgi1|91677	34	3.89461626575029	2.01333333333333	1.06564364876385	0	0.94876660341556	1.33235627206715	0	0	0	0	0	1.83594036865683	2.90725845527667	0	0.8058017727639	1.07933081489477	0	4.02212166918049	2.36049475970163	0	0.616598840794179	1.21536217792902
Lotgi1|91690	0	0	0	0	0	0	0	0	0	0	0	0	0	0	0	0	0	0	0	0	0	0	0
Lotgi1|91696	66	6.97674418604651	2.335	0.548967940272288	1.51818789093338	0	1.20113936648478	0.939628846605591	1.30616509926855	0.359893471532426	0	1.3349352556401	3.40483486550902	1.7472916978683	0	0.8302200083022	0.834028356964137	0	0.518000518000518	1.45921494236101	0	1.58820913537895	1.25219133483596
Lotgi1|91728	0	0	0	0	0	0	0	0	0	0	0	0	0	0	0	0	0	0	0	0	0	0	0
Lotgi1|91758	11	2.79898218829517	2.13	1.64690382081686	1.82182546912006	0	6.17728817049315	0	0	0	0	0	0	1.49767859817283	0	0	0	0	1.55400155400155	0	2.60111848094681	0	0
Lotgi1|91761	12	1.97693574958814	1.99	6.03864734299517	0	0	2.8312570781427	0	0	0	0	0	0	0	0	0	0	0	0	4.01284109149278	0	5.24109014675052	0
Lotgi1|91808	0	0	0	0	0	0	0	0	0	0	0	0	0	0	0	0	0	0	0	0	0	0	0
Lotgi1|91873	63	6.88524590163934	2.198	0	2.86286859433152	0.256016385048643	2.69643531251685	2.70702596283992	0.684181718664477	0	0	1.04887770086008	2.77430989041476	0.522998875552418	0.684181718664477	0	1.45623998835008	0.78000078000078	0	0	0.681245316438449	0	0.655909746818838
Lotgi1|91879	49	5.4083885209713	2.43	2.21827861579414	1.63592491104658	0	1.84898421429727	0	1.75932441942294	0	0	0	2.80261917501083	2.01728137713075	0	0	0	0.501429072857644	0.697714983429269	1.96547318766993	1.16784911389448	0.427844093612288	0.84331253162422
Lotgi1|91892	30	7.2463768115942	2.1	1.20772946859903	0	0	0	0	0	0	0	0	3.74531835205992	0	0	0.91324200913242	3.6697247706422	3.27600327600328	0	1.60513643659711	2.86123032904149	0.698812019566737	0
Lotgi1|91939	10	1.71821305841924	1.87	5.43478260869565	2.00400801603206	0	0	0	0	9.50118764845606	0	0	0	0	0	0	0	0	0	4.81540930979133	0	0	0
Lotgi1|91944	21	6.52173913043478	2.035	1.72532781228433	0.95428953144384	2.30414746543779	3.23572237502022	0	0	0	0	1.04887770086008	0	0	0	0	0	0	1.62800162800163	0	4.0874718986307	0.998302885095338	1.96772924045651
Lotgi1|91952	18	2.58620689655172	1.635	1.00644122383253	0	0	0.629168239587266	0.861326442721791	0	1.3196093956189	0	7.34214390602056	4.16146483562214	0	0	0	0	0	0	0.891742464776173	0.794786202511524	2.32937339855579	0
Lotgi1|91958	50	6.38569604086845	2.1075	0.72463768115942	0.801603206412826	1.29032258064516	1.35900339750849	3.10077519379845	0	0	0	0.440528634361233	1.49812734082397	1.97693574958814	0	0.547945205479452	1.46788990825688	0	1.36752136752137	1.28410914927769	0	1.67714884696017	0
Lotgi1|91997	22	7.00636942675159	1.66	0	0	3.66568914956012	1.54432204262329	0.704721634954193	3.91849529780564	0	0	0	0	0	0	7.4719800747198	0	0	3.10800310800311	2.18882241354151	0	0	0
Lotgi1|92070	9	4.09090909090909	1.97	0	0	0	2.51667295834906	0	0	0	0	0	4.16146483562214	0	0	0	0	0	0	0	4.76871721506915	4.65874679711158	0
Lotgi1|92084	0	0	0	0	0	0	0	0	0	0	0	0	0	0	0	0	0	0	0	0	0	0	0
Lotgi1|92097	0	0	0	0	0	0	0	0	0	0	0	0	0	0	0	0	0	0	0	0	0	0	0
Lotgi1|92127	62	7.72104607721046	2.3675	0.584385226741468	3.2322709936001	1.30072840790843	1.64395572279253	2.25056264066017	0	2.68178683625776	1.453065969195	0.710530055421344	0.402722403447304	0.797151511930701	0	0.441891294741494	0.295945546019532	0	0.827129859387924	2.07114378915756	0.461488762748627	0.338134848177453	0
Lotgi1|92134	41	6.28834355828221	2.06666666666667	3.53481795687522	0.48878244293465	0	1.38110101372814	4.53771979580261	0	1.15868142054342	0	2.14892016761577	0	0.401816209265882	0	2.67290344136318	0	0	0	0	2.09358316759133	0.511325867975661	0
Lotgi1|92173	34	5.48387096774194	2.205	4.79539641943734	1.76824236708712	0.94876660341556	2.6647125441343	1.82398540811674	0	4.19170043314238	0	0.647836227001814	0	0.969086151758891	0	0	0.539665407447383	0	0	0	0	0	0
Lotgi1|92273	30	4.51127819548872	2.34	0	6.68002672010688	0.537634408602151	1.51000377500944	0.516795865633075	0	0.791765637371338	0	0	0.416146483562214	0.549148819330038	0	0	0.611620795107034	0	0	1.07009095773141	4.29184549356223	0.698812019566737	0
Lotgi1|92276	26	5.79064587973274	2.305	0.696767001114827	0	1.24069478908189	3.92020210819758	1.19260584376863	0	3.65430294171387	0	0	3.36118313646403	0.633633253073121	0	2.10748155953635	0	0	0	0	0	0	0
Lotgi1|92320	0	0	0	0	0	0	0	0	0	0	0	0	0	0	0	0	0	0	0	0	0	0	0
Lotgi1|92504	0	0	0	0	0	0	0	0	0	0	0	0	0	0	0	0	0	0	0	0	0	0	0
Lotgi1|92511	41	7.53676470588235	2.24333333333333	1.76740897843761	0.9775648858693	0	2.48598182471066	1.13442994895065	0	0.579340710271711	0	0	3.04497426996742	1.20544862779765	1.05130361648444	0	0.895054822107854	0	3.33541796956431	0.391496691852954	0	0	0
Lotgi1|92528	27	6.35294117647059	2.12	4.02576489533011	0.742225191122987	0	2.51667295834906	1.14843525696239	4.78927203065134	1.75947919415853	0	3.26317506934247	0	0	0	1.01471334348047	0	0	0	2.37797990606979	0	0	0
Lotgi1|92538	19	3.71819960861057	2.57	2.8604118993135	2.10948212213901	3.3955857385399	3.57632473028551	2.44798041615667	0	0	0	0	0	0.867077083152692	0	0	0.965717044905843	0	0	0	0	0	0
Lotgi1|92630	18	3.40909090909091	2.23	0	0	0	0.629168239587266	2.58397932816537	0	0	0	9.78952520802741	0	2.74574409665019	0	0	0	0	0	0.891742464776173	2.38435860753457	0	0
Lotgi1|92651	36	6.36042402826855	2.15666666666667	4.52898550724638	1.11333778668448	0.448028673835125	1.8875047187618	0.430663221360896	0	1.3196093956189	0	4.28291727851199	1.73394368150922	0	0	0	1.01936799184506	0	0.474833808167141	0	0.397393101255762	1.16468669927789	0
Lotgi1|92684	10	2.3696682464455	1.69	10.8695652173913	2.00400801603206	0	0	0	0	4.75059382422803	0	0	0	0	0	0	3.6697247706422	0	0	0	0	0	0
Lotgi1|92705	14	4.8780487804878	2.28	1.29399585921325	0	5.76036866359447	3.23572237502022	3.32225913621262	0	0	0	0	0.891742464776173	0	0	0	1.31061598951507	0	0	0	0	0	0
Lotgi1|92730	16	5.81818181818182	1.97	5.66123188405797	8.76753507014028	0	0	0	0	0	0	0	2.34082397003745	1.02965403624382	0	0	1.14678899082569	0	0	0	0	0	0
Lotgi1|92735	0	0	0	0	0	0	0	0	0	0	0	0	0	0	0	0	0	0	0	0	0	0	0
Lotgi1|92759	36	7.2	2.32	1.00644122383253	2.22667557336896	0.448028673835125	2.51667295834906	1.29198966408269	0	0	0	2.44738130200685	0.69357747260369	0	1.19731800766284	0	4.07747196738022	2.73000273000273	0	0.445871232388086	0	0	0
Lotgi1|92820	0	0	0	0	0	0	0	0	0	0	0	0	0	0	0	0	0	0	0	0	0	0	0
Lotgi1|92844	11	8.02919708029197	1.92	0	0	5.86510263929619	0	2.81888653981677	7.83699059561129	0	0	0	0	0	0	0	0	0	0	0	5.20223696189361	0	0
Lotgi1|92934	0	0	0	0	0	0	0	0	0	0	0	0	0	0	0	0	0	0	0	0	0	0	0
Lotgi1|92970	36	6.33802816901408	2.19666666666667	2.51610305958132	4.45335114673792	0	2.51667295834906	3.44530577088717	2.39463601532567	0	0	1.22369065100343	1.04036620890553	0	1.19731800766284	0	0	0.682500682500682	0.474833808167141	0	0	0	0
Lotgi1|93017	0	0	0	0	0	0	0	0	0	0	0	0	0	0	0	0	0	0	0	0	0	0	0
Lotgi1|93046	16	8.79120879120879	2.25	1.13224637681159	1.25250501002004	0	0	0	0	0	0	5.50660792951542	3.90137328339576	5.14827018121911	0	1.71232876712329	0	0	0	0	0	0	0
Lotgi1|93092	0	0	0	0	0	0	0	0	0	0	0	0	0	0	0	0	0	0	0	0	0	0	0
Lotgi1|93097	29	6.17021276595745	2.295	1.87406296851574	0	1.11234705228031	0	0	0	6.55254320583176	0	0	0.860992724611477	0	0	0	0.632711167352104	1.69448445310514	1.7683465959328	2.76747661482261	2.46657786986335	0	0
Lotgi1|93125	0	0	0	0	0	0	0	0	0	0	0	0	0	0	0	0	0	0	0	0	0	0	0
Lotgi1|93131	0	0	0	0	0	0	0	0	0	0	0	0	0	0	0	0	0	0	0	0	0	0	0
Lotgi1|93159	0	0	0	0	0	0	0	0	0	0	0	0	0	0	0	0	0	0	0	0	0	0	0
Lotgi1|93216	27	7.12401055408971	2.14	2.68384326355341	8.90670229347584	1.194743130227	0.838890986116354	1.14843525696239	1.59642401021711	0	0	0	0.924769963471586	0	0	0	1.35915732246007	0	0	0	1.05971493668203	0	0
Lotgi1|93229	23	4.94623655913978	1.71	0.787649653434152	0	0.701262272089762	0	0	0	0	0	0	1.62839928350432	0.716281068691355	3.74812593703148	0	0	0	5.20252694165738	6.97885407216135	0	0	0
Lotgi1|93474	0	0	0	0	0	0	0	0	0	0	0	0	0	0	0	0	0	0	0	0	0	0	0
Lotgi1|93476	0	0	0	0	0	0	0	0	0	0	0	0	0	0	0	0	0	0	0	0	0	0	0
Lotgi1|93532	0	0	0	0	0	0	0	0	0	0	0	0	0	0	0	0	0	0	0	0	0	0	0
Lotgi1|93542	0	0	0	0	0	0	0	0	0	0	0	0	0	0	0	0	0	0	0	0	0	0	0
Lotgi1|93548	102	16.7487684729064	2.2325	0.177607274793976	2.55412786357028	0	0	0.303997568019456	0	0	0	0	0.611980122885609	0.161514358626482	0	0	0.539665407447383	1.68617815676639	1.50829562594268	4.0915242501495	3.2258969396056	2.26086241624532	0
Lotgi1|93565	42	8.57142857142857	2.35666666666667	0.862663906142167	4.29430289149728	0.384024577572965	1.61786118751011	2.21483942414175	5.13136288998358	3.39328130302002	0	0	0.594494976517448	0	0	0	2.18435998252512	1.17000117000117	0.407000407000407	0	0	0	0
Lotgi1|93568	40	12.5	2.20333333333333	0	3.0060120240481	2.01612903225806	1.98187995469989	3.10077519379845	0	0	2.25225225225225	0	0.936329588014981	0	1.07758620689655	0.684931506849315	1.8348623853211	1.22850122850123	0	0	1.43061516452074	0	1.03305785123967
Lotgi1|93639	11	2.55813953488372	2.19	0	1.82182546912006	4.39882697947214	4.1181921136621	2.81888653981677	0	0	0	0	0	0	7.83699059561129	0	0	0	0	0	0	0	0
Lotgi1|93664	0	0	0	0	0	0	0	0	0	0	0	0	0	0	0	0	0	0	0	0	0	0	0
Lotgi1|93698	0	0	0	0	0	0	0	0	0	0	0	0	0	0	0	0	0	0	0	0	0	0	0
Lotgi1|93742	14	3.7940379403794	2.37	3.88198757763975	0	0	2.42679178126517	1.10741971207087	0	0	0	0	0	2.35349493998588	0	0	0	0	0	0	1.02186797465767	7.48727163821503	0
Lotgi1|93759	0	0	0	0	0	0	0	0	0	0	0	0	0	0	0	0	0	0	0	0	0	0	0
Lotgi1|93771	74	18.546365914787	2.055	2.93772032902468	3.79136651681742	0.21795989537925	1.53040923142848	2.51414204902577	0	2.24690248443218	6.08716824933041	0	1.18095623713601	1.11313949864197	0	0.370233246945576	0	0.332027359054386	0	0.43382065853976	0.579979120751653	0	0
Lotgi1|93820	0	0	0	0	0	0	0	0	0	0	0	0	0	0	0	0	0	0	0	0	0	0	0
Lotgi1|93838	22	7.58620689655172	2.56	0	0	0.733137829912023	2.05909605683105	4.93305144467935	0	0	0	1.00120144173008	1.13494495516967	0	1.95924764890282	1.2453300124533	0	0	0	0	3.90167772142021	0	0
Lotgi1|93877	0	0	0	0	0	0	0	0	0	0	0	0	0	0	0	0	0	0	0	0	0	0	0
Lotgi1|93934	0	0	0	0	0	0	0	0	0	0	0	0	0	0	0	0	0	0	0	0	0	0	0
Lotgi1|93989	10	4.149377593361	1.79	0	0	0	0	0	0	0	18.018018018018	0	3.74531835205992	0	0	0	0	0	0	1.60513643659711	7.15307582260372	0	0
Lotgi1|94166	18	5.0561797752809	2.18	0	0	3.584229390681	3.14584119793633	6.02928509905254	0	1.3196093956189	0	0	0	0	2.39463601532567	0	0	0	0.949667616334283	0	0	0	0
Lotgi1|94184	15	4.79233226837061	2.27	2.41545893719807	2.67201068804275	0	5.28501321253303	2.0671834625323	0	0	0	0	0	0	5.74712643678161	1.82648401826484	0	0	0	0	0	0	0
Lotgi1|94219	0	0	0	0	0	0	0	0	0	0	0	0	0	0	0	0	0	0	0	0	0	0	0
Lotgi1|94258	0	0	0	0	0	0	0	0	0	0	0	0	0	0	0	0	0	0	0	0	0	0	0
Lotgi1|94282	0	0	0	0	0	0	0	0	0	0	0	0	0	0	0	0	0	0	0	0	0	0	0
Lotgi1|94311	0	0	0	0	0	0	0	0	0	0	0	0	0	0	0	0	0	0	0	0	0	0	0
Lotgi1|94313	11	3.45911949685535	2.13	0	0	4.39882697947214	3.08864408524658	0	0	2.15936082919456	0	0	0	0	0	2.4906600249066	0	0	6.21600621600622	0	0	0	0
Lotgi1|94316	62	16.4021164021164	1.95666666666667	9.05797101449275	0.32322709936001	0	0	0	7.64738598442714	0.38311240517968	0	0.710530055421344	0.402722403447304	0	0	0.441891294741494	1.18378218407813	0	0	0	0	4.05761817812944	0
Lotgi1|94344	17	8.17307692307692	2.56	0	0	0.94876660341556	1.99853440810073	5.47195622435021	0	0	0	1.29567245400363	0	2.90725845527667	0	3.2232070910556	0	0	0	1.88839580776131	0	0	0
Lotgi1|94361	17	5.80204778156997	1.525	0	0	7.59013282732448	1.33235627206715	0	0	1.39723347771413	0	0	2.93750458985092	1.93817230351778	0	0	0	0	2.01106083459025	0	0	0	0
Lotgi1|94379	16	9.46745562130178	2.31	6.79347826086957	1.25250501002004	0	0	0	0	0	0	0	0	0	0	0	2.29357798165138	1.53562653562654	3.2051282051282	0	0	5.24109014675052	0
Lotgi1|94382	0	0	0	0	0	0	0	0	0	0	0	0	0	0	0	0	0	0	0	0	0	0	0
Lotgi1|94391	11	3.58306188925081	1.95	1.64690382081686	1.82182546912006	0	4.1181921136621	7.04721634954193	0	0	0	0	0	0	0	0	1.66805671392827	0	0	0	0	0	0
Lotgi1|94426	0	0	0	0	0	0	0	0	0	0	0	0	0	0	0	0	0	0	0	0	0	0	0
Lotgi1|94468	0	0	0	0	0	0	0	0	0	0	0	0	0	0	0	0	0	0	0	0	0	0	0
Lotgi1|94475	11	3.60655737704918	2.19	0	0	0	3.08864408524658	0	0	0	0	0	4.5397798206787	2.99535719634566	0	0	3.33611342785655	0	0	1.45921494236101	0	0	0
Lotgi1|94507	13	6.04651162790698	2.41	0	3.08308925543394	6.20347394540943	1.74231204808781	0	3.31564986737401	3.65430294171387	0	0	1.92067607797945	0	0	0	0	0	0	0	0	0	0
Lotgi1|94551	11	4.01459854014599	1.9	0	1.82182546912006	4.39882697947214	0	0	0	0	0	0	0	0	0	0	0	0	1.55400155400155	1.45921494236101	7.80335544284042	0	0
Lotgi1|94557	42	14	2.26666666666667	0.862663906142167	0.95428953144384	4.99231950844854	2.15714825001348	3.32225913621262	0	1.69664065151001	0	1.04887770086008	0	0	0	0	0.873743993010048	0	0	0	1.3624906328769	0	0
Lotgi1|94578	19	5.74018126888217	1.745	0	2.10948212213901	0	1.78816236514275	0	0	0	0	4.63714351959193	3.28536697549116	0	0	0	0.965717044905843	5.17263675158412	0	0.844808650840585	0	0	2.17485863418878
Lotgi1|94587	0	0	0	0	0	0	0	0	0	0	0	0	0	0	0	0	0	0	0	0	0	0	0
Lotgi1|94618	0	0	0	0	0	0	0	0	0	0	0	0	0	0	0	0	0	0	0	0	0	0	0
Lotgi1|94675	13	4.23452768729642	2.12	2.78706800445931	7.70772313858486	2.48138957816377	3.48462409617562	0	0	0	0	0	0	0	0	0	0	1.89000189000189	0	0	0	0	0
Lotgi1|94696	0	0	0	0	0	0	0	0	0	0	0	0	0	0	0	0	0	0	0	0	0	0	0
Lotgi1|94700	11	4.84581497797357	1.55	0	0	0	3.08864408524658	0	0	0	0	0	0	0	0	0	0	0	0	0	6.50279620236702	7.62340384981894	0
Lotgi1|94722	20	16.260162601626	1.64	0	3.0060120240481	0	0	0	0	0	0	2.20264317180617	1.24843945068664	0.823723228995058	0	0	0	0	1.70940170940171	8.02568218298555	1.43061516452074	0	0
Lotgi1|94741	37	12.1710526315789	2.24	0	1.62487136435032	3.9232781168265	2.75473661657127	1.25707102451289	0	1.28394427681839	2.43486729973216	0	2.36191247427202	0	0	0	0	0	1.38600138600139	0	1.15995824150331	0	0
Lotgi1|94754	0	0	0	0	0	0	0	0	0	0	0	0	0	0	0	0	0	0	0	0	0	0	0
Lotgi1|94766	14	4.3343653250774	2.42	0	0	0	3.23572237502022	3.32225913621262	0	5.08992195453003	0	0	2.67522739432852	0	0	0	1.31061598951507	1.75500175500175	0	0	0	0	0
Lotgi1|94819	11	3.59477124183007	2.13	0	0	0	1.02954802841553	1.40944326990839	0	4.31872165838912	8.19000819000819	0	0	1.49767859817283	0	0	0	0	0	8.75528965416606	0	0	0
Lotgi1|94820	11	5.18867924528302	2.19	0	0	0	1.02954802841553	0	0	0	0	8.00961153384061	3.40483486550902	0	0	4.9813200498132	0	4.46727719454992	0	0	0	0	0
Lotgi1|94834	89	24.3169398907104	2.43333333333333	3.66389838788471	1.57618608002522	0.181225081551287	0	0	0	0	0	0.494975993664307	1.54301505141046	0	0	0	0.412328625914854	0.276067691798029	1.15240564678767	1.62317167745775	1.60743276912443	0	11.6073915869626
Lotgi1|94839	0	0	0	0	0	0	0	0	0	0	0	0	0	0	0	0	0	0	0	0	0	0	0
Lotgi1|94863	15	4.57317073170732	2.36	3.6231884057971	1.33600534402138	6.45161290322581	1.51000377500944	0	0	0	0	0	1.66458593424886	2.19659527732015	0	0	0	0	0	0	0	0	0
Lotgi1|94870	0	0	0	0	0	0	0	0	0	0	0	0	0	0	0	0	0	0	0	0	0	0	0
Lotgi1|94905	0	0	0	0	0	0	0	0	0	0	0	0	0	0	0	0	0	0	0	0	0	0	0
Lotgi1|94907	20	6.73400673400673	2.08	0	2.00400801603206	4.83870967741935	2.26500566251416	3.87596899224806	0	0	0	2.20264317180617	0	0	0	2.73972602739726	0.917431192660551	0	0	0	0	0	0
Lotgi1|94997	0	0	0	0	0	0	0	0	0	0	0	0	0	0	0	0	0	0	0	0	0	0	0
Lotgi1|95025	0	0	0	0	0	0	0	0	0	0	0	0	0	0	0	0	0	0	0	0	0	0	0
Lotgi1|95027	16	8.2051282051282	2.13	0	0	0	0	0.968992248062015	2.69396551724138	1.48456057007126	0	1.37665198237885	0.780274656679151	0	0	0	0	0	0	1.00321027287319	8.94134477825465	0	2.58264462809917
Lotgi1|95029	0	0	0	0	0	0	0	0	0	0	0	0	0	0	0	0	0	0	0	0	0	0	0
Lotgi1|95036	17	10.4938271604938	2.1	0	3.53648473417423	0	0	0	0	1.39723347771413	0	11.6610520860327	1.46875229492546	0	0	0	2.15866162978953	0	0	0	0	1.23319768158836	0
Lotgi1|95070	14	7.77777777777778	2.2	9.05797101449275	1.43143429716576	0	0	0	0	3.39328130302002	0	3.14663310258024	0	2.35349493998588	0	0	0	0	0	1.14652602614079	0	0	0
Lotgi1|95075	10	2.88184438040346	1.87	7.2463768115942	0	0	0	0	0	2.37529691211401	0	0	3.74531835205992	0	0	0	0	0	0	0	0	6.28930817610063	0
Lotgi1|95079	36	18.9473684210526	2.09333333333333	4.02576489533011	0.55666889334224	1.34408602150538	2.51667295834906	1.29198966408269	1.19731800766284	0	0	0	0	1.83049606443346	1.19731800766284	1.5220700152207	2.03873598369011	0.682500682500682	0	0	0.794786202511524	0.582343349638947	0
Lotgi1|95081	0	0	0	0	0	0	0	0	0	0	0	0	0	0	0	0	0	0	0	0	0	0	0
Lotgi1|95085	0	0	0	0	0	0	0	0	0	0	0	0	0	0	0	0	0	0	0	0	0	0	0
Lotgi1|95101	82	26.7100977198697	2.254	0.220926122304701	0.244391221467325	0.786782061369001	0.552440405491258	0.378143316316884	0.52565180824222	0.289670355135855	0	1.8803051466638	1.0657409944886	0.602724313898823	0	1.00233879051119	0.671291116580891	1.49817222987955	1.87617260787992	1.95748345926477	4.53609686311455	0	0
Lotgi1|95111	0	0	0	0	0	0	0	0	0	0	0	0	0	0	0	0	0	0	0	0	0	0	0
Lotgi1|95116	14	4.74576271186441	2.29	0	0	0	2.42679178126517	0	0	10.1798439090601	0	0	1.78348492955235	0	3.07881773399015	3.91389432485323	0	0	0	0	1.02186797465767	0	0
Lotgi1|95120	9	2.66272189349112	1.49	0	0	0	6.29168239587266	3.44530577088717	0	0	0	0	0	5.49148819330038	0	0	0	0	0	0	0	0	0
Lotgi1|95185	7	3.18181818181818	1.06	0	2.86286859433152	13.8248847926267	0	0	0	3.39328130302002	0	0	0	0	0	0	0	0	0	0	0	0	0
Lotgi1|95198	0	0	0	0	0	0	0	0	0	0	0	0	0	0	0	0	0	0	0	0	0	0	0
Lotgi1|95254	0	0	0	0	0	0	0	0	0	0	0	0	0	0	0	0	0	0	0	0	0	0	0
Lotgi1|95265	0	0	0	0	0	0	0	0	0	0	0	0	0	0	0	0	0	0	0	0	0	0	0
Lotgi1|95271	23	10.4072398190045	2.26	0	0.871307833057419	0	0	2.02224469160768	0	0	0	0	0	0	0	0	0	5.34130968913578	0	4.18731244329681	4.97605274615911	0.911493938565309	0
Lotgi1|95290	12	5.21739130434783	2.2	1.50966183574879	0	0	2.8312570781427	5.16795865633075	0	0	0	0	3.1210986267166	0	0	0	0	4.09500409500409	0	0	0	0	0
Lotgi1|95326	0	0	0	0	0	0	0	0	0	0	0	0	0	0	0	0	0	0	0	0	0	0	0
Lotgi1|95373	0	0	0	0	0	0	0	0	0	0	0	0	0	0	0	0	0	0	0	0	0	0	0
Lotgi1|95386	0	0	0	0	0	0	0	0	0	0	0	0	0	0	0	0	0	0	0	0	0	0	0
Lotgi1|95390	0	0	0	0	0	0	0	0	0	0	0	0	0	0	0	0	0	0	0	0	0	0	0
Lotgi1|95405	14	7.17948717948718	2.34	1.29399585921325	0	1.15207373271889	4.85358356253033	1.10741971207087	0	0	0	1.57331655129012	3.56696985910469	0	0	0	0	0	0	0	0	0	2.95159386068477
Lotgi1|95410	0	0	0	0	0	0	0	0	0	0	0	0	0	0	0	0	0	0	0	0	0	0	0
Lotgi1|95412	0	0	0	0	0	0	0	0	0	0	0	0	0	0	0	0	0	0	0	0	0	0	0
Lotgi1|95422	11	3.60655737704918	2.13	0	0	0	2.05909605683105	1.40944326990839	0	0	0	2.00240288346015	6.80966973101804	1.49767859817283	0	0	1.66805671392827	0	0	0	0	0	0
Lotgi1|95429	0	0	0	0	0	0	0	0	0	0	0	0	0	0	0	0	0	0	0	0	0	0	0
Lotgi1|95453	28	10.8108108108108	2.78	1.29399585921325	2.14715144574864	0	2.8312570781427	4.4296788482835	0	3.39328130302002	0	0.78665827564506	0	0.58837373499647	0	0	0	0.877500877500877	0	0	0	0	2.95159386068477
Lotgi1|95484	13	5.50847457627119	2.12	0	0	1.24069478908189	1.74231204808781	8.34824090638044	0	0	6.93000693000693	0	0.960338038989724	2.53453301229249	0	0	0	0	0	0	0	0	0
Lotgi1|95501	11	3.79310344827586	2.13	4.94071146245059	0	4.39882697947214	0	1.40944326990839	0	0	8.19000819000819	0	4.5397798206787	0	0	0	0	0	0	0	0	0	0
Lotgi1|95525	8	2.90909090909091	1.44	0	5.01002004008016	10.0806451612903	0	0	0	5.93824228028504	0	0	0	0	0	0	0	0	0	0	0	0	0
Lotgi1|95581	26	8.9041095890411	2.24	1.39353400222965	0.770772313858486	1.24069478908189	5.66251415628539	0.596302921884317	0	1.82715147085693	3.46500346500346	0.84717045069468	0	1.90089975921936	0	0	0	0	0	0.617360167921966	0	0.806321561038542	0
Lotgi1|95596	0	0	0	0	0	0	0	0	0	0	0	0	0	0	0	0	0	0	0	0	0	0	0
Lotgi1|95622	16	6.42570281124498	2.49	1.13224637681159	0	0	3.53907134767837	0	0	0	0	0	0	0	2.69396551724138	0	1.14678899082569	0	2.13675213675214	2.00642054574639	4.47067238912732	0	0
Lotgi1|95635	0	0	0	0	0	0	0	0	0	0	0	0	0	0	0	0	0	0	0	0	0	0	0
Lotgi1|95655	16	8.79120879120879	2.25	1.13224637681159	1.25250501002004	0	0	0	0	0	0	5.50660792951542	3.90137328339576	5.14827018121911	0	1.71232876712329	0	0	0	0	0	0	0
Lotgi1|95672	0	0	0	0	0	0	0	0	0	0	0	0	0	0	0	0	0	0	0	0	0	0	0
Lotgi1|95691	0	0	0	0	0	0	0	0	0	0	0	0	0	0	0	0	0	0	0	0	0	0	0
Lotgi1|95711	0	0	0	0	0	0	0	0	0	0	0	0	0	0	0	0	0	0	0	0	0	0	0
Lotgi1|95778	0	0	0	0	0	0	0	0	0	0	0	0	0	0	0	0	0	0	0	0	0	0	0
Lotgi1|95793	0	0	0	0	0	0	0	0	0	0	0	0	0	0	0	0	0	0	0	0	0	0	0
Lotgi1|95799	0	0	0	0	0	0	0	0	0	0	0	0	0	0	0	0	0	0	0	0	0	0	0
Lotgi1|95840	0	0	0	0	0	0	0	0	0	0	0	0	0	0	0	0	0	0	0	0	0	0	0
Lotgi1|95891	21	7.83582089552239	2.42	0	6.68002672010688	3.84024577572965	2.69643531251685	0.73827980804725	0	0	0	0	0	0	0	2.60926288323549	0	1.17000117000117	0	0.764350684093862	0	0	0
Lotgi1|95897	0	0	0	0	0	0	0	0	0	0	0	0	0	0	0	0	0	0	0	0	0	0	0
Lotgi1|95913	0	0	0	0	0	0	0	0	0	0	0	0	0	0	0	0	0	0	0	0	0	0	0
Lotgi1|95914	0	0	0	0	0	0	0	0	0	0	0	0	0	0	0	0	0	0	0	0	0	0	0
Lotgi1|95957	0	0	0	0	0	0	0	0	0	0	0	0	0	0	0	0	0	0	0	0	0	0	0
Lotgi1|95967	0	0	0	0	0	0	0	0	0	0	0	0	0	0	0	0	0	0	0	0	0	0	0
Lotgi1|96000	0	0	0	0	0	0	0	0	0	0	0	0	0	0	0	0	0	0	0	0	0	0	0
Lotgi1|96004	0	0	0	0	0	0	0	0	0	0	0	0	0	0	0	0	0	0	0	0	0	0	0
Lotgi1|96029	0	0	0	0	0	0	0	0	0	0	0	0	0	0	0	0	0	0	0	0	0	0	0
Lotgi1|96105	27	11.0655737704918	1.915	0	0	2.9868578255675	4.19445493058177	2.87108814240597	0	7.91765637371338	0	0	0	0	0	0	0	0	0	0	0	0	0
Lotgi1|96116	0	0	0	0	0	0	0	0	0	0	0	0	0	0	0	0	0	0	0	0	0	0	0
Lotgi1|96129	0	0	0	0	0	0	0	0	0	0	0	0	0	0	0	0	0	0	0	0	0	0	0
Lotgi1|96132	0	0	0	0	0	0	0	0	0	0	0	0	0	0	0	0	0	0	0	0	0	0	0
Lotgi1|96144	0	0	0	0	0	0	0	0	0	0	0	0	0	0	0	0	0	0	0	0	0	0	0
Lotgi1|96149	0	0	0	0	0	0	0	0	0	0	0	0	0	0	0	0	0	0	0	0	0	0	0
Lotgi1|96166	0	0	0	0	0	0	0	0	0	0	0	0	0	0	0	0	0	0	0	0	0	0	0
Lotgi1|96178	0	0	0	0	0	0	0	0	0	0	0	0	0	0	0	0	0	0	0	0	0	0	0
Lotgi1|96215	0	0	0	0	0	0	0	0	0	0	0	0	0	0	0	0	0	0	0	0	0	0	0
Lotgi1|96224	0	0	0	0	0	0	0	0	0	0	0	0	0	0	0	0	0	0	0	0	0	0	0
Lotgi1|96232	13	9.21985815602837	2.27	4.18060200668896	0	2.48138957816377	0	0	0	0	0	0	0	0	0	0	2.82286520818631	0	5.25969756738987	0	3.30141961043249	0	0
Lotgi1|96255	22	8.97959183673469	2.12	2.4703557312253	8.19821461104026	0.733137829912023	0.514774014207763	0	0	0	0	5.00600720865038	0	2.24651789725925	0	0	1.66805671392827	0	0	0	0	0	0
Lotgi1|96262	0	0	0	0	0	0	0	0	0	0	0	0	0	0	0	0	0	0	0	0	0	0	0
Lotgi1|96270	12	4.22535211267606	1.61	0	0	6.72043010752688	5.66251415628539	0	0	0	0	1.83553597650514	0	1.3728720483251	0	0	0	0	0	0	0	0	0
Lotgi1|96288	14	7.4468085106383	2.31	0	1.43143429716576	0	0	0	0	0	0	6.29326620516048	3.56696985910469	4.70698987997176	0	0	0	1.75500175500175	0	0	0	0	2.95159386068477
Lotgi1|96291	30	14.0845070422535	2.23	0	3.34001336005344	0	3.02000755001887	3.61757105943152	0	4.75059382422803	6.00600600600601	0	0.416146483562214	0	0	2.73972602739726	0	0	0	0	0	0	0
Lotgi1|96295	0	0	0	0	0	0	0	0	0	0	0	0	0	0	0	0	0	0	0	0	0	0	0
Lotgi1|96296	0	0	0	0	0	0	0	0	0	0	0	0	0	0	0	0	0	0	0	0	0	0	0
Lotgi1|96321	0	0	0	0	0	0	0	0	0	0	0	0	0	0	0	0	0	0	0	0	0	0	0
Lotgi1|96325	12	4.6875	2.13	0	0	0	2.8312570781427	6.45994832041344	0	0	0	3.67107195301028	0	0	0	4.5662100456621	0	0	0	1.33761369716426	0	0	0
Lotgi1|96362	0	0	0	0	0	0	0	0	0	0	0	0	0	0	0	0	0	0	0	0	0	0	0
Lotgi1|96375	29	12.719298245614	2.23	0	2.07311174072282	1.11234705228031	0	0.534616412723871	2.97265160523187	0	0	0.759532128209023	0.860992724611477	0	0	0	0	2.54172667965771	0	2.21398129185808	3.94652459178136	3.61454492879347	0
Lotgi1|96385	12	8	1.99	0	1.67000668002672	0	0.943752359380898	0	7.18390804597701	0	0	0	0	0	0	0	0	0	0	8.02568218298555	3.57653791130186	0	0
Lotgi1|96390	0	0	0	0	0	0	0	0	0	0	0	0	0	0	0	0	0	0	0	0	0	0	0
Lotgi1|96443	12	5.2863436123348	2.04	0	0	0	3.77500943752359	0	0	0	0	1.83553597650514	0	2.74574409665019	0	0	0	0	7.12250712250712	0	1.19217930376729	0	0
Lotgi1|96446	19	7.36434108527132	2.7	0.9534706331045	1.05474106106951	0	5.36448709542826	1.63198694410445	2.26860254083485	1.25015626953369	0	1.15928587989798	1.31414679019646	0.867077083152692	0	0	0.965717044905843	0	0	0	0	0	0
Lotgi1|96453	17	8.33333333333333	2.62	1.06564364876385	0	2.84629981024668	3.33089068016788	2.7359781121751	0	0	0	0	2.20312844238819	0	5.0709939148073	0	0	0	0	0.944197903880653	0	0	0
Lotgi1|96468	9	4.39024390243902	0.92	0	0	0	0	0	0	0	0	0	0	0	0	0	0	0	1.89933523266857	0	12.7165792401844	2.32937339855579	0
Lotgi1|96503	0	0	0	0	0	0	0	0	0	0	0	0	0	0	0	0	0	0	0	0	0	0	0
Lotgi1|96510	13	6.46766169154229	2.26	0	0	4.96277915632754	0	2.38521168753727	0	1.82715147085693	0	0	0	0	0	2.10748155953635	0	0	6.57462195923734	0	1.1004732034775	0	0
Lotgi1|96553	0	0	0	0	0	0	0	0	0	0	0	0	0	0	0	0	0	0	0	0	0	0	0
Lotgi1|96575	0	0	0	0	0	0	0	0	0	0	0	0	0	0	0	0	0	0	0	0	0	0	0
Lotgi1|96587	0	0	0	0	0	0	0	0	0	0	0	0	0	0	0	0	0	0	0	0	0	0	0
Lotgi1|96590	0	0	0	0	0	0	0	0	0	0	0	0	0	0	0	0	0	0	0	0	0	0	0
Lotgi1|96617	0	0	0	0	0	0	0	0	0	0	0	0	0	0	0	0	0	0	0	0	0	0	0
Lotgi1|96618	22	33.3333333333333	2.28	0	0	0	0	0.704721634954193	0	0	0	0	4.5397798206787	4.4930357945185	3.91849529780564	0	1.66805671392827	4.46727719454992	0	0	0	0	0
Lotgi1|96643	13	6.73575129533679	2.07	0	0	0	0	1.19260584376863	0	0	0	3.38868180277872	1.92067607797945	0	0	0	8.46859562455893	0	0	0	3.30141961043249	0	0
Lotgi1|96673	0	0	0	0	0	0	0	0	0	0	0	0	0	0	0	0	0	0	0	0	0	0	0
Lotgi1|96720	23	10.6976744186047	2.07	2.36294896030246	0	1.40252454417952	3.93914028263332	0	0	0	0	3.8306837770542	1.08559952233621	1.43256213738271	0	1.19118522930316	0	0	0	0	0	2.73448181569593	0
Lotgi1|96729	0	0	0	0	0	0	0	0	0	0	0	0	0	0	0	0	0	0	0	0	0	0	0
Lotgi1|96796	0	0	0	0	0	0	0	0	0	0	0	0	0	0	0	0	0	0	0	0	0	0	0
Lotgi1|96811	0	0	0	0	0	0	0	0	0	0	0	0	0	0	0	0	0	0	0	0	0	0	0
Lotgi1|96816	0	0	0	0	0	0	0	0	0	0	0	0	0	0	0	0	0	0	0	0	0	0	0
Lotgi1|96832	0	0	0	0	0	0	0	0	0	0	0	0	0	0	0	0	0	0	0	0	0	0	0
Lotgi1|96841	0	0	0	0	0	0	0	0	0	0	0	0	0	0	0	0	0	0	0	0	0	0	0
Lotgi1|96849	0	0	0	0	0	0	0	0	0	0	0	0	0	0	0	0	0	0	0	0	0	0	0
Lotgi1|96853	54	25.2336448598131	2.75	0.335480407944176	1.48445038224597	0.29868578255675	0.209722746529089	0.287108814240597	3.19284802043423	0	1.66833500166833	0	0	0	0	0	0	0.91000091000091	2.21589110477999	3.26972237084597	4.23885974672813	1.94114449879649	1.53045607591062
Lotgi1|96885	0	0	0	0	0	0	0	0	0	0	0	0	0	0	0	0	0	0	0	0	0	0	0
Lotgi1|96895	0	0	0	0	0	0	0	0	0	0	0	0	0	0	0	0	0	0	0	0	0	0	0
Lotgi1|96945	15	7.04225352112676	2.38	0	0	0	3.02000755001887	1.03359173126615	0	0	6.00600600600601	5.87371512481645	1.66458593424886	0	0	0	0	0	0	0	0	5.59049615653389	0
Lotgi1|96946	0	0	0	0	0	0	0	0	0	0	0	0	0	0	0	0	0	0	0	0	0	0	0
Lotgi1|96949	0	0	0	0	0	0	0	0	0	0	0	0	0	0	0	0	0	0	0	0	0	0	0
Lotgi1|96984	21	8.82352941176471	1.575	0	1.90857906288768	3.07219662058372	0	0	0	0	0	2.09775540172016	4.75595981213959	0	0	0	5.24246395806029	0	0	0	0	0.998302885095338	0
Lotgi1|97000	0	0	0	0	0	0	0	0	0	0	0	0	0	0	0	0	0	0	0	0	0	0	0
Lotgi1|97023	0	0	0	0	0	0	0	0	0	0	0	0	0	0	0	0	0	0	0	0	0	0	0
Lotgi1|97040	29	20.1388888888889	2.28	0	0	1.11234705228031	2.73362752372398	0.534616412723871	0	1.63813580145794	0	0	0	1.13616997102767	0	0	1.26542233470421	0	1.17889773062187	1.10699064592904	5.42647131369937	0	0
Lotgi1|97063	0	0	0	0	0	0	0	0	0	0	0	0	0	0	0	0	0	0	0	0	0	0	0
Lotgi1|97067	0	0	0	0	0	0	0	0	0	0	0	0	0	0	0	0	0	0	0	0	0	0	0
Lotgi1|97070	0	0	0	0	0	0	0	0	0	0	0	0	0	0	0	0	0	0	0	0	0	0	0
Lotgi1|97079	0	0	0	0	0	0	0	0	0	0	0	0	0	0	0	0	0	0	0	0	0	0	0
Lotgi1|97085	0	0	0	0	0	0	0	0	0	0	0	0	0	0	0	0	0	0	0	0	0	0	0
Lotgi1|97091	11	7.33333333333333	2.12	0	0	0	1.02954802841553	0	0	4.31872165838912	0	0	5.67472477584837	0	0	0	0	0	3.10800310800311	0	0	3.81170192490947	0
Lotgi1|97145	0	0	0	0	0	0	0	0	0	0	0	0	0	0	0	0	0	0	0	0	0	0	0
Lotgi1|97157	0	0	0	0	0	0	0	0	0	0	0	0	0	0	0	0	0	0	0	0	0	0	0
Lotgi1|97168	14	5.76131687242798	2.34	0	8.58860578299456	1.15207373271889	1.61786118751011	2.21483942414175	6.1576354679803	0	0	0	0	2.35349493998588	0	0	0	0	0	0	0	0	0
Lotgi1|97171	19	7.98319327731092	2.74	0	2.10948212213901	3.3955857385399	2.98027060857126	3.26397388820889	2.26860254083485	2.50031253906738	0	1.15928587989798	0	0.867077083152692	0	0	0	0	0	0	0	0	0
Lotgi1|97229	0	0	0	0	0	0	0	0	0	0	0	0	0	0	0	0	0	0	0	0	0	0	0
Lotgi1|97242	0	0	0	0	0	0	0	0	0	0	0	0	0	0	0	0	0	0	0	0	0	0	0
Lotgi1|97249	0	0	0	0	0	0	0	0	0	0	0	0	0	0	0	0	0	0	0	0	0	0	0
Lotgi1|97263	33	14.6666666666667	2.395	3.29380764163373	0.607275156373353	1.46627565982405	2.05909605683105	3.75851538642236	3.91849529780564	0	0	0.667467627820051	0.378314985056558	0	0	0	0.556018904642758	0	0	0	1.73407898729787	0.635283654151579	0
Lotgi1|97270	0	0	0	0	0	0	0	0	0	0	0	0	0	0	0	0	0	0	0	0	0	0	0
Lotgi1|97278	0	0	0	0	0	0	0	0	0	0	0	0	0	0	0	0	0	0	0	0	0	0	0
Lotgi1|97287	0	0	0	0	0	0	0	0	0	0	0	0	0	0	0	0	0	0	0	0	0	0	0
Lotgi1|97291	0	0	0	0	0	0	0	0	0	0	0	0	0	0	0	0	0	0	0	0	0	0	0
Lotgi1|97308	11	6.50887573964497	1.9	0	0	0	1.02954802841553	0	0	2.15936082919456	0	0	0	1.49767859817283	0	0	0	0	0	0	7.80335544284042	5.71755288736421	0
Lotgi1|97309	0	0	0	0	0	0	0	0	0	0	0	0	0	0	0	0	0	0	0	0	0	0	0
Lotgi1|97333	0	0	0	0	0	0	0	0	0	0	0	0	0	0	0	0	0	0	0	0	0	0	0
Lotgi1|97342	0	0	0	0	0	0	0	0	0	0	0	0	0	0	0	0	0	0	0	0	0	0	0
Lotgi1|97403	0	0	0	0	0	0	0	0	0	0	0	0	0	0	0	0	0	0	0	0	0	0	0
Lotgi1|97428	0	0	0	0	0	0	0	0	0	0	0	0	0	0	0	0	0	0	0	0	0	0	0
Lotgi1|97454	0	0	0	0	0	0	0	0	0	0	0	0	0	0	0	0	0	0	0	0	0	0	0
Lotgi1|97479	0	0	0	0	0	0	0	0	0	0	0	0	0	0	0	0	0	0	0	0	0	0	0
Lotgi1|97481	0	0	0	0	0	0	0	0	0	0	0	0	0	0	0	0	0	0	0	0	0	0	0
Lotgi1|97530	0	0	0	0	0	0	0	0	0	0	0	0	0	0	0	0	0	0	0	0	0	0	0
Lotgi1|97534	0	0	0	0	0	0	0	0	0	0	0	0	0	0	0	0	0	0	0	0	0	0	0
Lotgi1|97537	0	0	0	0	0	0	0	0	0	0	0	0	0	0	0	0	0	0	0	0	0	0	0
Lotgi1|97538	0	0	0	0	0	0	0	0	0	0	0	0	0	0	0	0	0	0	0	0	0	0	0
Lotgi1|97565	10	5.49450549450549	1.94	0	0	0	0	0	0	7.12589073634204	0	0	4.99375780274657	0	0	0	0	0	3.41880341880342	0	0	4.19287211740042	0
Lotgi1|97578	0	0	0	0	0	0	0	0	0	0	0	0	0	0	0	0	0	0	0	0	0	0	0
Lotgi1|97583	0	0	0	0	0	0	0	0	0	0	0	0	0	0	0	0	0	0	0	0	0	0	0
Lotgi1|97589	0	0	0	0	0	0	0	0	0	0	0	0	0	0	0	0	0	0	0	0	0	0	0
Lotgi1|97618	0	0	0	0	0	0	0	0	0	0	0	0	0	0	0	0	0	0	0	0	0	0	0
Lotgi1|97628	0	0	0	0	0	0	0	0	0	0	0	0	0	0	0	0	0	0	0	0	0	0	0
Lotgi1|97644	0	0	0	0	0	0	0	0	0	0	0	0	0	0	0	0	0	0	0	0	0	0	0
Lotgi1|97704	0	0	0	0	0	0	0	0	0	0	0	0	0	0	0	0	0	0	0	0	0	0	0
Lotgi1|97717	0	0	0	0	0	0	0	0	0	0	0	0	0	0	0	0	0	0	0	0	0	0	0
Lotgi1|97721	0	0	0	0	0	0	0	0	0	0	0	0	0	0	0	0	0	0	0	0	0	0	0
Lotgi1|97726	15	11.9047619047619	2.38	1.20772946859903	4.00801603206413	0	3.77500943752359	0	0	4.75059382422803	0	0	2.49687890137328	0	0	0	1.22324159021407	0	0	0	0	0	0
Lotgi1|97727	0	0	0	0	0	0	0	0	0	0	0	0	0	0	0	0	0	0	0	0	0	0	0
Lotgi1|97737	0	0	0	0	0	0	0	0	0	0	0	0	0	0	0	0	0	0	0	0	0	0	0
Lotgi1|97744	0	0	0	0	0	0	0	0	0	0	0	0	0	0	0	0	0	0	0	0	0	0	0
Lotgi1|97756	0	0	0	0	0	0	0	0	0	0	0	0	0	0	0	0	0	0	0	0	0	0	0
Lotgi1|97771	9	5.92105263157895	1.57	0	13.3600534402138	0	2.51667295834906	0	0	0	0	0	0	0	0	0	2.03873598369011	0	0	0	1.58957240502305	0	0
Lotgi1|97772	0	0	0	0	0	0	0	0	0	0	0	0	0	0	0	0	0	0	0	0	0	0	0
Lotgi1|97780	0	0	0	0	0	0	0	0	0	0	0	0	0	0	0	0	0	0	0	0	0	0	0
Lotgi1|97786	0	0	0	0	0	0	0	0	0	0	0	0	0	0	0	0	0	0	0	0	0	0	0
[truncated: 21,852 more rows]
