# Supplementary material for: ProminTools: shedding light on proteins of unknown function in biomineralization with user friendly tools illustrated using mollusc shell matrix protein sequences
Source: PeerJ. 2020 Sep 11;8:e9852. doi: 10.7717/peerj.9852 (PMC7489238; doi:10.7717/peerj.9852)
Supplement: Supplemental Information 4 [file peerj-08-9852-s004.zip › Seq_properties/SPneg1_chargedclus_seqtbl.txt]

protein	charge	start	end	cluster_sequence
Lotgi1|103588	negative	218	237	GGENSQDDIEEEEEEENEM
Lotgi1|161356	positive	419	438	KNKRRKKKKKKAKKNRQLK
Lotgi1|92759	positive	305	324	RRIKRHKNYLRVVKNMDAK
