# Supplementary material for: ProminTools: shedding light on proteins of unknown function in biomineralization with user friendly tools illustrated using mollusc shell matrix protein sequences
Source: PeerJ. 2020 Sep 11;8:e9852. doi: 10.7717/peerj.9852 (PMC7489238; doi:10.7717/peerj.9852)
Supplement: Supplemental Information 4 [file peerj-08-9852-s004.zip › Seq_properties/SPneg1_biasindex.txt]

Source	bias_index
forground	0.0408
background	0.046
background	0.0383
background	0.028
background	0.0399
background	0.0395
background	0.0371
background	0.0323
background	0.0448
background	0.0312
background	0.0389
background	0.0328
background	0.0387
background	0.0393
background	0.0323
background	0.0362
background	0.0345
background	0.0503
background	0.0504
background	0.04
background	0.0479
background	0.0351
background	0.0434
background	0.0377
background	0.0334
background	0.0348
background	0.0302
background	0.0262
background	0.0507
background	0.0372
background	0.0301
background	0.0281
background	0.0385
background	0.0537
background	0.0388
background	0.0663
background	0.0731000000000001
background	0.0438
background	0.043
background	0.037
background	0.0288
background	0.0415
background	0.062
background	0.0358
background	0.0418
background	0.0408
background	0.0325
background	0.0334
background	0.0339
background	0.0416
background	0.0359
background	0.0286
background	0.0388
background	0.0363
background	0.0529
background	0.0275
background	0.0414
background	0.042
background	0.0367
background	0.0239
background	0.0186
background	0.0558
background	0.0301
background	0.0303
background	0.0299
background	0.032
background	0.0457
background	0.0429
background	0.0473
background	0.0331
background	0.0472
background	0.0335
background	0.0393
background	0.0478
background	0.0481
background	0.0454
background	0.0346
background	0.038
background	0.0521
background	0.0415
background	0.0312
background	0.0433
background	0.0383
background	0.0372
background	0.0513
background	0.0435
background	0.0291
background	0.035
background	0.0405
background	0.0348
background	0.0293
background	0.0401
background	0.0376
background	0.0342
background	0.043
background	0.0315
background	0.036
background	0.026
background	0.023
background	0.05
background	0.0393
background	0.0439
background	0.0457
background	0.0406
background	0.052
background	0.0457
background	0.0377
background	0.0564
background	0.0323
background	0.0414
background	0.0407
background	0.032
background	0.0253
background	0.0292
background	0.0309
background	0.033
background	0.0318
background	0.0384
background	0.0448
background	0.0432
background	0.0288
background	0.0317
background	0.0457
background	0.042
background	0.0567
background	0.0365
background	0.0593
background	0.0326
background	0.0305
background	0.0344
background	0.0837
background	0.0466
background	0.0336
background	0.0411
background	0.0494
background	0.0392
background	0.0364
background	0.0322
background	0.03
background	0.0387
background	0.025
background	0.0294
background	0.0242
background	0.0489
background	0.0358
background	0.0421
background	0.0471
background	0.028
background	0.027
background	0.0347
background	0.0421
background	0.0386
background	0.0442
background	0.0408
background	0.0498
background	0.035
background	0.0505
background	0.0401
background	0.0251
background	0.0398
background	0.0365
background	0.038
background	0.0303
background	0.0283
background	0.0472
background	0.035
background	0.0364
background	0.03
background	0.0457
background	0.0532
background	0.0269
background	0.0445
background	0.0586
background	0.0289
background	0.0303
background	0.0326
background	0.0463
background	0.0369
background	0.0431
background	0.0263
background	0.0349
background	0.0419
background	0.0536
background	0.0497
background	0.0457
background	0.0436
background	0.0441
background	0.0289
background	0.0359
background	0.0295
background	0.0323
background	0.0399
background	0.0367
background	0.0321
background	0.0301
background	0.0361
background	0.0247
background	0.0285
background	0.0382
background	0.0332
background	0.0398
background	0.0339
background	0.0301
background	0.048
background	0.0259
background	0.018
background	0.0675
background	0.0684
background	0.0369
background	0.0416
background	0.0324
background	0.0371
background	0.0366
background	0.0264
background	0.0467
background	0.0498
background	0.0313
background	0.0325
background	0.0274
background	0.0491
background	0.0264
background	0.0448
background	0.0413
background	0.0504
background	0.0518
background	0.0382
background	0.0515
background	0.0313
background	0.0318
background	0.041
background	0.0321
background	0.0429
background	0.0458
background	0.0383
background	0.0366
background	0.0314
background	0.0255
background	0.0377
background	0.0485
background	0.0435
background	0.0323
background	0.0536
background	0.0688
background	0.0281
background	0.0255
background	0.0344
background	0.0249
background	0.0413
background	0.0358
background	0.0406
background	0.0413
background	0.043
background	0.0273
background	0.0329
background	0.0448
background	0.0358
background	0.0405
background	0.0503
background	0.0558
background	0.0281
background	0.0337
background	0.0418
background	0.0401
background	0.0318
background	0.0439
background	0.0401
background	0.0434
background	0.0281
background	0.0356
background	0.0424
background	0.0474
background	0.0347
background	0.0274
background	0.0515
background	0.0509
background	0.0368
background	0.0262
background	0.0271
background	0.0404
background	0.0608
background	0.0284
background	0.0254
background	0.0406
background	0.0508
background	0.0338
background	0.056
background	0.047
background	0.031
background	0.039
background	0.0283
background	0.0618
background	0.0311
background	0.0674
background	0.0407
background	0.0407
background	0.031
background	0.0366
background	0.0517
background	0.0663
background	0.0385
background	0.0469
background	0.0324
background	0.0567
background	0.0374
background	0.0346
background	0.043
background	0.0403
background	0.0505
background	0.0351
background	0.0445
background	0.043
background	0.039
background	0.0364
background	0.035
background	0.0325
background	0.0561
background	0.0429
background	0.0388
background	0.0361
background	0.0443
background	0.0408
background	0.0339
background	0.0255
background	0.0412
background	0.0366
background	0.0368
background	0.0478
background	0.0598
background	0.0315
background	0.0371
background	0.0442
background	0.035
background	0.0439
background	0.0375
background	0.0499
background	0.0318
background	0.0318
background	0.0579
background	0.0352
background	0.0284
background	0.0299
background	0.0387
background	0.0525
background	0.0523
background	0.0265
background	0.0381
background	0.0469
background	0.0519
background	0.0294
background	0.045
background	0.0528
background	0.0358
background	0.0364
background	0.0424
background	0.0335
background	0.0244
background	0.0479
background	0.045
background	0.0396
background	0.0768
background	0.0321
background	0.0324
background	0.0241
background	0.0351
background	0.0356
background	0.0308
background	0.0367
background	0.0313
background	0.0447
background	0.0395
background	0.0311
background	0.0443
background	0.04
background	0.0306
background	0.0309
background	0.0431
background	0.0411
background	0.0357
background	0.0413
background	0.0404
background	0.0405
background	0.0461
background	0.0422
background	0.0608
background	0.0284
background	0.0589
background	0.0389
background	0.0462
background	0.053
background	0.0412
background	0.0427
background	0.0356
background	0.0312
background	0.0413
background	0.0509
background	0.0265
background	0.0312
background	0.0362
background	0.0345
background	0.0418
background	0.0362
background	0.0593
background	0.0483
background	0.0427
background	0.0481
background	0.0371
background	0.0282
background	0.0442
background	0.0294
background	0.0416
background	0.0432
background	0.0369
background	0.0434
background	0.0383
background	0.031
background	0.0245
background	0.0406
background	0.0302
background	0.0803
background	0.0478
background	0.0298
background	0.0505
background	0.0262
background	0.0411
background	0.0441
background	0.0297
background	0.0453
background	0.0294
background	0.0428
background	0.037
background	0.037
background	0.0356
background	0.0343
background	0.0426
background	0.0259
background	0.031
background	0.0324
background	0.0392
background	0.0461
background	0.0362
background	0.0345
background	0.0416
background	0.0547
background	0.0273
background	0.0423
background	0.025
background	0.0436
background	0.0343
background	0.0532
background	0.0309
background	0.0477
background	0.0333
background	0.0476
background	0.0405
background	0.047
background	0.0493
background	0.0361
background	0.0396
background	0.0402
background	0.0383
background	0.0205
background	0.0498000000000001
background	0.0348
background	0.0259
background	0.0267
background	0.0429
background	0.0477
background	0.0492
background	0.0432
background	0.0455
background	0.0337
background	0.0374
background	0.0209
background	0.0471
background	0.0434
background	0.0233
background	0.0667
background	0.0467
background	0.0313
background	0.0466
background	0.0349
background	0.0345
background	0.0324
background	0.0264
background	0.0394
background	0.0391
background	0.0335
background	0.0362
background	0.0316
background	0.0324
background	0.0326
background	0.0343
background	0.0335
background	0.023
background	0.034
background	0.0351
background	0.0374
background	0.0495
background	0.049
background	0.0346
background	0.0346
background	0.0402
background	0.0235
background	0.0218
background	0.0399
background	0.0303
background	0.0487
background	0.0495
background	0.0432
background	0.0356
background	0.0434
background	0.0485
background	0.0352
background	0.0208
background	0.0328
background	0.0429
background	0.0491
background	0.0336
background	0.0575
background	0.0324
background	0.0558
background	0.038
background	0.0333
background	0.0609
background	0.0416
background	0.0296
background	0.0446
background	0.0421
background	0.0339
background	0.025
background	0.0417
background	0.0353
background	0.0342
background	0.0365
background	0.039
background	0.0473
background	0.0641
background	0.0338
background	0.0343
background	0.0448
background	0.0344
background	0.0328
background	0.0317
background	0.0349
background	0.0338
background	0.0349
background	0.0381
background	0.0363
background	0.039
background	0.03
background	0.0334
background	0.0407
background	0.0405
background	0.0404
background	0.0321
background	0.0448
background	0.0375
background	0.0195
background	0.0496
background	0.0381
background	0.0357
background	0.0389
background	0.0454
background	0.0379
background	0.0332
background	0.0672
background	0.0546
background	0.0485
background	0.042
background	0.0304
background	0.0401
background	0.0268
background	0.0368
background	0.0519
background	0.0512
background	0.0408
background	0.0288
background	0.0543
background	0.0359
background	0.0594
background	0.039
background	0.0305
background	0.0378
background	0.0344
background	0.0352
background	0.0426
background	0.0492
background	0.0468
background	0.0408
background	0.0448
background	0.0401
background	0.0601
background	0.0286
background	0.0421
background	0.0465
background	0.0685
background	0.0432
background	0.0303
background	0.0349
background	0.0376
background	0.0424
background	0.0348
background	0.0365
background	0.0244
background	0.0244
background	0.03
background	0.0304
background	0.0371
background	0.0422
background	0.0515
background	0.0508
background	0.0395
background	0.0347
background	0.0315
background	0.0337
background	0.0581
background	0.0362
background	0.0359
background	0.0543
background	0.0408
background	0.0289
background	0.0458
background	0.0577
background	0.045
background	0.0356
background	0.0444
background	0.0404
background	0.0317
background	0.0624
background	0.0377
background	0.0399
background	0.0333
background	0.046
background	0.0421
background	0.0408
background	0.0507
background	0.0525
background	0.0253
background	0.0375
background	0.0378
background	0.046
background	0.0399
background	0.0377
background	0.0411
background	0.0399
background	0.0234
background	0.0354
background	0.0316
background	0.0391
background	0.0414
background	0.0322
background	0.047
background	0.0416
background	0.0404
background	0.0281
background	0.0248
background	0.0355
background	0.0327
background	0.0413
background	0.0405
background	0.0296
background	0.0378
background	0.0236
background	0.0405
background	0.0306
background	0.0354
background	0.0449
background	0.0377
background	0.0343
background	0.0553
background	0.033
background	0.0434
background	0.05
background	0.0397
background	0.039
background	0.0413
background	0.0372
background	0.0596
background	0.0304
background	0.0255
background	0.0417
background	0.0359
background	0.0289
background	0.038
background	0.0452
background	0.0414
background	0.0398
background	0.0445
background	0.0482
background	0.0463
background	0.0279
background	0.0692
background	0.0471
background	0.037
background	0.0238
background	0.0311
background	0.0359
background	0.0443
background	0.0402
background	0.0334
background	0.0456
background	0.0356
background	0.0446
background	0.0308
background	0.0288
background	0.0351
background	0.0549
background	0.0426
background	0.0282
background	0.0279
background	0.0561
background	0.0374
background	0.0246
background	0.0505
background	0.0349
background	0.0257
background	0.0331
background	0.0327
background	0.0311
background	0.0327
background	0.0245
background	0.0316
background	0.0702
background	0.0325
background	0.0317
background	0.0546
background	0.0239
background	0.0285
background	0.028
background	0.0319
background	0.0481
background	0.0308
background	0.0379
background	0.0376
background	0.0253
background	0.0285
background	0.0536
background	0.047
background	0.0404
background	0.0521
background	0.0303
background	0.046
background	0.042
background	0.0479
background	0.0361
background	0.0571
background	0.0324
background	0.044
background	0.0381
background	0.0428
background	0.0394
background	0.0419
background	0.0539
background	0.0304
background	0.0534
background	0.0397
background	0.0467
background	0.0363
background	0.0301
background	0.0456
background	0.0392
background	0.0304
background	0.0408
background	0.0296
background	0.0266
background	0.0321
background	0.0269
background	0.0336
background	0.0371
background	0.0339
background	0.0465
background	0.0298
background	0.0357
background	0.0398
background	0.0398
background	0.0382
background	0.0372
background	0.0239
background	0.0424
background	0.0272
background	0.0422
background	0.0259
background	0.0214
background	0.056
background	0.0423
background	0.0327
background	0.0289
background	0.0264
background	0.0329
background	0.0423
background	0.0412
background	0.0447
background	0.0265
background	0.0513
background	0.0419
background	0.0473
background	0.0386
background	0.041
background	0.0218
background	0.0449
background	0.0344
background	0.0366
background	0.0339
background	0.0353
background	0.0517
background	0.0301
background	0.041
background	0.048
background	0.0357
background	0.0342
background	0.0386
background	0.0423
background	0.0302
background	0.0482
background	0.0466
background	0.0625
background	0.0342
background	0.0426
background	0.0492
background	0.0418
background	0.0348
background	0.0422
background	0.042
background	0.0352
background	0.0386
background	0.0245
background	0.0571
background	0.0493
background	0.0338
background	0.037
background	0.0291
background	0.0302
background	0.0343
background	0.0238
background	0.0488
background	0.0499
background	0.0427
background	0.0226
background	0.036
background	0.0462
background	0.0291
background	0.048
background	0.0453
background	0.0479
background	0.0344
background	0.0445
background	0.0317
background	0.0359
background	0.0352
background	0.033
background	0.0333
background	0.0271
background	0.0587
background	0.0434
background	0.0328
background	0.0314
background	0.0303
background	0.0465
background	0.028
background	0.03
background	0.0447
background	0.0314
background	0.0321
background	0.0527
background	0.0419
background	0.0696
background	0.0256
background	0.0428
background	0.0326
background	0.0435
background	0.0217
background	0.0268
background	0.041
background	0.0414
background	0.0553
background	0.0428
background	0.0374
background	0.0369
background	0.0362
background	0.035
background	0.0785
background	0.0365
background	0.0429
background	0.032
background	0.0268
background	0.0554
background	0.0577
background	0.032
background	0.0388
background	0.0326
background	0.0373
background	0.04
background	0.0459
background	0.0379
background	0.0313
background	0.0279
background	0.0413
background	0.0543
background	0.0359
background	0.0314
background	0.0515
background	0.0305
background	0.0269
background	0.0349
background	0.0392
background	0.0297
background	0.0464
background	0.0352
background	0.0358
background	0.0294
background	0.0449
background	0.0659
background	0.0484
background	0.039
background	0.0349
background	0.0403
background	0.0462
background	0.0253
background	0.0525
background	0.0394
background	0.0363
background	0.0487
background	0.0392
background	0.0351
background	0.0436
background	0.0359
background	0.0678
background	0.0396
background	0.0352
background	0.0352
background	0.0548
background	0.032
background	0.0411
background	0.0406
background	0.0522
background	0.0455
background	0.0246
background	0.0525
background	0.0353
background	0.0445
background	0.0315
background	0.04
background	0.0351
background	0.0441
background	0.0339
background	0.038
background	0.0419
background	0.0337
background	0.0422
background	0.0338
background	0.0363
background	0.0508
background	0.0436
background	0.0596
background	0.02
background	0.0505
background	0.0415
background	0.0454
background	0.034
background	0.0425
background	0.0503
background	0.0289
background	0.0349
background	0.0361
background	0.0298
background	0.0307
background	0.034
background	0.0289
background	0.0274
background	0.0451
background	0.0351
background	0.0374
background	0.0391
background	0.0554
background	0.0382
background	0.0307
background	0.0345
background	0.037
background	0.0352
background	0.0483
background	0.0199
background	0.0493
background	0.0412
background	0.0509
background	0.0268
background	0.0369
background	0.0358
background	0.0519
background	0.0698
background	0.0416
background	0.0541
background	0.0305
background	0.0352
background	0.0342
background	0.0355
background	0.0335
background	0.0315
background	0.0346
background	0.0318
background	0.0347
background	0.0411
