# Supplementary material for: ProminTools: shedding light on proteins of unknown function in biomineralization with user friendly tools illustrated using mollusc shell matrix protein sequences
Source: PeerJ. 2020 Sep 11;8:e9852. doi: 10.7717/peerj.9852 (PMC7489238; doi:10.7717/peerj.9852)
Supplement: Supplemental Information 5 [file peerj-08-9852-s005.zip]

Archive with 9 entries (8 files):
- cxxcZN/
- cxxcZN/CXXCZN_fgenrich.txt
- cxxcZN/CXXCZN_motifs.html
- cxxcZN/CXXCZN_bgmotifs.txt
- cxxcZN/CXXCZN_fgmotifs.txt
- cxxcZN/CXXCZN_protsummary.txt
- cxxcZN/CXXCZN_prot_correlations.txt
- cxxcZN/CXXCZN_Rscript.R
- cxxcZN/CXXCZN_motifsummary.txt
