# Supplementary material for: ProminTools: shedding light on proteins of unknown function in biomineralization with user friendly tools illustrated using mollusc shell matrix protein sequences
Source: PeerJ. 2020 Sep 11;8:e9852. doi: 10.7717/peerj.9852 (PMC7489238; doi:10.7717/peerj.9852)
Supplement: Supplemental Information 5 [file peerj-08-9852-s005.zip › cxxcZN/CXXCZN_fgenrich.txt]

protein	C..C	CG.C	CG.C..C	SS
sp|Q9P0U4|CXXC1_HUMAN	5.03791403084177	27.4845325520338	400.399667405765	1.14883559786462
sp|Q9UIS9|MBD1_HUMAN	8.74015630871325	89.4042315081033	1302.45709992487	0.415226530137297
sp|Q8NFU7|TET1_HUMAN	0.618889813526629	8.44094258152349	122.969186244467	1.47010797479556
sp|Q03164|KMT2A_HUMAN	2.49801330629796	6.8140035351981	66.1784282736664	3.03808980478385
sp|Q9Y2K7|KDM2A_HUMAN	2.84412358367659	7.75811245874964	113.021592864966	0.86475748961468
sp|P26358|DNMT1_HUMAN	1.6360750516001	11.1570874716177	162.538478847885	0.388632504228132
