# Supplementary material for: ProminTools: shedding light on proteins of unknown function in biomineralization with user friendly tools illustrated using mollusc shell matrix protein sequences
Source: PeerJ. 2020 Sep 11;8:e9852. doi: 10.7717/peerj.9852 (PMC7489238; doi:10.7717/peerj.9852)
Supplement: Supplemental Information 5 [file peerj-08-9852-s005.zip › cxxcZN/CXXCZN_fgmotifs.txt]

protein	C..C	CG.C	CG.C..C	SS
sp|Q9P0U4|CXXC1_HUMAN	5	2	2	6
sp|Q9UIS9|MBD1_HUMAN	8	6	6	2
sp|Q8NFU7|TET1_HUMAN	2	2	2	25
sp|Q03164|KMT2A_HUMAN	15	3	2	96
sp|Q9Y2K7|KDM2A_HUMAN	5	1	1	8
sp|P26358|DNMT1_HUMAN	4	2	2	5
