# Supplementary material for: ProminTools: shedding light on proteins of unknown function in biomineralization with user friendly tools illustrated using mollusc shell matrix protein sequences
Source: PeerJ. 2020 Sep 11;8:e9852. doi: 10.7717/peerj.9852 (PMC7489238; doi:10.7717/peerj.9852)
Supplement: Supplemental Information 5 [file peerj-08-9852-s005.zip › cxxcZN/CXXCZN_protsummary.txt]

Protein	Motif count	Most enriched motif	Fold enrichment
sp|Q9UIS9|MBD1_HUMAN	4	CG.C..C	1302.5
sp|Q9P0U4|CXXC1_HUMAN	4	CG.C..C	400.4
sp|P26358|DNMT1_HUMAN	4	CG.C..C	162.5
sp|Q8NFU7|TET1_HUMAN	4	CG.C..C	123
sp|Q9Y2K7|KDM2A_HUMAN	4	CG.C..C	113
sp|Q03164|KMT2A_HUMAN	4	CG.C..C	66.2
