# Supplementary material for: ProminTools: shedding light on proteins of unknown function in biomineralization with user friendly tools illustrated using mollusc shell matrix protein sequences
Source: PeerJ. 2020 Sep 11;8:e9852. doi: 10.7717/peerj.9852 (PMC7489238; doi:10.7717/peerj.9852)
Supplement: Supplemental Information 5 [file peerj-08-9852-s005.zip › cxxcZN/CXXCZN_prot_correlations.txt]

sp|Q9P0U4|CXXC1_HUMAN	sp|Q9UIS9|MBD1_HUMAN	sp|Q8NFU7|TET1_HUMAN	sp|Q03164|KMT2A_HUMAN	sp|Q9Y2K7|KDM2A_HUMAN	sp|P26358|DNMT1_HUMAN
1	0.999988516098002	0.999902404633366	0.999881123547279	0.999945242052217	0.999997567674417
0.999988516098002	1	0.999927244026306	0.99992152673413	0.999883703929007	0.999996278607892
0.999902404633366	0.999927244026306	1	0.999994439441654	0.99976083903996	0.99992293252043
0.999881123547279	0.99992152673413	0.999994439441654	1	0.999706134770991	0.999908118254195
0.999945242052217	0.999883703929007	0.99976083903996	0.999706134770991	1	0.999920211754363
0.999997567674417	0.999996278607892	0.99992293252043	0.999908118254195	0.999920211754363	1
