# Supplementary material for: ProminTools: shedding light on proteins of unknown function in biomineralization with user friendly tools illustrated using mollusc shell matrix protein sequences
Source: PeerJ. 2020 Sep 11;8:e9852. doi: 10.7717/peerj.9852 (PMC7489238; doi:10.7717/peerj.9852)
Supplement: Supplemental Information 5 [file peerj-08-9852-s005.zip › cxxcZN/CXXCZN_motifsummary.txt]

motif	enrichment	positiveprots	fgmedian	fg_count	bg_count	pvalue	Qvalue
C..C	2.54120647801766	6	5	39	17485	1.082762e-07	0
CG.C	14.2191272508945	6	2	16	1282	6.424738e-15	0
CG.C..C	194.200154143963	6	2	15	88	1.649772e-32	0
SS	1.7582862383722	6	7	142	92011	2.017067e-10	0
