# Supplementary material for: ProminTools: shedding light on proteins of unknown function in biomineralization with user friendly tools illustrated using mollusc shell matrix protein sequences
Source: PeerJ. 2020 Sep 11;8:e9852. doi: 10.7717/peerj.9852 (PMC7489238; doi:10.7717/peerj.9852)
Supplement: Supplemental Information 6 [file peerj-08-9852-s006.zip]

Archive with 8 entries (7 files):
- lxxll/
- lxxll/LXXLL_motifs.html
- lxxll/LXXLL_motifsummary.txt
- lxxll/LXXLL_fgenrich.txt
- lxxll/LXXLL_wordcloud.svg
- lxxll/LXXLL_bgmotifs.txt
- lxxll/LXXLL_fgmotifs.txt
- lxxll/LXXLL_Rscript.R
