# Supplementary material for: ProminTools: shedding light on proteins of unknown function in biomineralization with user friendly tools illustrated using mollusc shell matrix protein sequences
Source: PeerJ. 2020 Sep 11;8:e9852. doi: 10.7717/peerj.9852 (PMC7489238; doi:10.7717/peerj.9852)
Supplement: Supplemental Information 6 [file peerj-08-9852-s006.zip › lxxll/LXXLL_motifsummary.txt]

motif	enrichment	positiveprots	fgmedian
A...P	1.4929313441989	52	7
A...Q	1.54114386040249	52	4
A..P	1.67195433771523	53	9
A.P	1.45986208874065	51	6
AP	1.51682006253417	52	6
FP	1.22881031188915	45	2
G...P	1.62389267858648	51	6
G...S	1.4593380944315	52	8
G..G	1.21053445618454	53	6
G..P	1.6829911343604	52	8
G.P	1.47303322313913	51	6
GP	1.46905386701163	48	5
I.P	1.34949964521795	46	3
K.P	1.37442111417296	49	4
L...P	1.54055300407869	55	8
L..P	1.48259695964224	54	8
L.P	1.49847832557177	54	9
M...P	2.31227274719527	42	2
M..P	1.94167236748252	35	1
M..Q	2.2094118750646	37	1
N...S	1.62270375182548	47	4
N.P	1.86118836668725	45	3
P...G	1.58520241099665	49	6
P...L	1.44422365842013	53	8
P...M	2.77590014448758	41	2
P...N	1.72970267431146	48	3
P...P	2.13002010345038	51	8
P...P..Q	4.26692542358587	22	0
P...Q	2.21119012538521	53	3
P...T	1.55756803497364	54	4
P...V	1.37539198246116	50	5
P..E.P	3.77027171035995	21	0
P..GM	6.6820763287592	11	0
P..L	1.48451242012707	52	7
P..N	1.78902038482257	47	2
P..P	1.80871059156767	51	7
P..R	1.19421539669189	52	4
P..S	1.87542968257347	55	8
P..SP	3.06199042951825	32	1
P.EESP	83.6188639583326	1	0
P.L	1.52613682448937	55	10
P.L.P	2.58222822872295	31	1
P.M	2.48937801518466	40	1
P.Q	2.34755857220449	52	4
P.Q.M	8.64864518855731	12	0
P.QV	3.59851167470472	26	0
P.S	1.83301025519228	55	9
P.SQ	3.92875932248674	25	0
P.T	1.59178010897606	52	5
P.Y	1.38766641189794	45	2
PA	1.55308067884794	52	9
PF	1.25130851656373	45	2
PG	1.52736919418064	54	7
PG..M	5.07637869763147	13	0
PM	2.14570527093129	35	1
PN	1.66175954576068	40	2
PP	1.87245250274305	53	8
PQ	2.24843034917141	49	5
PQ...P	4.28570061137673	24	0
PS	1.76066265589491	55	10
Q...P	2.33913318739009	49	4
Q...P...M	9.9792059867969	18	0
Q...Q	2.39192804804151	52	4
Q...QQQ	14.1388552149568	15	0
Q...V	1.43588560620638	50	3
Q..P	2.38422937137147	53	5
Q..P...Q	5.38279035469844	22	0
Q..S	1.70697934822048	54	6
Q.F	1.24462637542771	49	2
Q.N	1.93957546147638	47	2
Q.QQ	6.75159272795818	27	0
Q.R	1.29719114937466	51	3
Q.S	1.72228623791312	53	5
QQ	2.77115530597365	49	4
QQ..M	6.57167223520771	12	0
QQ..P	5.67531921272868	25	0
QQQL	10.0112493087729	13	0
QQQQ	12.6440442335505	14	0
QQQQ.Q	15.9616768163501	8	0
QQQQQQQQQ	16.0327078002754	4	0
R...P	1.37025353547034	51	4
S...T	1.3151350673449	54	6
S..N	1.51977128026551	50	4
S..P	1.86538554031735	54	8
S..S	1.57576725631124	53	12
S.T	1.37694351076927	54	6
SP	1.86584651082738	54	9
SPPPE.S	124.356259220084	1	0
SS	1.49520524258164	55	12
SSSS	2.8573610229281	25	0
TPP	3.0802145778836	28	1
V...P	1.45243196195653	50	5
V...Q	1.46003124444848	51	3
V.P	1.51107934795235	51	5
Y..Q	1.36132167713941	35	1
