# Supplementary material for: ProminTools: shedding light on proteins of unknown function in biomineralization with user friendly tools illustrated using mollusc shell matrix protein sequences
Source: PeerJ. 2020 Sep 11;8:e9852. doi: 10.7717/peerj.9852 (PMC7489238; doi:10.7717/peerj.9852)
Supplement: Supplemental Information 6 [file peerj-08-9852-s006.zip › lxxll/LXXLL_fgenrich.txt]

protein	A...P	A...Q	A..P	A.P	AP	FP	G...P	G...S	G..G	G..P	G.P	GP	I.P	K.P	L...P	L..P	L.P	M...P	M..P	M..Q	N...S	N.P	P...G	P...L	P...M	P...N	P...P	P...P..Q	P...Q	P...T	P...V	P..E.P	P..GM	P..L	P..N	P..P	P..R	P..S	P..SP	P.EESP	P.L	P.L.P	P.M	P.Q	P.Q.M	P.QV	P.S	P.SQ	P.T
sp|Q15788|NCOA1_HUMAN Nuclear receptor coactivator 1 OS=Homo sapiens OX=9606 GN=NCOA1 PE=1 SV=3	1.30224790617548	1.88783223989366	1.44116067622537	0.987610379742418	0.644543772097983	1.05714665538114	1.47370301407562	1.88749109215666	0.961986549779088	1.74607948806041	1.49444151753558	0.635126550031338	2.40331913720495	0	2.01834224280469	1.2191047582196	0.978164989743967	3.24049264329625	2.5020181850439	7.77379014457519	3.54417695433273	3.52124365234519	1.70592148980266	1.81213241793063	3.64323580092588	4.37004221387658	1.68849684215335	2.64606377174471	3.05425506984541	3.08207488375875	1.0830816059633	0	32.0808771686329	0.790493893272268	3.68106347235576	1.71293373854993	1.06941960800019	2.17959250402601	3.70505972843774	0	1.90232905411723	1.29400117653408	4.62298542861558	2.67733318605896	16.5025088316013	4.46311591105076	2.20531707184294	5.26779592259982	1.61161846521817
sp|Q8IZL8|PELP1_HUMAN Proline-, glutamic acid- and leucine-rich protein 1 OS=Homo sapiens OX=9606 GN=PELP1 PE=1 SV=2	4.15163547079395	1.80555282589829	2.85879798251432	2.93865070810082	3.49322760731953	0.449365289204784	2.29691902419987	1.89118971566215	1.05149629701517	3.64358887862518	2.28689227621463	3.44218918055701	1.75129349012001	0.318506243415057	1.71588859698027	2.24557418247076	2.80659773274104	1.65293801734156	1.59531336488861	0.99133022994096	0.645658532388554	0	1.74034185260576	1.95535132448049	3.71674533744013	1.51984653987035	6.28018718539853	10.1229501639402	0.973712733550273	2.80737667983335	1.38116866742753	19.3398436475907	0	3.19217290618015	0.521574480203013	4.36873896858486	1.36374659745865	1.91088057418785	4.72477085723786	0	3.2345205510123	11.5509644846896	0	2.38993449980325	21.0443497578208	0	0.992564883037692	0	3.08275514386644
sp|P48552|NRIP1_HUMAN Nuclear receptor-interacting protein 1 OS=Homo sapiens OX=9606 GN=NRIP1 PE=1 SV=2	0.607687575388233	2.93649207435963	0.797049523869032	0.614484696549579	0.80206180966597	0.8769996145102	0.407523708171747	2.51653836398755	0.855059596738012	0.987635634438317	0.371932681652639	0.592757356603081	0.427236969739986	1.86482930082391	0.669759625073472	0.842798866145863	0.304303918441506	0.806485302070794	0.778369646944788	0	3.15023377201669	2.43432743380801	1.27369578590965	0.86730530564569	2.72015688556176	1.97746297070063	0.700381102343976	0	0.633445819753488	1.09579815136846	1.07821802707642	3.14536892944408	13.3070074841681	0.983680224702365	3.05377804471194	0.983793350837164	0.26615434458174	1.1866121323462	1.53684256438652	0	1.26252442923796	0	0	0.333163827384366	0	0	1.61427506884368	0	1.25342303992842
sp|O14686|KMT2D_HUMAN Histone-lysine N-methyltransferase 2D OS=Homo sapiens OX=9606 GN=KMT2D PE=1 SV=2	2.07581773539697	1.71957411990314	2.58375327865726	1.84201137679789	1.63548471411119	2.0175584413276	2.81255390718352	1.82452440100986	2.03861526972329	2.47863189022121	2.56691990187357	2.9339187493343	0.804165378116333	1.75503440249113	3.64188600175404	3.20796311781538	3.8503211526266	3.03600860328041	2.27901909269802	1.4161860427728	0.527068189704942	0.81457862910592	2.48620264657965	2.4305851343264	2.46518823401641	1.03390921079616	5.05344508212827	8.9522688524641	2.91451430450422	1.77609545050681	1.12748462647146	26.9705302568442	5.56601577268075	2.50299271913159	1.17088148617003	4.80081205338995	0.779283769976371	3.47432831670518	14.4635842568506	1079.6151283217	2.90446743356206	9.09259595004722	2.06250584461984	3.06580518925198	12.8842957700943	3.4845674703761	3.17350676889602	3.42734961371968	2.14954015133544
sp|Q15596|NCOA2_HUMAN Nuclear receptor coactivator 2 OS=Homo sapiens OX=9606 GN=NCOA2 PE=1 SV=2	1.92268364016277	1.39363025496248	1.57613276748692	0.648063095268135	1.42743992150593	2.42792311312148	0.967033717341973	2.38864870942425	1.75847912148826	1.40616647296669	1.91225225054605	1.09400982072509	1.35174975671832	0.245841567663261	0.927095546592481	0.933296121445132	1.44419646539043	5.74124987580725	6.15677630575181	6.88649483504069	2.24260494343975	5.77653927940507	2.0149449727915	1.23484370156276	5.02039884206821	3.1282815847969	1.93896489603834	2.60449309773506	2.50522629533654	1.95020634111374	1.0660659796401	4.9758705195304	10.5256247723133	1.42647070836279	3.22065116190932	2.07510510067292	1.68418978702544	1.74309709605188	1.21561727428934	0	1.37312467380747	3.8210157692328	6.50050937025278	4.47996113790207	16.2432481054218	4.39299865288535	2.42604372026631	5.18503683365187	0.594862245998817
sp|O75448|MED24_HUMAN Mediator of RNA polymerase II transcription subunit 24 OS=Homo sapiens OX=9606 GN=MED24 PE=1 SV=1	0.711529031647698	2.06296733393839	0.466624544307552	0.719487642673825	0.234779468046813	2.05372204975291	0.47716122756611	1.76793817522603	0.600703142379748	0.231280498418518	0.435488417951219	0.694047541907349	1.50072925467817	1.45566048557741	0.980259916373965	1.38154248917662	0.712606547128947	0.944297249542952	3.64550880146437	2.26532489349501	0.368854469969194	0	0	1.21861218677983	1.0616588046783	0.578842800826929	0.615046498873351	0	0.370844418237886	0.962285838689086	1.89369536201389	0	0	1.3437330470909	1.1918688829715	0.383967880104292	1.86980827720316	0.198482861368901	0	0	0.554349073201804	0	0.962259425485345	0.390094754409602	0	0	0.378024374058845	0	1.17408605074792
sp|P51843|NR0B1_HUMAN Nuclear receptor subfamily 0 group B member 1 OS=Homo sapiens OX=9606 GN=NR0B1 PE=1 SV=2	3.49355708233831	0.723501664278394	1.47284576910692	3.53263329803609	4.44632350018018	0	2.51017262799406	0	0.842688521721377	1.94669287605033	0.916378819901608	0.973635487867189	0	2.29731098973839	0.825086857271363	1.6612103608458	1.12462958794233	0	0	2.38341097836869	1.55232796084908	1.19955368865944	0.523028269533113	1.70951411734078	0	1.21803304259113	1.7256198223709	8.11271892571092	2.34105401896129	1.3499300630688	0.664136423060899	0	0	1.21181031936738	0	2.0199161352295	3.93455401309346	0.41765861679541	0	0	0.777661323966786	0	2.02483951447874	2.46257688581551	0	0	0.397729899940636	0	0.617644204356219
sp|Q9BYK8|HELZ2_HUMAN Helicase with zinc finger domain 2 OS=Homo sapiens OX=9606 GN=HELZ2 PE=1 SV=6	1.85953774484599	2.05388165925765	1.3066015694229	1.25355805970326	1.66543638507651	0.766753909854898	1.33610547582923	1.02675525247178	0.822329116138075	1.20887496455372	1.13812243015337	1.12286010397669	0.560294916148249	0.815202842715774	1.82989252037345	1.69476066447179	1.7293284968737	1.76275949376742	0	0	0.55084495401968	0.638494035866291	1.02078374990041	2.12317910383208	1.58547460600504	0.648330158570592	1.14813323402368	0	1.66145019088231	1.19755970109916	1.53185109282827	0	0	1.79171652857264	0.889964760482303	0.645092129257891	2.21061830482727	0.81513591877398	0.671824722370552	0	1.24179214812363	1.40781856956256	1.07777414700454	1.01948885797572	0	7.28352211531614	0.987943654816678	2.86556962041009	1.53420115691352
sp|A5YKK6|CNOT1_HUMAN CCR4-NOT transcription complex subunit 1 OS=Homo sapiens OX=9606 GN=CNOT1 PE=1 SV=2	1.38213116893856	2.00363676386862	1.16538301596002	0.998279010387784	1.46588948168118	1.92341960909623	0.496540881800171	0.735896824620601	0.416733591339486	1.15523440876724	0.906351105542415	0.288894368243421	1.66579262949126	1.0603469635577	1.22408719355284	1.39657731304272	0.964013297184014	0.786119511614461	0.758713847779516	2.82879585816486	1.38180708636187	2.37285451881286	0.620765875455968	1.09902475346719	2.65146605511828	1.20470439818567	0.768031549729474	0	2.46979885277623	1.73570553142895	0.919616511729949	0	6.4854859708193	1.6779696762284	2.23249682814169	0.559387549234431	1.16744973873354	0.660941245433814	0	0	1.07681218680586	0.784787750583169	2.00268217972434	1.62375299710057	0	0	0.786755273451594	0	0.977416754368427
sp|Q14686|NCOA6_HUMAN Nuclear receptor coactivator 6 OS=Homo sapiens OX=9606 GN=NCOA6 PE=1 SV=3	1.36442503596621	1.9779686798498	2.23699308928827	2.5294251299559	2.58871961205083	1.72296628095484	1.94437996099588	1.31840749578175	1.34389008068993	2.77189060756076	1.87895414841677	2.88362231258775	1.67871201003991	1.91906573225844	1.69176801078908	1.70308284691656	1.70811409382096	4.97964603867076	7.86443864319785	10.859943381806	4.06705410973788	6.01230496400319	2.74063770899319	1.94733794268097	8.65228767962009	7.21491215727758	3.93136847559052	16.6344164109342	5.15569014032032	1.84527521951237	1.96697699704416	0	0	2.11660519508182	5.71380671477853	3.1292544683439	0.597589396074949	3.14003157852487	5.17594868509819	0	2.30320440593168	1.80771274395115	4.15175528174748	6.35837431496717	57.6347921142449	6.23494913022215	2.89959170872863	14.7181656315392	2.25142240269451
sp|Q3L8U1|CHD9_HUMAN Chromodomain-helicase-DNA-binding protein 9 OS=Homo sapiens OX=9606 GN=CHD9 PE=1 SV=2	1.05259794728966	0.821650146867766	0.716849338778309	0.327498920080273	0.641206472622156	1.05167299303018	0.570139312813286	0.871797687986849	0.683575431841642	1.02643195311249	1.04069255004359	0.473878508074814	1.5369912663549	0.496944501289629	1.0708755896929	1.01066042837098	1.03391904356912	1.28948564694233	0.933398741279322	0.773353924634646	1.88883536830963	2.1407292269138	0.59398101717775	1.04004785357719	0.724874392700613	1.58087823270371	0.559918064559423	0	0.759610209811397	0.876033316730877	1.07747365840049	1.25727898525932	0	1.11406793829771	1.42411257797923	0.393245668025349	0.957494159209835	1.15191313365389	0	0	1.19857018001785	0	2.62802781306181	0.93221469961259	0	0	1.09694922351594	1.31013012158549	0.801636937652531
sp|Q9Y6Q9|NCOA3_HUMAN Nuclear receptor coactivator 3 OS=Homo sapiens OX=9606 GN=NCOA3 PE=1 SV=1	0.988345803791536	1.67157336760949	0.648162463932822	1.33253422959628	0.326119233003228	1.42635611461069	1.65699597634439	2.18288496291954	0.83440366265951	2.40944255199348	1.81473895514223	1.60677204809543	1.0422901916269	1.26373614838137	1.63395009656267	1.23365867738373	0.866112206069821	5.90252093973442	5.69674751436698	7.07993570119351	3.58648805561338	2.77144075539996	2.0715445506789	1.41058924710352	5.16142128145215	3.21615466302153	1.28149084421154	13.3882650810538	1.54535869229187	0.66832913937044	0.8768093225804	0	43.2851535580524	0.399965484622661	5.3805681981617	0.800022963672356	1.51506117779465	1.37850807509721	1.24976382693792	0	1.28335962873732	1.30944922428765	6.68310794806887	3.52208445045242	33.399038239238	0	1.31273211356811	0	0.61157185965047
sp|Q86YN6|PRGC2_HUMAN Peroxisome proliferator-activated receptor gamma coactivator 1-beta OS=Homo sapiens OX=9606 GN=PPARGC1B PE=1 SV=2	2.98081745190435	1.32960227648424	1.57890602162326	3.01415856039666	2.72371723047857	0.992732701469024	1.84520998656064	0.949544289833033	0.387158949373458	1.56515629574917	1.26304412127201	0.894640624237691	0	2.81456152538818	1.32675257107663	1.52642985258559	1.89453729868422	0.912912981229697	0	1.09501775154769	0	0.551114597917825	0.961185871673757	1.96351816996619	1.02637395681998	0.559604623673345	2.18021859278044	0	1.79259594153113	0.930303709152988	1.22050486349413	10.6813408219831	0	1.29907329772522	0	2.5984453899922	1.80766411158742	2.68640635240841	3.47930340089852	0	1.7864165311065	5.4681985201924	0.930278173807436	1.88564864179421	0	0	2.55822359883615	7.42022866516749	1.13506461797624
sp|O43918|AIRE_HUMAN Autoimmune regulator OS=Homo sapiens OX=9606 GN=AIRE PE=1 SV=1	3.01279234623671	1.24787443013154	4.23386857174467	4.78734315880645	4.26049346602382	3.7268460682672	2.59768323337367	0.71294224477005	2.18016663417824	2.09849920124692	1.58054328570186	1.67929790567919	0	1.98116727555421	3.2019425745485	1.79075428806772	2.90959214495172	0	1.65385697460929	0	0.669352423485381	0	1.35315570649851	1.84282485126185	1.92656983087493	0	2.60426110807352	0	1.34592708123769	1.74623980635506	2.29096600982475	20.0495626805298	28.2743388379205	2.43844400655577	1.08142965620074	3.13550284477826	3.95861856363226	0.72036532071135	0	0	3.01789669759588	0	0	0	0	0	1.02898928241522	6.96412286648288	0.532647295499859
sp|P42226|STAT6_HUMAN Signal transducer and activator of transcription 6 OS=Homo sapiens OX=9606 GN=STAT6 PE=1 SV=1	1.38469541971581	1.60588326900045	0.272427198536109	1.12014683762993	1.09656148240046	1.79852223188219	0.557157560877075	1.14685219421392	1.63662646780598	2.16043837483744	0.762747423885045	1.08053997472864	1.75232731154275	2.12462842419725	1.83136161944529	2.53496386232963	2.08018853338409	2.20521837024316	1.06417007221023	3.96766172314032	0	0.665631916965685	1.74136920907129	2.13436975098923	4.9585858693121	0.675886103917157	1.9150916564683	13.5052345752685	2.16508340990124	0.374537856931722	1.10558719777552	0	0	2.017299351013	0.695843167212993	1.1208507480022	0.727760876093636	0.69527585558622	0	0	1.51033397629913	4.40296504223284	2.24716545880757	2.73296608343161	0	7.59309330321623	0.882800722418412	0	1.37092220093234
sp|P52824|DGKQ_HUMAN Diacylglycerol kinase theta OS=Homo sapiens OX=9606 GN=DGKQ PE=1 SV=2	2.73910981432955	0.360982783663318	3.18439053405637	3.02154258430748	2.21844166144871	0	1.50290590465886	1.4436702037143	2.10224843529218	2.18537974142593	1.14304152163948	2.18602872275913	1.05040426955181	0.382072245285578	1.44083639088258	1.24326253120625	1.68336275902196	0.991411868150722	0	1.18917532891007	0	1.19700686554126	1.82671232140546	0.639706715883891	1.11462904227902	0	1.50671157526547	0	1.16804181413143	0.67353198475832	1.98817910088295	0	0	1.00769789473225	0	0.403125513188052	0.654366732538545	1.66708747255918	3.77847917103948	0	1.74602303629486	1.97946464478302	1.0102702460775	0.819116161594684	0	13.6546709720258	1.98442731392886	4.02913690258298	0.308166428925077
sp|O43593|HAIR_HUMAN Lysine-specific demethylase hairless OS=Homo sapiens OX=9606 GN=HR PE=1 SV=5	1.77553123372474	2.00195161940784	3.68727578304593	1.79539094685722	1.75758792690049	0.854134191423727	2.38139169417771	0.980370538434846	2.49829860308482	1.92377134512964	3.07900200631364	3.46381674825753	0	1.81620885647947	1.79381793611983	2.46247540873905	2.96370006354301	2.35637505415807	1.51615147377976	0.942138906504024	0.920429951554751	0	3.10121892364041	1.68938527155207	0	0.481476476045275	3.75166294434717	0	2.15925644025306	0.533614070346794	2.10021274239611	3.06336183372267	0	1.75639454755519	0.495693156122292	3.35350248186966	1.81450556533186	1.15567438961892	0	0	2.76661682117704	4.70476626253728	0.800399135243908	0.973432410709242	0	5.40904123450307	1.72940587274439	3.19213369405649	2.44148676238371
sp|P35398|RORA_HUMAN Nuclear receptor ROR-alpha OS=Homo sapiens OX=9606 GN=RORA PE=1 SV=2	0.897007281452612	0.650183139982496	1.32358988810756	1.36056076214993	1.33191334932102	1.94180794187918	0.902318267806659	0.742932167112194	0.757291788162614	1.3120635541257	0	0	3.78386547578512	0	0.741473848790708	0.373216476863063	0.336887129593943	1.78567873766344	0	2.14187984671756	2.09252621873537	0	0.940050809485901	0	2.00761100922913	1.09459948378171	0	0	1.40254351677732	0.606565133501279	0.596833879232548	0	0	0	1.12692000502754	1.08913260064	0.589305413050965	2.25200248444179	0	0	0.349427172336893	0	1.81964545278204	1.47534880348412	0	0	0.714849150944928	0	0.55505310907729
sp|P51449|RORG_HUMAN Nuclear receptor ROR-gamma OS=Homo sapiens OX=9606 GN=RORC PE=1 SV=2	1.35849847934281	0.656459039017076	1.78182113637131	0.915795725359604	0.896513103854434	0.980275630890745	0	1.12515499053961	1.91150388614405	1.76630434699548	0.831463408018833	0.883414438798415	0	1.38962183420469	1.49726186454649	0.376818952508459	1.02041680759246	1.80291501891502	0	0	0.704241449419948	1.08839813449794	0.949124658998314	1.55110354276094	0	1.10516511586454	0	0	1.41608158161108	1.22484001861455	0	0	0	0.733012677094813	0	0.733096975720357	1.18998737847743	1.51582664010689	0	0	1.76400010745362	0	0	0	0	0	0.360874619637256	0	0
sp|Q15648|MED1_HUMAN Mediator of RNA polymerase II transcription subunit 1 OS=Homo sapiens OX=9606 GN=MED1 PE=1 SV=4	0.445099438519655	1.29049632717588	1.45949296116436	0.750129958469758	0.734335527825105	0.642356453891722	0.895469552301485	3.19493725755585	1.62834499295307	2.31485300883911	1.77073832688135	0.868327664701288	1.87757271711159	2.95942866272434	0.613204969825333	0.987689904614203	0.780103593575854	1.77212519885765	0.57011514937512	2.12562269418081	3.23033459278524	2.49622494351015	1.3993735484662	0.76230705422217	2.65649730000465	1.81048554717847	2.30846674529694	4.82350144855678	1.15991502099073	2.20719115308846	0.592303830813325	2.30381860866303	9.74668859371706	1.32090646239287	1.49115537667149	0.960769724030728	0.974720844483411	2.85571767714003	3.37697094793092	0	1.27150823684639	0	1.80583410209679	0.732075355049519	0	0	2.48298172828215	0	1.65252054675952
sp|O43889|CREB3_HUMAN Cyclic AMP-responsive element-binding protein 3 OS=Homo sapiens OX=9606 GN=CREB3 PE=1 SV=2	0.632257153907973	0	0.621956434393759	1.91798727386634	2.50347055415955	1.36868672992293	1.90800183583376	0.523657039622207	0.533778443677961	1.84962058977828	0.580455586730129	0.616723287463044	2.66706421002105	0	4.18103313118642	3.15674745120294	0.949821934111224	2.51727757357946	0	6.0388310503142	1.96656102856891	0	1.32519292011085	2.16569173894924	0	3.08612145562174	2.73261899095123	0	0	1.71015398825428	2.52407643265733	19.6352410797641	0	1.53517749353819	0	1.02356936232654	0.830745905729528	1.58732789671571	4.79693716862424	0	2.462943546256	0	2.56516057090298	2.07980437795739	0	0	1.00772535294932	0	1.56492062559258
sp|Q8N2W9|PIAS4_HUMAN E3 SUMO-protein ligase PIAS4 OS=Homo sapiens OX=9606 GN=PIAS4 PE=1 SV=1	0.45993608647031	0.66675643570754	0.904885635921901	0.9301611485025	1.3658640817547	0	1.3879778060673	2.28560896117457	1.94148826082866	3.58802216370061	0.844505971281874	1.79454384038266	0.970079237174322	2.82283964752168	2.28112248775024	1.91364919019002	3.45474448583592	0	0	0	1.43057674823346	1.10547104641164	1.44601933341508	1.96929322340727	6.17635622251081	1.12250103925065	1.59027709120456	0	0.719147313014254	0.622026597688566	2.44818916736175	0	0	0.744510915166888	3.46693625076121	1.11689480418572	1.20865384715943	0.769802156446443	0	0	1.07500241842468	0	0	1.512955733769	0	12.6104902506356	0.366535397984507	0	1.13840304332323
sp|Q9Y4B4|ARIP4_HUMAN Helicase ARIP4 OS=Homo sapiens OX=9606 GN=RAD54L2 PE=1 SV=4	2.07864775275948	0.463593431780294	2.04478246972127	1.29347562572945	0.949680547641302	1.03841058650594	1.44758421491682	1.05945064321657	1.21491903438358	1.40329087690745	1.02756861536343	0.779837558448498	1.01173908171555	1.47203294502664	1.58605653545006	1.59666435500517	1.08093232378915	2.5464484793401	2.45767430446371	0	0.994675039671528	2.3058905262574	1.84325572834778	2.32771264443641	1.43146633650557	1.17070660535344	1.10571413294386	0	2.00008250654271	1.08123232727051	1.27666306273465	0	0	1.29413962759071	2.81230684281243	1.55314614896992	0.210093204516465	1.47191209872684	1.21313134939304	0	1.61946512932415	2.54213455403628	2.59488635802319	1.84091750836924	16.2100308291325	0	0.891977757876408	2.58721674317189	1.38517343717243
sp|O60244|MED14_HUMAN Mediator of RNA polymerase II transcription subunit 14 OS=Homo sapiens OX=9606 GN=MED14 PE=1 SV=2	2.09723263638112	0.701607528633106	1.74567001978056	1.79443055127202	1.59695250273933	0.698463241817615	0.649123045478518	1.06892303548742	0.817187631105324	1.57315277122362	0.888647961527694	0.944171965538333	2.72209304516591	1.23766181244503	1.86694343908032	2.01367487000738	1.33295162073862	1.28460795020355	1.85973600652421	0.770428583104047	1.50535242420715	3.10200953876168	1.69066909684019	1.79593040869191	2.88852973267356	1.57489829440944	1.81285026043436	0	1.76571933112853	1.96361903947078	1.50275710582556	0	0	1.17513930557635	1.21605054187635	2.48113495015122	1.27182970161893	1.75508538419529	2.44795555647812	0	1.25688040668635	2.56486340493206	2.61808685503441	3.18407465291139	16.3549623289804	0	1.54277622810535	0	1.3975580690041
sp|Q6P9F0|CCD62_HUMAN Coiled-coil domain-containing protein 62 OS=Homo sapiens OX=9606 GN=CCDC62 PE=1 SV=2	0	2.48571478224302	0	0	0.678938286252334	0	0	1.13612141344935	0.28952017924638	0.334409960432623	0	0	0.723304694384363	1.57856164499568	0.283472823770132	0	0.257590597628117	0	1.31776615666969	3.27544783576984	4.79996145788859	4.12127363793812	0.718781540001647	1.17466613326048	0	0	0.296433229720148	0	0.536206329879049	0	0	0	0	0.832676681436651	0.86166544244065	0	0	0.57397529208726	0	0	0.26717896364356	0	0	0.564040514782304	0	0	1.63976362256227	0	0
sp|Q76L83|ASXL2_HUMAN Putative Polycomb group protein ASXL2 OS=Homo sapiens OX=9606 GN=ASXL2 PE=1 SV=1	0.490384816933501	1.18482850944545	1.44718643515036	1.32231968149484	0.647238728636371	0.35385559358983	1.47986483852472	1.48922953219388	1.2420113055336	1.43458377451096	0.750345026748703	2.23223745998819	2.41336785833612	3.26052732806075	1.75654379718747	1.22420206034456	0.613909298876767	1.30161669658255	1.88435968884055	0	2.54213986619884	1.57154072103118	2.05566511509879	1.25979873107169	1.46338753704089	1.19681295474111	1.6955567592634	5.3142549060406	2.55585456193219	2.21068686286529	1.3051322042033	2.53821409079878	0	0.926098943256373	1.23215155950398	1.45546570301554	1.28866925864385	2.32549989421277	1.24018375579066	0	1.27352202879578	2.59882326883012	1.32637570983276	2.41967484947726	0	8.96355404574795	2.73560565325022	7.93473232522614	2.0229461745465
sp|Q8NFD5|ARI1B_HUMAN AT-rich interactive domain-containing protein 1B OS=Homo sapiens OX=9606 GN=ARID1B PE=1 SV=2	1.46866889865743	1.97701036169096	1.75432881561782	2.01548781954142	1.5576714706952	1.58965985581836	3.27130726206381	2.43280381377258	2.30269537912237	2.96661716240676	2.50405840321951	3.37680823274152	0.663784093415345	1.93154949047771	0.8671530029462	0.872952671732477	0.630382714767915	5.84737912216982	6.44974634105234	5.00985312984474	1.79461886350396	0.756426968251255	3.18822688449747	0.628835134844719	10.8003366860542	2.81629285786948	3.44583743599557	11.9368717645746	4.59276548740767	0.851252857301884	1.39599337584357	3.25790449042598	34.4577698270722	0.933968299214276	3.16303665096282	2.6323951780227	1.92973802967762	3.24824836586413	4.77548396125114	0	1.47115715580479	4.16962364800002	8.51229491775498	5.17625731812741	42.5404565766323	0	3.00965559346849	13.5794166806196	0.778960937515446
sp|Q68CP9|ARID2_HUMAN AT-rich interactive domain-containing protein 2 OS=Homo sapiens OX=9606 GN=ARID2 PE=1 SV=2	0.383488944032465	2.77966579463906	1.63471165290523	1.93889176731448	1.77152943573634	0.830162577876958	1.15727849770189	2.01158499852694	0.539596192382898	1.12186796535326	1.76034623441589	1.24689013432583	2.42651972677392	1.17682415823111	0.950985669280072	1.1700895865903	0.384069686708735	1.52682830484683	1.96480011152494	2.44185974895539	1.39159645536607	3.37966897567809	1.87549101554653	1.31357760515014	1.14439297855786	1.87185459406376	1.87843356685879	6.23375132711302	2.79820807352685	1.90167259565823	3.06190416299466	0	0	0.620763869321711	2.56950043653147	1.0347254316707	0.839800357018133	1.92555416789601	2.90953191753612	0	0.398366018816773	0	0	4.83568685479848	0	10.5144687103392	1.93554659753127	2.06836346715704	2.3729654717773
sp|O14497|ARI1A_HUMAN AT-rich interactive domain-containing protein 1A OS=Homo sapiens OX=9606 GN=ARID1A PE=1 SV=3	2.15576170069891	2.38106455815034	2.92850296614549	1.97226729299545	1.9307400367911	1.3333464598724	4.23378788108932	2.12556632056716	2.42664790937709	3.40351774171601	3.67554130608238	3.40452846742181	1.94864932106352	1.89012895435806	1.01826911925831	0.854232898903203	1.2337293218565	7.7655534425215	3.15571834104881	4.41217874770222	1.27718886932003	2.22061798819668	2.79711398411144	1.14279335415232	7.35216145524263	2.75589970686922	3.72688569951878	15.0182936786683	5.77835652820206	1.94366297921066	0.956240189002345	0	33.7188504741065	0.913940094986049	3.86900982032432	2.90832563890811	2.0232389345229	2.83496067680386	3.89423126818292	0	1.27965276941581	0.816041879818647	5.83082888633264	4.89641472701173	10.407052615465	2.8145951981725	3.517777364464	16.6102711695106	1.52451348471294
sp|Q5VVJ2|MYSM1_HUMAN Histone H2A deubiquitinase MYSM1 OS=Homo sapiens OX=9606 GN=MYSM1 PE=1 SV=1	0.566587932608352	1.23204993554654	1.11471418917915	1.14585069018424	0	0.613264223190104	0.284971288685316	0.938535080675549	0.23916884372527	0.552503412888682	0.260083360720867	0	0.597512573621865	1.30402918499643	0.234173202244892	1.17869696497211	0.638376698469681	3.38373181086225	0	0	0.440576172463204	1.36181215862303	0	1.21297046369288	1.26809246114352	2.07418670296316	0.489759249102853	0	0.442953055117475	0.766264649326495	0	0	0	0.9171511273795	2.13543174865726	0.229314150617841	0.744460702960519	1.1853837553976	0	0	0.662139170768822	0	0	1.86378604884588	0	7.76733095147844	1.12882278364794	9.16774628558736	0.701190280307785
sp|Q7LBC6|KDM3B_HUMAN Lysine-specific demethylase 3B OS=Homo sapiens OX=9606 GN=KDM3B PE=1 SV=2	1.99801877427477	0.386196231926003	1.31031139784262	0.53876454938816	1.71411676358766	0.576698213289501	1.4738889820249	1.54450577160576	1.34945010292691	0.909230488672004	1.58974292720012	1.29928642617143	0.842828638771557	1.02189680595972	0.990947588375316	0.886733525948356	1.10057447845199	1.5909880405417	0.511841028484989	0.636117637611178	1.4500735352622	1.28061381867106	0.977151054380433	0.912517473197237	1.78872326716667	1.95051287910675	1.49681106114228	2.16523446626015	1.04135471220122	1.441151912873	0.886269502665027	2.06833459414892	0	1.18589046964402	1.00405308795469	0.862564982221795	0.350036037507842	1.67205749483682	0	0	1.66042395122948	2.11772367448678	0.540417133336176	1.09541088049715	0	3.65210109473262	1.69842637566927	0	1.64845415131983
sp|Q9UBK2|PRGC1_HUMAN Peroxisome proliferator-activated receptor gamma coactivator 1-alpha OS=Homo sapiens OX=9606 GN=PPARGC1A PE=1 SV=1	0.293944115413356	0	0.289155184411134	0.891695837850141	0.290973551251	0	1.18273798010748	0.730363765788867	0.496320307279508	0.573274217884497	1.07944372269112	0.286722230136327	0.619975452329454	1.80407045142363	0.971906824354738	0.978407104758806	0.883167763296401	0	0	1.40376335818707	3.19997430525906	2.82601620887186	0	1.00685668565184	0	2.15216364668358	1.52451375284648	4.77816778832598	0.459605425610613	0.397535795515249	0.391158043657422	0	0	0.713722869802844	1.47714075846969	0.951739933391341	1.9311198685818	1.47593646536724	2.23015499944811	0	1.14505270132954	0	0	1.4503898951545	0	0	2.34251946080324	0	1.81887704290365
sp|P37231|PPARG_HUMAN Peroxisome proliferator-activated receptor gamma OS=Homo sapiens OX=9606 GN=PPARG PE=1 SV=3	0.46448990910863	2.02007395372779	0.45692244982195	0.469685332412153	0	1.0055104491117	0	0.769412917623123	0.392142183375294	1.35883017585692	0	0	2.93905194629052	0.712697138730721	1.15185392945804	0.773038484750027	0.697789975356959	3.69865338533853	0	0	1.4447408744536	2.2328326085938	0.486778785506066	0.397758235222855	0	2.2672298218528	0.803011204469628	0	1.45253516688028	1.2563705537472	0.618107166017074	0	0	0.37594115518328	0	1.1279531685836	0.610310358466643	1.16613593996342	0	0	0.72376400448394	0	0	0.763967746754646	0	0	1.48065784532355	0	1.72451154087578
sp|Q9HCD5|NCOA5_HUMAN Nuclear receptor coactivator 5 OS=Homo sapiens OX=9606 GN=NCOA5 PE=1 SV=2	1.62050020103529	1.76189524461578	0.398524761934516	1.22896939309916	2.00515452416492	0	1.63009483268699	1.34215379412669	1.71011919347602	2.37032552265196	3.34739413487375	2.37102942641233	0	0	0.669759625073472	0.337119546458345	0.304303918441506	4.83891181242477	1.55673929388958	1.93472048330446	2.52018701761335	2.92119292056961	1.27369578590965	1.04076636677483	3.62687584741567	0	1.40076220468795	6.58545405023166	1.90033745926046	1.09579815136846	1.07821802707642	0	0	0.655786816468243	2.03585202980796	1.63965558472861	2.6615434458174	2.0341922268792	0	0	0.31563110730949	0	0	2.66531061907493	0	0	2.5828401101499	19.6655283017263	0.501369215971369
sp|O75925|PIAS1_HUMAN E3 SUMO-protein ligase PIAS1 OS=Homo sapiens OX=9606 GN=PIAS1 PE=1 SV=2	0.720637186174679	1.56703125442786	1.06334487170546	0.728697673942051	0.713354512744388	3.12001706175979	1.08735588493752	1.49214102688048	0.608392634729719	1.40544646965231	0.330797269856955	0.35146595952195	1.51993981861414	2.21144119851929	0.893527241745485	2.09884104730518	2.16518548421053	1.43457754193238	0	0	1.68109249216375	0	1.13282620590121	2.15986998696281	4.83862008215132	0.879378694343829	1.24583919587454	0	1.12677459181957	2.4365097144483	1.43845216054665	0	0	2.33302959591467	2.71603300750878	1.45831118826093	0.473435838749086	1.80921244141791	5.46747677284053	0	1.96505818421715	2.86429446295792	0	1.18526486055636	0	9.87918591063618	2.01003282765698	0	2.67550945665828
sp|O75928|PIAS2_HUMAN E3 SUMO-protein ligase PIAS2 OS=Homo sapiens OX=9606 GN=PIAS2 PE=1 SV=3	0.377725288405568	2.19031099652718	1.11471418917915	1.52780092024565	0.373908041704184	0.817685630920138	2.27977030948253	0.938535080675549	0.318891791633693	1.10500682577736	0.346777814294489	0	3.18673372598328	1.15913705333016	1.56115468163261	1.57159595329615	0.851168931292909	0	2.90290515672163	1.80386982259788	2.34973958647042	2.72362431724606	0.395850703189313	0.970376370954308	5.07236984457409	1.84372151374503	1.30602466427427	6.14006102267976	0.590604073489967	2.04337239820399	4.02118027489369	0	0	1.52858521229917	0.949080777181006	2.14026540576652	0.992614270614025	1.26440933909078	0	0	0.882852227691762	0	1.53248723318036	1.24252403256392	0	10.3564412686379	2.70917468075505	0	1.86984074748743
sp|Q9Y6X2|PIAS3_HUMAN E3 SUMO-protein ligase PIAS3 OS=Homo sapiens OX=9606 GN=PIAS3 PE=1 SV=2	0.747029949362605	1.62442252648493	1.83714838503252	2.64384976126905	2.58818193835683	2.42571390191754	2.63008533315301	2.78422110716329	1.89202359176296	2.18537974142593	1.37164982596737	2.55036684321899	2.36340960649158	1.7193251037851	2.470005241513	2.48652506241251	3.08616505820693	1.48711780222608	1.43527396681858	0	1.16177411082654	0	2.34863012752131	3.5183869373614	5.01583069025559	0.911585238881899	1.61433383064157	0	1.16804181413143	2.5257449428437	2.98226865132442	5.79990003231887	0	2.11616557893773	1.87700370264142	3.02344134891039	0.981550098807818	1.56289450552423	2.83385937827961	0	1.74602303629486	0	1.51540536911625	1.22867424239203	0	10.2410032290194	0.892992291267987	0	3.23574750371331
sp|O15534|PER1_HUMAN Period circadian protein homolog 1 OS=Homo sapiens OX=9606 GN=PER1 PE=1 SV=2	2.36385756069624	1.58160828935277	3.04083661373755	2.02255970662753	4.13994461989214	1.18089017860792	2.37785345070445	3.01204281705176	1.38161722747342	2.48241068302543	2.33712117633821	2.6605155773115	0.383519698417755	0.837004779207009	1.95398476663877	1.36180616790266	1.63899505839658	0.723961224649597	0.698722520280671	1.73674908501284	1.97951898883467	0.437046692767392	1.71504618614346	2.02425024359538	0.813938416920029	0.887558961267957	4.55817794165027	0	0.852942161947138	2.2132574289849	1.45183311087731	2.82351722503585	0	2.94341524600863	0.45688307180574	2.64937837271962	2.38919946531515	3.04340387432315	8.27750553283532	0	1.41666985373794	2.89093906261335	0.737732226205432	1.49536322523681	0	0	2.31854949422758	0	1.57523211808679
sp|Q15652|JHD2C_HUMAN Probable JmjC domain-containing histone demethylation protein 2C OS=Homo sapiens OX=9606 GN=JMJD1C PE=1 SV=2	0.554096230157145	0.803257753253965	0.726758542236487	0.373529280107303	0.54849659975976	0.399828958111343	0.650273066622083	0.611895312440437	0.389826383079771	0.720429647042249	0.678264638352371	0.360321794722503	1.55823751483119	0.708488297360264	1.37406197096766	0.614778637478368	1.04050375262381	0.367681094408653	1.06458903680559	1.32307459822829	3.30328056235797	1.5537526124762	0.677465750694466	0.948982246240354	1.24013451711831	1.12692033468077	0.878095913548974	0	1.7327486439556	2.12321677242515	1.3518052390649	0	0	1.27065150285372	2.0883513636475	0.373764009274749	0.364023698061797	1.46838245983583	0.700654995889604	0	1.58287757673555	3.67058207753072	1.87337514134844	1.06323857668412	0	0	1.76629656351589	2.98854091514423	1.25717343957545
sp|Q13352|CENPR_HUMAN Centromere protein R OS=Homo sapiens OX=9606 GN=ITGB3BP PE=1 SV=2	0	0	0	1.3400626715714	0	0	0	0	0	0	1.21666114506711	0	0	0	1.09545430202695	1.10278088926204	0	0	0	0	0	3.18525555745726	0	0	0	0	0	0	0	3.58456005447648	0	0	0	0	0	0	1.74128096624664	1.10903700504996	0	0	1.03248819848698	0	0	0	0	0	1.05611894334519	0	1.64007218105889
sp|P04150|GCR_HUMAN Glucocorticoid receptor OS=Homo sapiens OX=9606 GN=NR3C1 PE=1 SV=1	0.603777101930136	1.75055743737887	1.18788075758087	0.610530483573069	0.597675402569622	3.92110252356298	0.303675967865433	1.00013776936854	0.509734369638413	0.294384057832579	0.831463408018833	0.294471479599472	2.54692618254262	0	0.748630932273244	1.50727581003384	0.680277871728309	0	1.16004124988683	1.44170290840835	1.87797719845319	1.45119751266393	0.316374886332771	0.77555177138047	0	1.47355348781939	0.782858413623866	0	0.47202719387036	1.6331200248194	2.00864941337595	0	0	1.22168779515802	1.51706348167157	0.488731317146905	1.18998737847743	2.02110218680919	0	0	1.41120008596289	2.39981427977556	3.67441919615833	0.496529874016855	0	0	0.962332319032683	0	1.12082152914063
sp|Q71F56|MD13L_HUMAN Mediator of RNA polymerase II transcription subunit 13-like OS=Homo sapiens OX=9606 GN=MED13L PE=1 SV=1	0.955251871899874	0.923201218671978	1.46173833495076	1.39524172275375	1.26079761392741	0.91906384941431	1.70828037669822	1.58234466542855	1.07528580599741	0.724504475362624	0.48721498343185	0.621188252440152	1.56705107543544	1.46570520159779	1.66697412566364	1.85476767664571	1.51477258225114	2.53550220759633	4.07851606860663	1.01375851568623	1.65066547873092	2.5510870301807	1.66848384624817	1.09068547757941	0.950208649617048	2.07230961092428	1.46794808418882	0	2.15744193904276	1.8660797930657	1.55365851005649	0	0	1.88991232311595	2.13349923123766	1.6323847138099	0.836760355725759	2.93116974954607	4.02638843791763	0	1.15769491214965	1.68747121754354	1.29186593457693	1.74571815434885	10.7602331340893	2.91011313476206	2.11462729606446	1.71739681549012	2.495729748824
sp|Q9UHV7|MED13_HUMAN Mediator of RNA polymerase II transcription subunit 13 OS=Homo sapiens OX=9606 GN=MED13 PE=1 SV=3	0.863173520146671	1.25131842579888	1.4859437535608	0.763724770044601	0.961256690471336	1.86856587599413	0.976819707121882	1.51918350915237	1.0930918267039	0.841716330950926	0.396226352671348	0.841966291255895	2.27571486181649	1.32442338568174	1.42701314781064	1.43655725776914	1.78299140437346	2.14790703725386	1.65842143728071	1.03054568521921	2.01359928684195	1.03733253665121	0.678445133433017	0.923955422205804	1.44891521319251	1.57996926407865	1.49225633213307	0	2.36187295994562	1.02145122067534	2.01012772021192	1.67540810501207	0	1.48456983314097	0.2711035706667	1.57207824324209	0.567077701979125	1.80588362367841	3.27445021078122	0	0.840618266477437	1.71541462316983	1.75101117167435	1.41970087253393	0	2.95830268069188	2.32161565328733	5.23750730758947	2.00294003712573
sp|P06401|PRGR_HUMAN Progesterone receptor OS=Homo sapiens OX=9606 GN=PGR PE=1 SV=4	3.7711801302228	1.82232466350935	2.96779211781459	4.32180983789747	3.48419776481905	3.26548409518589	2.27610508390458	1.87405236366404	0.849010943642116	2.45162286104946	2.30813529128486	1.96188072582027	1.59080517993217	0.771515659290491	1.66255443908913	1.67367388981249	2.26613464665765	2.00195065337188	0.966079368876811	1.20064647356193	0.390993645015576	0.604276777781281	2.89823810663044	2.5835100808687	0	1.84075733124705	2.82517071668977	4.08679302795727	1.17930909851212	1.02004361678832	1.0036788387094	3.90389841403671	0	1.42438583448327	1.26340656512198	2.64559219426629	0.660678951823483	2.73514914107177	3.81492752317169	0	2.54636156990196	3.99711831808276	2.04003123645232	1.65403520733589	0	0	1.60285575967502	4.06800317495517	0.933417286326119
sp|O15055|PER2_HUMAN Period circadian protein homolog 2 OS=Homo sapiens OX=9606 GN=PER2 PE=1 SV=2	2.24287557705043	0.812858443531901	2.94177959726004	2.8349533012128	2.03519189871018	4.04607790280005	1.50410343924425	1.5480220055764	1.10455985516467	0.546780269966329	1.20114992728139	0.911571074297966	0.78843093379905	1.43391256995623	0.926990014942328	0.777658236650924	0.842352041964775	1.48830275665017	0	0.892592159229709	0.581349913624754	1.79694098380856	0.97937564414567	1.12037877411378	2.50991368404822	1.82462320324409	1.77718216766087	0	2.3379450494806	1.76943024203042	0.994881653668916	0	0	1.51275126189288	0.469624830780402	2.2693878491423	2.45583052610083	1.40772585581242	0	0	1.74741428971023	0	2.27491929515141	1.53706658211592	0	5.12458169547741	1.04265447872884	0	1.61916289428841
sp|Q9Y4C1|KDM3A_HUMAN Lysine-specific demethylase 3A OS=Homo sapiens OX=9606 GN=KDM3A PE=1 SV=4	1.24297640325436	1.02966171751959	1.92142635031108	0.718216783855072	0.703094304006959	0	1.607574597489	0.735339749053136	0.299821048606395	0.173153984054439	0.978118195352965	0.173205404730348	1.49807845861894	1.63472545825442	1.61457193493298	1.03432666297931	1.20039948448046	0.706971975622998	0	0.847996335982805	1.93306547736316	2.98753341081722	0.930443931417726	0.760287315622792	1.58967533357583	2.16682638159664	0.767450148102124	2.88643292587746	0.555284072123042	0.960586116036847	0.945175227369031	0	0	1.86832224358685	1.33848409378366	0.431200870654593	0.466626390652013	1.04019443547078	0	0	1.660109715054	2.82309719210539	2.88167924846331	1.46027143115479	0	4.86854657670261	1.13206996500892	0	0.879009162899085
sp|Q71SY5|MED25_HUMAN Mediator of RNA polymerase II transcription subunit 25 OS=Homo sapiens OX=9606 GN=MED25 PE=1 SV=2	4.08216365903367	2.73129142338028	3.08896703025548	2.85772401045949	6.2167843078527	0.679762753415537	4.42220505815285	2.34068387590167	3.1812337767795	3.98068723984857	4.32427756379273	4.90076229502092	0.662303093653151	1.44542993999604	2.07652381749687	2.87431645434163	5.42492005607167	2.50042832609901	0	2.99920524721094	0	1.5094785372689	4.93621057591492	4.03349214432815	0	0.766366171375947	5.97152241074804	15.3131642372857	5.40082520215524	1.27403038080791	3.34290890322487	4.87595344082497	0	3.30395406128278	1.57798972591541	4.32105218754583	1.65037071499681	1.83948708066519	2.38241457772369	0	3.42504117249093	19.9695389064054	1.27399541071621	8.2635333250034	0	8.60957165706044	1.75171535582957	10.1618392563137	1.55444592261003
sp|Q9BZS1|FOXP3_HUMAN Forkhead box protein P3 OS=Homo sapiens OX=9606 GN=FOXP3 PE=1 SV=1	1.08847983341001	1.57793866455149	1.60611951619548	2.20130944657204	3.23243935821297	2.3563005884056	1.09492448738488	0.901516295590899	1.37841161905701	2.12284373954445	0.999299409173447	3.18521122480913	0	0.835062772758733	4.04886010006713	1.81152869976224	2.0439903570491	0	6.2739121890631	0	0	1.30809798995345	0.570355653551191	2.33025416226846	0	2.65649897920108	2.82264959343733	0	0.85096317781269	0.736040753645403	2.17269688286744	0	0	1.76195158577779	1.36746905482461	2.64323132313094	1.43019364745083	2.73270835119039	8.2583001835712	0	2.96810412511685	4.3263473210803	2.20806165151974	0.895136222995583	0	0	1.30115814133711	8.80614144369645	2.0205993692396
sp|Q09472|EP300_HUMAN Histone acetyltransferase p300 OS=Homo sapiens OX=9606 GN=EP300 PE=1 SV=2	1.74905272319695	2.67641667854435	1.91173021673641	1.7686162682794	1.05806372530293	0.631047361393628	2.34587798208558	0.724312698963773	1.3125554439405	2.65311498020116	2.05179267670596	1.61129816654077	2.04946317712885	1.04365550348513	1.20481821536104	1.69802674622495	1.02182583383879	5.80308603851272	3.3604674649787	7.42471025573014	1.81340714564805	2.80260265287457	3.05497042270791	0.998514873840307	8.69909327114198	3.08292538949123	3.10775980851595	17.3747957108225	5.77343617490317	1.57696883921045	0.775834595290694	0	44.6837624965479	1.96613798019425	1.70905308136116	2.28098234657647	1.02139761731783	1.87029397164805	4.42335631207853	0	1.81690549592903	2.31730202409148	11.0384788776057	6.07313217076291	49.2545882898456	10.6567523244808	2.01336345371772	14.1503822121369	2.88609222250959
sp|P51610|HCFC1_HUMAN Host cell factor 1 OS=Homo sapiens OX=9606 GN=HCFC1 PE=1 SV=2	1.84426460225933	2.67357863163318	2.49454959091983	1.39866983509467	2.39613502302912	0.499049412089834	1.97113310050836	1.33654774633796	1.26506802646624	2.47282608579367	1.9048070801886	1.34921477925576	0.72934704318266	1.94547056788656	1.33392420659596	1.34284572166651	1.47187394064852	1.8356952919862	0.885849681731759	0.550468383210459	0.717045839409401	3.60160837233865	1.20797683872513	1.08577247993266	2.06384384830828	0.28131475676552	1.79345745666558	1.87369921134355	2.16274277918783	3.42955205212074	2.30081660077609	1.78984629989988	0	1.3993878380901	0.868863630411899	1.11963901746382	1.9688882080263	1.73631051503153	1.74905522315439	0	0.449018209170012	1.83258545001043	2.33826676119166	1.89584133715526	0	6.3207371280827	1.56160289952122	3.73016900465176	3.42360030719319
sp|O43707|ACTN4_HUMAN Alpha-actinin-4 OS=Homo sapiens OX=9606 GN=ACTN4 PE=1 SV=2	0.257483429308296	0.746533001560583	0.506577029989209	0.781090316799575	0.764643997469698	0	0.518015866150256	0.426513198023795	0.652135464120275	0.251082780390685	0	1.00462937277185	0	0.395073605992332	0.425675985639452	0.857045960041194	0.773620060494543	0	0	0	1.20130758770428	0.618869630812223	0.539677907092345	0.440983334330498	0	0.628403435804426	0.445137934420595	0	0.402596190600735	0.348225647443654	0.685277977691817	0	0	0.416795353166974	1.94087539834052	0	0	0.215477003176556	0	0	0.601812550380444	0	1.0446482676235	0.846989488718104	0	0	0.205195447828868	0	0.637305765197416
sp|Q8IXJ9|ASXL1_HUMAN Polycomb group protein ASXL1 OS=Homo sapiens OX=9606 GN=ASXL1 PE=1 SV=4	1.82661184243887	1.32399396058733	0.898426361427974	1.53920241965047	1.6574729609872	1.31806041999067	2.14366461936417	1.38679064159521	1.79912085429158	1.63277127987998	1.11797026697925	1.48477832348338	1.60525766047665	2.33557465969509	1.13241966458724	1.13999348254019	1.25769737608952	0.606041518363387	2.33965490243236	0	1.89381996521497	0.36585998291365	1.91426310199011	1.95523597132584	0.681363113450251	1.4859845036154	1.97365667548911	0	2.14204163967257	1.44103501216624	2.02559454145764	4.72723844295425	0	1.84799107755571	2.29479232691527	2.21784432239345	1.80003931163588	1.78338332155341	2.30975170611239	0	1.42310508344344	1.21002965307307	1.23513896405582	1.00143727997689	0	0	1.57698227685742	0	2.07217426120808
sp|Q6PML9|ZNT9_HUMAN Zinc transporter 9 OS=Homo sapiens OX=9606 GN=SLC30A9 PE=1 SV=1	0.412970781865947	0.598672151779657	0.406242671056487	0	0.408797348412497	0	0.830831785321977	1.02610965686534	0.697295079593393	0	0.758271206608725	0.402824541635193	0.871021850279761	2.53459193703531	1.02409548305689	0.687296540138669	0.310197128129634	0	0	0	0	0.992588439559745	0	0.353640684485109	0	0	0.356972410437643	0	1.29142651280729	2.23403918888147	1.09909900999515	0	0	0.668486913266044	1.03763937082642	0.334281895618966	2.17046993680039	0.691195598217757	0	0	0.321743681570766	0	0	1.35846377503907	0	22.6455986895217	0.658214975253869	0	0.511078831069407
sp|Q92753|RORB_HUMAN Nuclear receptor ROR-beta OS=Homo sapiens OX=9606 GN=RORB PE=1 SV=3	0	0.723501664278394	0.981897179404616	0	0.494035944464464	1.0803888868115	1.00406905119762	0.413354812127316	0.842688521721377	0	0.458189409950804	0	2.10527834450598	0.765770329912796	0.412543428635681	1.6612103608458	0.749753058628222	0	0	0	2.32849194127361	0	1.04605653906623	0.427378529335195	2.23400118686561	2.43606608518227	0	0	1.56070267930753	2.02489509460321	0	0	0	0	1.25399821836044	0	0.655759002182244	0.41765861679541	0	0	0.777661323966786	0	0	1.64171792387701	0	0	0.397729899940636	0	0
sp|Q9BQI9|NRIP2_HUMAN Nuclear receptor-interacting protein 2 OS=Homo sapiens OX=9606 GN=NRIP2 PE=1 SV=3	1.66951889039045	1.21012733882863	1.64231912569455	0	1.65264693166049	1.80705614520073	0.839701875556731	0	0	0.814008586960549	2.29909988623001	0.814250319034838	1.76064203188222	1.28082581871535	4.14011554716235	1.38926845124115	1.88105304744803	0	0	0	0	0	0	2.85932966245611	3.73658561504213	0	1.44313401515004	0	2.61042796894854	1.12894507053797	2.22166632625354	12.9620541647553	0	2.02687135267854	0	3.37850741479667	0	1.39714982130849	6.33332273864624	0	1.30071466998003	0	3.38674224841639	2.74593389402916	0	22.887366647061	2.66096872558148	0	1.03307037739296
[truncated: 46 more columns]
