# Supplementary material for: ProminTools: shedding light on proteins of unknown function in biomineralization with user friendly tools illustrated using mollusc shell matrix protein sequences
Source: PeerJ. 2020 Sep 11;8:e9852. doi: 10.7717/peerj.9852 (PMC7489238; doi:10.7717/peerj.9852)
Supplement: Supplemental Information 6 [file peerj-08-9852-s006.zip › lxxll/LXXLL_bgmotifs.txt]

protein	A...P	A...Q	A..P	A.P	AP	FP	G...P	G...S	G..G	G..P	G.P	GP	I.P	K.P	L...P	L..P	L.P	M...P	M..P	M..Q	N...S	N.P	P...G	P...L	P...M	P...N	P...P	P...P..Q	P...Q	P...T	P...V	P..E.P	P..GM	P..L	P..N	P..P	P..R	P..S	P..SP	P.EESP	P.L	P.L.P	P.M	P.Q	P.Q.M	P.QV	P.S	P.SQ	P.T
sp|Q8NF67|A2012_HUMAN Putative ankyrin repeat domain-containing protein 20A12 pseudogene OS=Homo sapiens OX=9606 GN=ANKRD20A12P PE=5 SV=3	0	1	0	0	0	0	0	0	0	0	0	0	0	0	0	0	0	0	0	0	0	0	0	1	0	0	0	0	1	0	0	0	0	0	0	0	0	0	0	0	0	0	0	0	0	0	0	0	0
sp|Q9NPB9|ACKR4_HUMAN Atypical chemokine receptor 4 OS=Homo sapiens OX=9606 GN=ACKR4 PE=1 SV=1	1	0	0	0	0	2	3	0	1	0	1	1	1	2	3	1	1	0	1	0	1	0	2	0	1	0	0	0	0	2	2	0	0	2	0	2	0	2	0	0	2	0	0	1	0	0	1	0	0
sp|P31937|3HIDH_HUMAN 3-hydroxyisobutyrate dehydrogenase, mitochondrial OS=Homo sapiens OX=9606 GN=HIBADH PE=1 SV=2	1	1	0	0	1	1	0	3	7	1	3	0	1	2	1	0	2	1	2	0	0	0	1	0	0	3	0	0	0	0	1	0	0	1	1	0	0	1	0	0	1	0	0	0	0	0	2	0	0
sp|P61981|1433G_HUMAN 14-3-3 protein gamma OS=Homo sapiens OX=9606 GN=YWHAG PE=1 SV=2	0	0	0	0	1	0	0	1	1	0	0	0	0	0	0	1	0	0	0	0	1	2	1	0	0	0	0	0	0	0	0	0	0	1	1	1	0	0	0	0	0	0	0	1	0	0	1	0	0
sp|O94805|ACL6B_HUMAN Actin-like protein 6B OS=Homo sapiens OX=9606 GN=ACTL6B PE=1 SV=1	3	1	3	2	2	1	2	3	4	1	1	0	2	4	0	2	1	0	0	1	1	1	5	2	0	1	1	0	1	0	0	0	0	1	1	0	1	1	0	0	3	1	2	0	0	0	1	0	1
sp|P00325|ADH1B_HUMAN All-trans-retinol dehydrogenase [NAD(+)] ADH1B OS=Homo sapiens OX=9606 GN=ADH1B PE=1 SV=2	1	0	1	2	1	0	0	5	1	1	4	0	2	3	1	2	0	0	0	0	0	0	1	1	0	0	1	0	1	0	3	0	0	2	1	0	0	1	0	0	2	0	0	1	0	0	4	1	0
sp|Q8WXA8|5HT3C_HUMAN 5-hydroxytryptamine receptor 3C OS=Homo sapiens OX=9606 GN=HTR3C PE=1 SV=2	2	0	1	1	2	1	1	0	2	2	2	2	0	1	1	2	2	0	0	0	0	0	1	1	1	2	1	0	3	4	2	0	0	3	2	3	1	3	0	0	1	0	2	0	0	0	2	0	1
sp|P29274|AA2AR_HUMAN Adenosine receptor A2a OS=Homo sapiens OX=9606 GN=ADORA2A PE=1 SV=2	1	2	1	0	2	0	1	3	2	4	3	0	0	0	2	1	2	1	0	1	0	0	1	1	3	1	1	0	0	1	0	0	0	3	0	1	2	1	0	0	3	0	1	0	0	0	0	0	0
sp|P52594|AGFG1_HUMAN Arf-GAP domain and FG repeat-containing protein 1 OS=Homo sapiens OX=9606 GN=AGFG1 PE=1 SV=2	4	7	3	6	7	5	3	4	2	5	5	2	0	1	0	0	0	2	1	0	2	1	5	2	0	2	3	1	1	1	3	0	0	0	1	2	3	6	0	0	2	0	1	7	0	0	4	0	2
sp|Q9H0C2|ADT4_HUMAN ADP/ATP translocase 4 OS=Homo sapiens OX=9606 GN=SLC25A31 PE=1 SV=1	0	2	1	0	1	1	0	1	3	2	0	1	1	2	2	1	1	1	0	1	0	0	1	1	0	0	1	0	1	0	2	0	0	0	0	0	2	0	0	0	1	0	0	1	0	0	0	0	0
sp|Q9UKV8|AGO2_HUMAN Protein argonaute-2 OS=Homo sapiens OX=9606 GN=AGO2 PE=1 SV=3	7	4	4	7	5	1	3	4	3	6	3	1	2	4	1	3	3	3	2	2	2	1	5	2	0	1	6	1	4	2	2	0	0	2	0	4	7	0	0	0	4	1	1	4	0	0	2	0	2
sp|Q8NFM4|ADCY4_HUMAN Adenylate cyclase type 4 OS=Homo sapiens OX=9606 GN=ADCY4 PE=1 SV=1	2	5	6	2	2	1	2	5	5	5	4	5	2	2	12	6	3	0	0	0	1	1	5	6	1	1	5	0	0	1	3	0	0	13	0	1	2	7	0	0	8	1	1	1	0	0	9	0	1
sp|Q8TD06|AGR3_HUMAN Anterior gradient protein 3 OS=Homo sapiens OX=9606 GN=AGR3 PE=1 SV=1	0	0	0	0	0	0	1	0	0	0	0	0	0	1	0	0	1	0	0	0	0	0	0	1	0	0	1	0	0	0	1	0	0	2	0	0	0	0	0	0	2	0	1	1	0	0	0	0	1
sp|Q9BVK2|ALG8_HUMAN Probable dolichyl pyrophosphate Glc1Man9GlcNAc2 alpha-1,3-glucosyltransferase OS=Homo sapiens OX=9606 GN=ALG8 PE=1 SV=2	2	0	3	0	3	3	0	1	1	1	0	3	2	1	9	2	6	0	0	0	1	2	1	6	1	0	2	0	0	1	1	0	0	2	1	3	1	2	0	0	3	0	0	0	0	0	2	1	0
sp|Q3KRA9|ALKB6_HUMAN Alpha-ketoglutarate-dependent dioxygenase alkB homolog 6 OS=Homo sapiens OX=9606 GN=ALKBH6 PE=1 SV=2	2	0	5	3	2	0	1	1	0	4	2	2	1	0	1	3	3	0	0	1	0	1	2	3	0	0	5	0	2	2	2	0	0	4	0	2	3	2	0	0	2	1	0	0	0	0	1	0	1
sp|Q8IZF5|AGRF3_HUMAN Adhesion G-protein coupled receptor F3 OS=Homo sapiens OX=9606 GN=ADGRF3 PE=2 SV=1	7	4	10	5	6	4	8	10	6	3	7	6	0	0	9	14	10	0	0	2	2	0	3	17	0	2	6	0	3	4	3	1	0	11	0	8	2	10	2	0	11	1	1	4	0	0	9	0	3
sp|O43572|AKA10_HUMAN A-kinase anchor protein 10, mitochondrial OS=Homo sapiens OX=9606 GN=AKAP10 PE=1 SV=2	3	4	3	5	1	0	3	5	3	2	2	5	1	1	2	2	2	0	0	2	2	1	1	1	1	0	2	0	2	3	2	0	0	3	1	2	2	4	1	0	0	0	1	1	0	0	5	0	2
sp|Q8N8V4|ANS4B_HUMAN Ankyrin repeat and SAM domain-containing protein 4B OS=Homo sapiens OX=9606 GN=ANKS4B PE=1 SV=2	0	1	1	1	1	0	1	2	2	3	1	1	0	1	0	3	1	1	0	0	1	2	1	0	0	0	0	0	0	1	2	0	0	2	0	0	0	0	0	0	2	0	0	1	0	0	0	0	1
sp|Q8NHP1|ARK74_HUMAN Aflatoxin B1 aldehyde reductase member 4 OS=Homo sapiens OX=9606 GN=AKR7L PE=2 SV=7	2	1	2	2	4	1	3	0	1	1	0	1	1	1	0	2	3	0	1	1	0	0	1	2	0	1	0	0	1	0	0	0	0	0	0	1	2	1	0	0	1	0	1	0	0	0	2	0	1
sp|Q12955|ANK3_HUMAN Ankyrin-3 OS=Homo sapiens OX=9606 GN=ANK3 PE=1 SV=3	12	11	11	25	15	10	11	24	12	27	11	14	6	19	16	19	17	4	4	2	18	8	16	17	6	3	18	0	9	19	19	0	0	17	5	19	7	37	5	0	12	0	4	5	1	0	37	2	17
sp|Q9HCJ1|ANKH_HUMAN Progressive ankylosis protein homolog OS=Homo sapiens OX=9606 GN=ANKH PE=1 SV=2	0	0	2	1	1	3	0	1	2	1	0	2	1	1	3	1	3	3	0	0	2	1	2	5	1	0	1	0	0	2	0	0	0	1	1	0	1	3	0	0	4	1	1	0	0	0	2	0	2
sp|Q9NZN5|ARHGC_HUMAN Rho guanine nucleotide exchange factor 12 OS=Homo sapiens OX=9606 GN=ARHGEF12 PE=1 SV=1	4	5	3	1	4	4	5	4	1	6	8	5	3	3	7	4	5	2	1	2	5	1	6	10	1	2	7	0	7	4	2	0	0	13	0	7	7	8	1	0	5	1	3	3	0	0	10	0	7
sp|Q96LA8|ANM6_HUMAN Protein arginine N-methyltransferase 6 OS=Homo sapiens OX=9606 GN=PRMT6 PE=1 SV=1	1	3	0	1	2	1	1	1	3	1	0	1	1	0	2	5	2	0	1	0	0	1	0	0	0	1	0	0	1	0	1	0	0	2	0	1	1	0	0	0	0	0	0	2	0	2	2	0	1
sp|A6QL64|AN36A_HUMAN Ankyrin repeat domain-containing protein 36A OS=Homo sapiens OX=9606 GN=ANKRD36 PE=2 SV=4	3	1	0	6	0	1	5	16	1	1	1	1	3	19	0	2	1	0	0	2	2	3	1	1	0	4	1	0	3	5	1	0	0	8	0	3	0	3	0	0	21	0	2	1	0	0	6	0	5
sp|Q92484|ASM3A_HUMAN Acid sphingomyelinase-like phosphodiesterase 3a OS=Homo sapiens OX=9606 GN=SMPDL3A PE=1 SV=2	0	0	3	0	2	2	3	4	1	3	2	2	0	0	6	2	3	0	0	0	0	2	2	5	0	2	2	0	1	1	4	0	0	2	0	2	2	2	0	0	5	0	0	1	0	0	2	1	0
sp|P39687|AN32A_HUMAN Acidic leucine-rich nuclear phosphoprotein 32 family member A OS=Homo sapiens OX=9606 GN=ANP32A PE=1 SV=1	1	0	0	0	1	0	0	0	0	0	0	0	1	1	0	0	1	0	0	0	1	0	1	1	0	0	0	0	0	0	0	0	0	0	1	0	0	0	0	0	3	0	0	0	0	0	1	0	0
sp|A6NK59|ASB14_HUMAN Ankyrin repeat and SOCS box protein 14 OS=Homo sapiens OX=9606 GN=ASB14 PE=2 SV=2	4	3	2	3	1	1	0	0	0	10	1	0	1	0	0	4	1	1	0	1	1	2	1	2	0	1	1	0	2	0	1	0	0	6	1	0	0	1	0	0	2	0	0	1	0	0	2	0	2
sp|P05026|AT1B1_HUMAN Sodium/potassium-transporting ATPase subunit beta-1 OS=Homo sapiens OX=9606 GN=ATP1B1 PE=1 SV=1	0	0	0	1	1	1	0	2	1	3	2	0	0	1	4	1	2	1	0	0	2	2	1	1	0	0	1	0	2	2	1	0	0	3	1	4	1	0	0	0	2	0	1	1	0	0	1	0	0
sp|Q5T1B0|AXDN1_HUMAN Axonemal dynein light chain domain-containing protein 1 OS=Homo sapiens OX=9606 GN=AXDND1 PE=2 SV=1	3	1	1	1	0	2	1	3	3	4	1	2	3	3	3	4	5	0	1	2	4	0	0	4	0	3	1	0	2	4	1	0	0	5	0	3	3	2	0	0	4	0	1	0	0	0	2	0	5
sp|P51451|BLK_HUMAN Tyrosine-protein kinase Blk OS=Homo sapiens OX=9606 GN=BLK PE=1 SV=3	2	1	1	1	4	2	5	4	2	2	0	0	1	3	1	4	4	0	2	1	2	0	0	3	1	2	3	1	0	2	3	1	1	1	0	3	2	2	0	0	5	1	1	1	0	0	0	0	1
sp|Q6UWJ8|C16L2_HUMAN CD164 sialomucin-like 2 protein OS=Homo sapiens OX=9606 GN=CD164L2 PE=1 SV=3	1	0	2	1	1	0	0	0	2	1	1	1	1	0	1	0	0	0	1	0	0	0	3	0	0	0	1	0	0	0	1	0	0	1	0	2	1	0	0	0	0	0	0	0	0	0	0	0	0
sp|Q02338|BDH_HUMAN D-beta-hydroxybutyrate dehydrogenase, mitochondrial OS=Homo sapiens OX=9606 GN=BDH1 PE=1 SV=3	0	0	4	2	0	0	1	3	2	0	0	0	0	1	1	3	0	1	1	0	3	0	1	2	1	0	1	0	1	1	0	0	1	1	0	0	4	2	1	0	1	0	0	0	0	0	2	0	1
sp|O60885|BRD4_HUMAN Bromodomain-containing protein 4 OS=Homo sapiens OX=9606 GN=BRD4 PE=1 SV=2	15	16	15	17	15	1	3	2	1	2	3	1	1	12	10	4	8	6	1	4	1	9	5	10	4	7	34	6	24	10	13	2	0	13	5	37	6	12	1	0	16	5	8	23	0	2	12	1	13
sp|Q4VC31|CCD58_HUMAN Coiled-coil domain-containing protein 58 OS=Homo sapiens OX=9606 GN=CCDC58 PE=1 SV=1	0	0	0	1	1	0	0	0	0	0	0	0	0	1	0	0	0	0	1	0	0	0	0	0	0	0	0	0	0	0	1	0	0	0	1	0	0	1	0	0	0	0	0	0	0	0	0	0	0
sp|O00175|CCL24_HUMAN C-C motif chemokine 24 OS=Homo sapiens OX=9606 GN=CCL24 PE=1 SV=2	1	0	0	1	0	0	0	0	0	0	1	1	1	1	0	0	0	0	0	0	1	0	0	0	0	0	0	0	0	1	2	0	0	0	0	0	3	1	0	0	0	0	0	2	0	0	0	0	0
sp|A8MZ97|CB074_HUMAN Uncharacterized protein C2orf74 OS=Homo sapiens OX=9606 GN=C2orf74 PE=1 SV=3	0	0	0	2	0	0	0	1	2	0	0	0	0	2	1	3	0	0	0	0	0	1	2	0	0	0	0	0	0	1	2	0	0	1	1	1	1	0	0	0	0	0	0	0	0	0	2	0	1
sp|P06307|CCKN_HUMAN Cholecystokinin OS=Homo sapiens OX=9606 GN=CCK PE=1 SV=1	3	2	0	1	2	0	0	0	0	0	0	0	0	1	0	1	1	0	0	0	1	0	1	1	1	0	1	0	0	0	0	0	0	0	0	1	2	1	0	0	0	0	0	0	0	0	0	0	0
sp|P05814|CASB_HUMAN Beta-casein OS=Homo sapiens OX=9606 GN=CSN2 PE=1 SV=4	1	2	1	3	1	0	1	0	0	1	0	0	4	0	3	8	4	1	1	0	0	0	1	6	0	0	9	1	1	1	4	0	0	5	1	4	0	1	0	0	3	1	1	2	0	0	1	0	2
sp|P43155|CACP_HUMAN Carnitine O-acetyltransferase OS=Homo sapiens OX=9606 GN=CRAT PE=1 SV=5	1	1	3	1	0	1	3	1	2	1	3	3	1	3	6	2	4	1	0	1	2	0	1	7	2	1	1	0	2	3	1	0	0	2	0	3	0	2	0	0	3	0	0	3	0	0	2	0	2
sp|Q9H2F9|CCD68_HUMAN Coiled-coil domain-containing protein 68 OS=Homo sapiens OX=9606 GN=CCDC68 PE=1 SV=1	0	0	0	0	0	0	0	0	0	1	0	0	1	0	0	0	0	0	0	0	0	0	0	1	1	0	0	0	0	0	1	0	0	0	0	0	0	0	0	0	1	0	0	0	0	0	0	0	1
sp|Q9BV19|CA050_HUMAN Uncharacterized protein C1orf50 OS=Homo sapiens OX=9606 GN=C1orf50 PE=1 SV=2	1	2	3	3	2	0	1	0	1	1	2	0	1	1	2	1	2	0	0	0	0	0	4	1	0	0	1	1	1	0	1	0	0	2	0	0	0	0	0	0	0	0	0	0	0	0	0	0	1
sp|P52907|CAZA1_HUMAN F-actin-capping protein subunit alpha-1 OS=Homo sapiens OX=9606 GN=CAPZA1 PE=1 SV=3	0	2	1	1	1	0	0	2	1	0	0	0	1	0	0	0	1	0	0	0	1	0	0	0	0	1	0	0	1	1	1	0	0	0	0	0	1	0	0	0	0	0	0	0	0	0	0	0	2
sp|Q9H4Z3|CAPAM_HUMAN mRNA (2'-O-methyladenosine-N(6)-)-methyltransferase OS=Homo sapiens OX=9606 GN=PCIF1 PE=1 SV=1	5	1	2	6	4	1	4	5	2	4	2	4	2	1	8	2	3	1	0	0	0	4	2	3	1	3	3	0	3	2	4	1	0	7	1	8	3	6	1	0	5	0	2	0	0	0	5	0	5
sp|Q9BUN5|CC28B_HUMAN Coiled-coil domain-containing protein 28B OS=Homo sapiens OX=9606 GN=CCDC28B PE=1 SV=2	1	1	2	2	1	0	0	2	1	0	3	0	0	0	2	3	0	0	0	0	1	0	1	1	0	0	1	0	2	0	0	0	0	1	0	1	1	0	0	0	3	0	0	3	0	0	1	0	1
sp|Q9H8G2|CAAP1_HUMAN Caspase activity and apoptosis inhibitor 1 OS=Homo sapiens OX=9606 GN=CAAP1 PE=1 SV=2	4	0	2	3	3	0	0	5	4	0	0	1	2	2	1	2	1	0	0	1	2	1	0	0	0	0	1	0	2	1	2	0	0	1	0	2	0	0	0	0	2	0	0	0	0	0	1	0	0
sp|Q6UWT4|CE046_HUMAN Uncharacterized protein C5orf46 OS=Homo sapiens OX=9606 GN=C5orf46 PE=1 SV=2	1	0	0	0	0	1	0	1	0	1	0	0	0	1	0	0	0	0	0	0	0	0	1	0	0	0	1	0	0	0	0	0	0	1	0	2	0	1	0	0	0	0	0	0	0	0	0	0	0
sp|A0A0U1RR37|CA232_HUMAN Uncharacterized protein C1orf232 OS=Homo sapiens OX=9606 GN=C1orf232 PE=4 SV=1	2	2	4	4	1	0	0	0	1	1	0	1	0	0	2	0	1	0	0	0	0	0	1	1	0	0	1	0	0	1	0	0	0	0	0	1	0	0	0	0	1	0	0	1	0	0	3	3	0
sp|Q96Q40|CDK15_HUMAN Cyclin-dependent kinase 15 OS=Homo sapiens OX=9606 GN=CDK15 PE=1 SV=2	1	3	0	1	0	2	1	2	0	3	4	0	0	2	4	2	3	1	0	0	1	0	0	2	0	1	2	0	0	1	1	0	0	6	2	0	2	3	0	0	0	0	1	3	0	0	2	0	2
sp|Q5TDH0|DDI2_HUMAN Protein DDI1 homolog 2 OS=Homo sapiens OX=9606 GN=DDI2 PE=1 SV=1	1	3	1	4	1	1	3	3	1	1	2	0	0	0	2	2	0	1	0	0	0	2	1	2	0	1	1	0	2	1	1	1	0	4	0	2	1	1	0	0	3	0	0	2	0	0	2	0	3
sp|O94830|DDHD2_HUMAN Phospholipase DDHD2 OS=Homo sapiens OX=9606 GN=DDHD2 PE=1 SV=2	2	1	3	1	2	1	3	1	1	3	4	2	3	2	3	4	2	0	2	0	3	2	6	2	0	1	4	0	1	1	1	0	0	0	2	2	1	4	1	0	5	1	0	2	0	0	5	0	1
sp|Q8NA75|DC4L2_HUMAN DDB1- and CUL4-associated factor 4-like protein 2 OS=Homo sapiens OX=9606 GN=DCAF4L2 PE=1 SV=1	2	1	2	0	2	1	3	3	2	1	1	0	0	1	3	2	1	0	1	0	3	1	0	1	1	1	1	0	0	0	3	0	0	6	0	0	2	0	0	0	4	0	3	0	0	0	3	0	0
sp|Q8IU60|DCP2_HUMAN m7GpppN-mRNA hydrolase OS=Homo sapiens OX=9606 GN=DCP2 PE=1 SV=3	1	0	0	2	2	3	1	1	1	3	5	0	2	2	3	1	5	1	2	0	1	1	0	2	0	2	3	1	2	1	1	0	0	2	0	2	3	3	1	0	2	1	0	2	0	0	4	0	1
sp|Q8N688|DB123_HUMAN Beta-defensin 123 OS=Homo sapiens OX=9606 GN=DEFB123 PE=2 SV=1	0	0	0	0	0	0	0	0	0	0	0	0	0	0	0	0	1	0	0	0	0	0	0	0	0	0	1	0	1	0	0	0	0	0	0	0	0	0	0	0	0	0	0	0	0	0	0	0	0
sp|Q01523|DEF5_HUMAN Defensin-5 OS=Homo sapiens OX=9606 GN=DEFA5 PE=1 SV=1	0	2	0	0	0	0	0	1	0	0	0	0	0	0	0	0	0	0	0	0	0	0	0	0	0	0	0	0	0	0	0	0	0	0	0	0	0	0	0	0	0	0	0	0	0	0	0	0	0
sp|Q5JSL3|DOC11_HUMAN Dedicator of cytokinesis protein 11 OS=Homo sapiens OX=9606 GN=DOCK11 PE=1 SV=2	5	7	7	7	2	8	5	1	3	5	5	2	6	9	5	5	7	0	1	1	9	1	2	5	1	9	3	0	2	4	3	0	0	11	1	3	5	6	0	0	7	0	5	3	0	0	4	0	5
sp|Q6ZS02|DMP46_HUMAN Putative GED domain-containing protein DNM1P46 OS=Homo sapiens OX=9606 GN=DNM1P46 PE=5 SV=1	2	0	2	2	1	0	0	1	3	1	0	0	0	0	0	0	0	0	0	1	1	0	1	0	1	0	0	0	1	0	0	0	0	0	0	0	0	0	0	0	3	0	0	0	0	0	0	0	1
sp|Q14129|DGCR6_HUMAN Protein DGCR6 OS=Homo sapiens OX=9606 GN=DGCR6 PE=1 SV=3	0	1	1	0	0	0	2	0	2	0	2	1	0	0	0	1	0	0	0	0	0	1	0	0	1	0	2	2	1	0	0	0	0	3	0	1	0	0	0	0	1	0	0	1	0	0	1	0	0
sp|Q86YN1|DOPP1_HUMAN Dolichyldiphosphatase 1 OS=Homo sapiens OX=9606 GN=DOLPP1 PE=2 SV=1	1	2	1	1	0	1	0	1	1	0	2	1	0	0	1	0	4	0	0	0	0	0	1	1	0	0	1	0	0	1	1	0	0	2	0	1	0	0	0	0	0	0	0	0	0	0	3	0	2
sp|Q13268|DHRS2_HUMAN Dehydrogenase/reductase SDR family member 2, mitochondrial OS=Homo sapiens OX=9606 GN=DHRS2 PE=1 SV=4	2	1	1	0	1	0	1	1	1	1	0	0	0	1	1	1	2	0	0	0	0	0	0	2	0	1	0	0	0	0	0	0	0	1	0	0	1	1	0	0	1	0	1	0	0	0	0	0	0
sp|Q96FX2|DPH3_HUMAN DPH3 homolog OS=Homo sapiens OX=9606 GN=DPH3 PE=1 SV=1	0	0	1	0	1	0	1	1	0	0	0	0	0	0	0	0	0	0	0	0	0	0	1	1	0	1	0	0	0	0	0	0	0	0	1	0	0	2	0	0	0	0	0	0	0	0	0	0	0
sp|Q0P6D2|DIK1C_HUMAN Divergent protein kinase domain 1C OS=Homo sapiens OX=9606 GN=DIPK1C PE=2 SV=3	3	3	3	2	2	2	4	3	6	0	4	3	1	0	1	0	3	0	0	0	1	0	2	2	0	0	1	0	1	1	0	0	0	4	1	3	4	2	0	0	2	0	1	0	0	0	1	0	0
sp|O60941|DTNB_HUMAN Dystrobrevin beta OS=Homo sapiens OX=9606 GN=DTNB PE=1 SV=1	5	2	3	1	0	2	2	1	2	2	4	2	1	2	2	2	0	1	2	1	0	0	1	6	1	0	4	0	3	2	2	1	0	7	2	3	2	3	1	0	1	0	1	3	0	0	1	0	4
sp|Q7Z5J1|DHI1L_HUMAN Hydroxysteroid 11-beta-dehydrogenase 1-like protein OS=Homo sapiens OX=9606 GN=HSD11B1L PE=2 SV=1	1	2	1	3	3	0	3	1	1	2	4	0	0	0	3	2	2	1	2	0	0	0	3	0	1	0	1	0	1	1	1	0	0	1	0	3	3	0	0	0	2	0	1	2	0	0	4	0	2
sp|P43005|EAA3_HUMAN Excitatory amino acid transporter 3 OS=Homo sapiens OX=9606 GN=SLC1A1 PE=1 SV=2	2	2	2	1	0	2	0	0	3	1	3	0	2	2	1	0	0	1	1	0	0	0	1	3	1	0	1	0	0	1	2	0	0	2	1	1	0	1	0	0	0	0	1	0	0	0	1	0	1
sp|Q5THR3|EFCB6_HUMAN EF-hand calcium-binding domain-containing protein 6 OS=Homo sapiens OX=9606 GN=EFCAB6 PE=1 SV=1	5	0	6	3	1	1	6	5	4	4	6	5	3	7	4	4	8	2	2	2	7	0	4	2	0	1	6	1	2	2	2	0	0	8	2	6	4	7	3	0	6	1	1	5	0	0	5	0	11
sp|P60507|EFC1_HUMAN Endogenous retrovirus group FC1 Env polyprotein OS=Homo sapiens OX=9606 GN=ERVFC1 PE=1 SV=1	5	2	1	4	2	1	2	2	1	1	1	1	4	0	7	10	3	1	1	0	2	1	2	5	1	1	2	0	2	1	2	0	0	4	0	2	4	5	1	0	4	0	1	1	0	0	6	0	1
sp|A8MZ26|EFCB9_HUMAN EF-hand calcium-binding domain-containing protein 9 OS=Homo sapiens OX=9606 GN=EFCAB9 PE=3 SV=2	0	0	0	0	0	0	0	0	0	0	0	0	0	0	0	0	0	0	0	0	0	0	0	1	0	0	0	0	0	0	0	0	0	0	0	0	0	0	0	0	0	0	0	0	0	0	0	0	0
sp|Q8NEJ0|DUS18_HUMAN Dual specificity protein phosphatase 18 OS=Homo sapiens OX=9606 GN=DUSP18 PE=1 SV=1	0	1	1	1	1	1	0	1	0	1	0	0	1	0	0	1	0	1	2	0	0	0	1	1	0	0	1	0	0	0	0	0	0	0	0	0	2	1	0	0	0	0	0	1	0	0	2	0	0
sp|Q9BQI3|E2AK1_HUMAN Eukaryotic translation initiation factor 2-alpha kinase 1 OS=Homo sapiens OX=9606 GN=EIF2AK1 PE=1 SV=2	4	4	2	4	1	2	2	3	5	2	0	2	0	1	1	5	1	0	0	0	2	0	1	0	0	1	2	0	2	0	2	0	0	3	0	1	1	1	0	0	1	0	0	4	0	0	1	0	0
sp|Q99956|DUS9_HUMAN Dual specificity protein phosphatase 9 OS=Homo sapiens OX=9606 GN=DUSP9 PE=1 SV=1	2	1	6	2	3	2	1	6	2	2	1	2	2	0	3	3	4	1	0	0	0	1	2	8	0	0	3	0	0	1	2	0	0	4	1	3	1	0	0	0	7	1	0	2	0	0	3	0	0
sp|P59020|DSCR9_HUMAN Down syndrome critical region protein 9 OS=Homo sapiens OX=9606 GN=DSCR9 PE=2 SV=1	0	0	0	2	3	0	4	1	0	1	3	0	1	0	1	1	1	0	0	0	0	0	0	2	0	0	0	0	0	0	0	0	0	1	0	2	0	2	0	0	1	0	0	0	0	0	2	0	0
sp|Q658K8|EF1DL_HUMAN Putative elongation factor 1-delta-like protein OS=Homo sapiens OX=9606 GN=EEF1DP3 PE=5 SV=1	1	0	0	2	2	0	1	2	3	1	1	3	0	0	1	1	1	0	1	0	1	2	0	0	0	0	0	0	0	0	0	0	0	1	0	1	0	1	0	0	0	0	0	1	0	0	1	0	0
sp|P05305|EDN1_HUMAN Endothelin-1 OS=Homo sapiens OX=9606 GN=EDN1 PE=1 SV=1	0	0	0	0	1	0	2	3	1	1	3	0	0	0	1	1	1	0	0	0	1	1	2	1	0	0	1	0	0	1	2	0	0	2	0	1	1	1	1	0	1	0	0	0	0	0	1	0	1
sp|Q5JU00|DRC5_HUMAN Dynein regulatory complex subunit 5 OS=Homo sapiens OX=9606 GN=TCTE1 PE=2 SV=1	2	2	4	0	1	0	1	3	3	0	0	1	2	1	2	4	5	1	1	0	1	1	0	5	1	1	2	0	2	0	2	0	0	2	1	1	2	5	0	0	5	0	0	2	0	0	0	0	1
sp|O60869|EDF1_HUMAN Endothelial differentiation-related factor 1 OS=Homo sapiens OX=9606 GN=EDF1 PE=1 SV=1	0	1	0	1	0	0	1	0	0	0	1	2	0	2	0	0	0	0	0	0	1	0	1	0	0	0	0	0	1	0	1	0	0	0	0	0	0	0	0	0	0	0	0	0	0	0	0	0	0
sp|Q9NQ11|AT132_HUMAN Cation-transporting ATPase 13A2 OS=Homo sapiens OX=9606 GN=ATP13A2 PE=1 SV=2	7	2	5	7	4	2	8	6	2	4	5	8	2	1	14	8	10	2	4	0	0	2	3	8	0	5	10	2	4	4	6	0	0	14	0	6	5	6	1	0	14	0	0	2	0	0	6	1	3
sp|P0C853|BAAS2_HUMAN Putative uncharacterized protein BAALC-AS2 OS=Homo sapiens OX=9606 GN=BAALC-AS2 PE=5 SV=1	0	0	1	0	2	1	2	0	2	0	2	1	0	0	0	0	1	0	1	0	1	0	0	0	0	0	1	0	1	1	0	0	0	0	0	0	0	2	0	0	3	0	0	0	0	0	1	0	0
sp|Q502W7|CCD38_HUMAN Coiled-coil domain-containing protein 38 OS=Homo sapiens OX=9606 GN=CCDC38 PE=2 SV=1	1	1	2	1	1	0	0	1	0	2	1	2	1	2	2	0	3	0	0	1	2	0	1	5	0	0	1	0	1	0	0	0	0	2	3	0	1	2	0	0	3	0	0	1	0	0	1	0	0
sp|A2IDD5|CCD78_HUMAN Coiled-coil domain-containing protein 78 OS=Homo sapiens OX=9606 GN=CCDC78 PE=1 SV=1	4	3	2	1	3	0	2	3	3	2	4	4	0	1	2	1	1	0	0	0	0	0	1	2	1	0	3	0	2	0	2	0	0	5	0	3	2	2	0	0	1	0	0	0	0	0	1	0	1
sp|Q00975|CAC1B_HUMAN Voltage-dependent N-type calcium channel subunit alpha-1B OS=Homo sapiens OX=9606 GN=CACNA1B PE=1 SV=1	12	11	15	11	9	4	14	7	16	15	12	22	2	5	10	6	13	6	2	1	4	3	9	14	3	2	7	0	5	8	9	1	0	13	6	9	14	11	1	0	12	1	2	4	0	0	14	2	7
sp|Q8NAJ2|CI106_HUMAN Putative uncharacterized protein C9orf106 OS=Homo sapiens OX=9606 GN=C9orf106 PE=2 SV=1	1	0	1	2	0	2	3	1	2	1	2	2	0	1	6	3	4	0	0	0	0	1	3	4	0	0	4	0	3	1	2	0	0	2	0	5	4	3	1	0	9	2	0	0	0	0	3	1	1
sp|Q00537|CDK17_HUMAN Cyclin-dependent kinase 17 OS=Homo sapiens OX=9606 GN=CDK17 PE=1 SV=2	2	0	0	2	2	2	0	3	2	1	4	1	0	2	3	3	3	0	1	0	2	3	1	3	0	2	3	0	1	1	1	0	0	3	1	1	3	2	0	0	2	0	0	1	0	0	5	0	3
sp|Q8TAL5|CI043_HUMAN Uncharacterized protein C9orf43 OS=Homo sapiens OX=9606 GN=C9orf43 PE=1 SV=1	3	0	0	2	1	1	1	0	1	1	3	0	1	6	1	4	2	1	3	1	2	2	1	3	0	1	2	0	5	0	6	0	0	5	3	2	1	2	0	0	4	0	3	2	0	0	1	0	2
sp|Q86X52|CHSS1_HUMAN Chondroitin sulfate synthase 1 OS=Homo sapiens OX=9606 GN=CHSY1 PE=1 SV=3	1	4	1	2	0	1	0	6	2	4	4	3	2	4	2	3	7	1	2	2	2	2	2	1	3	1	4	1	1	0	3	0	1	2	4	1	5	3	0	0	1	1	0	6	0	0	3	0	0
sp|P86791|CCZ1_HUMAN Vacuolar fusion protein CCZ1 homolog OS=Homo sapiens OX=9606 GN=CCZ1 PE=1 SV=1	2	1	1	0	0	4	1	1	0	1	1	4	1	2	1	2	1	1	0	0	1	2	1	3	1	1	1	0	3	0	1	0	0	3	1	1	0	2	0	0	5	0	0	0	0	0	0	0	0
sp|P0C7V0|CF217_HUMAN Putative uncharacterized protein encoded by LINC00271 OS=Homo sapiens OX=9606 GN=LINC00271 PE=5 SV=1	3	2	2	4	5	0	4	3	2	3	2	3	1	0	3	5	3	1	0	0	0	1	3	2	0	0	4	0	0	1	2	0	0	2	0	4	8	5	0	0	3	0	1	0	0	0	3	0	5
sp|Q7Z4T9|CFA91_HUMAN Cilia- and flagella-associated protein 91 OS=Homo sapiens OX=9606 GN=MAATS1 PE=1 SV=3	0	2	1	2	0	2	1	1	1	1	1	1	0	2	4	3	1	0	0	0	2	0	1	4	0	0	3	0	3	7	3	0	0	2	1	3	3	6	0	0	4	0	0	0	0	0	3	0	2
sp|Q8NCQ2|CNAS1_HUMAN Uncharacterized protein CSNK1G2-AS1 OS=Homo sapiens OX=9606 GN=CSNK1G2-AS1 PE=2 SV=2	2	1	3	3	0	2	1	1	1	2	2	1	0	1	1	1	3	0	0	0	0	0	1	0	0	2	3	0	1	0	1	0	0	3	0	2	1	0	0	0	2	0	0	3	0	1	3	0	0
sp|Q5K131|CLLU1_HUMAN Chronic lymphocytic leukemia up-regulated protein 1 OS=Homo sapiens OX=9606 GN=CLLU1 PE=2 SV=1	0	0	0	0	0	0	0	0	0	0	0	0	1	0	0	0	0	0	0	1	1	0	0	0	0	1	0	0	0	0	0	0	0	0	0	0	0	0	0	0	1	0	0	0	0	0	0	0	0
sp|Q96KN2|CNDP1_HUMAN Beta-Ala-His dipeptidase OS=Homo sapiens OX=9606 GN=CNDP1 PE=1 SV=4	1	3	0	0	0	0	2	1	3	2	0	2	1	1	4	3	4	1	0	1	1	0	1	3	1	0	2	1	1	2	2	0	0	4	1	2	2	1	0	0	4	0	2	1	0	0	0	0	1
sp|Q15417|CNN3_HUMAN Calponin-3 OS=Homo sapiens OX=9606 GN=CNN3 PE=1 SV=1	1	0	1	1	2	0	1	1	2	1	0	2	1	1	1	2	3	1	1	0	5	1	0	2	0	2	0	0	1	2	1	0	0	0	1	1	1	0	0	0	1	0	1	0	0	0	1	0	1
sp|Q9P232|CNTN3_HUMAN Contactin-3 OS=Homo sapiens OX=9606 GN=CNTN3 PE=1 SV=3	5	0	3	4	3	3	8	10	5	4	8	5	4	2	3	6	2	0	1	0	4	0	3	2	0	1	5	0	4	3	6	0	0	6	3	6	1	9	1	0	2	0	0	3	0	2	9	1	3
sp|P01031|CO5_HUMAN Complement C5 OS=Homo sapiens OX=9606 GN=C5 PE=1 SV=4	2	2	4	2	2	3	4	8	3	4	4	1	5	3	7	2	10	1	1	0	8	4	1	5	1	4	3	1	4	6	8	0	1	6	2	4	6	7	0	0	1	0	0	4	0	0	8	0	6
sp|P51795|CLCN5_HUMAN H(+)/Cl(-) exchange transporter 5 OS=Homo sapiens OX=9606 GN=CLCN5 PE=1 SV=1	2	1	0	1	2	3	5	2	5	2	4	1	3	3	4	3	4	0	1	1	1	1	1	4	0	0	1	0	0	4	7	0	0	4	3	3	0	0	0	0	5	1	2	0	0	0	1	0	3
sp|P35523|CLCN1_HUMAN Chloride channel protein 1 OS=Homo sapiens OX=9606 GN=CLCN1 PE=1 SV=3	6	3	4	3	5	4	6	6	4	5	10	4	4	1	7	5	10	0	3	1	0	2	7	7	0	1	3	0	3	2	5	1	0	6	3	9	4	3	1	0	8	0	3	3	0	0	6	0	2
sp|Q99715|COCA1_HUMAN Collagen alpha-1(XII) chain OS=Homo sapiens OX=9606 GN=COL12A1 PE=1 SV=2	12	7	16	4	14	5	32	22	44	9	49	47	7	7	11	7	25	1	2	3	8	5	35	12	3	9	23	2	15	18	11	0	0	23	6	28	13	21	3	0	9	0	3	6	0	0	17	0	35
sp|Q32Q52|CL074_HUMAN Uncharacterized protein C12orf74 OS=Homo sapiens OX=9606 GN=C12orf74 PE=1 SV=1	1	1	0	1	2	1	1	0	1	1	3	0	0	0	3	3	5	0	0	0	0	0	4	3	0	0	4	0	1	0	1	0	0	3	0	2	4	2	0	0	4	1	0	1	0	0	1	0	1
sp|Q96LM1|CL037_HUMAN Putative uncharacterized protein encoded by LINC00615 OS=Homo sapiens OX=9606 GN=LINC00615 PE=5 SV=1	1	0	0	1	1	0	4	1	2	1	0	1	0	1	1	1	3	0	0	0	0	0	1	2	0	0	1	0	0	1	0	0	0	0	0	1	0	0	0	0	2	0	0	1	0	0	1	0	0
sp|Q03060|CREM_HUMAN cAMP-responsive element modulator OS=Homo sapiens OX=9606 GN=CREM PE=1 SV=6	0	3	3	4	3	0	1	3	1	3	4	0	0	0	1	1	1	1	1	0	1	0	1	2	0	0	0	0	2	3	3	0	0	2	0	1	0	0	0	0	1	0	0	1	0	0	5	1	1
sp|Q9BUF7|CRUM3_HUMAN Protein crumbs homolog 3 OS=Homo sapiens OX=9606 GN=CRB3 PE=1 SV=3	2	0	1	1	0	0	3	0	0	0	1	0	0	1	1	2	2	0	1	0	0	0	0	3	0	1	0	0	0	1	0	0	0	1	1	1	1	0	0	0	3	0	0	0	0	0	2	0	1
sp|Q9UKF6|CPSF3_HUMAN Cleavage and polyadenylation specificity factor subunit 3 OS=Homo sapiens OX=9606 GN=CPSF3 PE=1 SV=1	3	0	3	6	0	0	1	1	2	3	0	2	4	3	2	3	4	2	2	1	0	1	2	3	2	0	2	0	3	1	2	0	0	4	0	0	1	0	0	0	3	0	2	1	0	0	0	0	1
sp|Q96BA8|CR3L1_HUMAN Cyclic AMP-responsive element-binding protein 3-like protein 1 OS=Homo sapiens OX=9606 GN=CREB3L1 PE=1 SV=1	4	0	2	3	4	3	5	1	2	2	2	3	1	2	8	4	8	2	1	1	1	0	2	7	2	1	6	0	2	2	3	0	0	6	0	7	3	6	1	0	7	0	0	1	0	0	6	0	3
sp|Q9H114|CSTL1_HUMAN Cystatin-like 1 OS=Homo sapiens OX=9606 GN=CSTL1 PE=2 SV=2	0	0	0	0	0	0	0	0	0	0	0	0	0	0	0	0	0	0	0	0	0	0	0	1	0	0	0	0	0	0	0	0	0	1	1	0	0	1	0	0	1	0	0	1	0	0	0	0	0
sp|O15528|CP27B_HUMAN 25-hydroxyvitamin D-1 alpha hydroxylase, mitochondrial OS=Homo sapiens OX=9606 GN=CYP27B1 PE=1 SV=1	4	0	4	4	4	1	2	0	2	5	2	6	1	0	7	2	6	0	1	0	0	0	3	5	0	0	2	0	0	4	0	0	0	3	1	3	2	6	0	0	4	0	0	1	0	0	2	0	4
sp|Q9NQ92|COPRS_HUMAN Coordinator of PRMT5 and differentiation stimulator OS=Homo sapiens OX=9606 GN=COPRS PE=1 SV=3	1	3	1	2	2	0	3	1	0	1	3	1	0	0	0	0	2	1	0	1	0	1	1	0	1	0	4	0	1	0	0	1	0	2	0	3	1	3	1	0	2	1	0	0	0	0	1	0	0
sp|P22680|CP7A1_HUMAN Cytochrome P450 7A1 OS=Homo sapiens OX=9606 GN=CYP7A1 PE=1 SV=2	3	1	3	1	0	1	1	1	0	4	3	0	4	1	3	0	4	2	1	0	1	0	2	1	0	3	1	0	0	1	0	0	0	3	2	0	0	2	0	0	7	0	0	0	0	0	2	0	2
sp|Q99829|CPNE1_HUMAN Copine-1 OS=Homo sapiens OX=9606 GN=CPNE1 PE=1 SV=1	4	1	4	2	4	1	2	3	3	2	3	2	1	2	4	2	6	0	1	0	2	2	2	4	0	1	1	0	3	0	2	0	0	3	1	3	4	1	0	0	2	0	1	4	0	1	3	0	1
sp|Q5TCH4|CP4AM_HUMAN Cytochrome P450 4A22 OS=Homo sapiens OX=9606 GN=CYP4A22 PE=1 SV=1	0	1	2	1	2	3	2	3	2	0	0	0	0	0	5	5	5	0	1	0	0	0	3	4	2	1	4	0	1	0	1	0	0	0	0	2	3	0	0	0	1	0	0	0	0	0	4	0	2
sp|Q05D32|CTSL2_HUMAN CTD small phosphatase-like protein 2 OS=Homo sapiens OX=9606 GN=CTDSPL2 PE=1 SV=2	3	2	0	1	1	1	2	7	2	3	2	0	1	0	3	3	4	0	0	1	2	1	0	4	0	2	1	0	1	1	1	0	0	0	3	2	3	1	0	0	6	0	0	1	0	0	2	0	4
sp|Q9NQC7|CYLD_HUMAN Ubiquitin carboxyl-terminal hydrolase CYLD OS=Homo sapiens OX=9606 GN=CYLD PE=1 SV=1	1	0	3	2	2	2	0	4	5	3	3	2	2	4	7	5	5	1	1	0	4	4	4	6	3	6	4	0	3	0	2	1	0	7	7	1	2	7	0	0	9	1	2	4	1	0	5	0	1
sp|P28325|CYTD_HUMAN Cystatin-D OS=Homo sapiens OX=9606 GN=CST5 PE=1 SV=1	0	1	0	0	0	0	0	0	0	0	0	0	0	0	1	0	0	0	2	0	0	1	0	1	1	1	1	0	1	0	0	0	0	1	0	0	0	0	0	0	3	0	0	1	1	1	0	0	0
sp|Q5M775|CYTSB_HUMAN Cytospin-B OS=Homo sapiens OX=9606 GN=SPECC1 PE=1 SV=1	4	3	7	2	3	0	4	8	2	3	4	3	1	3	6	4	3	0	0	0	6	1	5	9	0	2	2	0	1	3	3	1	0	1	1	6	6	8	0	0	5	0	0	3	0	0	14	0	2
sp|P17302|CXA1_HUMAN Gap junction alpha-1 protein OS=Homo sapiens OX=9606 GN=GJA1 PE=1 SV=2	2	0	1	1	1	2	3	2	1	0	0	0	0	0	0	1	3	0	1	0	2	0	0	2	1	0	2	0	2	2	2	0	0	2	1	2	1	0	0	0	1	0	0	1	0	1	4	0	0
sp|P78310|CXAR_HUMAN Coxsackievirus and adenovirus receptor OS=Homo sapiens OX=9606 GN=CXADR PE=1 SV=1	0	0	1	2	2	0	1	1	0	2	0	1	0	2	1	1	2	1	0	0	4	0	2	1	0	1	2	0	1	3	1	0	0	0	2	1	1	3	0	0	3	1	1	2	0	0	4	0	0
sp|P19876|CXCL3_HUMAN C-X-C motif chemokine 3 OS=Homo sapiens OX=9606 GN=CXCL3 PE=1 SV=1	2	0	0	2	1	0	0	0	0	0	0	1	0	0	1	0	1	0	0	0	0	0	0	0	1	0	0	0	1	0	0	0	0	1	0	2	0	0	0	0	1	0	0	0	0	0	1	0	0
sp|Q53GD3|CTL4_HUMAN Choline transporter-like protein 4 OS=Homo sapiens OX=9606 GN=SLC44A4 PE=1 SV=2	2	2	0	3	2	2	2	4	4	1	3	2	0	2	3	2	3	0	1	0	1	0	3	5	0	1	1	0	0	2	3	0	0	4	4	5	2	2	0	0	5	0	1	1	0	1	0	0	2
sp|P0CG13|CTF8_HUMAN Chromosome transmission fidelity protein 8 homolog OS=Homo sapiens OX=9606 GN=CHTF8 PE=1 SV=1	0	0	0	0	0	0	0	0	1	0	1	0	0	0	0	1	0	0	0	1	0	0	0	1	0	0	0	0	0	0	1	0	0	0	0	0	0	0	0	0	1	0	0	0	0	0	0	0	0
sp|P56545|CTBP2_HUMAN C-terminal-binding protein 2 OS=Homo sapiens OX=9606 GN=CTBP2 PE=1 SV=1	0	2	3	1	4	0	1	1	4	6	2	2	3	0	3	0	1	0	1	0	0	4	3	1	0	2	3	0	1	1	3	0	0	3	2	2	0	0	0	0	4	0	0	2	0	0	3	0	2
sp|Q9HC47|CTGE1_HUMAN Cutaneous T-cell lymphoma-associated antigen 1 OS=Homo sapiens OX=9606 GN=CTAGE1 PE=2 SV=1	0	0	0	0	0	1	0	0	0	0	0	0	0	0	1	0	0	0	0	0	0	0	0	0	0	0	0	0	0	0	0	0	0	0	0	0	0	0	0	0	0	0	0	0	0	0	0	0	0
sp|O43246|CTR4_HUMAN Cationic amino acid transporter 4 OS=Homo sapiens OX=9606 GN=SLC7A4 PE=2 SV=3	3	2	6	3	2	1	4	4	2	3	1	3	0	0	2	3	4	0	1	0	2	0	1	5	0	0	2	0	1	2	3	0	0	4	0	2	1	4	0	0	5	1	0	2	0	0	3	1	3
sp|Q96HY6|DDRGK_HUMAN DDRGK domain-containing protein 1 OS=Homo sapiens OX=9606 GN=DDRGK1 PE=1 SV=2	2	3	1	1	2	0	3	1	1	2	1	1	1	0	0	0	1	0	1	0	0	0	0	1	0	0	1	0	0	0	0	0	0	2	1	1	1	0	0	0	0	0	0	1	0	0	0	0	0
sp|A6NGE4|DC8L1_HUMAN DDB1- and CUL4-associated factor 8-like protein 1 OS=Homo sapiens OX=9606 GN=DCAF8L1 PE=2 SV=1	2	1	4	1	0	3	1	0	4	1	2	2	0	0	4	0	2	0	0	1	1	0	1	2	0	0	0	0	0	4	3	0	0	1	1	2	2	0	0	0	4	0	1	0	0	0	4	0	1
sp|Q9Y4B6|DCAF1_HUMAN DDB1- and CUL4-associated factor 1 OS=Homo sapiens OX=9606 GN=DCAF1 PE=1 SV=3	7	3	7	4	3	2	4	8	5	1	3	4	1	6	9	6	5	0	2	1	9	1	6	10	1	3	4	0	5	5	0	0	0	7	1	7	4	5	0	0	9	0	1	4	0	0	5	0	5
sp|P0C7V8|DC8L2_HUMAN DDB1- and CUL4-associated factor 8-like protein 2 OS=Homo sapiens OX=9606 GN=DCAF8L2 PE=2 SV=2	2	3	2	2	0	3	0	2	1	1	2	3	0	0	5	1	2	0	0	1	2	0	1	3	0	0	1	0	0	2	4	0	0	1	1	2	1	1	0	0	4	0	0	0	0	0	2	0	0
sp|A8MYV0|DCD2C_HUMAN Doublecortin domain-containing protein 2C OS=Homo sapiens OX=9606 GN=DCDC2C PE=1 SV=4	0	1	1	1	2	2	1	0	2	2	2	1	5	3	1	4	0	0	0	0	0	2	2	1	0	0	0	0	3	2	2	0	0	0	0	3	0	2	0	0	0	0	0	0	0	0	0	0	1
sp|Q6PH85|DCNL2_HUMAN DCN1-like protein 2 OS=Homo sapiens OX=9606 GN=DCUN1D2 PE=1 SV=1	0	0	2	2	0	0	0	1	2	1	0	0	0	2	1	0	2	0	0	0	0	0	2	0	0	1	0	0	1	0	0	0	0	1	0	0	0	0	0	0	2	0	0	1	0	0	2	0	0
sp|P04440|DPB1_HUMAN HLA class II histocompatibility antigen, DP beta 1 chain OS=Homo sapiens OX=9606 GN=HLA-DPB1 PE=1 SV=1	0	0	0	3	1	0	1	0	1	0	2	2	0	1	1	3	0	0	0	3	1	0	1	1	0	0	0	0	2	0	1	0	0	1	1	0	0	0	0	0	0	0	0	2	0	0	1	0	3
sp|Q14185|DOCK1_HUMAN Dedicator of cytokinesis protein 1 OS=Homo sapiens OX=9606 GN=DOCK1 PE=1 SV=2	3	4	6	2	0	5	6	0	3	3	4	2	6	4	8	8	10	1	1	5	1	2	4	7	2	1	5	2	4	3	5	0	0	7	2	11	2	3	0	0	10	0	2	4	0	0	11	2	4
sp|Q15392|DHC24_HUMAN Delta(24)-sterol reductase OS=Homo sapiens OX=9606 GN=DHCR24 PE=1 SV=2	1	0	0	3	1	1	3	2	3	1	2	0	3	0	3	1	3	0	1	0	0	1	1	4	1	2	1	0	0	1	0	0	0	5	3	1	1	2	0	0	4	0	0	1	0	0	2	0	0
sp|Q9UK85|DKKL1_HUMAN Dickkopf-like protein 1 OS=Homo sapiens OX=9606 GN=DKKL1 PE=1 SV=1	1	0	3	2	3	0	1	2	2	0	1	0	1	2	1	2	4	0	0	0	2	0	0	0	0	0	0	0	0	0	0	0	0	0	0	1	2	0	0	0	0	0	1	1	0	0	0	0	0
sp|O60231|DHX16_HUMAN Pre-mRNA-splicing factor ATP-dependent RNA helicase DHX16 OS=Homo sapiens OX=9606 GN=DHX16 PE=1 SV=2	3	3	3	2	5	2	2	1	3	0	2	1	1	3	6	5	2	1	1	0	0	1	2	5	2	1	1	0	3	2	4	0	1	3	0	4	4	3	0	0	4	0	0	0	0	0	4	0	2
sp|O76075|DFFB_HUMAN DNA fragmentation factor subunit beta OS=Homo sapiens OX=9606 GN=DFFB PE=1 SV=1	3	2	1	0	1	0	0	0	2	0	0	1	2	1	1	3	0	1	0	0	1	0	3	2	0	0	0	0	0	0	0	0	0	0	1	1	1	0	0	0	1	0	0	0	0	0	2	0	2
sp|Q9NYJ7|DLL3_HUMAN Delta-like protein 3 OS=Homo sapiens OX=9606 GN=DLL3 PE=1 SV=1	7	1	9	8	9	3	7	6	6	7	7	14	0	0	7	6	8	0	1	0	0	1	12	7	0	2	7	0	2	3	3	0	0	5	3	9	4	6	0	0	6	2	1	0	0	0	9	0	2
sp|P30046|DOPD_HUMAN D-dopachrome decarboxylase OS=Homo sapiens OX=9606 GN=DDT PE=1 SV=3	1	0	0	0	0	1	1	0	2	0	1	0	0	0	0	1	0	0	0	0	1	1	0	2	1	0	0	0	0	0	2	0	0	1	0	0	2	1	0	0	2	0	0	0	0	0	0	0	0
sp|P23743|DGKA_HUMAN Diacylglycerol kinase alpha OS=Homo sapiens OX=9606 GN=DGKA PE=1 SV=3	1	1	3	1	0	1	1	3	5	2	4	3	4	1	4	1	4	2	3	0	3	3	3	4	0	4	3	0	1	3	1	0	0	4	1	1	2	3	0	0	6	1	2	4	0	1	4	0	2
sp|Q14565|DMC1_HUMAN Meiotic recombination protein DMC1/LIM15 homolog OS=Homo sapiens OX=9606 GN=DMC1 PE=1 SV=2	1	0	2	2	0	0	0	1	2	1	1	0	1	1	0	1	0	1	0	1	0	0	1	0	1	0	0	0	0	1	0	0	0	2	0	2	0	0	0	0	0	0	1	0	0	0	0	0	0
sp|Q9BQC3|DPH2_HUMAN 2-(3-amino-3-carboxypropyl)histidine synthase subunit 2 OS=Homo sapiens OX=9606 GN=DPH2 PE=1 SV=1	12	2	7	6	5	4	6	2	3	3	4	1	0	1	10	9	13	1	0	0	1	1	4	12	0	0	5	0	1	1	2	0	0	9	0	6	3	7	0	0	10	2	0	2	0	0	3	0	2
sp|Q9UFH2|DYH17_HUMAN Dynein heavy chain 17, axonemal OS=Homo sapiens OX=9606 GN=DNAH17 PE=1 SV=3	17	10	4	14	14	9	13	8	13	12	12	4	12	12	19	18	18	4	6	5	9	11	15	18	5	8	9	0	5	9	17	0	1	17	4	6	8	10	2	0	16	1	4	6	0	1	9	0	19
sp|Q6ZTU2|E400N_HUMAN Putative EP400-like protein OS=Homo sapiens OX=9606 GN=EP400P1 PE=5 SV=2	4	6	5	6	2	1	7	4	7	2	9	7	1	1	5	7	6	2	2	1	0	1	6	6	0	1	8	0	7	2	2	0	0	6	0	10	1	10	4	0	5	0	1	7	0	0	6	1	8
sp|Q9HCM4|E41L5_HUMAN Band 4.1-like protein 5 OS=Homo sapiens OX=9606 GN=EPB41L5 PE=1 SV=3	2	2	2	1	3	0	1	3	2	2	2	2	4	0	6	8	2	3	1	0	2	4	2	3	0	0	1	0	1	0	2	0	0	4	2	3	1	4	1	0	7	1	0	3	0	0	4	0	1
sp|Q9C0G6|DYH6_HUMAN Dynein heavy chain 6, axonemal OS=Homo sapiens OX=9606 GN=DNAH6 PE=2 SV=3	12	14	13	10	6	7	6	15	13	12	8	8	9	10	17	18	23	2	6	4	11	8	11	17	5	6	9	0	5	9	9	1	0	27	5	11	6	8	0	0	30	4	3	5	0	1	12	0	10
sp|Q9HCS5|E41LA_HUMAN Band 4.1-like protein 4A OS=Homo sapiens OX=9606 GN=EPB41L4A PE=1 SV=2	0	2	2	2	3	1	1	5	0	3	2	2	1	2	3	4	4	2	0	0	2	3	0	2	0	3	0	0	1	3	3	0	0	3	1	2	5	2	0	0	1	0	0	2	0	0	1	0	6
sp|Q9Y2E6|DTX4_HUMAN E3 ubiquitin-protein ligase DTX4 OS=Homo sapiens OX=9606 GN=DTX4 PE=1 SV=2	6	1	3	3	4	1	8	4	4	6	6	7	2	3	5	6	5	0	2	0	4	1	7	5	0	4	6	0	1	5	5	0	0	4	3	9	2	4	1	0	4	0	1	2	0	1	10	0	1
sp|Q92630|DYRK2_HUMAN Dual specificity tyrosine-phosphorylation-regulated kinase 2 OS=Homo sapiens OX=9606 GN=DYRK2 PE=1 SV=3	1	1	3	5	2	0	3	5	4	1	8	3	0	2	7	4	4	1	0	1	1	0	2	5	2	0	2	0	0	2	1	0	0	3	0	2	6	2	0	0	4	0	0	3	1	0	3	0	2
sp|P0DPD8|EFCE2_HUMAN EEF1AKMT4-ECE2 readthrough transcript protein OS=Homo sapiens OX=9606 GN=EEF1AKMT4-ECE2 PE=1 SV=1	5	4	2	4	4	4	4	6	1	5	5	1	0	1	4	6	6	1	1	2	2	1	2	4	0	4	3	0	1	2	1	0	0	6	2	3	4	3	1	0	3	1	1	1	0	0	4	0	2
sp|Q6V1X1|DPP8_HUMAN Dipeptidyl peptidase 8 OS=Homo sapiens OX=9606 GN=DPP8 PE=1 SV=1	4	0	3	3	3	2	2	4	4	3	6	4	3	5	2	6	4	2	1	0	1	1	0	4	2	2	4	0	2	7	0	0	0	4	1	4	2	1	0	0	6	2	0	1	0	0	4	0	1
sp|A2CJ06|DYTN_HUMAN Dystrotelin OS=Homo sapiens OX=9606 GN=DYTN PE=2 SV=1	2	3	1	1	1	1	3	3	0	0	2	3	0	2	3	4	5	0	1	0	0	0	1	5	0	0	2	0	1	1	1	0	0	1	0	4	0	3	0	0	5	0	2	1	0	1	4	0	2
sp|Q16643|DREB_HUMAN Drebrin OS=Homo sapiens OX=9606 GN=DBN1 PE=1 SV=4	8	5	10	9	8	0	2	4	3	0	2	2	0	2	4	5	3	2	1	0	0	2	2	5	0	2	5	1	3	7	0	1	0	4	0	9	1	2	1	0	7	1	0	2	0	0	3	0	2
sp|O00716|E2F3_HUMAN Transcription factor E2F3 OS=Homo sapiens OX=9606 GN=E2F3 PE=1 SV=1	2	2	2	5	3	0	4	1	4	3	1	4	1	5	6	7	4	0	0	1	1	1	3	4	0	0	1	0	3	1	0	0	0	4	1	4	3	1	1	0	4	0	0	0	0	0	5	0	2
sp|Q96T75|DSCR8_HUMAN Down syndrome critical region protein 8 OS=Homo sapiens OX=9606 GN=DSCR8 PE=1 SV=2	0	0	0	0	0	0	0	1	0	0	0	1	0	1	2	2	1	1	3	0	1	0	0	0	0	0	0	0	0	1	1	0	0	1	1	0	0	0	0	0	1	0	0	1	0	0	0	0	0
sp|Q15329|E2F5_HUMAN Transcription factor E2F5 OS=Homo sapiens OX=9606 GN=E2F5 PE=1 SV=1	3	3	2	1	3	2	2	1	2	1	0	1	0	0	1	2	2	0	0	1	2	1	3	4	1	0	3	2	5	1	1	0	0	2	0	4	1	2	0	0	2	0	1	4	0	0	2	1	1
sp|P79483|DRB3_HUMAN HLA class II histocompatibility antigen, DR beta 3 chain OS=Homo sapiens OX=9606 GN=HLA-DRB3 PE=1 SV=1	1	0	0	0	0	0	1	1	2	2	1	0	0	1	1	2	1	0	0	0	0	0	0	1	0	0	0	0	1	0	1	0	0	1	0	0	0	1	0	0	0	0	0	1	0	0	2	0	0
sp|Q8TE96|DQX1_HUMAN ATP-dependent RNA helicase DQX1 OS=Homo sapiens OX=9606 GN=DQX1 PE=2 SV=2	3	2	3	6	6	2	2	7	2	5	5	2	1	1	9	5	7	1	0	1	2	2	1	8	1	0	6	0	2	0	5	0	0	11	0	4	5	5	0	0	5	1	1	0	0	0	8	0	1
sp|P0CG22|DR4L1_HUMAN Putative dehydrogenase/reductase SDR family member 4-like 1 OS=Homo sapiens OX=9606 GN=DHRS4L1 PE=5 SV=1	1	0	2	0	2	0	1	3	1	2	2	0	0	0	0	1	2	0	0	0	0	0	0	1	0	0	0	0	0	0	0	0	0	1	1	0	0	1	0	0	1	0	1	0	0	0	0	0	1
sp|O75521|ECI2_HUMAN Enoyl-CoA delta isomerase 2, mitochondrial OS=Homo sapiens OX=9606 GN=ECI2 PE=1 SV=4	2	1	1	0	0	4	0	2	0	2	0	2	1	2	3	0	2	1	1	0	1	3	0	3	0	1	1	0	1	1	2	0	0	3	0	0	0	0	0	0	0	0	0	0	0	0	3	0	1
sp|Q9NR33|DPOE4_HUMAN DNA polymerase epsilon subunit 4 OS=Homo sapiens OX=9606 GN=POLE4 PE=1 SV=2	1	1	1	1	1	0	1	1	1	0	1	1	0	0	1	0	0	0	0	0	0	0	0	2	0	0	1	0	0	1	1	0	0	0	0	1	2	0	0	0	0	0	0	0	0	0	1	0	0
sp|Q9HCU8|DPOD4_HUMAN DNA polymerase delta subunit 4 OS=Homo sapiens OX=9606 GN=POLD4 PE=1 SV=1	0	0	0	0	1	0	2	0	1	2	1	2	0	0	3	1	3	1	0	0	0	0	0	0	0	0	0	0	1	0	1	0	0	0	0	1	1	0	0	0	1	0	0	0	0	0	0	0	0
sp|P61566|ENK24_HUMAN Endogenous retrovirus group K member 24 Env polyprotein OS=Homo sapiens OX=9606 GN=ERVK-24 PE=2 SV=1	2	2	0	2	2	1	4	1	2	1	1	2	3	1	5	1	4	1	3	0	2	0	3	2	1	2	3	0	0	1	4	0	0	2	1	2	2	3	1	0	1	0	1	2	0	0	3	1	3
sp|Q5T2N8|ATD3C_HUMAN ATPase family AAA domain-containing protein 3C OS=Homo sapiens OX=9606 GN=ATAD3C PE=2 SV=2	1	0	0	0	1	0	1	1	2	1	2	2	0	0	2	4	2	0	0	1	0	0	1	1	0	0	0	0	1	0	1	1	0	0	0	0	1	0	0	0	2	0	0	3	0	0	1	0	1
sp|Q8TBG4|AT2L1_HUMAN Ethanolamine-phosphate phospho-lyase OS=Homo sapiens OX=9606 GN=ETNPPL PE=1 SV=1	0	4	4	0	1	0	2	2	1	1	3	2	4	1	2	0	0	0	1	1	0	1	1	0	0	0	0	0	1	3	4	0	0	1	2	0	0	0	0	0	0	0	1	0	0	0	1	0	2
sp|Q13825|AUHM_HUMAN Methylglutaconyl-CoA hydratase, mitochondrial OS=Homo sapiens OX=9606 GN=AUH PE=1 SV=1	2	2	3	2	2	0	1	2	2	1	0	3	1	1	2	2	1	0	0	0	0	1	5	1	0	0	0	0	0	0	1	0	0	2	0	1	1	1	0	0	1	0	0	0	0	0	1	0	0
sp|Q15582|BGH3_HUMAN Transforming growth factor-beta-induced protein ig-h3 OS=Homo sapiens OX=9606 GN=TGFBI PE=1 SV=1	0	2	6	4	5	0	0	3	5	1	3	4	0	4	1	7	9	0	1	0	1	1	3	4	0	0	4	0	0	2	4	1	0	2	2	0	3	2	1	0	0	0	2	1	0	0	3	0	0
sp|A2RUR9|C144A_HUMAN Coiled-coil domain-containing protein 144A OS=Homo sapiens OX=9606 GN=CCDC144A PE=2 SV=1	2	3	3	1	1	2	1	4	4	1	3	0	3	5	2	3	3	1	0	0	6	3	1	1	1	6	5	0	0	3	3	1	0	4	1	3	0	2	1	0	5	0	2	1	0	0	4	0	0
sp|Q9P2K1|C2D2A_HUMAN Coiled-coil and C2 domain-containing protein 2A OS=Homo sapiens OX=9606 GN=CC2D2A PE=1 SV=3	4	7	3	4	3	3	2	1	3	6	5	4	7	4	4	14	10	2	1	1	4	4	4	9	0	4	13	2	5	9	12	1	0	11	4	12	6	11	0	0	11	2	1	4	0	0	7	1	6
sp|Q86VB7|C163A_HUMAN Scavenger receptor cysteine-rich type 1 protein M130 OS=Homo sapiens OX=9606 GN=CD163 PE=1 SV=2	5	2	1	1	2	0	3	14	6	7	2	7	1	4	5	4	4	0	1	0	5	0	1	1	1	2	0	0	1	5	1	0	1	2	0	4	1	1	0	0	2	0	0	0	0	0	5	0	2
sp|P61769|B2MG_HUMAN Beta-2-microglobulin OS=Homo sapiens OX=9606 GN=B2M PE=1 SV=1	0	0	0	0	0	0	0	1	0	1	0	0	0	0	0	1	0	0	0	0	1	0	1	0	0	0	0	0	0	0	1	0	0	0	1	0	0	0	0	0	0	0	0	0	0	0	0	0	0
sp|Q96HJ3|CCD34_HUMAN Coiled-coil domain-containing protein 34 OS=Homo sapiens OX=9606 GN=CCDC34 PE=1 SV=2	3	0	0	0	0	1	2	0	2	0	0	1	0	1	0	1	2	0	1	1	1	0	0	2	0	1	2	0	2	0	0	0	0	1	0	3	2	2	0	0	1	0	0	0	0	0	5	0	1
sp|Q8TC20|CAGE1_HUMAN Cancer-associated gene 1 protein OS=Homo sapiens OX=9606 GN=CAGE1 PE=1 SV=2	1	3	2	1	0	0	1	1	0	1	0	0	1	0	3	1	4	2	0	0	3	1	1	1	0	0	3	0	1	2	2	0	0	2	0	3	1	3	2	0	3	0	1	2	0	0	4	0	0
sp|Q8IV32|CCD71_HUMAN Coiled-coil domain-containing protein 71 OS=Homo sapiens OX=9606 GN=CCDC71 PE=1 SV=3	8	5	7	2	3	1	3	0	0	3	4	6	0	5	3	2	9	0	1	0	1	2	1	4	1	0	4	0	0	4	1	0	0	4	0	4	5	2	0	0	3	0	1	1	0	0	5	2	3
sp|P30988|CALCR_HUMAN Calcitonin receptor OS=Homo sapiens OX=9606 GN=CALCR PE=1 SV=3	2	1	1	0	0	3	1	1	0	2	1	2	3	0	1	1	2	1	0	1	2	2	1	4	1	1	3	0	1	1	2	0	0	1	3	2	1	1	0	0	3	0	1	0	0	0	1	0	1
sp|Q96AQ1|CC74A_HUMAN Coiled-coil domain-containing protein 74A OS=Homo sapiens OX=9606 GN=CCDC74A PE=1 SV=1	4	1	4	3	2	2	5	1	3	3	1	2	2	1	3	3	2	0	1	0	1	0	1	2	0	3	4	0	2	2	1	0	0	4	2	3	3	3	1	0	3	0	1	0	0	0	4	0	1
sp|Q52MB2|CC184_HUMAN Coiled-coil domain-containing protein 184 OS=Homo sapiens OX=9606 GN=CCDC184 PE=1 SV=2	0	2	0	1	2	0	2	3	4	3	0	1	0	0	1	1	0	1	2	0	0	0	1	2	0	0	1	0	0	1	0	0	0	1	0	3	0	0	0	0	0	0	0	1	0	0	2	0	2
sp|Q96LT6|CA074_HUMAN UPF0739 protein C1orf74 OS=Homo sapiens OX=9606 GN=C1orf74 PE=1 SV=1	0	2	1	0	0	1	0	1	0	2	2	0	0	0	5	2	3	0	1	0	0	0	0	3	0	0	0	0	0	0	1	0	0	4	0	0	1	0	0	0	3	0	0	1	0	0	1	0	1
sp|Q6ZUS5|CC121_HUMAN Coiled-coil domain-containing protein 121 OS=Homo sapiens OX=9606 GN=CCDC121 PE=1 SV=1	0	1	0	0	0	0	0	0	0	0	0	0	1	0	0	1	0	0	0	1	1	0	0	1	0	0	1	0	1	0	0	0	0	0	0	1	1	0	0	0	1	0	0	0	0	0	0	0	1
sp|Q5VVS0|CA140_HUMAN Putative uncharacterized protein C1orf140 OS=Homo sapiens OX=9606 GN=C1orf140 PE=5 SV=1	1	0	1	0	0	0	0	0	0	0	0	0	1	1	1	1	0	1	0	0	0	0	0	0	0	0	1	1	1	0	0	0	0	1	0	2	1	1	0	0	0	0	1	1	0	0	2	1	1
sp|Q8NEQ5|CA162_HUMAN Transmembrane protein C1orf162 OS=Homo sapiens OX=9606 GN=C1orf162 PE=2 SV=1	1	0	1	1	3	0	0	1	1	0	0	1	1	0	3	0	0	0	0	0	0	0	2	4	0	1	2	0	0	0	0	0	0	2	0	2	1	4	1	0	3	0	0	0	0	0	2	0	2
sp|P63098|CANB1_HUMAN Calcineurin subunit B type 1 OS=Homo sapiens OX=9606 GN=PPP3R1 PE=1 SV=2	0	0	1	0	0	0	0	1	0	0	0	0	0	0	1	0	0	0	1	0	0	0	0	0	0	0	0	0	1	0	0	0	0	0	0	0	0	0	0	0	1	0	0	0	0	0	0	0	0
sp|Q8N813|CC056_HUMAN Putative uncharacterized protein C3orf56 OS=Homo sapiens OX=9606 GN=C3orf56 PE=1 SV=1	5	1	5	5	5	3	3	3	0	3	3	1	0	2	5	1	7	3	2	0	0	0	1	4	1	0	3	0	0	0	2	0	0	2	0	1	0	4	0	0	4	1	0	0	0	0	3	0	2
sp|Q5JTW2|CEP78_HUMAN Centrosomal protein of 78 kDa OS=Homo sapiens OX=9606 GN=CEP78 PE=1 SV=1	1	4	3	0	3	3	0	7	6	1	3	0	0	3	3	3	1	0	1	0	3	2	4	0	0	0	2	0	2	2	1	0	0	3	1	1	2	6	0	0	3	0	1	1	0	0	3	0	2
sp|Q96G23|CERS2_HUMAN Ceramide synthase 2 OS=Homo sapiens OX=9606 GN=CERS2 PE=1 SV=1	1	0	0	2	1	0	0	0	1	1	2	0	1	1	3	3	1	0	0	0	0	0	1	4	0	1	0	0	0	3	0	0	0	4	2	0	0	1	0	0	2	0	0	3	0	1	0	0	0
sp|P61604|CH10_HUMAN 10 kDa heat shock protein, mitochondrial OS=Homo sapiens OX=9606 GN=HSPE1 PE=1 SV=2	0	0	0	0	0	0	1	0	1	0	0	0	0	0	0	0	1	0	0	1	0	0	1	0	0	0	0	0	1	0	0	0	0	0	0	0	0	1	0	0	0	0	0	0	0	0	1	0	0
sp|Q8N365|CIART_HUMAN Circadian-associated transcriptional repressor OS=Homo sapiens OX=9606 GN=CIART PE=1 SV=1	2	0	3	3	1	4	4	2	3	4	2	3	1	1	1	3	2	0	1	0	1	1	4	2	2	0	4	0	0	4	2	0	0	4	2	7	1	3	1	0	4	0	2	2	0	0	5	0	7
sp|D6RIA3|CD054_HUMAN Uncharacterized protein C4orf54 OS=Homo sapiens OX=9606 GN=C4orf54 PE=2 SV=1	15	12	17	14	19	2	11	19	13	12	4	16	6	10	18	13	14	3	2	1	7	3	6	7	3	4	7	0	12	10	6	2	0	12	5	16	10	16	0	0	7	0	2	10	1	0	18	0	12
sp|Q8NAA6|CO053_HUMAN Putative uncharacterized protein encoded by LINC02694 OS=Homo sapiens OX=9606 GN=LINC02694 PE=5 SV=1	0	0	1	0	1	1	1	2	0	0	0	0	0	1	2	3	1	0	0	1	1	0	1	0	0	0	1	0	0	2	0	0	0	2	1	0	1	1	1	0	0	0	0	1	0	0	1	0	0
sp|P28906|CD34_HUMAN Hematopoietic progenitor cell antigen CD34 OS=Homo sapiens OX=9606 GN=CD34 PE=1 SV=2	1	0	1	2	0	0	2	4	2	2	0	2	0	0	3	0	4	0	0	0	2	0	2	1	1	0	2	1	0	2	0	0	0	1	0	3	0	4	2	0	3	1	1	1	0	0	1	1	4
sp|Q16280|CNGA2_HUMAN Cyclic nucleotide-gated olfactory channel OS=Homo sapiens OX=9606 GN=CNGA2 PE=2 SV=2	1	0	1	2	2	0	2	2	3	1	0	1	1	0	2	0	2	0	1	0	3	3	0	1	0	1	0	0	0	1	0	0	0	2	1	0	1	0	0	0	3	0	0	0	0	0	2	0	0
sp|O15247|CLIC2_HUMAN Chloride intracellular channel protein 2 OS=Homo sapiens OX=9606 GN=CLIC2 PE=1 SV=3	1	0	1	1	2	0	1	0	1	3	0	0	1	0	0	2	5	1	0	0	1	3	0	1	0	0	2	0	0	0	2	0	0	1	2	1	1	2	1	0	4	1	0	0	0	0	2	0	2
sp|Q9H8M5|CNNM2_HUMAN Metal transporter CNNM2 OS=Homo sapiens OX=9606 GN=CNNM2 PE=1 SV=2	5	0	8	2	2	1	6	5	8	2	5	2	5	4	2	4	4	3	1	0	3	2	4	6	2	1	2	0	3	2	3	0	0	6	1	3	2	2	0	0	4	0	0	1	0	0	5	0	0
sp|P29973|CNGA1_HUMAN cGMP-gated cation channel alpha-1 OS=Homo sapiens OX=9606 GN=CNGA1 PE=1 SV=3	2	0	0	0	0	0	2	3	2	2	1	3	2	0	4	0	3	0	0	0	4	4	0	2	0	1	0	0	0	4	1	0	0	3	2	0	3	1	0	0	0	0	1	1	0	0	0	0	0
sp|Q9NRU3|CNNM1_HUMAN Metal transporter CNNM1 OS=Homo sapiens OX=9606 GN=CNNM1 PE=1 SV=3	4	2	4	5	5	2	6	7	9	2	4	4	2	3	7	5	10	1	0	0	4	2	6	8	0	0	5	1	2	2	5	0	0	3	1	7	3	4	1	0	7	0	1	0	0	0	5	0	3
sp|P51911|CNN1_HUMAN Calponin-1 OS=Homo sapiens OX=9606 GN=CNN1 PE=1 SV=2	0	0	0	0	1	0	2	0	1	1	2	1	0	0	0	2	2	0	1	0	4	0	0	2	1	0	0	0	0	1	0	0	1	1	1	1	0	0	0	0	3	0	0	1	0	1	1	0	1
sp|Q9NZN8|CNOT2_HUMAN CCR4-NOT transcription complex subunit 2 OS=Homo sapiens OX=9606 GN=CNOT2 PE=1 SV=1	3	0	1	2	2	4	5	6	3	3	5	1	2	2	4	5	1	1	0	1	5	3	3	0	3	4	3	0	2	2	3	0	2	2	2	6	1	8	0	0	4	0	4	2	0	0	3	0	4
sp|Q13057|COASY_HUMAN Bifunctional coenzyme A synthase OS=Homo sapiens OX=9606 GN=COASY PE=1 SV=4	3	0	5	3	2	0	1	2	3	2	2	3	2	1	3	7	7	0	0	1	0	0	0	4	0	0	5	0	4	3	3	1	0	1	0	8	1	5	1	0	8	1	1	3	0	0	3	0	4
sp|Q96B33|CLD23_HUMAN Claudin-23 OS=Homo sapiens OX=9606 GN=CLDN23 PE=1 SV=2	1	0	0	3	6	1	3	2	3	1	1	2	0	1	1	2	4	1	2	0	0	1	0	4	0	0	3	0	2	3	2	0	0	1	0	1	2	4	0	0	2	1	0	1	0	0	2	0	1
sp|P26441|CNTF_HUMAN Ciliary neurotrophic factor OS=Homo sapiens OX=9606 GN=CNTF PE=1 SV=1	2	1	0	0	0	0	0	0	1	0	3	0	0	1	0	0	1	0	0	0	0	0	1	0	0	0	0	0	0	0	0	0	0	0	0	1	1	1	0	0	0	0	0	0	0	0	0	0	1
sp|Q8N137|CNTRB_HUMAN Centrobin OS=Homo sapiens OX=9606 GN=CNTROB PE=1 SV=1	1	2	5	5	5	3	6	1	3	5	5	7	1	2	8	6	11	0	0	1	3	2	7	8	1	1	7	0	2	2	2	2	0	5	5	11	2	4	0	0	5	1	1	4	1	0	7	0	2
sp|Q9UH73|COE1_HUMAN Transcription factor COE1 OS=Homo sapiens OX=9606 GN=EBF1 PE=1 SV=2	2	1	5	1	1	0	1	2	2	2	7	0	4	2	3	2	1	2	1	1	5	2	2	0	0	4	4	0	1	3	3	0	0	3	1	3	1	2	1	0	1	0	3	1	0	0	2	0	3
sp|O95471|CLD7_HUMAN Claudin-7 OS=Homo sapiens OX=9606 GN=CLDN7 PE=1 SV=4	0	0	0	1	0	0	1	1	2	0	0	1	0	0	0	0	1	0	0	0	0	0	0	0	1	0	1	0	0	1	0	0	0	0	1	1	0	0	0	0	0	0	0	0	0	0	2	0	0
sp|Q9P2B4|CT2NL_HUMAN CTTNBP2 N-terminal-like protein OS=Homo sapiens OX=9606 GN=CTTNBP2NL PE=1 SV=2	1	4	3	1	0	1	7	5	1	3	3	2	2	4	2	4	6	0	1	2	0	1	3	5	1	2	5	0	0	6	1	0	0	3	1	6	2	7	3	0	4	1	2	0	0	0	10	0	3
sp|Q5SWW7|CJ055_HUMAN Uncharacterized protein C10orf55 OS=Homo sapiens OX=9606 GN=C10orf55 PE=1 SV=1	0	0	0	0	2	1	4	0	3	0	2	2	0	2	2	3	3	0	0	0	0	0	5	1	0	1	1	0	0	1	1	0	0	3	0	3	1	1	0	0	3	1	0	1	0	0	1	0	0
sp|Q6UUV7|CRTC3_HUMAN CREB-regulated transcription coactivator 3 OS=Homo sapiens OX=9606 GN=CRTC3 PE=1 SV=2	4	4	5	5	5	5	5	5	0	5	1	4	2	1	12	6	6	2	0	0	5	3	0	5	1	1	6	2	9	4	1	0	0	8	2	6	4	7	1	0	5	0	1	5	0	1	6	0	3
sp|Q9BSJ5|CQ080_HUMAN Uncharacterized protein C17orf80 OS=Homo sapiens OX=9606 GN=C17orf80 PE=2 SV=2	1	1	1	0	0	2	3	2	3	2	1	2	6	3	6	5	3	3	3	1	3	1	3	6	1	1	2	0	1	5	4	0	0	3	2	3	1	3	0	0	3	1	1	2	0	0	3	0	3
sp|Q9H3G5|CPVL_HUMAN Probable serine carboxypeptidase CPVL OS=Homo sapiens OX=9606 GN=CPVL PE=1 SV=2	1	1	0	0	1	4	2	5	2	2	2	4	3	0	3	3	3	0	1	0	0	0	1	3	1	1	2	0	3	3	1	0	0	2	1	0	1	1	0	0	2	0	0	1	0	0	1	0	1
sp|P09603|CSF1_HUMAN Macrophage colony-stimulating factor 1 OS=Homo sapiens OX=9606 GN=CSF1 PE=1 SV=2	5	1	4	6	3	0	9	4	2	4	3	2	0	1	1	5	6	1	1	0	1	1	5	9	0	0	8	0	0	3	2	0	0	4	2	7	2	4	0	0	2	0	2	2	0	0	7	0	5
sp|A0A1B0GUU1|CQ113_HUMAN Transmembrane protein C17orf113 OS=Homo sapiens OX=9606 GN=C17orf113 PE=3 SV=1	9	5	2	7	3	1	4	5	7	6	4	6	0	1	5	4	7	0	1	0	1	0	5	7	0	0	4	0	2	1	0	0	0	3	0	2	5	3	0	0	10	1	0	0	0	0	3	0	1
sp|P13073|COX41_HUMAN Cytochrome c oxidase subunit 4 isoform 1, mitochondrial OS=Homo sapiens OX=9606 GN=COX4I1 PE=1 SV=1	0	0	0	0	0	0	0	0	0	1	0	1	0	0	0	0	0	1	0	0	0	0	0	1	0	0	0	0	0	0	1	0	0	0	0	0	0	0	0	0	0	0	0	1	0	0	1	0	0
sp|P24903|CP2F1_HUMAN Cytochrome P450 2F1 OS=Homo sapiens OX=9606 GN=CYP2F1 PE=1 SV=2	1	1	3	1	1	1	2	2	0	3	2	3	2	3	4	1	8	0	3	0	0	1	2	5	0	2	4	0	2	2	1	0	0	4	0	3	2	1	0	0	2	0	0	3	0	0	5	0	1
sp|P22792|CPN2_HUMAN Carboxypeptidase N subunit 2 OS=Homo sapiens OX=9606 GN=CPN2 PE=1 SV=3	1	2	5	6	0	0	1	1	2	2	3	2	1	0	10	5	3	0	0	0	2	0	3	3	0	1	1	0	1	0	1	0	0	5	1	1	1	2	0	0	5	0	0	4	0	1	1	0	4
sp|Q5VWQ8|DAB2P_HUMAN Disabled homolog 2-interacting protein OS=Homo sapiens OX=9606 GN=DAB2IP PE=1 SV=2	11	4	10	5	3	1	2	7	5	7	7	7	4	2	5	6	9	0	0	1	3	2	5	2	2	4	8	0	5	8	2	1	0	11	2	10	11	7	0	0	10	1	1	1	0	0	8	0	5
sp|Q9HCS2|CP4FC_HUMAN Cytochrome P450 4F12 OS=Homo sapiens OX=9606 GN=CYP4F12 PE=1 SV=3	1	1	5	1	2	1	3	4	1	2	0	2	3	0	8	4	5	0	1	0	1	0	2	4	1	1	1	0	0	1	2	0	0	1	1	3	2	2	0	0	4	0	0	1	0	0	1	0	1
sp|P0DPH9|CX05B_HUMAN Uncharacterized protein CXorf51B OS=Homo sapiens OX=9606 GN=CXorf51B PE=1 SV=1	0	1	3	0	0	0	0	0	1	1	1	1	0	2	0	0	0	0	0	0	0	1	1	0	0	1	1	0	0	0	1	0	0	0	0	1	2	1	0	0	1	0	0	1	0	0	0	0	1
sp|P99999|CYC_HUMAN Cytochrome c OS=Homo sapiens OX=9606 GN=CYCS PE=1 SV=2	0	0	0	0	1	0	0	0	1	1	0	1	0	0	0	1	0	0	0	0	0	0	1	0	1	0	0	0	0	0	0	0	0	0	0	0	0	1	0	0	1	0	0	0	0	0	0	0	1
sp|P52569|CTR2_HUMAN Cationic amino acid transporter 2 OS=Homo sapiens OX=9606 GN=SLC7A2 PE=1 SV=2	3	0	3	2	0	1	3	4	2	3	0	2	1	2	4	2	1	0	0	0	2	0	2	1	0	1	2	1	1	2	3	0	0	3	1	1	0	3	1	0	4	1	0	1	0	0	1	0	1
sp|Q3SXM0|DC4L1_HUMAN DDB1- and CUL4-associated factor 4-like protein 1 OS=Homo sapiens OX=9606 GN=DCAF4L1 PE=2 SV=1	2	3	1	1	3	1	0	3	1	1	0	0	0	1	2	1	2	0	0	0	2	1	0	0	1	0	0	0	0	0	3	0	0	3	0	0	1	0	0	0	2	0	1	0	0	0	4	0	0
sp|Q30KQ6|DB114_HUMAN Beta-defensin 114 OS=Homo sapiens OX=9606 GN=DEFB114 PE=1 SV=1	0	0	0	0	0	0	0	0	0	0	0	0	1	0	0	0	0	0	0	0	0	0	0	0	0	0	0	0	0	1	0	0	0	0	0	0	0	0	0	0	0	0	0	0	0	0	0	0	1
sp|A0PJW8|DAPL1_HUMAN Death-associated protein-like 1 OS=Homo sapiens OX=9606 GN=DAPL1 PE=1 SV=2	1	1	0	0	0	1	1	1	0	1	1	0	0	1	0	1	1	0	0	1	0	0	1	1	0	0	0	0	0	0	0	0	0	0	0	0	1	0	0	0	1	0	0	0	0	0	0	0	1
sp|Q9NVH1|DJC11_HUMAN DnaJ homolog subfamily C member 11 OS=Homo sapiens OX=9606 GN=DNAJC11 PE=1 SV=2	2	1	1	0	1	2	2	1	4	1	2	2	2	0	1	4	2	1	0	0	1	0	0	2	0	0	0	0	0	3	1	0	0	1	0	0	2	1	0	0	3	0	0	2	0	0	1	0	2
sp|Q9BVM2|DPCD_HUMAN Protein DPCD OS=Homo sapiens OX=9606 GN=DPCD PE=1 SV=2	0	0	0	1	1	1	2	1	1	0	1	1	0	0	0	1	2	0	0	1	0	1	1	0	0	0	0	0	0	0	1	0	0	1	0	0	0	0	0	0	2	0	0	0	0	0	0	0	0
sp|A0A0U1RQF7|DP2NB_HUMAN DPEP2 neighbor protein OS=Homo sapiens OX=9606 GN=DPEP2NB PE=1 SV=1	2	0	3	2	3	0	1	0	1	1	0	0	0	0	0	1	1	1	0	0	0	0	1	0	0	0	3	0	1	0	0	0	0	0	0	1	3	1	1	0	0	0	0	0	0	0	0	0	2
sp|Q9UBM7|DHCR7_HUMAN 7-dehydrocholesterol reductase OS=Homo sapiens OX=9606 GN=DHCR7 PE=1 SV=1	3	2	3	1	1	1	3	1	5	1	1	1	0	1	2	3	2	0	0	0	0	1	2	1	0	0	0	0	0	1	1	0	0	2	0	1	1	0	0	0	1	0	0	1	0	0	1	0	1
sp|Q92506|DHB8_HUMAN Estradiol 17-beta-dehydrogenase 8 OS=Homo sapiens OX=9606 GN=HSD17B8 PE=1 SV=2	0	2	0	1	0	0	0	3	6	0	3	2	0	1	1	2	0	0	0	1	2	0	0	1	0	1	0	0	0	0	2	0	0	0	1	0	0	0	0	0	0	0	0	0	0	0	2	0	1
sp|Q9Y238|DLEC1_HUMAN Deleted in lung and esophageal cancer protein 1 OS=Homo sapiens OX=9606 GN=DLEC1 PE=2 SV=2	7	3	9	6	7	6	15	7	6	2	7	9	8	8	12	14	16	3	4	3	4	2	6	15	1	1	7	0	5	7	7	0	0	21	1	11	2	12	0	0	8	1	3	11	0	2	14	1	8
sp|Q9P2X0|DPM3_HUMAN Dolichol-phosphate mannosyltransferase subunit 3 OS=Homo sapiens OX=9606 GN=DPM3 PE=1 SV=2	0	1	0	0	0	0	1	0	2	0	0	0	0	0	1	1	1	0	0	0	0	0	0	1	0	0	0	0	1	0	0	0	0	1	0	0	0	0	0	0	0	0	0	0	0	0	1	0	0
sp|Q8WXX0|DYH7_HUMAN Dynein heavy chain 7, axonemal OS=Homo sapiens OX=9606 GN=DNAH7 PE=1 SV=2	15	6	8	10	12	8	5	10	13	16	10	11	8	18	19	13	22	6	8	4	8	5	10	17	8	6	10	0	3	9	14	0	0	19	5	7	7	14	0	0	22	3	7	4	0	2	16	1	10
sp|Q8TE73|DYH5_HUMAN Dynein heavy chain 5, axonemal OS=Homo sapiens OX=9606 GN=DNAH5 PE=1 SV=3	12	11	11	10	10	7	6	13	11	7	9	10	7	14	22	20	16	7	4	3	8	13	13	12	6	8	5	0	6	4	5	1	0	18	4	5	5	11	0	0	22	0	3	5	1	1	2	0	11
sp|P0CJ85|DU4L2_HUMAN Double homeobox protein 4-like protein 2 OS=Homo sapiens OX=9606 GN=DUX4L2 PE=3 SV=1	11	5	5	14	17	1	8	3	5	5	8	5	0	0	2	6	1	1	1	0	0	0	10	4	0	0	4	0	4	3	2	0	0	4	0	5	3	7	0	0	2	1	0	7	0	0	4	1	1
sp|Q86UW9|DTX2_HUMAN Probable E3 ubiquitin-protein ligase DTX2 OS=Homo sapiens OX=9606 GN=DTX2 PE=1 SV=3	5	1	7	6	9	2	5	3	2	5	5	5	1	1	5	2	5	2	2	0	2	2	3	2	1	2	7	0	5	6	2	0	0	3	2	5	3	7	1	0	5	1	0	3	0	1	8	0	3
sp|Q92527|ANKR7_HUMAN Ankyrin repeat domain-containing protein 7 OS=Homo sapiens OX=9606 GN=ANKRD7 PE=2 SV=3	0	2	0	1	0	0	0	2	0	3	1	0	0	1	0	0	0	0	0	0	4	1	0	0	0	0	0	0	0	0	1	0	0	2	0	0	0	0	0	0	3	0	1	0	0	0	0	0	0
sp|O95433|AHSA1_HUMAN Activator of 90 kDa heat shock protein ATPase homolog 1 OS=Homo sapiens OX=9606 GN=AHSA1 PE=1 SV=1	2	1	0	2	3	0	4	2	0	0	3	0	1	1	0	1	1	0	1	0	0	0	1	1	0	0	1	0	1	0	1	0	0	1	2	0	0	2	0	0	1	0	1	0	0	0	0	0	1
sp|Q96NW4|ANR27_HUMAN Ankyrin repeat domain-containing protein 27 OS=Homo sapiens OX=9606 GN=ANKRD27 PE=1 SV=2	2	5	4	7	3	0	0	1	1	7	0	3	0	3	7	5	4	1	1	0	2	5	4	3	0	0	2	0	2	1	1	0	0	5	0	3	3	5	1	0	5	0	0	5	0	0	5	0	1
sp|Q8N726|ARF_HUMAN Tumor suppressor ARF OS=Homo sapiens OX=9606 GN=CDKN2A PE=1 SV=2	4	0	3	3	4	0	1	1	2	4	3	3	0	0	1	1	1	0	0	0	0	0	4	0	0	0	1	0	0	0	1	0	0	1	0	2	2	1	0	0	1	0	0	0	0	0	0	0	0
sp|Q9BPW4|APOL4_HUMAN Apolipoprotein L4 OS=Homo sapiens OX=9606 GN=APOL4 PE=2 SV=3	0	1	1	0	2	1	0	3	1	0	2	0	1	0	1	0	2	0	1	0	0	1	1	0	0	0	0	0	0	0	3	0	0	2	0	0	1	0	0	0	0	0	0	0	0	0	0	0	1
sp|Q8IZ07|AN13A_HUMAN Ankyrin repeat domain-containing protein 13A OS=Homo sapiens OX=9606 GN=ANKRD13A PE=1 SV=3	1	1	3	0	1	3	1	1	2	0	4	1	2	0	2	5	0	0	0	0	1	1	1	2	0	0	1	0	1	4	3	0	0	5	2	1	2	1	0	0	1	0	1	0	0	0	4	0	0
sp|Q6Q788|APOA5_HUMAN Apolipoprotein A-V OS=Homo sapiens OX=9606 GN=APOA5 PE=1 SV=1	5	3	3	3	5	0	1	1	1	1	1	1	0	0	2	3	4	1	0	1	0	0	1	0	1	0	0	0	2	0	1	0	0	3	0	3	0	1	0	0	1	0	2	0	0	0	2	0	2
sp|Q9UKU9|ANGL2_HUMAN Angiopoietin-related protein 2 OS=Homo sapiens OX=9606 GN=ANGPTL2 PE=1 SV=1	1	3	1	2	1	0	0	4	2	0	1	1	1	1	3	2	2	1	1	0	1	0	0	1	1	2	3	1	1	4	1	0	0	2	2	4	2	0	0	0	2	0	1	1	0	0	2	0	2
sp|P28039|AOAH_HUMAN Acyloxyacyl hydrolase OS=Homo sapiens OX=9606 GN=AOAH PE=1 SV=1	1	2	0	1	1	1	2	2	3	5	3	0	2	1	4	3	1	0	2	0	3	1	2	4	1	1	1	0	1	3	1	0	0	6	0	1	2	2	0	0	4	0	1	1	0	0	0	0	0
sp|Q6PL18|ATAD2_HUMAN ATPase family AAA domain-containing protein 2 OS=Homo sapiens OX=9606 GN=ATAD2 PE=1 SV=1	7	4	2	6	7	2	2	5	4	1	2	4	2	4	5	5	3	2	0	2	8	1	2	6	0	1	6	1	2	3	3	0	0	7	2	5	5	2	0	0	8	1	0	5	0	0	6	1	3
sp|Q04656|ATP7A_HUMAN Copper-transporting ATPase 1 OS=Homo sapiens OX=9606 GN=ATP7A PE=1 SV=4	4	5	2	4	1	3	6	5	1	3	4	1	5	6	6	4	2	0	1	1	8	4	3	5	3	2	1	0	3	1	6	1	0	6	2	0	0	4	0	0	11	0	4	3	0	0	5	0	3
sp|P62324|BTG1_HUMAN Protein BTG1 OS=Homo sapiens OX=9606 GN=BTG1 PE=1 SV=1	0	0	0	1	0	1	1	1	1	0	0	0	0	0	1	0	1	0	0	0	0	0	0	0	0	0	0	0	1	1	0	0	0	1	1	0	0	0	0	0	0	0	0	0	0	0	0	0	0
sp|O14503|BHE40_HUMAN Class E basic helix-loop-helix protein 40 OS=Homo sapiens OX=9606 GN=BHLHE40 PE=1 SV=1	1	1	4	2	3	0	1	3	2	3	0	2	2	2	5	3	6	1	0	0	0	0	1	3	0	1	8	0	1	1	1	0	0	8	3	6	0	0	0	0	7	3	1	1	0	0	3	0	1
sp|Q6UXG8|BTNL9_HUMAN Butyrophilin-like protein 9 OS=Homo sapiens OX=9606 GN=BTNL9 PE=1 SV=1	4	1	2	5	2	1	5	2	1	4	4	3	2	0	6	2	9	0	0	0	2	0	2	3	1	1	1	0	1	3	3	0	0	6	1	5	2	2	0	0	6	0	0	0	0	0	4	0	1
sp|Q9HBH7|BEX1_HUMAN Protein BEX1 OS=Homo sapiens OX=9606 GN=BEX1 PE=1 SV=2	0	0	0	1	0	0	0	0	0	0	2	0	0	0	0	2	1	0	0	0	0	0	1	0	1	0	1	0	0	0	0	0	0	1	1	0	1	0	0	0	1	0	0	0	0	0	0	0	0
sp|Q5PSV4|BRM1L_HUMAN Breast cancer metastasis-suppressor 1-like protein OS=Homo sapiens OX=9606 GN=BRMS1L PE=1 SV=2	2	0	0	0	1	0	0	0	0	1	0	2	0	3	0	0	2	0	0	0	1	0	0	2	0	0	0	0	0	0	1	0	0	2	0	1	0	2	0	0	0	0	0	0	0	0	2	0	0
sp|Q7Z5Y6|BMP8A_HUMAN Bone morphogenetic protein 8A OS=Homo sapiens OX=9606 GN=BMP8A PE=2 SV=2	5	1	3	4	5	1	3	0	5	2	5	2	1	1	3	3	1	1	0	0	0	0	1	4	0	1	4	0	2	1	0	0	0	2	1	2	3	3	0	0	2	1	0	0	0	0	2	1	0
sp|P02745|C1QA_HUMAN Complement C1q subcomponent subunit A OS=Homo sapiens OX=9606 GN=C1QA PE=1 SV=2	1	0	1	0	2	1	2	1	14	0	9	4	1	1	1	0	0	0	1	1	0	1	8	2	0	1	1	0	0	0	0	0	0	0	2	2	2	3	0	0	1	0	1	1	0	0	0	0	0
sp|P17213|BPI_HUMAN Bactericidal permeability-increasing protein OS=Homo sapiens OX=9606 GN=BPI PE=1 SV=4	3	1	4	2	3	4	2	3	0	2	2	2	2	2	2	2	2	1	1	2	4	2	0	4	0	0	3	0	1	3	3	1	0	3	2	1	0	4	0	0	2	0	3	1	0	0	3	1	1
sp|Q15059|BRD3_HUMAN Bromodomain-containing protein 3 OS=Homo sapiens OX=9606 GN=BRD3 PE=1 SV=1	7	6	5	9	10	0	2	7	1	4	4	2	2	6	1	4	2	1	0	0	1	5	5	2	1	2	10	0	2	2	7	0	0	4	0	12	1	6	0	0	3	0	0	2	0	0	4	0	6
sp|P25440|BRD2_HUMAN Bromodomain-containing protein 2 OS=Homo sapiens OX=9606 GN=BRD2 PE=1 SV=2	6	4	9	9	5	0	4	4	5	3	4	6	1	12	5	2	7	2	0	0	0	2	3	8	0	3	8	0	3	4	5	1	0	8	0	11	3	6	0	0	7	0	2	2	0	0	6	1	3
sp|Q8N4F0|BPIB2_HUMAN BPI fold-containing family B member 2 OS=Homo sapiens OX=9606 GN=BPIFB2 PE=1 SV=2	2	0	3	2	3	1	2	2	1	3	1	1	1	1	3	3	4	1	0	0	0	0	1	3	0	1	3	0	0	2	4	0	0	6	0	1	1	1	0	0	2	0	0	1	0	0	1	1	1
sp|O75531|BAF_HUMAN Barrier-to-autointegration factor OS=Homo sapiens OX=9606 GN=BANF1 PE=1 SV=1	0	1	0	1	0	0	0	0	0	1	0	0	0	0	0	0	0	1	0	0	1	0	0	1	0	0	0	0	0	0	0	1	0	0	0	0	0	1	0	0	0	0	0	0	0	0	0	0	0
sp|Q8WXS5|CCG8_HUMAN Voltage-dependent calcium channel gamma-8 subunit OS=Homo sapiens OX=9606 GN=CACNG8 PE=2 SV=3	2	0	3	4	6	3	4	4	14	1	5	5	1	1	1	1	0	0	0	0	0	0	3	1	0	0	1	0	0	2	0	0	0	2	0	4	1	3	0	0	1	0	0	0	0	0	0	0	1
sp|Q86X55|CARM1_HUMAN Histone-arginine methyltransferase CARM1 OS=Homo sapiens OX=9606 GN=CARM1 PE=1 SV=3	2	3	2	5	2	2	3	8	4	1	2	4	0	1	2	1	3	0	3	0	3	0	4	2	4	0	2	0	0	1	1	0	0	0	3	2	2	2	0	0	0	0	0	1	0	1	3	0	2
sp|H3BNL1|CC084_HUMAN Uncharacterized protein C3orf84 OS=Homo sapiens OX=9606 GN=C3orf84 PE=2 SV=1	2	2	1	1	2	0	2	3	2	0	2	4	0	1	3	0	0	0	0	0	0	0	2	3	0	0	0	0	0	0	1	0	0	2	0	3	1	1	0	0	2	0	0	2	0	0	0	0	1
sp|Q9P1Z9|CC180_HUMAN Coiled-coil domain-containing protein 180 OS=Homo sapiens OX=9606 GN=CCDC180 PE=2 SV=3	3	2	0	2	0	1	7	5	2	4	2	1	3	5	5	6	4	1	3	2	7	1	2	3	1	1	3	0	3	2	3	1	0	2	2	1	3	5	0	0	3	0	1	3	0	0	4	0	2
sp|P55286|CADH8_HUMAN Cadherin-8 OS=Homo sapiens OX=9606 GN=CDH8 PE=2 SV=2	3	1	5	3	5	0	0	3	5	5	4	3	3	0	3	6	6	1	0	1	3	8	3	4	1	4	2	0	1	3	1	0	0	5	1	2	1	6	0	0	3	0	3	2	0	1	3	0	1
sp|Q49A92|CH034_HUMAN Uncharacterized protein C8orf34 OS=Homo sapiens OX=9606 GN=C8orf34 PE=2 SV=3	2	3	3	3	2	1	1	3	1	3	2	3	3	1	2	6	5	2	2	1	1	0	2	3	0	2	3	0	1	1	3	0	0	3	1	3	6	9	1	0	5	0	0	1	0	0	7	0	2
sp|Q96JN2|CC136_HUMAN Coiled-coil domain-containing protein 136 OS=Homo sapiens OX=9606 GN=CCDC136 PE=1 SV=3	0	2	1	3	1	0	1	3	2	0	0	0	0	1	2	3	2	0	0	4	0	2	1	5	2	2	1	0	1	1	0	0	0	1	2	3	0	3	0	0	1	0	1	0	0	0	2	0	0
sp|O14647|CHD2_HUMAN Chromodomain-helicase-DNA-binding protein 2 OS=Homo sapiens OX=9606 GN=CHD2 PE=1 SV=2	6	5	1	0	3	1	4	9	4	4	6	6	4	11	5	4	4	1	0	0	8	4	9	7	0	2	3	0	1	2	4	0	0	3	4	6	9	7	0	0	7	1	2	4	0	0	9	1	1
sp|Q15642|CIP4_HUMAN Cdc42-interacting protein 4 OS=Homo sapiens OX=9606 GN=TRIP10 PE=1 SV=3	2	2	3	4	2	0	3	4	2	3	5	3	0	2	2	2	3	1	1	1	2	2	1	2	0	0	4	0	1	0	0	0	0	3	0	5	3	6	1	0	3	1	1	1	0	0	10	0	0
sp|Q96MT7|CFA44_HUMAN Cilia- and flagella-associated protein 44 OS=Homo sapiens OX=9606 GN=CFAP44 PE=1 SV=2	2	2	3	1	3	2	1	6	6	4	1	5	4	6	7	5	2	0	4	0	1	4	1	7	1	1	5	0	5	2	2	0	0	9	0	2	4	2	1	0	3	1	1	4	0	0	2	0	3
sp|Q8TCG1|CIP2A_HUMAN Protein CIP2A OS=Homo sapiens OX=9606 GN=CIP2A PE=1 SV=2	1	3	1	1	1	2	1	1	1	1	1	0	2	4	3	7	5	0	0	3	2	0	1	3	0	0	1	0	0	2	1	0	0	1	1	1	0	4	0	0	5	0	1	1	0	0	3	0	1
sp|P11597|CETP_HUMAN Cholesteryl ester transfer protein OS=Homo sapiens OX=9606 GN=CETP PE=1 SV=2	1	3	1	0	1	2	1	3	1	1	3	0	2	1	2	2	1	0	0	0	2	0	1	2	0	0	1	0	2	1	1	0	0	3	0	0	0	2	1	0	2	0	0	2	0	0	0	0	1
sp|P51685|CCR8_HUMAN C-C chemokine receptor type 8 OS=Homo sapiens OX=9606 GN=CCR8 PE=1 SV=1	0	1	1	0	0	1	2	2	0	0	0	0	0	0	1	1	1	1	0	0	1	0	0	0	0	0	0	0	0	0	1	0	0	0	0	0	0	1	0	0	1	0	0	1	0	0	0	0	1
sp|P28907|CD38_HUMAN ADP-ribosyl cyclase/cyclic ADP-ribose hydrolase 1 OS=Homo sapiens OX=9606 GN=CD38 PE=1 SV=2	1	0	0	0	0	1	0	2	0	1	0	1	1	2	1	0	1	0	0	0	5	1	0	3	0	0	0	0	2	1	0	0	0	0	0	0	4	1	0	0	0	0	2	0	0	0	2	0	1
sp|Q8IYR0|CF206_HUMAN Cilia- and flagella-associated protein 206 OS=Homo sapiens OX=9606 GN=CFAP206 PE=1 SV=2	2	1	2	2	0	4	3	1	1	0	3	0	3	1	1	2	5	0	0	1	0	1	0	2	2	0	0	0	1	2	2	0	0	2	0	1	1	0	0	0	2	0	2	1	0	0	2	2	5
sp|A6NFT4|CFA73_HUMAN Cilia- and flagella-associated protein 73 OS=Homo sapiens OX=9606 GN=CFAP73 PE=2 SV=3	0	4	0	4	1	0	0	0	0	1	1	0	0	1	1	0	2	0	1	0	0	0	0	3	0	0	0	0	0	0	0	0	0	2	0	1	2	0	0	0	3	0	0	1	0	0	1	0	1
sp|Q86U02|CN165_HUMAN Putative uncharacterized protein encoded by LINC00596 OS=Homo sapiens OX=9606 GN=LINC00596 PE=5 SV=1	0	0	0	1	1	1	1	1	0	1	0	0	0	0	1	1	2	0	0	0	0	0	1	0	0	1	0	0	0	0	0	0	0	2	0	2	0	1	0	0	1	0	0	0	0	0	1	0	0
sp|Q32M92|CO032_HUMAN Uncharacterized protein C15orf32 OS=Homo sapiens OX=9606 GN=C15orf32 PE=2 SV=2	0	0	0	3	1	0	3	0	0	2	1	0	1	1	1	3	5	0	1	0	2	0	1	1	0	1	0	0	1	2	0	0	0	2	1	1	2	1	0	0	1	0	0	2	0	0	2	0	0
sp|O95833|CLIC3_HUMAN Chloride intracellular channel protein 3 OS=Homo sapiens OX=9606 GN=CLIC3 PE=1 SV=2	1	3	4	0	4	1	0	1	0	1	3	1	0	1	2	2	3	0	0	0	0	0	0	0	0	0	2	0	0	1	0	0	0	4	0	1	2	0	0	0	4	1	0	1	0	0	2	0	1
sp|P02461|CO3A1_HUMAN Collagen alpha-1(III) chain OS=Homo sapiens OX=9606 GN=COL3A1 PE=1 SV=4	20	2	32	12	27	6	65	26	178	9	148	104	5	3	6	7	1	1	2	0	0	1	106	3	0	5	33	3	8	4	1	1	0	4	14	71	13	11	4	0	11	0	3	8	0	0	11	1	4
sp|Q8IVM7|CM029_HUMAN Putative uncharacterized protein encoded by LINC00346 OS=Homo sapiens OX=9606 GN=LINC00346 PE=5 SV=1	0	0	0	0	0	0	3	2	2	0	2	0	0	0	0	1	1	1	0	1	0	0	3	0	0	0	1	0	0	1	1	0	0	0	0	0	3	0	0	0	1	0	0	1	0	0	1	0	2
sp|Q7Z7L8|CK096_HUMAN Uncharacterized protein C11orf96 OS=Homo sapiens OX=9606 GN=C11orf96 PE=1 SV=3	6	0	7	4	5	2	5	2	4	5	7	3	0	3	1	2	3	1	0	0	1	0	6	2	1	0	8	0	0	2	0	2	0	2	1	6	6	3	1	0	0	0	0	2	0	0	3	0	2
sp|Q8IYJ2|CJ067_HUMAN Uncharacterized protein C10orf67, mitochondrial OS=Homo sapiens OX=9606 GN=C10orf67 PE=1 SV=3	1	0	2	0	0	0	0	1	1	0	0	0	0	3	2	1	3	0	0	1	0	0	1	3	0	0	1	0	1	2	1	0	0	0	1	1	1	0	0	0	1	0	1	1	0	0	4	0	1
sp|Q7Z460|CLAP1_HUMAN CLIP-associating protein 1 OS=Homo sapiens OX=9606 GN=CLASP1 PE=1 SV=1	6	4	7	8	2	3	3	13	3	8	6	2	4	3	6	5	5	1	0	0	9	5	4	2	2	3	6	0	5	3	2	0	0	6	0	2	7	7	1	0	6	1	3	1	0	0	15	2	4
sp|Q8N4M7|CJ126_HUMAN Putative uncharacterized protein C10orf126 OS=Homo sapiens OX=9606 GN=C10orf126 PE=2 SV=2	2	1	1	1	0	1	0	1	1	0	0	2	2	1	2	3	0	0	0	0	0	1	0	2	0	1	0	0	1	0	0	0	0	3	0	1	0	1	0	0	2	0	0	1	0	0	2	0	0
sp|Q9NX09|DDIT4_HUMAN DNA damage-inducible transcript 4 protein OS=Homo sapiens OX=9606 GN=DDIT4 PE=1 SV=1	1	1	2	0	0	0	2	3	1	1	0	1	0	0	3	2	4	0	0	0	0	1	2	3	0	0	3	1	1	2	0	0	0	3	0	3	0	2	0	0	3	1	0	0	0	0	2	0	1
sp|P19113|DCHS_HUMAN Histidine decarboxylase OS=Homo sapiens OX=9606 GN=HDC PE=1 SV=2	3	0	4	1	2	2	1	2	1	3	1	3	1	2	4	4	5	2	1	1	1	1	4	2	2	2	2	0	2	1	1	1	0	4	0	3	5	1	0	0	2	0	1	2	0	0	5	1	1
sp|Q5VW00|DC122_HUMAN DDB1- and CUL4-associated factor 12-like protein 2 OS=Homo sapiens OX=9606 GN=DCAF12L2 PE=2 SV=1	2	2	2	1	1	1	4	2	6	4	2	4	2	2	1	0	4	1	1	1	0	1	3	2	0	1	0	0	2	2	0	0	0	6	0	1	6	3	0	0	2	0	3	1	0	0	1	0	1
sp|O14576|DC1I1_HUMAN Cytoplasmic dynein 1 intermediate chain 1 OS=Homo sapiens OX=9606 GN=DYNC1I1 PE=1 SV=2	3	1	1	3	2	1	3	3	2	1	0	3	1	1	1	4	2	2	1	0	1	1	1	3	1	0	1	0	2	3	5	0	0	2	0	4	1	3	0	0	3	0	0	2	0	0	3	0	1
sp|O95786|DDX58_HUMAN Antiviral innate immune response receptor RIG-I OS=Homo sapiens OX=9606 GN=DDX58 PE=1 SV=2	1	0	0	1	2	1	2	1	4	1	1	2	1	3	1	2	5	0	1	1	1	2	3	1	0	3	2	0	3	2	3	1	0	2	0	1	1	2	0	0	3	0	1	2	0	0	1	0	2
sp|P81605|DCD_HUMAN Dermcidin OS=Homo sapiens OX=9606 GN=DCD PE=1 SV=2	3	1	3	0	2	0	1	0	2	1	1	0	0	0	0	0	0	0	0	0	0	0	0	0	0	1	0	0	0	0	0	0	0	0	0	0	1	0	0	0	1	0	0	0	0	0	1	0	0
sp|P11926|DCOR_HUMAN Ornithine decarboxylase OS=Homo sapiens OX=9606 GN=ODC1 PE=1 SV=2	3	0	0	4	0	3	4	1	2	2	2	2	1	1	3	1	0	0	1	0	1	0	1	2	0	0	1	0	0	0	4	0	0	0	0	1	1	1	0	0	2	0	1	0	0	0	1	0	1
sp|Q15038|DAZP2_HUMAN DAZ-associated protein 2 OS=Homo sapiens OX=9606 GN=DAZAP2 PE=1 SV=1	2	0	4	3	2	1	3	1	2	3	2	2	2	0	1	3	0	1	0	0	0	1	1	1	0	0	4	0	2	4	3	0	0	1	1	7	0	4	0	0	0	0	0	2	0	0	1	0	2
sp|Q5T197|DCST1_HUMAN E3 ubiquitin-protein ligase DCST1 OS=Homo sapiens OX=9606 GN=DCST1 PE=1 SV=1	4	0	1	1	4	3	0	3	7	3	2	1	1	2	5	3	2	0	0	0	2	1	2	7	2	1	2	0	0	1	2	0	0	4	1	3	3	0	0	0	4	0	1	0	0	0	3	0	3
sp|Q9UIK4|DAPK2_HUMAN Death-associated protein kinase 2 OS=Homo sapiens OX=9606 GN=DAPK2 PE=1 SV=1	1	0	0	1	1	0	0	0	0	1	1	0	1	0	0	1	3	0	1	0	0	1	0	2	1	1	2	1	2	0	0	0	0	1	1	0	1	0	0	0	1	0	1	0	0	0	0	0	0
sp|Q9UN19|DAPP1_HUMAN Dual adapter for phosphotyrosine and 3-phosphotyrosine and 3-phosphoinositide OS=Homo sapiens OX=9606 GN=DAPP1 PE=1 SV=1	0	1	1	0	1	1	0	2	1	0	0	0	0	1	0	2	1	1	0	1	1	1	0	1	0	0	0	0	0	1	0	0	0	1	0	1	1	0	0	0	1	0	0	0	0	0	0	0	0
sp|Q99543|DNJC2_HUMAN DnaJ homolog subfamily C member 2 OS=Homo sapiens OX=9606 GN=DNAJC2 PE=1 SV=4	2	7	1	2	0	2	0	3	1	1	1	1	0	0	3	2	4	2	0	0	5	2	1	0	0	3	1	0	0	1	0	0	0	0	0	0	2	1	0	0	2	0	0	1	0	0	0	0	2
sp|Q6P3W2|DJC24_HUMAN DnaJ homolog subfamily C member 24 OS=Homo sapiens OX=9606 GN=DNAJC24 PE=1 SV=2	0	0	0	1	0	0	0	1	0	1	0	1	0	0	2	0	0	0	1	0	0	0	0	0	0	0	0	0	1	0	1	0	0	0	1	0	0	0	0	0	0	0	0	0	0	0	0	0	0
sp|O94907|DKK1_HUMAN Dickkopf-related protein 1 OS=Homo sapiens OX=9606 GN=DKK1 PE=1 SV=1	2	0	1	2	1	0	1	4	5	1	2	0	0	0	1	1	2	0	1	0	0	1	2	0	0	0	0	0	0	0	2	0	0	2	1	0	0	0	0	0	3	0	0	0	0	0	1	0	0
sp|Q9Y2E4|DIP2C_HUMAN Disco-interacting protein 2 homolog C OS=Homo sapiens OX=9606 GN=DIP2C PE=1 SV=2	13	5	5	6	5	3	8	12	9	6	7	4	5	9	10	9	8	2	3	1	3	5	4	10	5	2	7	0	5	7	6	2	0	9	1	9	10	8	0	0	6	0	1	3	0	0	13	0	10
sp|Q9NW81|DMAC2_HUMAN Distal membrane-arm assembly complex protein 2 OS=Homo sapiens OX=9606 GN=DMAC2 PE=1 SV=3	3	1	2	2	3	0	0	0	1	0	1	2	1	0	1	1	1	0	1	0	0	0	3	1	0	1	1	0	2	0	2	0	0	0	2	0	0	3	0	0	1	0	0	0	0	0	0	0	0
sp|P09417|DHPR_HUMAN Dihydropteridine reductase OS=Homo sapiens OX=9606 GN=QDPR PE=1 SV=2	0	0	0	0	0	0	1	2	3	1	2	0	0	0	1	1	0	0	0	1	2	1	1	1	0	0	0	0	0	0	0	0	0	1	0	0	1	0	0	0	0	0	1	0	0	0	1	0	1
sp|Q9NZJ0|DTL_HUMAN Denticleless protein homolog OS=Homo sapiens OX=9606 GN=DTL PE=1 SV=3	3	1	6	0	3	0	2	12	2	3	1	2	3	3	4	4	6	0	0	0	4	1	2	3	0	1	5	0	1	7	1	0	0	3	0	8	2	12	1	0	2	0	1	2	0	0	12	2	3
sp|Q9H4G0|E41L1_HUMAN Band 4.1-like protein 1 OS=Homo sapiens OX=9606 GN=EPB41L1 PE=1 SV=2	6	1	2	3	5	0	2	5	2	2	3	3	2	6	1	4	3	1	0	0	1	0	3	4	0	1	3	0	3	4	3	0	0	2	1	7	3	1	0	0	1	0	2	5	0	0	6	0	2
sp|Q9NP58|ABCB6_HUMAN ATP-binding cassette sub-family B member 6, mitochondrial OS=Homo sapiens OX=9606 GN=ABCB6 PE=1 SV=1	2	2	3	5	4	1	4	5	6	5	2	5	1	2	0	4	5	0	1	2	1	1	1	6	1	0	4	1	3	1	1	0	0	3	0	1	3	3	2	0	4	1	0	1	0	0	1	0	2
sp|Q8N961|ABTB2_HUMAN Ankyrin repeat and BTB/POZ domain-containing protein 2 OS=Homo sapiens OX=9606 GN=ABTB2 PE=2 SV=2	5	3	3	2	1	1	3	8	5	6	1	2	1	0	4	6	7	0	2	1	2	2	3	5	1	2	4	1	0	2	0	0	0	8	0	5	2	4	2	0	7	1	5	5	0	0	1	0	3
sp|Q8WWZ4|ABCAA_HUMAN ATP-binding cassette sub-family A member 10 OS=Homo sapiens OX=9606 GN=ABCA10 PE=2 SV=3	4	5	1	0	2	4	4	12	5	7	3	0	5	7	10	7	7	1	1	0	6	0	5	9	3	0	1	0	1	3	1	1	2	3	3	3	5	3	0	0	6	0	1	1	0	1	5	0	4
sp|U3KPV4|A3LT2_HUMAN Alpha-1,3-galactosyltransferase 2 OS=Homo sapiens OX=9606 GN=A3GALT2 PE=2 SV=1	0	1	3	2	2	0	4	1	3	3	3	3	1	0	4	1	5	1	0	1	0	0	0	4	1	0	4	0	0	1	1	0	0	4	0	0	5	0	0	0	1	0	0	0	0	0	0	0	0
sp|Q15027|ACAP1_HUMAN Arf-GAP with coiled-coil, ANK repeat and PH domain-containing protein 1 OS=Homo sapiens OX=9606 GN=ACAP1 PE=1 SV=1	5	4	1	1	1	0	4	7	8	5	4	5	1	3	5	1	3	0	0	0	1	0	3	3	1	0	3	0	0	1	2	0	0	5	0	5	5	3	0	0	3	0	2	1	0	0	4	0	2
sp|Q86TX2|ACOT1_HUMAN Acyl-coenzyme A thioesterase 1 OS=Homo sapiens OX=9606 GN=ACOT1 PE=1 SV=1	2	0	1	0	2	2	2	1	3	6	2	3	1	1	5	3	7	0	0	0	1	1	5	5	0	1	2	0	0	0	2	0	0	3	0	4	5	0	0	0	1	0	0	2	0	0	0	0	3
sp|P16219|ACADS_HUMAN Short-chain specific acyl-CoA dehydrogenase, mitochondrial OS=Homo sapiens OX=9606 GN=ACADS PE=1 SV=1	4	0	2	0	1	2	0	2	6	0	2	2	0	1	2	2	5	0	2	1	1	0	2	2	0	0	1	0	2	0	1	0	0	1	0	0	2	2	0	0	2	0	1	0	0	0	0	0	3
sp|P47898|5HT5A_HUMAN 5-hydroxytryptamine receptor 5A OS=Homo sapiens OX=9606 GN=HTR5A PE=2 SV=1	2	1	1	0	1	0	0	2	0	0	0	0	1	1	1	3	2	0	1	0	1	0	1	1	0	1	0	0	0	3	5	0	0	4	0	1	0	2	0	0	2	0	1	0	0	0	3	0	0
sp|A5X5Y0|5HT3E_HUMAN 5-hydroxytryptamine receptor 3E OS=Homo sapiens OX=9606 GN=HTR3E PE=1 SV=1	2	0	0	1	1	1	2	0	1	3	1	2	0	4	0	1	2	0	1	0	1	1	1	1	0	3	2	0	2	3	3	0	0	5	1	3	1	3	0	0	3	1	0	1	0	1	1	0	1
sp|P78363|ABCA4_HUMAN Retinal-specific phospholipid-transporting ATPase ABCA4 OS=Homo sapiens OX=9606 GN=ABCA4 PE=1 SV=3	5	5	5	6	3	6	8	10	7	18	13	8	2	6	18	10	11	2	4	3	10	6	12	9	1	2	13	2	5	5	4	2	1	9	5	8	8	9	2	0	11	2	4	3	0	1	10	1	10
dU-editing enzyme APOBEC-3D OS=Homo sapiens OX=9606 GN=APOBEC3D PE=1 SV=1	0	0	2	0	0	0	1	1	0	0	1	1	0	0	0	1	1	0	0	1	1	1	2	2	2	1	0	0	0	0	0	0	0	0	1	2	3	0	0	0	3	0	0	0	0	0	0	0	2
sp|P42025|ACTY_HUMAN Beta-centractin OS=Homo sapiens OX=9606 GN=ACTR1B PE=1 SV=1	1	0	1	2	4	1	2	1	1	0	1	2	2	0	5	1	2	0	0	0	0	2	4	1	0	0	0	0	0	2	0	0	0	2	1	1	1	1	0	0	4	0	0	0	0	0	1	0	0
sp|P10109|ADX_HUMAN Adrenodoxin, mitochondrial OS=Homo sapiens OX=9606 GN=FDX1 PE=1 SV=1	0	1	0	0	0	0	0	1	4	0	1	2	0	0	0	1	0	0	0	0	0	0	0	0	0	0	0	0	0	0	0	0	0	0	0	0	1	1	0	0	0	0	0	0	0	0	0	0	1
sp|P12814|ACTN1_HUMAN Alpha-actinin-1 OS=Homo sapiens OX=9606 GN=ACTN1 PE=1 SV=2	2	3	2	3	3	0	2	0	1	2	0	3	2	1	3	4	4	0	0	1	1	2	1	1	1	1	2	0	3	1	1	0	0	3	4	0	0	0	0	0	2	0	1	1	0	0	1	0	3
sp|Q9Y672|ALG6_HUMAN Dolichyl pyrophosphate Man9GlcNAc2 alpha-1,3-glucosyltransferase OS=Homo sapiens OX=9606 GN=ALG6 PE=1 SV=2	1	0	1	1	0	1	2	0	2	1	1	0	2	2	6	4	6	0	0	0	1	1	3	3	0	0	1	0	1	2	1	0	0	3	0	0	1	1	0	0	4	0	2	1	0	0	1	0	1
sp|O60218|AK1BA_HUMAN Aldo-keto reductase family 1 member B10 OS=Homo sapiens OX=9606 GN=AKR1B10 PE=1 SV=2	0	1	2	1	0	1	0	1	0	0	1	0	0	2	5	3	2	0	0	0	0	1	0	1	0	0	2	0	1	1	2	0	0	1	0	2	1	1	1	0	3	0	0	0	0	0	1	0	0
sp|Q9NR19|ACSA_HUMAN Acetyl-coenzyme A synthetase, cytoplasmic OS=Homo sapiens OX=9606 GN=ACSS2 PE=1 SV=1	3	0	3	3	3	3	1	5	4	2	7	3	2	3	1	0	1	1	2	0	2	2	2	3	0	1	2	0	1	3	6	0	0	1	2	5	4	1	0	0	5	0	0	0	0	0	1	0	2
sp|Q9UEY8|ADDG_HUMAN Gamma-adducin OS=Homo sapiens OX=9606 GN=ADD3 PE=1 SV=1	2	2	0	2	1	0	4	1	2	3	2	3	2	3	1	2	3	0	2	1	2	4	1	6	4	2	4	0	2	2	3	0	0	5	0	3	3	5	1	0	2	0	2	1	0	0	7	2	4
sp|Q9P0M2|AKA7G_HUMAN A-kinase anchor protein 7 isoform gamma OS=Homo sapiens OX=9606 GN=AKAP7 PE=1 SV=2	0	1	0	0	0	0	0	3	1	1	1	0	0	1	3	2	1	0	1	0	2	1	1	2	0	0	0	0	0	0	1	0	0	0	2	0	1	0	0	0	3	0	0	1	0	0	0	0	1
sp|O43299|AP5Z1_HUMAN AP-5 complex subunit zeta-1 OS=Homo sapiens OX=9606 GN=AP5Z1 PE=1 SV=2	5	6	4	4	4	1	2	5	1	1	2	5	0	1	8	7	13	0	0	0	1	1	4	4	0	0	1	0	5	3	4	0	0	8	0	4	3	6	0	0	8	0	1	2	0	1	2	0	7
sp|Q4KMQ2|ANO6_HUMAN Anoctamin-6 OS=Homo sapiens OX=9606 GN=ANO6 PE=1 SV=2	1	0	4	4	3	2	1	4	1	1	5	0	3	3	1	0	8	0	0	2	2	0	2	5	0	5	1	0	3	1	1	0	0	3	0	5	2	1	0	0	3	0	1	2	0	0	4	0	3
sp|Q8N283|ANR35_HUMAN Ankyrin repeat domain-containing protein 35 OS=Homo sapiens OX=9606 GN=ANKRD35 PE=2 SV=2	7	8	1	5	4	0	1	6	8	4	5	3	0	1	5	3	3	0	0	0	1	0	5	3	0	1	3	0	4	1	2	0	0	4	0	5	1	4	1	0	2	1	2	2	0	0	6	0	1
sp|Q92667|AKAP1_HUMAN A-kinase anchor protein 1, mitochondrial OS=Homo sapiens OX=9606 GN=AKAP1 PE=1 SV=1	9	3	5	11	5	1	1	7	4	2	6	3	2	4	7	8	2	0	0	1	1	0	4	7	1	0	4	1	2	5	4	1	0	5	1	8	3	4	1	0	8	0	1	2	0	0	6	0	7
sp|Q9NXR5|ANR10_HUMAN Ankyrin repeat domain-containing protein 10 OS=Homo sapiens OX=9606 GN=ANKRD10 PE=1 SV=2	2	1	1	2	1	4	2	1	1	3	3	0	0	0	3	2	1	0	0	0	2	0	3	2	1	0	1	0	0	0	1	0	1	1	1	1	1	1	0	0	2	0	0	1	0	0	3	1	1
sp|E5RJM6|ANR65_HUMAN Ankyrin repeat domain-containing protein 65 OS=Homo sapiens OX=9606 GN=ANKRD65 PE=2 SV=2	1	1	2	2	3	0	0	1	2	8	1	5	0	1	3	1	2	0	0	1	0	0	1	3	0	0	2	0	1	1	2	0	0	4	0	0	4	0	0	0	2	0	0	0	0	0	0	0	0
sp|O15143|ARC1B_HUMAN Actin-related protein 2/3 complex subunit 1B OS=Homo sapiens OX=9606 GN=ARPC1B PE=1 SV=3	0	1	2	0	3	1	1	1	1	0	0	0	1	2	1	2	0	0	0	0	0	0	1	3	0	0	0	0	0	2	0	0	0	0	2	0	0	3	0	0	3	0	0	1	0	0	2	0	0
sp|Q02410|APBA1_HUMAN Amyloid-beta A4 precursor protein-binding family A member 1 OS=Homo sapiens OX=9606 GN=APBA1 PE=1 SV=3	4	5	5	2	4	1	5	8	2	4	3	3	3	3	3	2	0	2	0	2	3	0	4	0	2	0	1	0	3	1	3	0	0	3	2	6	2	1	0	0	3	0	1	2	0	0	5	0	4
sp|Q9P2S6|ANKY1_HUMAN Ankyrin repeat and MYND domain-containing protein 1 OS=Homo sapiens OX=9606 GN=ANKMY1 PE=2 SV=2	4	2	2	5	2	2	1	2	3	7	2	4	1	1	9	6	9	0	1	2	1	4	6	5	1	0	2	0	2	3	1	0	0	8	0	7	3	8	0	0	7	1	2	5	0	1	2	0	3
sp|O95671|ASML_HUMAN Probable bifunctional dTTP/UTP pyrophosphatase/methyltransferase protein OS=Homo sapiens OX=9606 GN=ASMTL PE=1 SV=3	3	1	0	2	3	2	1	3	3	1	2	1	0	0	3	3	2	1	0	1	0	0	0	4	0	0	0	0	2	2	2	0	0	2	0	3	2	1	0	0	0	0	1	1	0	0	0	0	1
sp|Q96KQ4|ASPP1_HUMAN Apoptosis-stimulating of p53 protein 1 OS=Homo sapiens OX=9606 GN=PPP1R13B PE=1 SV=3	5	2	10	7	5	2	9	4	2	11	7	10	6	6	5	7	9	1	0	2	6	3	8	9	0	3	14	0	8	9	2	0	0	12	3	19	1	8	0	0	6	1	0	5	0	1	14	0	8
sp|Q9NWL6|ASND1_HUMAN Asparagine synthetase domain-containing protein 1 OS=Homo sapiens OX=9606 GN=ASNSD1 PE=2 SV=2	1	1	4	0	0	1	0	7	3	0	0	2	1	0	2	4	2	0	1	1	4	1	1	3	1	2	1	0	0	1	2	0	0	1	0	0	1	1	0	0	1	0	0	0	0	0	3	0	2
sp|P54707|AT12A_HUMAN Potassium-transporting ATPase alpha chain 2 OS=Homo sapiens OX=9606 GN=ATP12A PE=1 SV=3	6	1	2	1	1	2	3	6	2	2	2	1	2	2	1	3	3	3	3	0	2	4	1	8	0	2	1	0	0	5	1	1	0	3	1	0	0	3	0	0	2	0	1	4	0	0	5	0	3
sp|Q8N9N2|ASCC1_HUMAN Activating signal cointegrator 1 complex subunit 1 OS=Homo sapiens OX=9606 GN=ASCC1 PE=1 SV=1	0	1	2	0	1	0	0	2	3	1	1	0	0	3	0	2	2	1	0	1	2	0	2	0	0	0	0	0	2	0	0	0	0	2	0	0	0	2	0	0	3	0	1	2	0	0	2	0	1
sp|O75185|AT2C2_HUMAN Calcium-transporting ATPase type 2C member 2 OS=Homo sapiens OX=9606 GN=ATP2C2 PE=1 SV=3	2	1	4	3	0	0	4	4	6	1	4	2	2	3	2	2	5	1	2	0	0	1	2	4	2	2	1	0	2	4	4	0	0	4	1	2	3	3	0	0	2	0	0	4	0	0	3	0	4
sp|Q5TBC7|B2L15_HUMAN Bcl-2-like protein 15 OS=Homo sapiens OX=9606 GN=BCL2L15 PE=1 SV=1	1	0	0	1	1	0	0	1	2	0	1	0	1	0	0	0	1	0	0	0	0	0	1	0	1	0	0	0	0	0	1	0	1	0	0	0	0	0	0	0	1	0	0	0	0	0	1	0	1
sp|P62952|BLCAP_HUMAN Bladder cancer-associated protein OS=Homo sapiens OX=9606 GN=BLCAP PE=1 SV=1	0	0	1	0	0	0	0	0	1	0	0	0	0	0	2	1	3	0	0	0	0	0	1	0	0	1	0	0	0	0	0	0	0	2	0	1	0	0	0	0	2	0	0	0	0	0	1	0	1
sp|Q14457|BECN1_HUMAN Beclin-1 OS=Homo sapiens OX=9606 GN=BECN1 PE=1 SV=2	1	1	0	1	1	0	0	3	2	2	0	0	1	0	1	1	1	0	0	1	1	0	1	0	1	0	0	0	1	2	1	1	0	1	1	1	1	0	0	0	1	0	0	1	0	0	0	0	0
sp|Q9BUT1|BDH2_HUMAN 3-hydroxybutyrate dehydrogenase type 2 OS=Homo sapiens OX=9606 GN=BDH2 PE=1 SV=2	1	1	1	0	0	0	0	1	0	0	2	0	0	1	1	0	0	0	0	0	0	0	0	0	0	0	0	0	0	1	0	0	0	0	0	0	0	0	0	0	1	0	1	0	0	0	0	0	1
sp|Q8N4J0|CARME_HUMAN Carnosine N-methyltransferase OS=Homo sapiens OX=9606 GN=CARNMT1 PE=1 SV=1	0	1	0	0	0	2	1	4	4	0	0	1	2	0	1	0	6	0	0	0	1	1	1	3	0	2	2	0	2	1	0	0	0	2	1	1	2	2	0	0	1	0	0	0	0	0	4	0	1
sp|Q7LBR1|CHM1B_HUMAN Charged multivesicular body protein 1b OS=Homo sapiens OX=9606 GN=CHMP1B PE=1 SV=1	0	2	0	0	0	0	0	2	1	0	0	0	0	0	0	1	0	0	1	1	0	0	0	0	0	0	0	0	0	1	1	0	0	0	0	0	0	0	0	0	0	0	0	0	0	0	0	0	0
sp|Q96KN9|CXD4_HUMAN Gap junction delta-4 protein OS=Homo sapiens OX=9606 GN=GJD4 PE=2 SV=1	3	0	6	3	6	1	4	1	3	1	6	2	0	2	3	3	5	1	0	0	0	0	3	1	0	0	6	0	0	1	0	0	0	1	0	4	5	5	1	0	0	0	0	0	0	0	5	0	2
sp|Q9NWM3|CUED1_HUMAN CUE domain-containing protein 1 OS=Homo sapiens OX=9606 GN=CUEDC1 PE=1 SV=1	2	2	1	4	4	1	6	4	5	3	3	3	2	0	1	1	2	0	1	0	1	1	2	2	1	2	2	0	0	1	1	0	0	5	0	2	1	2	1	0	1	0	1	1	0	0	2	1	2
sp|Q9GZR7|DDX24_HUMAN ATP-dependent RNA helicase DDX24 OS=Homo sapiens OX=9606 GN=DDX24 PE=1 SV=1	4	2	4	7	8	1	2	5	2	3	2	2	3	8	7	4	4	2	1	1	1	0	1	6	0	1	1	0	4	5	3	1	0	5	3	4	2	8	0	0	4	0	1	7	0	0	3	0	3
sp|O43602|DCX_HUMAN Neuronal migration protein doublecortin OS=Homo sapiens OX=9606 GN=DCX PE=1 SV=4	2	0	2	2	1	0	1	2	0	1	2	3	0	3	0	3	0	2	1	0	5	1	2	0	0	0	2	1	1	0	2	0	0	3	0	1	0	4	1	0	0	0	0	0	0	0	6	0	0
sp|Q5VU92|DC121_HUMAN DDB1- and CUL4-associated factor 12-like protein 1 OS=Homo sapiens OX=9606 GN=DCAF12L1 PE=1 SV=1	3	1	2	1	1	1	3	1	4	4	2	4	3	1	0	0	2	1	0	1	0	1	2	3	0	0	0	0	1	1	0	0	0	7	0	0	4	1	0	0	3	0	1	1	0	0	1	0	1
sp|Q9NR90|DAZ3_HUMAN Deleted in azoospermia protein 3 OS=Homo sapiens OX=9606 GN=DAZ3 PE=1 SV=1	0	6	1	18	0	12	12	1	1	0	0	1	2	0	2	0	2	0	0	1	1	8	1	0	0	11	3	1	2	7	6	0	0	1	10	15	1	0	0	0	0	0	0	12	0	10	13	0	4
sp|Q1HG44|DOXA2_HUMAN Dual oxidase maturation factor 2 OS=Homo sapiens OX=9606 GN=DUOXA2 PE=1 SV=2	0	1	1	1	1	0	2	1	2	2	4	0	1	0	4	3	1	0	0	0	2	0	3	3	0	0	0	0	2	0	1	0	0	5	0	3	2	0	0	0	3	0	0	0	0	0	1	0	0
sp|Q1HG43|DOXA1_HUMAN Dual oxidase maturation factor 1 OS=Homo sapiens OX=9606 GN=DUOXA1 PE=1 SV=1	1	2	1	2	0	2	3	0	2	1	2	2	1	1	2	4	1	2	0	0	1	0	3	3	1	0	0	0	0	1	0	0	0	3	0	3	2	0	0	0	3	0	0	1	0	0	3	1	0
sp|Q12959|DLG1_HUMAN Disks large homolog 1 OS=Homo sapiens OX=9606 GN=DLG1 PE=1 SV=2	4	1	3	4	1	1	3	5	6	4	1	4	7	1	6	3	2	0	0	0	3	1	3	4	0	3	2	0	3	4	6	0	0	4	4	6	1	0	0	0	3	0	0	3	0	0	9	0	2
sp|Q96HP0|DOCK6_HUMAN Dedicator of cytokinesis protein 6 OS=Homo sapiens OX=9606 GN=DOCK6 PE=1 SV=3	8	8	10	9	9	5	5	14	7	8	12	11	6	3	14	15	13	1	0	1	1	1	8	13	2	4	7	0	6	9	9	1	0	17	2	10	7	11	1	0	18	0	3	5	0	1	11	0	10
sp|Q9BSY9|DESI2_HUMAN Deubiquitinase DESI2 OS=Homo sapiens OX=9606 GN=DESI2 PE=1 SV=1	1	0	0	0	0	0	2	1	0	2	1	0	1	0	0	0	1	0	0	0	2	0	0	1	0	1	0	0	1	1	0	0	0	1	0	0	0	0	0	0	1	0	0	0	0	0	1	0	0
sp|Q9H329|E41LB_HUMAN Band 4.1-like protein 4B OS=Homo sapiens OX=9606 GN=EPB41L4B PE=2 SV=2	4	1	4	6	1	3	5	6	4	5	5	8	3	4	3	9	7	2	1	0	3	0	3	8	1	3	10	0	1	3	1	1	0	5	2	6	3	10	3	0	9	0	0	3	0	0	6	0	3
sp|P0DKL9|A14EL_HUMAN ARL14 effector protein-like OS=Homo sapiens OX=9606 GN=ARL14EPL PE=4 SV=1	2	0	0	0	0	1	1	1	0	0	0	2	0	0	0	0	0	0	0	1	1	1	0	0	0	0	1	0	1	0	1	0	0	0	2	0	2	0	0	0	0	0	0	0	0	0	0	0	1
sp|Q15067|ACOX1_HUMAN Peroxisomal acyl-coenzyme A oxidase 1 OS=Homo sapiens OX=9606 GN=ACOX1 PE=1 SV=3	5	4	1	1	0	1	4	2	2	0	3	1	4	0	3	2	1	0	2	1	2	4	0	0	2	2	0	0	1	2	2	0	0	5	2	1	2	0	0	0	5	0	1	2	0	1	1	0	1
sp|Q9NX38|ABITM_HUMAN Protein Abitram OS=Homo sapiens OX=9606 GN=ABITRAM PE=1 SV=1	2	0	2	1	1	0	0	0	0	0	0	0	0	0	1	1	1	1	0	0	0	0	2	0	0	0	0	0	1	0	0	0	0	1	0	1	0	0	0	0	2	0	0	0	0	0	0	0	1
sp|Q676U5|A16L1_HUMAN Autophagy-related protein 16-1 OS=Homo sapiens OX=9606 GN=ATG16L1 PE=1 SV=2	2	3	3	0	1	2	0	2	2	0	0	0	1	1	1	1	1	0	0	0	2	0	1	3	0	0	0	0	0	0	1	0	0	0	1	0	1	2	0	0	0	0	0	0	0	0	2	0	1
sp|Q15018|ABRX2_HUMAN BRISC complex subunit Abraxas 2 OS=Homo sapiens OX=9606 GN=ABRAXAS2 PE=1 SV=2	2	0	3	2	0	0	2	1	1	0	1	0	1	1	0	4	2	0	2	0	4	0	1	2	0	1	2	0	1	0	0	0	0	0	0	3	1	4	1	0	2	0	1	0	0	0	4	0	0
sp|Q9NUZ1|ACOXL_HUMAN Acyl-coenzyme A oxidase-like protein OS=Homo sapiens OX=9606 GN=ACOXL PE=2 SV=3	2	5	1	0	1	0	2	2	2	0	1	2	1	0	1	1	4	0	1	0	1	0	0	2	0	0	0	0	1	3	0	0	0	1	3	0	0	1	0	0	2	0	0	2	0	0	0	0	1
sp|O00400|ACATN_HUMAN Acetyl-coenzyme A transporter 1 OS=Homo sapiens OX=9606 GN=SLC33A1 PE=1 SV=1	2	0	0	3	2	1	2	4	3	5	3	3	1	2	4	4	3	1	0	0	2	1	3	3	0	1	0	0	1	1	1	0	0	5	0	2	1	1	0	0	0	0	0	2	0	0	2	0	2
sp|P07327|ADH1A_HUMAN Alcohol dehydrogenase 1A OS=Homo sapiens OX=9606 GN=ADH1A PE=1 SV=2	1	0	1	3	1	0	0	5	2	1	1	0	1	3	1	2	0	0	0	0	0	0	1	1	0	0	1	0	1	0	3	0	0	2	1	0	0	1	0	0	2	0	0	1	0	0	4	1	0
sp|P33121|ACSL1_HUMAN Long-chain-fatty-acid--CoA ligase 1 OS=Homo sapiens OX=9606 GN=ACSL1 PE=1 SV=1	1	1	3	1	5	1	4	3	3	2	2	2	2	5	0	4	6	2	0	0	1	2	0	4	2	3	1	0	1	4	2	0	0	5	0	4	1	0	0	0	5	0	1	2	0	0	1	0	0
sp|P28332|ADH6_HUMAN Alcohol dehydrogenase 6 OS=Homo sapiens OX=9606 GN=ADH6 PE=1 SV=3	1	0	1	1	3	0	0	6	3	1	1	0	0	1	1	4	3	0	0	0	0	0	1	0	0	0	0	0	0	0	3	0	0	2	0	1	0	0	0	0	1	0	0	1	0	0	3	0	0
sp|Q9H4A4|AMPB_HUMAN Aminopeptidase B OS=Homo sapiens OX=9606 GN=RNPEP PE=1 SV=2	3	2	3	2	2	4	6	1	2	3	2	6	3	2	5	4	4	0	1	1	0	1	4	3	1	1	5	0	0	2	4	1	1	3	1	6	1	6	1	0	7	1	0	1	0	0	6	0	0
sp|Q8IUX7|AEBP1_HUMAN Adipocyte enhancer-binding protein 1 OS=Homo sapiens OX=9606 GN=AEBP1 PE=1 SV=1	9	1	5	2	9	3	6	2	5	8	9	4	5	19	8	8	15	2	0	1	1	2	6	7	2	2	17	0	2	14	5	0	1	5	5	12	9	7	1	0	9	4	0	2	0	0	4	0	10
sp|Q53H80|AKIR2_HUMAN Akirin-2 OS=Homo sapiens OX=9606 GN=AKIRIN2 PE=1 SV=2	3	1	3	5	2	0	1	1	0	1	0	1	0	0	2	2	1	1	0	0	0	0	2	2	0	0	2	0	0	0	2	0	0	0	0	2	1	2	1	0	1	1	0	0	0	0	6	0	1
sp|Q9UHX3|AGRE2_HUMAN Adhesion G protein-coupled receptor E2 OS=Homo sapiens OX=9606 GN=ADGRE2 PE=1 SV=2	2	0	2	0	2	1	3	1	3	4	6	4	0	0	6	4	4	0	0	0	9	1	3	1	1	3	3	0	1	3	7	0	0	2	0	2	1	4	0	0	7	0	1	1	0	0	2	0	2
sp|Q86SQ3|AGRE4_HUMAN Putative adhesion G protein-coupled receptor E4P OS=Homo sapiens OX=9606 GN=ADGRE4P PE=5 SV=1	2	0	2	0	1	0	3	4	1	1	1	2	0	0	1	1	2	0	0	0	2	0	2	0	0	0	1	0	0	1	1	0	0	1	2	1	0	0	0	0	1	0	0	1	0	0	1	0	0
sp|Q9HAR2|AGRL3_HUMAN Adhesion G protein-coupled receptor L3 OS=Homo sapiens OX=9606 GN=ADGRL3 PE=1 SV=2	2	1	3	2	4	4	2	10	4	1	3	7	3	5	3	7	10	3	0	0	11	1	8	3	0	4	2	0	0	4	4	0	0	8	3	3	0	8	0	0	9	1	0	3	0	0	2	0	6
sp|P78536|ADA17_HUMAN Disintegrin and metalloproteinase domain-containing protein 17 OS=Homo sapiens OX=9606 GN=ADAM17 PE=1 SV=1	9	0	1	2	6	2	4	3	2	2	3	1	2	1	3	2	3	0	0	0	3	1	4	3	0	2	2	0	2	3	3	0	0	5	4	4	4	1	0	0	1	0	0	1	0	0	3	0	4
sp|A6NHY2|AKD1B_HUMAN Ankyrin repeat and death domain-containing protein 1B OS=Homo sapiens OX=9606 GN=ANKDD1B PE=4 SV=3	1	4	2	1	0	1	0	0	0	2	2	0	0	0	1	2	1	0	0	0	5	1	2	2	0	0	0	0	0	0	2	0	0	2	0	0	2	1	0	0	2	0	0	0	0	0	0	0	1
sp|Q9H9E1|ANRA2_HUMAN Ankyrin repeat family A protein 2 OS=Homo sapiens OX=9606 GN=ANKRA2 PE=1 SV=1	0	1	0	2	0	0	0	1	0	4	2	0	1	0	1	0	1	0	0	0	2	0	1	0	0	2	0	0	0	1	1	0	0	1	0	1	0	0	0	0	3	0	1	0	0	0	1	0	2
sp|Q9BYV1|AGT2_HUMAN Alanine--glyoxylate aminotransferase 2, mitochondrial OS=Homo sapiens OX=9606 GN=AGXT2 PE=1 SV=1	1	3	1	1	3	1	1	2	4	3	2	1	1	0	3	2	3	0	1	0	0	0	2	1	1	0	2	0	2	1	3	0	0	5	1	1	1	1	0	0	2	0	4	2	0	0	0	0	1
sp|Q6NXT1|ANR54_HUMAN Ankyrin repeat domain-containing protein 54 OS=Homo sapiens OX=9606 GN=ANKRD54 PE=1 SV=2	2	1	3	4	1	0	0	2	3	4	0	1	0	1	1	0	1	0	0	0	0	1	0	4	0	0	0	0	0	2	0	0	0	2	0	0	3	0	0	0	0	0	0	1	0	0	1	0	1
sp|Q8N4G2|ARL14_HUMAN ADP-ribosylation factor-like protein 14 OS=Homo sapiens OX=9606 GN=ARL14 PE=1 SV=2	0	1	0	0	0	0	1	2	1	0	0	0	0	1	0	0	0	0	0	0	0	1	0	1	0	0	0	0	1	1	0	0	0	2	0	0	0	0	0	0	0	0	0	0	0	0	0	0	1
sp|Q8IWT0|ARCH_HUMAN Protein archease OS=Homo sapiens OX=9606 GN=ZBTB8OS PE=1 SV=2	1	0	1	0	0	0	1	1	0	0	0	0	0	2	1	0	0	0	0	0	0	0	0	0	0	0	0	0	0	0	2	0	0	0	1	0	1	0	0	0	0	0	0	1	0	0	0	0	0
sp|Q7Z6V5|ADAT2_HUMAN tRNA-specific adenosine deaminase 2 OS=Homo sapiens OX=9606 GN=ADAT2 PE=1 SV=1	1	0	2	1	2	0	0	2	1	1	1	0	0	2	1	0	0	0	1	0	0	1	1	1	0	0	0	0	0	0	0	0	0	0	0	1	1	1	0	0	0	0	0	1	0	0	0	0	1
sp|Q8NFD5|ARI1B_HUMAN AT-rich interactive domain-containing protein 1B OS=Homo sapiens OX=9606 GN=ARID1B PE=1 SV=2	13	12	17	19	15	7	29	24	26	28	25	33	3	12	9	9	8	13	16	9	10	3	28	7	23	11	38	7	26	6	10	2	5	11	12	28	14	33	6	0	17	5	20	29	4	0	35	8	4
sp|Q92485|ASM3B_HUMAN Acid sphingomyelinase-like phosphodiesterase 3b OS=Homo sapiens OX=9606 GN=SMPDL3B PE=1 SV=2	4	2	2	3	0	2	3	1	2	4	3	2	1	1	2	1	1	0	1	0	0	1	1	4	2	3	2	0	0	1	3	0	0	2	0	2	1	4	0	0	3	0	0	2	0	1	1	0	1
sp|Q7L266|ASGL1_HUMAN Isoaspartyl peptidase/L-asparaginase OS=Homo sapiens OX=9606 GN=ASRGL1 PE=1 SV=2	1	0	0	2	0	0	1	3	5	3	1	1	1	1	1	0	0	1	1	0	0	0	1	2	0	0	0	0	0	0	1	0	0	1	0	1	0	0	0	0	1	0	0	0	0	0	1	0	0
sp|Q9H7T9|AUNIP_HUMAN Aurora kinase A and ninein-interacting protein OS=Homo sapiens OX=9606 GN=AUNIP PE=1 SV=1	1	0	0	1	3	1	0	0	0	2	0	3	1	2	2	2	7	0	2	0	1	1	1	1	1	1	0	0	2	1	1	0	0	3	2	2	1	0	0	0	3	0	0	2	0	0	4	0	3
sp|Q8TE56|ATS17_HUMAN A disintegrin and metalloproteinase with thrombospondin motifs 17 OS=Homo sapiens OX=9606 GN=ADAMTS17 PE=2 SV=2	3	3	5	4	3	0	7	6	8	2	3	7	1	5	7	9	7	1	1	0	2	2	5	3	1	0	7	0	3	3	5	0	0	11	2	7	7	7	0	0	8	0	1	2	0	0	6	1	2
sp|O43521|B2L11_HUMAN Bcl-2-like protein 11 OS=Homo sapiens OX=9606 GN=BCL2L11 PE=1 SV=1	5	1	2	3	3	0	2	2	1	0	3	2	0	1	1	1	3	1	0	1	1	0	1	0	0	0	5	0	1	1	0	0	0	2	2	4	2	2	2	0	1	1	0	1	0	0	3	0	0
sp|Q6NZY7|BORG3_HUMAN Cdc42 effector protein 5 OS=Homo sapiens OX=9606 GN=CDC42EP5 PE=2 SV=1	5	0	4	8	4	0	3	1	1	2	2	3	0	1	1	0	2	0	0	0	0	0	0	2	0	0	5	0	2	1	1	0	0	1	0	5	2	1	0	0	2	0	1	2	0	0	2	0	1
sp|Q9P203|BTBD7_HUMAN BTB/POZ domain-containing protein 7 OS=Homo sapiens OX=9606 GN=BTBD7 PE=1 SV=3	8	4	7	8	4	3	6	5	2	3	3	5	2	0	6	5	5	1	1	2	1	4	3	5	3	1	7	0	3	5	3	0	0	9	2	9	8	7	0	0	10	1	1	5	0	0	6	1	4
sp|O43683|BUB1_HUMAN Mitotic checkpoint serine/threonine-protein kinase BUB1 OS=Homo sapiens OX=9606 GN=BUB1 PE=1 SV=1	5	4	4	5	6	2	4	5	1	1	1	1	3	4	4	6	3	4	2	1	2	7	4	7	2	2	3	0	5	1	7	1	0	3	2	5	0	5	0	0	5	0	1	3	0	0	4	1	5
sp|O60238|BNI3L_HUMAN BCL2/adenovirus E1B 19 kDa protein-interacting protein 3-like OS=Homo sapiens OX=9606 GN=BNIP3L PE=1 SV=1	0	0	0	0	0	0	0	3	1	0	0	0	1	0	1	3	1	0	0	0	0	1	2	3	0	2	1	0	0	1	1	0	0	2	1	1	0	4	0	0	2	0	0	0	0	0	1	0	0
sp|O95861|BPNT1_HUMAN 3'(2'),5'-bisphosphate nucleotidase 1 OS=Homo sapiens OX=9606 GN=BPNT1 PE=1 SV=1	3	1	2	1	1	1	0	0	4	0	0	1	0	2	1	1	1	0	0	0	0	1	0	3	0	0	0	0	1	0	1	0	0	0	1	0	0	1	0	0	1	0	0	1	0	0	0	0	0
sp|Q9NY43|BARH2_HUMAN BarH-like 2 homeobox protein OS=Homo sapiens OX=9606 GN=BARHL2 PE=1 SV=2	4	3	6	2	5	1	3	3	3	2	3	1	0	1	1	2	5	2	1	0	1	0	2	4	0	1	7	1	4	3	0	0	0	2	1	8	2	3	1	0	5	1	1	5	0	0	5	0	2
sp|P80098|CCL7_HUMAN C-C motif chemokine 7 OS=Homo sapiens OX=9606 GN=CCL7 PE=1 SV=3	1	2	1	2	0	0	1	1	0	0	0	0	0	1	0	1	0	0	0	0	0	0	0	1	0	1	0	0	0	0	0	0	0	1	0	0	1	0	0	0	1	0	0	2	0	0	0	0	0
sp|Q9H0E9|BRD8_HUMAN Bromodomain-containing protein 8 OS=Homo sapiens OX=9606 GN=BRD8 PE=1 SV=2	9	5	6	8	11	0	6	5	3	5	8	3	2	3	4	6	6	3	3	1	1	0	5	6	3	1	10	1	1	5	7	0	0	10	1	6	2	13	1	0	4	1	1	3	0	0	11	1	6
sp|Q2TAC2|CCD57_HUMAN Coiled-coil domain-containing protein 57 OS=Homo sapiens OX=9606 GN=CCDC57 PE=1 SV=3	3	15	2	5	3	1	7	3	2	2	1	1	1	3	2	3	2	1	1	0	1	1	3	2	1	1	1	0	5	4	0	0	0	1	1	4	3	3	0	0	2	0	1	3	0	0	4	0	1
sp|P45973|CBX5_HUMAN Chromobox protein homolog 5 OS=Homo sapiens OX=9606 GN=CBX5 PE=1 SV=1	0	0	0	1	0	0	0	1	0	0	0	0	0	1	0	1	1	0	0	0	2	1	0	1	0	0	0	0	0	0	0	0	0	0	1	0	0	0	0	0	0	0	0	0	0	0	0	0	0
sp|P55773|CCL23_HUMAN C-C motif chemokine 23 OS=Homo sapiens OX=9606 GN=CCL23 PE=1 SV=3	0	1	0	1	0	0	0	0	0	0	0	0	0	1	0	1	0	1	0	0	1	0	0	1	0	0	1	0	1	0	0	0	0	2	1	0	0	0	0	0	1	0	0	0	0	0	1	0	0
sp|Q9BX69|CARD6_HUMAN Caspase recruitment domain-containing protein 6 OS=Homo sapiens OX=9606 GN=CARD6 PE=1 SV=2	1	2	3	2	1	3	5	4	3	3	4	1	1	2	4	4	6	0	2	3	2	0	6	5	1	2	4	1	9	4	2	0	0	5	1	7	1	8	0	0	4	1	1	13	1	0	10	1	3
sp|P47756|CAPZB_HUMAN F-actin-capping protein subunit beta OS=Homo sapiens OX=9606 GN=CAPZB PE=1 SV=4	0	0	0	2	0	0	0	3	1	1	0	0	1	0	0	0	2	1	0	1	3	0	1	1	0	1	0	0	0	0	0	0	0	0	1	0	1	0	0	0	2	0	0	1	0	0	1	0	0
sp|Q5VVC0|CA146_HUMAN Uncharacterized protein C1orf146 OS=Homo sapiens OX=9606 GN=C1orf146 PE=2 SV=1	1	0	0	0	0	0	0	0	0	0	0	1	1	0	1	1	0	0	0	0	0	0	0	0	0	0	0	0	0	1	0	0	0	0	0	0	0	0	0	0	0	0	0	0	0	0	0	0	0
sp|A8MX76|CAN14_HUMAN Calpain-14 OS=Homo sapiens OX=9606 GN=CAPN14 PE=2 SV=2	0	2	0	1	1	1	2	2	1	0	1	1	1	4	4	6	7	1	0	2	1	1	0	5	2	0	1	0	3	0	2	0	0	7	1	1	2	2	0	0	5	0	0	2	0	0	2	1	2
sp|O15484|CAN5_HUMAN Calpain-5 OS=Homo sapiens OX=9606 GN=CAPN5 PE=1 SV=2	0	1	0	0	0	1	3	2	3	0	2	2	1	2	5	3	1	0	0	0	1	2	0	0	0	3	1	0	3	4	4	0	0	3	3	2	2	1	0	0	2	0	0	1	0	0	1	0	5
sp|Q9UNI1|CELA1_HUMAN Chymotrypsin-like elastase family member 1 OS=Homo sapiens OX=9606 GN=CELA1 PE=1 SV=2	1	1	1	0	0	0	0	1	2	1	1	1	0	0	1	0	0	0	0	0	3	1	0	1	0	0	0	0	0	1	0	0	0	0	2	0	0	0	0	0	0	0	0	1	0	0	0	0	1
sp|P19397|CD53_HUMAN Leukocyte surface antigen CD53 OS=Homo sapiens OX=9606 GN=CD53 PE=1 SV=1	0	0	1	0	0	0	0	2	2	0	1	1	0	0	0	0	0	0	0	0	0	1	0	1	0	0	1	0	0	0	0	0	0	0	0	0	1	1	0	0	1	0	0	0	0	0	1	0	0
sp|P10966|CD8B_HUMAN T-cell surface glycoprotein CD8 beta chain OS=Homo sapiens OX=9606 GN=CD8B PE=1 SV=1	0	0	0	1	0	0	0	2	0	0	0	1	0	1	1	2	0	0	0	0	0	0	2	1	0	0	1	0	1	1	0	0	0	1	0	0	0	2	1	0	2	0	0	0	0	0	1	0	3
sp|Q96LM5|CD045_HUMAN Uncharacterized protein C4orf45 OS=Homo sapiens OX=9606 GN=C4orf45 PE=1 SV=3	1	0	1	0	0	0	1	0	0	0	0	1	0	3	1	1	0	0	0	0	0	0	0	0	0	0	1	0	1	1	1	0	0	2	1	1	0	1	0	0	2	0	0	1	0	0	1	0	0
sp|Q86TU6|CN070_HUMAN Putative uncharacterized protein encoded by LINC00523 OS=Homo sapiens OX=9606 GN=LINC00523 PE=5 SV=1	0	0	0	0	0	0	0	0	0	0	0	0	0	0	0	0	0	0	0	0	2	0	0	0	0	0	0	0	0	0	0	0	0	0	0	0	0	0	0	0	0	0	0	0	0	0	0	0	0
sp|Q13956|CNCG_HUMAN Retinal cone rhodopsin-sensitive cGMP 3',5'-cyclic phosphodiesterase subunit gamma OS=Homo sapiens OX=9606 GN=PDE6H PE=1 SV=1	0	0	0	0	1	0	2	0	2	0	1	2	1	2	0	1	0	0	0	0	0	0	2	0	0	0	1	0	2	0	1	0	0	0	1	1	0	0	0	0	0	0	1	0	0	0	1	0	1
sp|Q00610|CLH1_HUMAN Clathrin heavy chain 1 OS=Homo sapiens OX=9606 GN=CLTC PE=1 SV=5	3	13	5	5	6	3	5	4	2	3	3	3	4	1	6	7	4	2	2	1	7	8	6	6	1	6	7	0	8	1	5	0	0	5	1	2	3	0	0	0	11	0	0	5	0	0	3	0	3
sp|O95406|CNIH1_HUMAN Protein cornichon homolog 1 OS=Homo sapiens OX=9606 GN=CNIH1 PE=1 SV=1	0	0	0	0	0	0	2	0	0	0	0	1	0	1	0	3	1	0	2	0	0	1	1	0	1	0	1	0	0	0	0	0	0	2	0	0	0	1	0	0	2	0	1	0	0	0	0	0	1
sp|Q4W5N1|ABCAB_HUMAN Putative ATP-binding cassette sub-family A member 11 OS=Homo sapiens OX=9606 GN=ABCA11P PE=2 SV=1	1	3	0	0	0	0	1	2	1	0	0	0	1	2	1	1	0	1	0	0	0	0	1	0	0	0	0	0	0	0	1	0	0	0	0	1	2	0	0	0	2	0	0	0	0	0	1	0	0
sp|P86434|AAS1_HUMAN Putative uncharacterized protein ADORA2A-AS1 OS=Homo sapiens OX=9606 GN=ADORA2A-AS1 PE=5 SV=1	2	0	1	0	2	2	2	0	0	2	1	2	0	0	0	2	3	0	0	0	0	1	3	0	0	1	1	0	0	1	2	0	0	1	1	2	0	1	0	0	3	0	0	0	0	0	3	0	0
sp|Q9Y305|ACOT9_HUMAN Acyl-coenzyme A thioesterase 9, mitochondrial OS=Homo sapiens OX=9606 GN=ACOT9 PE=1 SV=2	2	0	0	0	1	1	3	0	0	3	1	3	0	1	3	2	6	1	1	0	1	0	3	1	1	2	1	0	0	0	2	0	0	1	0	2	3	1	0	0	2	0	0	1	0	0	2	0	3
sp|P31946|1433B_HUMAN 14-3-3 protein beta/alpha OS=Homo sapiens OX=9606 GN=YWHAB PE=1 SV=3	0	1	1	0	0	0	0	2	1	0	0	0	0	0	0	1	1	0	0	0	0	1	1	0	0	0	0	0	1	0	1	0	0	1	0	1	0	0	0	0	0	0	0	0	0	0	1	0	0
sp|P46098|5HT3A_HUMAN 5-hydroxytryptamine receptor 3A OS=Homo sapiens OX=9606 GN=HTR3A PE=1 SV=1	1	0	0	0	0	1	1	2	0	3	2	1	0	2	3	4	3	0	1	0	0	2	1	1	0	0	1	0	2	0	3	0	0	3	0	2	3	3	0	0	2	0	0	1	0	1	1	0	3
sp|Q4L235|ACSF4_HUMAN Beta-alanine-activating enzyme OS=Homo sapiens OX=9606 GN=AASDH PE=1 SV=3	2	2	2	7	0	2	4	6	1	0	4	1	3	1	8	7	2	0	0	1	1	2	2	6	0	1	2	1	0	4	6	0	0	9	1	1	0	7	1	0	7	0	0	1	0	0	3	0	4
sp|P07311|ACYP1_HUMAN Acylphosphatase-1 OS=Homo sapiens OX=9606 GN=ACYP1 PE=1 SV=2	0	0	0	0	0	0	0	1	1	0	1	1	0	0	0	1	0	0	0	0	1	0	0	0	0	0	0	0	0	0	1	0	0	0	0	0	0	0	0	0	0	0	0	0	0	0	2	0	0
sp|Q9Y6Z5|AFDDT_HUMAN Putative uncharacterized protein AFDN-DT OS=Homo sapiens OX=9606 GN=AFDN-DT PE=5 SV=1	5	0	2	1	3	0	2	9	15	1	0	5	1	0	1	0	3	0	0	0	0	0	1	1	0	0	1	0	0	1	2	0	0	1	0	1	4	1	0	0	1	0	0	0	0	0	0	0	0
sp|Q9UKU0|ACSL6_HUMAN Long-chain-fatty-acid--CoA ligase 6 OS=Homo sapiens OX=9606 GN=ACSL6 PE=1 SV=4	4	3	6	2	4	2	4	3	4	3	2	4	2	3	0	5	4	1	0	1	0	3	1	3	2	2	1	0	3	4	2	0	0	6	1	4	2	0	0	0	7	0	0	4	0	0	1	0	0
sp|P51828|ADCY7_HUMAN Adenylate cyclase type 7 OS=Homo sapiens OX=9606 GN=ADCY7 PE=1 SV=1	2	1	5	1	1	0	4	2	5	1	4	3	1	0	5	5	7	1	0	1	4	1	3	4	1	0	3	0	2	2	3	0	0	4	2	3	5	5	0	0	4	0	1	3	0	1	5	2	1
sp|P00813|ADA_HUMAN Adenosine deaminase OS=Homo sapiens OX=9606 GN=ADA PE=1 SV=3	2	1	2	1	0	0	5	2	1	1	1	0	2	0	0	1	2	2	1	1	1	0	1	3	0	1	2	0	1	0	1	0	0	2	0	0	0	4	1	0	1	0	0	0	0	0	3	0	3
sp|P78325|ADAM8_HUMAN Disintegrin and metalloproteinase domain-containing protein 8 OS=Homo sapiens OX=9606 GN=ADAM8 PE=1 SV=2	10	3	9	5	10	2	9	3	7	7	7	9	4	3	4	7	4	0	1	0	1	1	6	4	3	1	7	0	2	1	8	0	0	4	0	8	3	5	0	0	2	0	1	3	0	1	4	0	3
sp|P24588|AKAP5_HUMAN A-kinase anchor protein 5 OS=Homo sapiens OX=9606 GN=AKAP5 PE=1 SV=3	2	3	1	2	1	1	1	2	1	0	1	1	0	3	3	1	1	0	0	0	2	1	1	0	0	1	0	0	1	0	0	0	0	0	1	2	0	2	0	0	2	0	0	2	0	0	0	0	0
sp|P15514|AREG_HUMAN Amphiregulin OS=Homo sapiens OX=9606 GN=AREG PE=1 SV=2	1	0	0	0	2	0	1	0	1	0	0	0	1	2	1	1	1	0	1	0	2	1	1	0	1	0	1	0	0	1	2	1	0	1	1	2	0	1	0	0	1	1	0	1	0	0	4	0	0
sp|Q8NB46|ANR52_HUMAN Serine/threonine-protein phosphatase 6 regulatory ankyrin repeat subunit C OS=Homo sapiens OX=9606 GN=ANKRD52 PE=1 SV=3	0	3	4	3	2	2	1	3	3	12	1	0	0	1	5	1	2	0	0	1	5	3	4	4	0	0	0	0	1	0	2	0	0	4	0	3	2	1	0	0	5	0	1	0	0	0	5	1	2
sp|O95154|ARK73_HUMAN Aflatoxin B1 aldehyde reductase member 3 OS=Homo sapiens OX=9606 GN=AKR7A3 PE=1 SV=2	1	1	2	2	2	1	3	0	1	1	0	1	1	1	0	2	3	0	1	1	0	0	1	2	0	1	0	0	1	1	0	0	0	1	0	1	2	1	0	0	1	0	1	0	0	0	2	0	1
sp|P17342|ANPRC_HUMAN Atrial natriuretic peptide receptor 3 OS=Homo sapiens OX=9606 GN=NPR3 PE=1 SV=2	0	2	2	3	2	0	0	1	6	1	0	2	0	1	3	1	4	0	0	0	1	0	0	4	0	0	0	0	0	0	1	0	0	3	0	1	2	2	0	0	3	0	0	1	0	0	0	0	1
sp|P08133|ANXA6_HUMAN Annexin A6 OS=Homo sapiens OX=9606 GN=ANXA6 PE=1 SV=3	0	1	1	1	0	2	4	0	0	1	1	0	0	0	2	2	0	0	3	0	0	0	0	0	0	0	1	0	1	0	0	0	0	0	0	0	1	0	0	0	1	0	0	2	0	0	0	0	0
sp|A6NGH8|ANR61_HUMAN Ankyrin repeat domain-containing protein 61 OS=Homo sapiens OX=9606 GN=ANKRD61 PE=4 SV=2	1	1	0	2	0	0	1	1	0	4	0	1	2	0	3	1	0	0	0	1	1	3	0	2	1	0	1	0	1	3	0	0	0	3	0	0	3	3	0	0	1	0	0	0	0	0	2	0	3
sp|P59780|AP3S2_HUMAN AP-3 complex subunit sigma-2 OS=Homo sapiens OX=9606 GN=AP3S2 PE=2 SV=1	0	0	0	1	1	1	0	0	0	0	1	0	0	1	2	0	0	0	0	0	0	1	0	0	0	1	0	0	2	0	1	0	0	0	0	1	0	1	0	0	2	0	0	0	0	0	0	0	0
sp|Q9NUS5|AP5S1_HUMAN AP-5 complex subunit sigma-1 OS=Homo sapiens OX=9606 GN=AP5S1 PE=1 SV=1	3	1	2	1	3	0	0	1	0	1	1	0	0	1	1	2	2	1	0	1	0	0	1	3	0	0	1	0	1	0	1	1	0	1	0	1	0	2	0	0	0	0	1	1	0	0	1	0	3
sp|Q96BJ3|AIDA_HUMAN Axin interactor, dorsalization-associated protein OS=Homo sapiens OX=9606 GN=AIDA PE=1 SV=1	0	1	2	0	1	2	2	1	1	0	1	1	2	2	3	0	4	0	0	0	0	0	1	2	0	1	1	0	1	1	2	0	0	3	0	1	2	1	0	0	2	0	1	1	0	0	1	0	1
sp|Q68CP9|ARID2_HUMAN AT-rich interactive domain-containing protein 2 OS=Homo sapiens OX=9606 GN=ARID2 PE=1 SV=2	2	13	12	13	13	3	8	17	5	8	15	10	9	6	9	11	4	3	4	4	6	11	14	10	2	6	15	1	13	9	18	0	0	5	8	8	5	17	3	0	3	0	0	22	0	3	19	1	15
sp|Q8WXG9|AGRV1_HUMAN Adhesion G-protein coupled receptor V1 OS=Homo sapiens OX=9606 GN=ADGRV1 PE=1 SV=2	26	10	14	19	7	18	18	23	51	12	21	15	28	6	29	21	25	3	3	2	18	9	10	22	3	13	17	1	10	18	26	1	1	30	17	9	20	16	2	0	21	2	7	11	0	0	19	0	20
sp|A5PLL1|AN34B_HUMAN Ankyrin repeat domain-containing protein 34B OS=Homo sapiens OX=9606 GN=ANKRD34B PE=2 SV=3	2	0	3	4	2	2	3	3	0	4	1	3	3	4	4	2	4	1	0	0	3	2	0	2	1	1	2	0	2	0	2	0	0	3	2	5	0	3	0	0	3	1	1	1	0	0	6	0	1
sp|Q7L4S7|ARMX6_HUMAN Protein ARMCX6 OS=Homo sapiens OX=9606 GN=ARMCX6 PE=2 SV=1	0	0	1	3	2	3	0	2	1	0	2	0	0	0	3	1	1	0	1	0	2	0	4	1	0	1	1	0	0	0	1	0	0	1	0	1	1	1	0	0	1	0	1	0	0	0	1	1	1
sp|Q8NBQ7|AQP11_HUMAN Aquaporin-11 OS=Homo sapiens OX=9606 GN=AQP11 PE=1 SV=1	2	0	0	2	1	1	1	1	0	1	0	0	0	1	0	1	1	0	0	0	0	0	0	3	1	1	0	0	0	1	0	0	0	0	0	1	0	0	0	0	4	0	0	0	0	0	0	0	1
sp|Q69YU3|AN34A_HUMAN Ankyrin repeat domain-containing protein 34A OS=Homo sapiens OX=9606 GN=ANKRD34A PE=1 SV=2	5	1	3	6	7	1	9	7	5	5	8	4	1	2	9	8	4	0	1	0	1	1	5	3	0	0	8	0	2	1	4	1	0	7	1	12	6	5	0	0	4	0	0	2	0	0	8	0	3
sp|P61158|ARP3_HUMAN Actin-related protein 3 OS=Homo sapiens OX=9606 GN=ACTR3 PE=1 SV=3	3	0	1	2	0	0	2	0	1	2	1	2	3	1	3	2	2	0	0	0	1	3	1	1	0	2	1	0	3	2	3	0	0	0	1	0	0	1	0	0	3	0	0	1	0	0	1	0	0
sp|P82987|ATL3_HUMAN ADAMTS-like protein 3 OS=Homo sapiens OX=9606 GN=ADAMTSL3 PE=1 SV=4	8	4	5	6	7	1	10	7	5	6	4	10	2	9	6	6	6	3	2	0	3	4	1	7	4	0	7	1	7	6	8	2	0	8	3	8	11	9	0	0	11	0	3	1	0	0	9	0	6
sp|Q86WG3|ATCAY_HUMAN Caytaxin OS=Homo sapiens OX=9606 GN=ATCAY PE=1 SV=2	4	0	0	2	2	0	0	1	1	1	1	0	1	0	1	4	1	0	1	0	0	1	1	4	0	1	2	0	0	1	3	0	0	3	2	0	0	3	0	0	0	0	1	0	0	0	2	0	1
sp|Q9ULK2|AT7L1_HUMAN Ataxin-7-like protein 1 OS=Homo sapiens OX=9606 GN=ATXN7L1 PE=1 SV=3	4	1	6	4	3	2	1	7	3	4	2	4	4	7	4	7	4	0	1	0	7	2	2	12	1	3	11	0	1	3	6	0	0	3	5	6	3	17	2	0	7	1	1	2	0	0	16	0	4
sp|Q8WWH4|ASZ1_HUMAN Ankyrin repeat, SAM and basic leucine zipper domain-containing protein 1 OS=Homo sapiens OX=9606 GN=ASZ1 PE=1 SV=1	0	0	0	2	0	0	0	3	0	2	1	0	0	1	1	1	2	0	0	0	1	1	1	0	0	0	0	0	2	1	0	0	0	0	0	0	0	1	0	0	0	0	2	0	0	0	0	0	0
sp|Q07817|B2CL1_HUMAN Bcl-2-like protein 1 OS=Homo sapiens OX=9606 GN=BCL2L1 PE=1 SV=1	0	1	0	0	1	0	0	3	1	0	1	0	1	0	1	0	1	0	1	0	1	0	1	1	0	1	0	0	0	0	1	0	0	0	1	0	0	0	0	0	0	0	0	0	0	0	0	0	1
sp|Q9BWV1|BOC_HUMAN Brother of CDO OS=Homo sapiens OX=9606 GN=BOC PE=1 SV=1	12	6	5	7	7	2	8	5	9	14	16	6	3	0	9	8	7	1	1	1	2	2	10	10	1	2	11	1	5	7	17	0	0	11	4	8	2	15	3	0	9	1	3	4	0	0	15	0	8
sp|O14613|BORG1_HUMAN Cdc42 effector protein 2 OS=Homo sapiens OX=9606 GN=CDC42EP2 PE=1 SV=1	2	0	2	1	1	0	2	1	1	2	2	4	1	2	1	1	3	2	2	0	0	0	3	3	0	2	2	0	0	2	1	0	0	5	0	2	0	2	1	0	4	0	0	1	0	0	2	0	2
sp|Q00587|BORG5_HUMAN Cdc42 effector protein 1 OS=Homo sapiens OX=9606 GN=CDC42EP1 PE=1 SV=1	6	1	10	11	9	1	4	3	5	4	2	7	1	0	2	0	3	2	3	0	1	4	3	1	1	1	8	0	2	6	2	2	0	1	6	10	4	5	2	0	4	0	1	0	0	0	3	0	2
sp|Q6ZSU1|C2G1P_HUMAN Putative inactive cytochrome P450 2G1 OS=Homo sapiens OX=9606 GN=CYP2G1P PE=5 SV=1	0	1	2	0	0	1	2	0	0	0	1	0	3	1	0	1	2	0	1	0	0	0	2	2	0	0	1	0	0	0	1	0	0	0	0	0	0	2	0	0	2	0	0	0	0	0	1	0	1
sp|P54132|BLM_HUMAN Bloom syndrome protein OS=Homo sapiens OX=9606 GN=BLM PE=1 SV=1	4	5	5	3	2	3	3	6	5	1	1	4	1	7	5	7	6	1	1	2	7	3	4	9	0	2	1	0	1	4	6	0	0	4	4	4	3	12	0	0	3	1	1	1	0	0	8	1	4
sp|P78396|CCNA1_HUMAN Cyclin-A1 OS=Homo sapiens OX=9606 GN=CCNA1 PE=1 SV=1	1	1	1	3	1	2	3	3	1	1	2	2	1	1	5	3	0	1	1	1	0	0	1	1	0	0	0	0	3	1	3	0	0	2	1	2	1	2	0	0	5	0	0	3	0	0	2	0	2
sp|Q14032|BAAT_HUMAN Bile acid-CoA:amino acid N-acyltransferase OS=Homo sapiens OX=9606 GN=BAAT PE=1 SV=1	1	1	0	1	2	3	2	1	1	3	1	0	1	0	7	4	6	1	1	0	2	2	2	5	0	0	2	0	2	0	1	0	0	2	0	2	0	2	1	0	0	0	0	2	0	1	3	0	0
sp|Q8IVL8|CBPO_HUMAN Carboxypeptidase O OS=Homo sapiens OX=9606 GN=CPO PE=1 SV=1	1	1	0	0	1	0	2	4	2	1	2	1	2	0	1	0	2	0	1	0	1	1	2	1	0	0	2	0	2	3	0	0	0	2	3	0	0	0	0	0	2	0	1	0	0	0	3	0	1
sp|O60359|CCG3_HUMAN Voltage-dependent calcium channel gamma-3 subunit OS=Homo sapiens OX=9606 GN=CACNG3 PE=2 SV=1	1	1	2	0	0	2	0	1	1	0	1	0	0	0	2	0	2	0	0	0	1	1	1	0	0	0	0	0	0	1	1	0	0	0	0	0	4	1	0	0	1	0	0	1	0	0	2	0	1
sp|Q96S94|CCNL2_HUMAN Cyclin-L2 OS=Homo sapiens OX=9606 GN=CCNL2 PE=1 SV=1	1	0	3	2	7	0	1	6	4	4	3	0	0	3	3	2	2	0	0	1	0	1	1	5	1	0	1	0	2	0	0	0	0	2	1	2	2	5	0	0	2	0	1	1	0	0	4	0	0
sp|Q6UXH8|CCBE1_HUMAN Collagen and calcium-binding EGF domain-containing protein 1 OS=Homo sapiens OX=9606 GN=CCBE1 PE=1 SV=1	1	2	3	0	4	3	10	7	13	2	14	12	0	1	1	2	2	3	2	0	1	0	11	2	1	0	7	1	1	0	0	0	0	3	0	10	4	7	3	0	4	0	1	1	0	0	3	0	0
sp|P00915|CAH1_HUMAN Carbonic anhydrase 1 OS=Homo sapiens OX=9606 GN=CA1 PE=1 SV=2	0	0	0	2	1	0	2	3	0	0	1	2	0	0	2	1	3	0	1	0	3	2	1	2	0	1	0	0	0	1	0	0	0	3	2	1	0	0	0	0	2	0	0	3	0	0	4	0	3
sp|P25067|CO8A2_HUMAN Collagen alpha-2(VIII) chain OS=Homo sapiens OX=9606 GN=COL8A2 PE=1 SV=2	6	0	10	6	5	2	43	3	79	7	76	51	3	2	14	16	4	2	2	0	1	1	52	3	2	0	21	1	2	2	3	0	1	11	0	35	11	4	0	0	13	0	1	4	0	0	4	0	4
sp|Q8TAZ6|CKLF2_HUMAN CKLF-like MARVEL transmembrane domain-containing protein 2 OS=Homo sapiens OX=9606 GN=CMTM2 PE=1 SV=1	2	0	3	4	3	0	0	1	1	4	1	3	0	5	2	1	2	1	1	0	0	0	2	2	0	0	5	0	0	0	2	0	0	1	0	3	1	0	0	0	1	0	0	1	0	0	1	0	0
sp|O75508|CLD11_HUMAN Claudin-11 OS=Homo sapiens OX=9606 GN=CLDN11 PE=1 SV=2	0	1	0	0	0	1	2	1	3	1	1	0	1	0	1	2	0	1	0	0	0	0	0	1	1	0	0	0	1	0	0	0	0	1	0	0	2	0	0	0	0	0	0	0	0	0	0	0	0
sp|A8MTZ7|CL071_HUMAN Uncharacterized protein C12orf71 OS=Homo sapiens OX=9606 GN=C12orf71 PE=4 SV=3	0	0	1	0	3	2	0	1	0	2	2	1	2	2	1	1	1	0	0	2	2	0	1	2	0	0	1	0	3	3	1	0	0	1	0	0	1	2	0	0	1	0	1	2	0	0	0	0	1
sp|Q8TEF2|CJ105_HUMAN Uncharacterized protein C10orf105 OS=Homo sapiens OX=9606 GN=C10orf105 PE=2 SV=3	2	0	4	0	1	0	0	0	0	0	2	2	1	0	1	2	1	1	0	0	0	0	2	4	0	0	2	0	1	0	0	0	0	2	0	4	2	1	1	0	3	0	0	1	0	0	1	0	2
sp|Q8IUH2|CREG2_HUMAN Protein CREG2 OS=Homo sapiens OX=9606 GN=CREG2 PE=1 SV=1	4	0	4	6	2	1	1	3	0	1	2	2	0	3	1	2	2	1	1	0	1	0	4	2	1	0	1	0	1	0	0	0	0	0	2	4	2	1	0	0	0	0	2	1	0	0	3	0	1
sp|Q96S95|CK2N2_HUMAN Calcium/calmodulin-dependent protein kinase II inhibitor 2 OS=Homo sapiens OX=9606 GN=CAMK2N2 PE=2 SV=1	1	0	1	1	0	0	1	1	2	2	0	0	1	2	0	0	0	1	0	0	0	0	1	0	0	0	0	0	1	0	1	0	0	1	0	0	0	1	0	0	1	0	0	0	0	0	2	0	0
sp|Q96A83|COQA1_HUMAN Collagen alpha-1(XXVI) chain OS=Homo sapiens OX=9606 GN=COL26A1 PE=1 SV=1	4	1	7	7	1	0	18	4	22	3	20	23	1	1	2	8	5	0	1	0	1	1	13	4	0	1	14	1	3	1	1	0	0	2	4	12	4	3	2	0	1	0	0	3	0	0	7	1	3
sp|Q8WYN3|CSRN3_HUMAN Cysteine/serine-rich nuclear protein 3 OS=Homo sapiens OX=9606 GN=CSRNP3 PE=2 SV=1	2	0	1	1	1	1	0	2	0	1	2	2	0	2	2	1	4	0	0	0	4	1	2	2	0	1	1	0	0	4	5	0	0	1	3	1	1	5	0	0	1	0	0	4	0	0	2	0	4
sp|Q9Y442|CV024_HUMAN Uncharacterized protein C22orf24 OS=Homo sapiens OX=9606 GN=C22orf24 PE=2 SV=1	2	0	0	1	0	0	0	1	0	2	0	1	1	0	0	1	0	0	1	1	0	0	0	0	0	1	0	0	0	0	1	0	0	1	0	1	0	2	0	0	1	0	0	0	0	0	2	0	1
sp|Q96M42|CU129_HUMAN Putative uncharacterized protein encoded by LINC00479 OS=Homo sapiens OX=9606 GN=LINC00479 PE=5 SV=2	0	1	1	1	0	1	2	1	2	1	0	1	0	0	2	1	3	0	1	0	0	0	1	2	0	0	0	0	0	0	0	0	0	0	0	0	2	0	0	0	1	0	0	1	0	0	0	0	1
sp|Q6UX04|CWC27_HUMAN Spliceosome-associated protein CWC27 homolog OS=Homo sapiens OX=9606 GN=CWC27 PE=1 SV=1	0	2	1	1	4	0	0	2	1	2	2	0	1	0	2	1	1	0	0	0	1	0	2	0	0	0	0	0	0	0	4	0	0	0	1	2	0	0	0	0	1	0	0	0	0	0	0	0	2
sp|P16410|CTLA4_HUMAN Cytotoxic T-lymphocyte protein 4 OS=Homo sapiens OX=9606 GN=CTLA4 PE=1 SV=3	0	0	0	2	0	0	0	0	0	0	0	0	1	1	2	2	0	1	1	0	0	0	2	3	0	0	3	0	0	1	0	0	0	2	0	1	0	0	0	0	0	0	0	0	0	0	1	0	3
sp|Q14118|DAG1_HUMAN Dystroglycan OS=Homo sapiens OX=9606 GN=DAG1 PE=1 SV=2	8	2	7	11	8	0	9	4	1	2	10	3	5	6	2	3	6	2	3	1	0	1	3	2	2	4	12	0	1	9	9	2	0	3	1	13	7	8	1	0	4	1	1	6	0	0	5	0	12
sp|P35659|DEK_HUMAN Protein DEK OS=Homo sapiens OX=9606 GN=DEK PE=1 SV=1	0	0	1	0	1	1	2	0	0	0	3	1	0	3	3	2	0	1	1	0	1	2	4	1	0	0	1	0	0	1	0	0	0	1	0	2	1	1	0	0	0	0	1	2	0	0	2	0	3
sp|Q8IV53|DEN1C_HUMAN DENN domain-containing protein 1C OS=Homo sapiens OX=9606 GN=DENND1C PE=1 SV=1	8	2	7	6	6	2	7	9	1	4	7	1	1	1	8	8	12	1	0	0	1	2	5	6	0	6	11	1	3	4	6	0	0	10	1	13	7	9	3	0	8	2	0	4	0	0	11	0	5
sp|P59666|DEF3_HUMAN Neutrophil defensin 3 OS=Homo sapiens OX=9606 GN=DEFA3 PE=1 SV=1	3	3	2	2	2	0	0	0	0	0	0	0	0	1	0	0	1	0	0	0	0	0	1	0	0	0	0	0	0	0	1	0	0	0	0	1	0	0	0	0	0	0	0	2	0	0	1	0	0
sp|Q6RW13|ATRAP_HUMAN Type-1 angiotensin II receptor-associated protein OS=Homo sapiens OX=9606 GN=AGTRAP PE=1 SV=1	1	0	1	2	1	0	0	1	2	0	0	0	0	0	1	1	1	0	1	0	0	0	0	2	0	0	1	0	0	0	0	0	0	0	1	1	1	1	0	0	0	0	0	0	0	0	1	0	0
sp|Q8NBF6|AVL9_HUMAN Late secretory pathway protein AVL9 homolog OS=Homo sapiens OX=9606 GN=AVL9 PE=1 SV=1	1	3	0	1	0	2	1	2	3	2	2	1	2	3	4	5	9	0	0	1	0	1	2	4	1	2	3	0	2	1	2	1	0	1	2	4	2	3	0	0	7	1	2	1	0	0	2	0	2
sp|Q9UKP5|ATS6_HUMAN A disintegrin and metalloproteinase with thrombospondin motifs 6 OS=Homo sapiens OX=9606 GN=ADAMTS6 PE=2 SV=2	2	3	4	0	3	1	6	5	8	4	2	4	3	4	3	1	2	0	1	0	2	4	4	1	0	3	4	0	4	4	2	0	0	6	5	1	3	5	0	0	1	0	1	1	0	0	9	0	2
sp|P16278|BGAL_HUMAN Beta-galactosidase OS=Homo sapiens OX=9606 GN=GLB1 PE=1 SV=2	0	2	3	1	4	2	4	3	2	2	6	7	3	1	3	4	5	3	1	0	3	1	0	6	1	1	5	0	5	1	4	0	0	5	2	7	0	3	1	0	5	0	1	2	0	0	6	0	3
sp|Q8NFJ9|BBS1_HUMAN Bardet-Biedl syndrome 1 protein OS=Homo sapiens OX=9606 GN=BBS1 PE=1 SV=1	1	1	3	2	1	0	3	0	3	3	1	4	1	3	7	3	5	1	1	0	4	3	1	6	0	0	1	0	2	3	3	0	0	5	2	4	0	1	0	0	8	1	0	0	0	0	3	0	2
sp|A6NLJ0|C2C4B_HUMAN C2 calcium-dependent domain-containing protein 4B OS=Homo sapiens OX=9606 GN=C2CD4B PE=2 SV=1	4	1	7	4	8	0	7	0	4	3	4	8	1	0	6	8	3	0	0	0	0	0	2	2	0	0	4	0	1	3	0	0	0	3	0	6	5	2	1	0	3	0	0	0	0	0	3	1	5
sp|P55957|BID_HUMAN BH3-interacting domain death agonist OS=Homo sapiens OX=9606 GN=BID PE=1 SV=1	1	0	0	1	1	0	1	2	0	0	0	0	1	0	1	0	1	0	0	0	2	0	1	0	0	1	1	0	0	0	1	0	0	2	0	0	0	0	0	0	3	1	0	0	0	0	0	0	0
sp|P46379|BAG6_HUMAN Large proline-rich protein BAG6 OS=Homo sapiens OX=9606 GN=BAG6 PE=1 SV=2	18	6	13	20	21	2	14	10	11	18	14	15	0	0	7	3	5	6	2	3	2	3	11	8	3	5	22	2	10	12	4	2	0	9	3	25	6	10	2	0	8	1	1	11	0	0	6	0	9
sp|Q7Z5L3|C1QL2_HUMAN Complement C1q-like protein 2 OS=Homo sapiens OX=9606 GN=C1QL2 PE=2 SV=2	2	0	2	5	2	0	5	2	10	1	10	8	0	1	3	2	1	1	0	0	1	1	7	0	0	0	4	0	2	1	0	1	0	1	0	7	2	1	0	0	3	0	0	0	0	0	0	0	3
sp|Q9BUH8|BEGIN_HUMAN Brain-enriched guanylate kinase-associated protein OS=Homo sapiens OX=9606 GN=BEGAIN PE=1 SV=1	12	2	4	11	4	4	6	6	4	4	2	2	0	1	2	6	4	2	0	2	1	0	5	2	1	0	4	0	4	1	1	0	0	4	0	2	3	2	0	0	1	0	1	3	0	0	6	0	4
sp|Q16581|C3AR_HUMAN C3a anaphylatoxin chemotactic receptor OS=Homo sapiens OX=9606 GN=C3AR1 PE=1 SV=2	0	1	0	0	0	2	1	1	1	1	3	0	0	1	4	5	4	0	1	0	2	1	1	3	2	1	3	0	5	1	4	1	0	3	3	2	1	1	0	0	1	0	0	0	0	0	2	0	3
sp|Q13166|CATR1_HUMAN CATR tumorigenic conversion 1 protein OS=Homo sapiens OX=9606 GN=CATR1 PE=2 SV=1	0	0	0	0	0	0	0	0	0	0	0	0	2	0	0	1	0	0	0	0	0	0	0	1	0	0	0	0	0	0	0	0	0	1	0	0	0	0	0	0	0	0	0	0	0	0	0	0	0
sp|O75909|CCNK_HUMAN Cyclin-K OS=Homo sapiens OX=9606 GN=CCNK PE=1 SV=2	8	2	13	8	1	3	4	0	2	6	4	3	3	4	6	1	5	0	0	0	1	2	4	6	2	2	25	2	5	4	6	0	1	7	1	24	3	5	0	0	6	3	1	9	0	1	5	0	4
sp|O95067|CCNB2_HUMAN G2/mitotic-specific cyclin-B2 OS=Homo sapiens OX=9606 GN=CCNB2 PE=1 SV=1	2	1	0	1	1	0	1	0	0	1	1	1	1	2	2	3	2	0	1	1	1	0	0	1	0	0	1	0	0	1	1	0	0	2	1	1	1	2	0	0	2	0	0	1	0	0	1	0	0
sp|Q13112|CAF1B_HUMAN Chromatin assembly factor 1 subunit B OS=Homo sapiens OX=9606 GN=CHAF1B PE=1 SV=1	3	1	2	1	2	1	1	4	3	4	3	3	1	6	3	6	4	0	2	0	2	0	1	3	1	2	5	0	2	4	5	1	0	1	1	1	2	4	0	0	2	0	0	2	0	0	5	1	3
sp|Q86UP0|CAD24_HUMAN Cadherin-24 OS=Homo sapiens OX=9606 GN=CDH24 PE=1 SV=1	10	5	9	12	14	2	4	4	6	4	5	12	4	3	3	8	5	0	0	0	2	4	3	4	0	1	8	0	2	4	8	0	0	7	1	13	4	7	0	0	7	1	2	2	0	0	4	0	3
sp|Q5JPI3|CC038_HUMAN Uncharacterized protein C3orf38 OS=Homo sapiens OX=9606 GN=C3orf38 PE=1 SV=1	0	0	1	0	1	0	1	2	1	1	1	2	1	1	3	3	3	0	0	0	0	0	0	1	0	1	2	0	1	1	2	0	0	2	0	0	1	1	0	0	3	1	0	1	0	0	0	0	3
sp|Q86Z20|CC125_HUMAN Coiled-coil domain-containing protein 125 OS=Homo sapiens OX=9606 GN=CCDC125 PE=1 SV=2	0	3	0	0	0	4	1	5	2	3	3	1	1	1	3	1	0	0	0	1	2	2	0	1	0	1	2	0	0	2	0	0	0	0	3	0	3	2	0	0	0	0	0	0	0	0	3	0	0
sp|P06881|CALCA_HUMAN Calcitonin gene-related peptide 1 OS=Homo sapiens OX=9606 GN=CALCA PE=1 SV=4	0	1	0	2	1	0	0	0	0	0	0	0	0	0	2	0	0	0	0	1	0	0	1	1	0	0	0	0	0	0	0	0	0	1	0	1	0	1	0	0	1	0	0	0	0	0	0	0	1
sp|Q9HD42|CHM1A_HUMAN Charged multivesicular body protein 1a OS=Homo sapiens OX=9606 GN=CHMP1A PE=1 SV=1	0	1	0	0	0	0	0	0	0	0	0	0	0	0	1	1	0	0	0	1	0	0	0	0	0	0	0	0	0	0	1	0	0	0	0	0	0	0	0	0	0	0	0	0	0	0	0	0	0
sp|Q99643|C560_HUMAN Succinate dehydrogenase cytochrome b560 subunit, mitochondrial OS=Homo sapiens OX=9606 GN=SDHC PE=1 SV=1	2	0	0	1	0	1	2	2	0	0	0	1	0	1	1	2	3	0	0	0	1	1	0	0	0	0	0	0	1	1	0	0	0	0	0	1	0	0	0	0	3	0	1	0	0	0	1	0	0
sp|Q5VTT2|CI135_HUMAN Protein C9orf135 OS=Homo sapiens OX=9606 GN=C9orf135 PE=1 SV=1	0	1	1	2	0	2	2	1	0	0	2	3	2	0	2	0	1	0	0	0	0	0	1	0	0	0	2	0	1	0	1	0	0	1	0	2	0	2	0	0	2	0	0	1	0	0	0	0	2
sp|A6H8M9|CDHR4_HUMAN Cadherin-related family member 4 OS=Homo sapiens OX=9606 GN=CDHR4 PE=2 SV=1	3	1	1	3	10	1	2	4	2	0	2	6	0	0	5	7	7	2	2	2	2	1	2	10	4	1	5	1	1	5	5	1	0	9	1	5	2	5	1	0	7	0	2	4	0	0	6	1	10
sp|Q6UY09|CEA20_HUMAN Carcinoembryonic antigen-related cell adhesion molecule 20 OS=Homo sapiens OX=9606 GN=CEACAM20 PE=2 SV=2	2	1	2	2	0	0	0	5	0	1	2	5	1	1	3	5	3	0	1	0	1	0	0	3	1	2	4	0	2	6	2	1	0	6	1	6	2	3	0	0	3	0	1	1	0	1	3	0	3
sp|O60563|CCNT1_HUMAN Cyclin-T1 OS=Homo sapiens OX=9606 GN=CCNT1 PE=1 SV=1	1	5	0	1	1	2	1	3	1	3	1	2	0	3	7	1	4	1	1	1	2	1	3	4	0	1	2	0	1	4	4	0	0	4	0	8	2	5	0	0	5	0	1	2	0	0	5	0	1
sp|O95170|CDRT1_HUMAN CMT1A duplicated region transcript 1 protein OS=Homo sapiens OX=9606 GN=CDRT1 PE=2 SV=3	4	3	2	1	4	0	2	4	4	5	1	0	2	4	2	0	0	0	1	1	2	1	1	5	1	1	2	0	0	1	1	0	0	3	1	1	3	0	0	0	2	0	1	0	0	0	2	0	2
sp|P21854|CD72_HUMAN B-cell differentiation antigen CD72 OS=Homo sapiens OX=9606 GN=CD72 PE=1 SV=1	2	1	0	0	1	1	1	2	1	1	1	0	2	1	1	1	2	0	0	0	1	0	1	0	0	0	0	0	0	1	0	0	0	2	0	0	0	1	0	0	0	0	0	0	0	0	2	0	0
sp|Q96N23|CFA54_HUMAN Cilia- and flagella-associated protein 54 OS=Homo sapiens OX=9606 GN=CFAP54 PE=2 SV=3	3	8	2	7	6	7	7	5	6	2	7	5	9	11	15	14	13	1	1	4	9	3	5	18	0	8	3	0	3	8	7	1	0	14	3	8	5	13	1	0	16	1	1	4	0	0	15	1	6
sp|Q9UL16|CFA45_HUMAN Cilia- and flagella-associated protein 45 OS=Homo sapiens OX=9606 GN=CFAP45 PE=1 SV=2	2	4	0	0	0	0	0	3	0	0	1	0	3	1	2	1	0	0	0	0	1	0	0	1	0	0	1	0	2	0	1	0	0	1	0	0	0	1	0	0	0	0	0	1	0	0	1	0	2
sp|Q9NYJ1|COA4_HUMAN Cytochrome c oxidase assembly factor 4 homolog, mitochondrial OS=Homo sapiens OX=9606 GN=COA4 PE=1 SV=2	0	0	0	0	0	0	0	1	0	0	0	0	0	0	0	0	0	0	0	1	0	0	0	1	0	0	0	0	0	1	0	0	0	0	0	0	0	0	0	0	0	0	0	0	0	0	0	0	0
sp|Q49AH0|CDNF_HUMAN Cerebral dopamine neurotrophic factor OS=Homo sapiens OX=9606 GN=CDNF PE=1 SV=2	1	1	0	1	1	0	0	2	1	1	1	0	0	0	1	0	1	0	0	0	0	0	0	1	0	0	0	0	1	0	1	0	0	0	0	0	0	0	0	0	1	0	1	0	0	0	1	0	1
sp|O14519|CDKA1_HUMAN Cyclin-dependent kinase 2-associated protein 1 OS=Homo sapiens OX=9606 GN=CDK2AP1 PE=1 SV=1	1	1	1	0	0	0	0	2	0	0	1	1	1	0	0	0	0	1	0	0	1	0	2	1	1	0	0	0	0	0	0	0	0	1	0	0	0	1	0	0	2	0	0	0	0	0	1	0	1
sp|O76039|CDKL5_HUMAN Cyclin-dependent kinase-like 5 OS=Homo sapiens OX=9606 GN=CDKL5 PE=1 SV=1	8	3	3	1	5	3	3	6	4	3	6	3	3	4	7	11	9	0	1	0	6	6	4	6	1	4	7	1	3	4	4	0	0	4	2	4	6	14	1	0	4	0	1	1	0	0	12	1	4
sp|O14967|CLGN_HUMAN Calmegin OS=Homo sapiens OX=9606 GN=CLGN PE=1 SV=1	2	0	6	2	1	0	3	2	1	1	2	2	1	7	3	2	1	1	0	1	1	1	6	3	0	4	3	0	1	1	2	1	0	5	1	1	2	1	0	0	3	0	0	0	0	0	0	0	2
sp|Q9NXG0|CNTLN_HUMAN Centlein OS=Homo sapiens OX=9606 GN=CNTLN PE=1 SV=6	1	7	5	2	4	1	4	0	3	2	1	2	2	3	2	4	4	0	0	3	6	0	2	1	1	1	3	0	2	0	0	0	0	1	1	4	2	9	1	0	3	0	0	0	0	0	4	0	0
sp|P51788|CLCN2_HUMAN Chloride channel protein 2 OS=Homo sapiens OX=9606 GN=CLCN2 PE=1 SV=2	5	4	2	3	4	5	8	5	2	4	8	6	3	2	6	6	6	0	0	2	2	1	4	2	0	1	1	0	4	2	5	0	0	4	1	3	4	5	0	0	6	0	2	1	0	0	4	0	2
sp|P13671|CO6_HUMAN Complement component C6 OS=Homo sapiens OX=9606 GN=C6 PE=1 SV=3	1	1	3	1	4	0	2	6	5	1	5	2	2	0	3	2	4	0	0	0	2	2	4	4	0	3	3	0	0	2	3	0	0	2	4	2	1	3	0	0	1	0	0	4	0	0	2	0	1
sp|Q96A22|CK052_HUMAN Uncharacterized protein C11orf52 OS=Homo sapiens OX=9606 GN=C11orf52 PE=1 SV=2	0	0	0	1	0	1	0	1	0	0	0	0	0	0	1	1	1	0	0	0	0	1	0	0	0	0	1	0	2	0	0	0	0	1	0	0	1	0	0	0	1	0	0	1	0	0	0	0	1
sp|Q86T13|CLC14_HUMAN C-type lectin domain family 14 member A OS=Homo sapiens OX=9606 GN=CLEC14A PE=1 SV=1	2	0	5	2	2	0	3	5	5	5	2	4	1	0	8	0	4	0	1	1	2	1	4	2	0	1	2	0	0	2	2	0	0	4	0	2	1	3	0	0	2	0	0	2	0	0	2	1	2
sp|Q9Y271|CLTR1_HUMAN Cysteinyl leukotriene receptor 1 OS=Homo sapiens OX=9606 GN=CYSLTR1 PE=1 SV=1	1	0	1	1	0	1	1	0	1	0	0	0	1	0	2	0	0	0	1	0	3	0	0	0	0	1	0	0	1	0	2	0	0	0	2	0	0	1	0	0	2	0	0	2	0	0	0	0	0
sp|Q8N6V4|CJ053_HUMAN UPF0728 protein C10orf53 OS=Homo sapiens OX=9606 GN=C10orf53 PE=3 SV=3	1	0	1	0	0	0	1	0	1	0	1	1	0	0	1	0	1	0	0	0	0	0	0	0	0	0	0	0	0	0	1	0	0	0	0	0	0	0	0	0	0	0	0	0	0	0	1	0	0
sp|Q6PI97|CK088_HUMAN UPF0722 protein C11orf88 OS=Homo sapiens OX=9606 GN=C11orf88 PE=2 SV=2	1	1	0	1	0	0	0	2	0	0	0	1	0	0	1	0	0	1	2	0	1	0	0	1	0	0	2	0	1	0	1	0	0	1	0	1	2	2	0	0	1	0	0	0	0	0	1	0	0
sp|Q05048|CSTF1_HUMAN Cleavage stimulation factor subunit 1 OS=Homo sapiens OX=9606 GN=CSTF1 PE=1 SV=1	0	1	0	1	2	0	1	1	1	0	0	1	1	1	0	0	1	1	0	0	1	1	1	1	1	0	0	0	0	3	0	0	0	0	0	1	2	1	0	0	0	0	0	0	0	0	1	0	1
sp|Q96S65|CSRN1_HUMAN Cysteine/serine-rich nuclear protein 1 OS=Homo sapiens OX=9606 GN=CSRNP1 PE=1 SV=2	5	2	5	3	3	4	5	5	3	5	4	4	0	1	3	5	6	1	1	0	3	0	4	4	2	1	2	0	0	2	2	0	0	2	1	5	2	2	0	0	1	0	2	1	0	0	6	0	1
sp|Q8WW18|CQ050_HUMAN Uncharacterized protein C17orf50 OS=Homo sapiens OX=9606 GN=C17orf50 PE=1 SV=2	0	0	0	0	1	0	4	1	3	1	0	1	0	1	2	2	1	0	0	0	0	0	1	1	0	0	0	0	0	0	0	0	0	1	0	1	2	0	0	0	1	0	0	0	0	0	0	0	0
sp|Q9UBW8|CSN7A_HUMAN COP9 signalosome complex subunit 7a OS=Homo sapiens OX=9606 GN=COPS7A PE=1 SV=1	1	2	0	0	2	0	0	1	1	0	0	0	0	0	1	3	1	0	0	0	0	1	0	2	0	0	0	0	1	1	1	0	0	0	1	0	1	0	0	0	1	0	0	1	0	0	0	0	2
sp|Q6JBY9|CPZIP_HUMAN CapZ-interacting protein OS=Homo sapiens OX=9606 GN=RCSD1 PE=1 SV=1	9	0	4	3	1	1	1	2	4	3	2	4	0	5	2	1	4	1	1	0	2	0	3	4	0	2	7	0	2	2	2	0	0	3	1	7	4	9	2	0	2	0	0	4	0	0	11	0	3
sp|P43320|CRBB2_HUMAN Beta-crystallin B2 OS=Homo sapiens OX=9606 GN=CRYBB2 PE=1 SV=2	0	3	2	1	1	0	2	1	1	2	2	2	0	0	1	1	2	0	0	0	0	1	2	1	0	1	0	0	0	0	0	0	0	1	1	0	1	0	0	0	1	0	0	0	0	0	1	0	0
sp|Q32NC0|CR021_HUMAN UPF0711 protein C18orf21 OS=Homo sapiens OX=9606 GN=C18orf21 PE=1 SV=1	1	0	0	2	0	0	0	3	1	1	0	0	0	3	1	1	1	0	0	0	3	0	0	2	1	0	0	0	2	2	0	0	0	0	0	1	2	0	0	0	0	0	0	1	0	0	3	0	1
sp|Q17RW2|COOA1_HUMAN Collagen alpha-1(XXIV) chain OS=Homo sapiens OX=9606 GN=COL24A1 PE=1 SV=2	4	3	9	2	4	4	62	13	165	2	96	73	9	8	16	16	8	2	4	1	3	3	71	6	2	2	25	1	9	9	6	0	0	17	4	31	16	8	1	0	19	0	2	5	0	0	4	1	4
sp|K7EIQ3|CS082_HUMAN Uncharacterized protein ZNF561-AS1 OS=Homo sapiens OX=9606 GN=ZNF561-AS1 PE=4 SV=1	1	0	1	0	0	1	0	1	0	1	0	0	0	0	1	1	1	1	0	0	0	0	1	0	0	0	1	1	0	0	1	1	0	0	0	1	0	0	0	0	3	0	0	0	0	0	0	0	0
sp|P0DML2|CSH1_HUMAN Chorionic somatomammotropin hormone 1 OS=Homo sapiens OX=9606 GN=CSH1 PE=1 SV=1	0	1	0	0	1	0	0	1	1	0	0	0	0	0	1	1	1	0	0	0	0	0	0	2	0	1	0	0	0	1	0	0	0	0	0	0	2	1	0	0	1	0	0	0	0	0	2	0	0
sp|Q6PUV4|CPLX2_HUMAN Complexin-2 OS=Homo sapiens OX=9606 GN=CPLX2 PE=1 SV=2	1	2	0	1	0	0	0	0	0	0	0	1	0	1	1	3	0	0	0	0	0	0	1	0	1	0	0	0	1	0	0	0	0	1	0	0	0	0	0	0	0	0	0	1	1	0	0	0	0
sp|Q6UW02|CP20A_HUMAN Cytochrome P450 20A1 OS=Homo sapiens OX=9606 GN=CYP20A1 PE=1 SV=1	2	0	1	0	0	0	1	5	2	3	1	2	3	0	1	2	2	0	0	0	1	2	0	0	1	1	2	0	2	0	0	0	0	0	0	1	2	1	0	0	1	0	0	0	0	0	3	1	3
sp|Q5T3F8|CSCL2_HUMAN CSC1-like protein 2 OS=Homo sapiens OX=9606 GN=TMEM63B PE=1 SV=1	1	3	4	4	4	1	5	1	1	3	5	0	2	0	4	5	4	0	1	0	3	2	3	5	2	2	1	0	1	1	3	0	0	6	2	0	0	3	0	0	4	0	1	0	0	0	6	0	1
sp|P01036|CYTS_HUMAN Cystatin-S OS=Homo sapiens OX=9606 GN=CST4 PE=1 SV=3	0	1	0	1	0	0	0	1	0	0	0	0	1	0	0	0	0	0	1	0	0	0	0	2	0	0	0	0	0	1	0	0	0	0	0	0	0	0	0	0	2	0	0	1	0	1	0	0	0
sp|Q9NTM9|CUTC_HUMAN Copper homeostasis protein cutC homolog OS=Homo sapiens OX=9606 GN=CUTC PE=1 SV=1	1	0	1	0	0	0	0	2	2	0	1	0	1	0	0	0	0	1	1	1	0	0	0	1	1	0	0	0	0	1	1	0	0	0	0	0	0	0	0	0	0	0	1	0	0	0	0	0	1
sp|A6NKP2|D42E2_HUMAN Putative short-chain dehydrogenase/reductase family 42E member 2 OS=Homo sapiens OX=9606 GN=SDR42E2 PE=3 SV=3	2	2	1	1	2	1	2	2	3	3	2	1	0	0	2	1	5	1	1	0	2	1	4	4	0	0	0	0	0	4	2	0	0	1	0	1	0	3	0	0	2	0	0	1	0	0	2	0	1
sp|Q96LI9|CX058_HUMAN Putative uncharacterized protein CXorf58 OS=Homo sapiens OX=9606 GN=CXorf58 PE=2 SV=2	0	1	0	0	2	2	1	2	1	0	0	2	1	1	4	2	1	0	0	0	0	2	1	1	0	0	2	1	1	0	3	0	0	0	0	0	1	1	0	0	1	0	1	0	0	0	2	0	3
sp|Q9H5V9|CX056_HUMAN UPF0428 protein CXorf56 OS=Homo sapiens OX=9606 GN=CXorf56 PE=1 SV=1	0	0	0	0	1	0	0	1	0	1	1	0	0	1	1	1	0	0	0	0	0	1	0	0	1	0	1	0	1	0	1	0	0	0	0	1	1	0	0	0	0	0	0	0	0	0	0	0	1
sp|Q6YFQ2|CX6B2_HUMAN Cytochrome c oxidase subunit 6B2 OS=Homo sapiens OX=9606 GN=COX6B2 PE=1 SV=1	1	0	1	0	0	1	0	0	0	0	0	0	0	0	0	0	1	0	0	0	0	0	0	0	0	0	1	0	1	0	1	0	0	0	1	1	0	0	0	0	0	0	0	1	0	0	1	0	0
sp|P35212|CXA4_HUMAN Gap junction alpha-4 protein OS=Homo sapiens OX=9606 GN=GJA4 PE=1 SV=3	1	4	1	4	2	1	3	3	2	2	0	1	0	1	2	1	1	0	0	0	1	0	4	2	0	1	2	0	2	3	0	0	0	1	2	2	1	1	0	0	3	0	0	2	0	0	4	0	2
sp|Q9HCG8|CWC22_HUMAN Pre-mRNA-splicing factor CWC22 homolog OS=Homo sapiens OX=9606 GN=CWC22 PE=1 SV=3	3	0	2	1	0	2	2	2	1	1	2	0	2	3	2	1	3	0	1	1	4	1	1	3	0	3	1	0	0	1	2	0	0	2	2	0	4	2	0	0	2	0	0	0	0	0	4	1	2
sp|O94760|DDAH1_HUMAN N(G),N(G)-dimethylarginine dimethylaminohydrolase 1 OS=Homo sapiens OX=9606 GN=DDAH1 PE=1 SV=3	0	0	0	2	1	0	1	2	1	0	2	1	0	0	2	3	1	0	1	0	0	1	3	0	0	0	0	0	0	0	0	0	0	1	0	1	1	0	0	0	1	0	0	0	0	0	3	0	0
sp|Q9UJW0|DCTN4_HUMAN Dynactin subunit 4 OS=Homo sapiens OX=9606 GN=DCTN4 PE=1 SV=1	1	2	0	2	2	0	2	1	0	0	1	1	2	0	3	6	4	0	1	0	0	1	0	3	0	1	2	0	1	2	2	0	0	3	2	4	2	0	0	0	2	0	0	1	0	0	2	1	1
sp|Q99259|DCE1_HUMAN Glutamate decarboxylase 1 OS=Homo sapiens OX=9606 GN=GAD1 PE=1 SV=1	2	0	2	2	2	1	3	3	3	3	3	0	2	0	2	1	2	1	0	0	1	0	1	3	1	4	0	0	2	1	0	0	0	3	1	1	1	1	0	0	1	0	0	2	0	0	4	0	2
sp|Q30KQ4|DB116_HUMAN Beta-defensin 116 OS=Homo sapiens OX=9606 GN=DEFB116 PE=3 SV=1	1	0	0	0	0	0	0	1	0	0	0	0	0	1	0	0	0	0	0	0	1	0	0	0	0	0	0	0	0	1	0	0	0	2	0	1	0	0	0	0	1	0	0	0	0	0	0	0	0
sp|A8MXU0|DB108_HUMAN Putative beta-defensin 108A OS=Homo sapiens OX=9606 GN=DEFB108A PE=5 SV=2	0	0	0	0	0	0	0	0	0	0	0	0	0	0	1	0	0	0	0	0	0	0	0	0	0	0	1	0	0	0	0	0	0	1	0	0	0	1	0	0	0	0	0	0	0	0	0	0	0
sp|O95822|DCMC_HUMAN Malonyl-CoA decarboxylase, mitochondrial OS=Homo sapiens OX=9606 GN=MLYCD PE=1 SV=3	1	1	4	1	1	1	0	4	2	1	2	6	0	0	3	2	5	0	0	0	0	0	2	5	0	0	1	0	1	2	1	0	0	1	1	3	5	0	0	0	3	0	1	0	0	0	2	0	1
sp|Q8IZD4|DCP1B_HUMAN mRNA-decapping enzyme 1B OS=Homo sapiens OX=9606 GN=DCP1B PE=1 SV=2	5	2	2	4	4	1	6	5	2	4	2	1	4	3	4	5	6	0	0	0	2	2	6	7	1	2	4	0	5	4	3	1	0	6	4	4	1	4	1	0	5	0	0	7	0	0	6	0	7
sp|P59910|DJB13_HUMAN DnaJ homolog subfamily B member 13 OS=Homo sapiens OX=9606 GN=DNAJB13 PE=1 SV=1	0	1	0	0	0	1	4	0	3	2	3	1	2	1	3	2	2	0	1	1	2	3	4	0	1	1	1	0	2	1	0	1	1	1	0	1	2	1	0	0	0	0	0	0	0	0	2	0	1
sp|Q8IXB1|DJC10_HUMAN DnaJ homolog subfamily C member 10 OS=Homo sapiens OX=9606 GN=DNAJC10 PE=1 SV=2	1	1	2	2	6	3	0	1	1	2	0	2	0	2	1	1	7	0	0	0	2	4	1	5	0	3	4	0	0	3	1	0	0	0	3	1	4	3	0	0	5	0	0	2	0	1	1	0	3
sp|P37059|DHB2_HUMAN Estradiol 17-beta-dehydrogenase 2 OS=Homo sapiens OX=9606 GN=HSD17B2 PE=1 SV=1	4	1	1	1	1	1	2	1	2	1	2	1	1	1	3	3	2	0	0	0	1	1	0	3	0	0	0	0	1	0	1	0	0	2	0	0	4	1	0	0	3	0	0	1	0	0	0	0	0
sp|P18858|DNLI1_HUMAN DNA ligase 1 OS=Homo sapiens OX=9606 GN=LIG1 PE=1 SV=1	4	3	7	1	2	2	4	2	5	4	4	2	3	7	4	7	10	3	1	0	3	0	4	11	0	2	7	0	1	4	4	1	0	5	2	8	6	4	1	0	8	1	1	5	0	1	1	0	4
sp|Q13609|DNSL3_HUMAN Deoxyribonuclease gamma OS=Homo sapiens OX=9606 GN=DNASE1L3 PE=1 SV=1	0	0	0	0	1	1	0	0	0	0	0	0	2	0	2	0	1	0	0	0	3	0	0	1	0	0	0	0	0	1	2	0	0	1	1	0	0	1	0	0	2	0	0	0	0	0	1	0	2
sp|Q8WXX5|DNJC9_HUMAN DnaJ homolog subfamily C member 9 OS=Homo sapiens OX=9606 GN=DNAJC9 PE=1 SV=1	1	1	0	0	0	0	0	3	0	1	0	0	0	0	1	0	0	0	0	0	0	0	1	0	0	1	0	0	1	0	0	0	0	0	1	0	1	0	0	0	1	0	0	0	0	0	0	0	0
sp|Q9H7D0|DOCK5_HUMAN Dedicator of cytokinesis protein 5 OS=Homo sapiens OX=9606 GN=DOCK5 PE=1 SV=3	9	4	7	3	4	5	6	3	5	4	4	2	5	5	9	10	13	2	4	2	3	3	3	9	2	1	7	2	4	8	3	0	0	9	1	8	3	6	0	0	11	1	2	5	1	0	9	1	3
sp|Q7L591|DOK3_HUMAN Docking protein 3 OS=Homo sapiens OX=9606 GN=DOK3 PE=1 SV=2	4	5	3	4	2	3	5	4	5	6	4	11	0	2	4	7	2	1	0	0	2	0	4	3	0	3	5	0	2	2	1	1	0	7	2	2	4	2	1	0	7	0	0	0	0	0	4	0	2
sp|O75907|DGAT1_HUMAN Diacylglycerol O-acyltransferase 1 OS=Homo sapiens OX=9606 GN=DGAT1 PE=1 SV=2	2	2	4	3	7	2	1	3	5	3	2	2	1	1	0	6	0	1	0	1	1	2	2	3	1	1	2	0	0	1	0	0	0	2	1	1	2	1	0	0	3	0	0	1	0	1	3	0	1
sp|Q14562|DHX8_HUMAN ATP-dependent RNA helicase DHX8 OS=Homo sapiens OX=9606 GN=DHX8 PE=1 SV=1	1	5	2	4	5	3	4	4	3	3	0	3	5	4	4	3	6	4	3	0	4	1	4	6	1	1	4	0	3	4	3	1	0	5	0	7	5	4	0	0	4	0	1	0	0	0	3	1	4
sp|Q9P1J3|DHAS1_HUMAN Putative uncharacterized protein DHRS4-AS1 OS=Homo sapiens OX=9606 GN=DHRS4-AS1 PE=5 SV=1	0	0	0	0	0	0	0	0	1	0	0	0	0	0	0	0	0	0	0	1	0	0	0	0	0	0	0	0	0	0	0	0	0	0	0	0	0	0	0	0	0	0	0	0	0	0	0	0	0
sp|Q86TL0|ATG4D_HUMAN Cysteine protease ATG4D OS=Homo sapiens OX=9606 GN=ATG4D PE=1 SV=1	6	0	5	4	2	2	5	3	4	5	4	8	0	1	3	4	5	2	0	1	0	0	3	4	1	0	2	0	3	1	2	0	0	4	1	4	2	3	0	0	6	0	0	0	0	0	1	0	1
sp|P07307|ASGR2_HUMAN Asialoglycoprotein receptor 2 OS=Homo sapiens OX=9606 GN=ASGR2 PE=1 SV=2	1	1	0	1	0	1	0	1	1	2	2	2	0	1	2	1	1	0	0	0	1	0	2	1	0	1	1	1	1	0	0	0	0	1	0	1	2	0	0	0	1	0	0	1	0	0	0	0	1
sp|Q01814|AT2B2_HUMAN Plasma membrane calcium-transporting ATPase 2 OS=Homo sapiens OX=9606 GN=ATP2B2 PE=1 SV=2	2	3	3	3	2	1	8	4	6	3	5	1	5	4	3	4	2	0	1	1	4	2	4	10	0	5	5	0	2	4	2	0	0	4	0	6	6	8	1	0	5	0	0	2	0	1	8	0	3
sp|Q13510|ASAH1_HUMAN Acid ceramidase OS=Homo sapiens OX=9606 GN=ASAH1 PE=1 SV=5	1	0	0	2	3	1	0	2	3	3	0	2	0	3	4	1	3	0	0	0	1	1	2	0	0	1	1	0	0	1	1	0	0	2	1	1	1	1	0	0	4	0	0	0	0	0	1	0	2
sp|Q9NW68|BSDC1_HUMAN BSD domain-containing protein 1 OS=Homo sapiens OX=9606 GN=BSDC1 PE=1 SV=1	1	1	2	2	3	1	5	2	5	3	5	4	2	0	3	0	1	1	1	0	1	1	1	0	0	1	4	1	0	3	3	0	0	3	1	6	4	2	0	0	1	0	0	0	0	0	2	0	3
sp|P59051|BRAS2_HUMAN Putative uncharacterized protein encoded by BRWD1-AS2 OS=Homo sapiens OX=9606 GN=BRWD1-AS2 PE=5 SV=1	2	1	2	3	3	1	4	0	0	0	2	2	1	0	2	2	0	0	1	0	0	0	2	2	1	0	3	0	1	1	1	0	0	1	0	4	4	0	0	0	3	0	0	1	0	0	1	0	2
sp|Q12983|BNIP3_HUMAN BCL2/adenovirus E1B 19 kDa protein-interacting protein 3 OS=Homo sapiens OX=9606 GN=BNIP3 PE=1 SV=3	4	1	2	4	3	1	5	5	2	1	3	1	1	1	1	1	2	0	0	0	1	1	1	5	1	1	1	0	1	1	0	0	0	1	0	2	1	1	0	0	2	0	1	0	0	0	4	1	0
sp|Q14692|BMS1_HUMAN Ribosome biogenesis protein BMS1 homolog OS=Homo sapiens OX=9606 GN=BMS1 PE=1 SV=1	5	3	1	4	4	2	3	3	7	4	3	7	3	1	5	9	4	1	2	2	3	2	3	3	0	2	3	1	5	0	4	0	0	4	1	3	5	2	0	0	2	0	1	2	0	1	2	0	6
sp|Q6P047|CH074_HUMAN Uncharacterized protein C8orf74 OS=Homo sapiens OX=9606 GN=C8orf74 PE=1 SV=3	2	3	3	2	2	0	0	0	0	0	0	0	1	0	0	3	2	1	0	0	0	1	2	2	0	0	2	0	0	1	1	0	0	1	0	3	1	1	0	0	0	0	0	2	0	1	0	0	1
sp|Q9UMQ6|CAN11_HUMAN Calpain-11 OS=Homo sapiens OX=9606 GN=CAPN11 PE=2 SV=2	0	3	0	3	0	1	1	3	2	2	0	2	2	0	6	3	4	1	0	0	1	2	1	2	0	1	0	0	1	0	0	0	0	4	2	2	1	2	0	0	2	0	0	1	0	0	3	0	3
sp|Q9Y232|CDYL_HUMAN Chromodomain Y-like protein OS=Homo sapiens OX=9606 GN=CDYL PE=1 SV=2	7	0	2	0	3	1	2	3	0	2	0	5	2	2	0	1	5	1	0	1	2	1	3	3	0	0	1	0	1	2	4	0	0	3	0	3	0	2	0	0	0	0	1	2	0	0	1	0	3
sp|Q9H5F2|CK001_HUMAN UPF0686 protein C11orf1 OS=Homo sapiens OX=9606 GN=C11orf1 PE=1 SV=1	0	0	0	0	0	1	0	0	0	1	0	0	0	1	0	2	1	0	0	0	0	0	1	0	0	0	2	0	1	0	0	0	0	1	0	0	0	1	0	0	1	1	0	1	0	0	1	0	0
sp|Q9BQM9|CT144_HUMAN Uncharacterized protein C20orf144 OS=Homo sapiens OX=9606 GN=C20orf144 PE=2 SV=1	2	0	1	2	3	0	1	1	0	1	1	1	1	3	0	3	0	0	0	0	0	0	3	2	0	0	1	0	1	0	1	1	0	1	1	2	3	0	0	0	3	0	1	1	0	0	0	0	1
sp|B7Z368|CJ142_HUMAN Uncharacterized protein C10orf142 OS=Homo sapiens OX=9606 GN=C10orf142 PE=2 SV=1	1	0	0	0	1	0	3	2	2	2	3	0	0	1	1	0	1	0	0	1	0	0	0	2	1	0	2	0	1	2	1	0	0	2	0	2	1	2	1	0	1	0	0	1	0	0	1	0	1
sp|Q9UQC9|CLCA2_HUMAN Calcium-activated chloride channel regulator 2 OS=Homo sapiens OX=9606 GN=CLCA2 PE=1 SV=2	5	4	4	5	5	3	3	2	4	4	3	5	2	1	2	5	2	0	2	1	7	2	1	4	1	4	4	0	1	5	3	0	0	4	3	3	1	6	0	0	4	0	1	1	0	0	2	0	7
sp|Q10570|CPSF1_HUMAN Cleavage and polyadenylation specificity factor subunit 1 OS=Homo sapiens OX=9606 GN=CPSF1 PE=1 SV=2	7	4	3	7	4	3	4	8	9	4	4	6	3	5	7	7	3	0	1	1	1	4	7	8	0	2	1	0	4	2	7	0	0	8	2	1	8	4	0	0	5	0	1	4	0	0	3	0	6
sp|Q92905|CSN5_HUMAN COP9 signalosome complex subunit 5 OS=Homo sapiens OX=9606 GN=COPS5 PE=1 SV=4	0	1	1	2	0	0	1	3	0	1	0	1	1	1	1	0	0	0	0	1	1	0	1	0	0	0	1	0	1	1	1	1	0	0	0	0	0	0	0	0	0	0	0	0	0	0	0	0	1
sp|A8MV24|CQ098_HUMAN Uncharacterized protein C17orf98 OS=Homo sapiens OX=9606 GN=C17orf98 PE=4 SV=1	0	0	1	1	0	1	1	2	2	0	0	0	1	0	0	0	0	0	0	0	0	1	0	0	0	0	0	0	2	0	0	0	0	1	1	0	2	0	0	0	3	0	0	0	0	0	0	0	0
sp|Q8N9M1|CS047_HUMAN Uncharacterized protein C19orf47 OS=Homo sapiens OX=9606 GN=C19orf47 PE=1 SV=1	2	1	2	5	2	0	0	1	1	4	1	2	1	0	3	2	1	0	0	0	1	1	1	1	0	0	1	0	0	2	2	0	0	2	1	4	4	3	0	0	2	0	0	0	0	0	4	0	4
sp|P61923|COPZ1_HUMAN Coatomer subunit zeta-1 OS=Homo sapiens OX=9606 GN=COPZ1 PE=1 SV=1	0	0	0	0	0	0	1	0	0	0	0	0	0	0	2	0	1	0	0	0	0	0	0	0	0	0	0	0	1	1	1	0	0	0	0	0	0	0	0	0	1	0	0	1	0	1	0	0	1
sp|P33260|CP2CI_HUMAN Cytochrome P450 2C18 OS=Homo sapiens OX=9606 GN=CYP2C18 PE=1 SV=3	0	0	0	1	1	3	0	4	0	6	0	2	1	1	4	2	3	0	1	0	1	2	1	5	1	2	2	0	0	4	2	0	0	2	1	2	0	0	0	0	1	0	2	0	0	0	2	0	1
sp|Q96JB2|COG3_HUMAN Conserved oligomeric Golgi complex subunit 3 OS=Homo sapiens OX=9606 GN=COG3 PE=1 SV=3	1	2	2	4	4	0	1	3	0	1	2	2	2	3	5	6	4	0	2	2	1	2	0	3	0	3	4	0	3	2	2	0	0	7	1	0	3	1	0	0	2	0	1	0	0	0	3	0	5
sp|Q14061|COX17_HUMAN Cytochrome c oxidase copper chaperone OS=Homo sapiens OX=9606 GN=COX17 PE=1 SV=2	0	0	0	2	1	0	0	1	0	0	0	0	0	1	0	0	1	0	0	0	0	0	0	0	0	0	0	0	1	0	0	0	0	0	0	2	0	1	0	0	1	0	0	0	0	0	1	1	1
sp|P49447|CY561_HUMAN Cytochrome b561 OS=Homo sapiens OX=9606 GN=CYB561 PE=1 SV=2	1	0	2	3	0	1	0	2	0	1	0	0	0	1	0	0	1	0	0	0	0	0	0	1	0	0	1	0	0	0	1	0	0	1	0	0	0	1	0	0	0	0	0	1	0	0	1	1	0
sp|O75553|DAB1_HUMAN Disabled homolog 1 OS=Homo sapiens OX=9606 GN=DAB1 PE=1 SV=3	8	1	9	7	2	2	4	4	2	6	3	1	1	0	1	0	3	4	3	2	0	2	3	2	2	1	7	1	5	3	4	0	0	1	2	5	1	8	0	0	2	1	0	4	1	0	4	2	11
sp|Q15438|CYH1_HUMAN Cytohesin-1 OS=Homo sapiens OX=9606 GN=CYTH1 PE=1 SV=1	0	1	0	0	1	0	1	0	0	2	0	0	1	2	0	2	0	0	0	0	1	1	2	2	1	0	1	0	1	1	0	0	0	2	1	0	0	0	0	0	0	0	0	0	0	0	0	0	0
sp|Q8IWT3|CUL9_HUMAN Cullin-9 OS=Homo sapiens OX=9606 GN=CUL9 PE=1 SV=2	9	3	11	6	9	6	10	11	11	12	8	19	4	2	16	18	14	2	3	3	6	6	14	18	3	3	12	0	3	8	9	0	0	14	4	13	9	15	3	0	16	0	3	3	0	1	12	1	9
sp|Q9UIA0|CYH4_HUMAN Cytohesin-4 OS=Homo sapiens OX=9606 GN=CYTH4 PE=1 SV=1	0	1	0	0	0	0	2	1	0	1	0	0	1	2	0	5	1	0	0	0	1	0	3	3	0	0	1	0	2	0	0	0	0	2	1	1	3	0	0	0	0	0	0	0	0	0	1	0	0
sp|Q9H2A7|CXL16_HUMAN C-X-C motif chemokine 16 OS=Homo sapiens OX=9606 GN=CXCL16 PE=2 SV=4	0	1	1	2	1	0	1	4	1	1	0	2	0	2	0	2	2	0	0	0	0	0	0	3	0	1	1	0	2	3	2	0	0	0	2	2	2	3	1	0	2	0	0	1	0	0	6	1	0
sp|Q9H7T0|CTSRB_HUMAN Cation channel sperm-associated protein subunit beta OS=Homo sapiens OX=9606 GN=CATSPERB PE=2 SV=2	2	2	4	2	3	6	3	5	1	4	4	1	2	5	4	5	2	3	2	0	3	2	3	1	1	3	4	0	0	3	3	0	0	5	5	2	2	2	1	0	10	0	1	1	0	0	7	1	3
sp|P0DP73|D130B_HUMAN Beta-defensin 130B OS=Homo sapiens OX=9606 GN=DEFB130B PE=2 SV=1	0	0	0	0	0	0	0	0	1	2	0	0	0	1	1	0	2	0	0	0	0	0	1	0	0	0	1	0	1	1	0	0	0	0	0	0	0	0	0	0	0	0	0	1	0	0	0	0	0
sp|Q7Z388|D19L4_HUMAN Probable C-mannosyltransferase DPY19L4 OS=Homo sapiens OX=9606 GN=DPY19L4 PE=1 SV=1	0	2	1	2	4	1	1	1	2	1	2	2	1	2	1	3	2	2	2	1	2	0	2	4	2	2	1	0	0	1	2	0	0	3	2	0	0	2	0	0	7	0	0	1	0	0	1	0	1
sp|P00156|CYB_HUMAN Cytochrome b OS=Homo sapiens OX=9606 GN=MT-CYB PE=1 SV=2	0	0	1	2	0	0	2	2	0	1	2	0	2	0	6	5	1	2	1	1	0	2	2	2	2	1	3	0	0	4	0	0	0	2	0	0	0	3	0	0	3	0	1	0	0	0	2	1	1
sp|A6NM66|CU054_HUMAN Uncharacterized protein encoded by LINC01548 OS=Homo sapiens OX=9606 GN=LINC01548 PE=4 SV=1	1	0	0	0	0	1	1	0	1	1	2	1	0	0	1	0	0	1	0	0	0	1	0	1	0	0	1	0	0	2	0	0	0	2	0	0	1	1	0	0	0	0	0	0	0	0	2	0	0
sp|Q6XXX2|CU024_HUMAN Putative uncharacterized protein encoded by LINC00114 OS=Homo sapiens OX=9606 GN=LINC00114 PE=5 SV=1	1	0	0	2	0	0	2	3	1	3	0	0	1	0	0	0	2	0	0	0	1	0	0	1	0	0	1	0	0	1	0	0	0	1	2	2	0	2	0	0	1	0	0	0	0	0	3	0	1
sp|Q13617|CUL2_HUMAN Cullin-2 OS=Homo sapiens OX=9606 GN=CUL2 PE=1 SV=2	3	1	0	3	2	1	1	2	1	2	2	0	0	2	2	1	2	1	2	1	3	2	1	0	2	0	0	0	1	1	2	0	0	3	0	0	0	1	0	0	3	0	2	2	0	0	3	0	1
sp|P14406|CX7A2_HUMAN Cytochrome c oxidase subunit 7A2, mitochondrial OS=Homo sapiens OX=9606 GN=COX7A2 PE=1 SV=1	0	0	1	0	0	1	0	0	0	0	0	0	0	1	0	0	0	0	0	0	0	0	0	0	0	0	0	0	0	0	0	0	0	1	0	0	0	0	0	0	0	0	0	0	0	0	0	0	0
sp|O60931|CTNS_HUMAN Cystinosin OS=Homo sapiens OX=9606 GN=CTNS PE=1 SV=2	0	0	0	0	0	2	0	3	0	1	1	1	0	1	3	5	2	0	0	1	1	0	1	1	2	3	0	0	1	2	2	0	0	1	1	0	1	1	0	0	1	0	0	0	0	0	0	0	0
sp|Q6PD62|CTR9_HUMAN RNA polymerase-associated protein CTR9 homolog OS=Homo sapiens OX=9606 GN=CTR9 PE=1 SV=1	1	5	3	2	2	0	0	6	3	1	3	2	1	2	4	2	1	0	0	1	2	2	2	2	1	4	2	0	0	1	1	0	0	4	0	4	1	3	0	0	1	0	1	1	0	0	3	0	1
sp|P78358|CTG1B_HUMAN Cancer/testis antigen 1 OS=Homo sapiens OX=9606 GN=CTAG1A PE=1 SV=1	1	1	5	4	1	0	3	2	10	1	3	8	0	0	1	3	0	0	0	0	0	0	4	1	0	0	2	0	1	0	1	0	0	1	1	4	1	0	0	0	1	0	0	0	0	0	2	0	0
sp|Q8IX94|CTGE4_HUMAN cTAGE family member 4 OS=Homo sapiens OX=9606 GN=CTAGE4 PE=2 SV=3	2	1	2	4	3	7	6	5	1	7	7	7	3	1	5	8	7	2	2	1	2	1	5	5	1	0	12	0	2	2	2	0	0	7	2	8	3	2	0	0	5	3	2	2	0	0	8	0	1
sp|Q8IWF6|DEN6A_HUMAN Protein DENND6A OS=Homo sapiens OX=9606 GN=DENND6A PE=1 SV=1	4	0	1	2	6	1	4	2	3	3	2	3	6	5	5	6	3	0	0	1	0	1	2	2	1	0	2	0	4	1	1	1	0	5	2	1	3	3	1	0	5	0	1	3	0	1	3	0	2
sp|P0CG12|DERPC_HUMAN Decreased expression in renal and prostate cancer protein OS=Homo sapiens OX=9606 GN=DERPC PE=1 SV=1	6	2	13	5	6	15	12	5	22	25	7	37	4	1	13	4	13	3	5	0	1	3	19	8	2	8	19	0	1	5	3	0	0	4	8	11	16	3	1	0	9	2	1	1	0	1	11	0	6
sp|Q9P2X7|DEC1_HUMAN Deleted in esophageal cancer 1 OS=Homo sapiens OX=9606 GN=DELEC1 PE=2 SV=1	0	0	0	0	1	0	0	1	0	0	0	0	1	0	0	0	0	0	0	0	0	0	0	1	0	0	0	0	0	0	0	0	0	0	0	0	0	0	0	0	0	0	0	0	0	0	0	0	0
sp|Q9UKB3|DJC12_HUMAN DnaJ homolog subfamily C member 12 OS=Homo sapiens OX=9606 GN=DNAJC12 PE=1 SV=1	0	0	0	0	1	0	0	0	0	0	0	0	0	2	1	0	0	0	1	1	1	0	0	1	0	0	1	0	0	0	0	0	0	2	0	1	0	1	0	0	0	0	0	1	0	0	0	0	0
sp|Q5F1R6|DJC21_HUMAN DnaJ homolog subfamily C member 21 OS=Homo sapiens OX=9606 GN=DNAJC21 PE=1 SV=2	1	2	1	1	2	2	0	1	1	0	0	1	1	1	2	2	0	1	1	0	2	1	1	2	0	2	2	0	1	0	2	0	0	0	4	1	0	1	0	0	0	0	0	2	0	0	2	0	1
sp|Q8NF50|DOCK8_HUMAN Dedicator of cytokinesis protein 8 OS=Homo sapiens OX=9606 GN=DOCK8 PE=1 SV=3	7	7	6	8	8	7	0	5	4	1	4	4	2	8	11	8	14	4	0	1	9	2	4	7	2	5	2	0	3	4	5	1	0	12	3	6	5	4	0	0	13	0	1	3	0	1	7	0	4
sp|Q09013|DMPK_HUMAN Myotonin-protein kinase OS=Homo sapiens OX=9606 GN=DMPK PE=1 SV=3	3	3	4	3	3	0	3	4	5	6	6	6	1	0	4	6	7	0	0	0	0	0	3	5	0	0	6	0	0	1	1	0	0	3	0	1	2	2	1	0	3	1	0	0	0	0	1	0	3
sp|Q8TDM6|DLG5_HUMAN Disks large homolog 5 OS=Homo sapiens OX=9606 GN=DLG5 PE=1 SV=4	6	9	9	7	6	3	8	13	11	10	6	13	3	8	7	5	17	2	1	5	4	2	6	9	2	0	16	1	3	4	8	1	0	9	0	18	7	12	4	0	9	3	1	5	0	1	11	0	7
sp|P56179|DLX6_HUMAN Homeobox protein DLX-6 OS=Homo sapiens OX=9606 GN=DLX6 PE=2 SV=2	1	0	2	2	0	0	1	0	0	1	0	0	0	0	0	1	2	0	1	0	1	0	0	0	1	0	1	0	0	1	1	0	0	0	0	1	0	3	0	0	2	1	1	1	0	0	2	0	1
sp|Q9NPC4|A4GAT_HUMAN Lactosylceramide 4-alpha-galactosyltransferase OS=Homo sapiens OX=9606 GN=A4GALT PE=1 SV=1	2	1	3	0	1	1	2	0	2	1	3	2	0	1	3	1	3	2	1	0	0	1	3	1	1	1	5	0	1	1	2	0	0	8	0	1	1	1	0	0	6	2	0	2	0	0	2	0	2
sp|Q9NUQ8|ABCF3_HUMAN ATP-binding cassette sub-family F member 3 OS=Homo sapiens OX=9606 GN=ABCF3 PE=1 SV=2	1	2	1	2	3	2	2	4	4	1	1	0	0	4	7	5	2	1	1	1	1	0	2	6	0	0	1	0	2	0	0	0	0	5	1	1	0	1	0	0	5	1	1	1	0	0	1	1	1
sp|P08195|4F2_HUMAN 4F2 cell-surface antigen heavy chain OS=Homo sapiens OX=9606 GN=SLC3A2 PE=1 SV=3	4	0	3	2	2	2	1	4	7	0	5	2	1	1	6	2	5	1	1	1	2	0	2	3	0	1	2	0	0	0	1	0	0	6	0	2	2	3	0	0	2	0	1	3	0	0	3	0	1
sp|P28566|5HT1E_HUMAN 5-hydroxytryptamine receptor 1E OS=Homo sapiens OX=9606 GN=HTR1E PE=1 SV=1	1	0	1	0	0	0	0	1	0	0	0	0	3	0	2	5	1	1	0	0	1	0	0	1	0	1	0	0	2	3	0	0	0	1	1	0	1	1	0	0	2	0	0	1	0	0	2	1	3
sp|O95264|5HT3B_HUMAN 5-hydroxytryptamine receptor 3B OS=Homo sapiens OX=9606 GN=HTR3B PE=1 SV=1	1	0	1	2	2	1	1	0	0	1	0	0	0	0	0	3	2	1	0	1	0	0	1	2	0	0	1	1	2	0	2	0	0	1	1	1	1	1	0	0	2	0	0	1	0	1	2	0	1
sp|Q96GX2|A7L3B_HUMAN Ataxin-7-like protein 3B OS=Homo sapiens OX=9606 GN=ATXN7L3B PE=1 SV=2	1	0	0	0	0	0	0	0	1	1	1	1	1	0	2	0	0	0	0	0	0	1	1	2	0	0	1	1	1	0	0	0	0	0	0	1	0	1	0	0	0	0	0	1	0	0	0	0	0
sp|Q99798|ACON_HUMAN Aconitate hydratase, mitochondrial OS=Homo sapiens OX=9606 GN=ACO2 PE=1 SV=2	2	1	3	4	2	1	3	4	5	2	3	5	2	2	3	5	6	1	0	0	0	1	4	3	0	1	0	0	2	2	0	0	0	5	1	2	0	1	0	0	2	0	0	0	0	0	5	2	7
sp|P31947|1433S_HUMAN 14-3-3 protein sigma OS=Homo sapiens OX=9606 GN=SFN PE=1 SV=1	1	1	1	0	1	0	0	3	1	0	0	1	0	1	0	0	0	0	0	0	1	1	1	0	0	0	1	0	1	0	0	0	0	1	1	2	1	0	0	0	0	0	0	0	0	0	1	0	1
sp|Q8NB90|AFG2H_HUMAN ATPase family protein 2 homolog OS=Homo sapiens OX=9606 GN=SPATA5 PE=1 SV=3	7	3	3	1	2	1	2	5	6	2	8	4	2	5	3	8	1	2	0	1	2	3	3	3	0	1	2	0	1	3	2	0	0	5	1	3	2	2	0	0	5	0	0	0	0	0	5	0	1
sp|Q8WXI4|ACO11_HUMAN Acyl-coenzyme A thioesterase 11 OS=Homo sapiens OX=9606 GN=ACOT11 PE=1 SV=1	1	0	1	2	0	0	2	2	1	0	2	1	2	0	3	3	2	0	0	0	2	0	2	0	0	2	2	0	1	1	2	0	0	1	2	1	3	0	0	0	3	1	0	1	0	1	1	0	1
sp|Q8TDG2|ACTT1_HUMAN Actin-related protein T1 OS=Homo sapiens OX=9606 GN=ACTRT1 PE=2 SV=2	1	1	1	1	1	1	4	2	1	1	1	1	1	0	3	3	3	0	2	0	0	2	3	3	0	1	2	0	0	3	1	0	0	4	1	0	2	1	0	0	4	1	0	2	0	0	0	0	0
sp|P42568|AF9_HUMAN Protein AF-9 OS=Homo sapiens OX=9606 GN=MLLT3 PE=1 SV=2	3	1	1	1	2	1	1	3	1	2	2	2	2	9	2	0	1	1	1	0	3	1	2	4	1	1	1	0	0	2	1	0	0	3	3	1	2	6	0	0	2	0	1	1	0	0	4	0	0
sp|Q0VDE8|ADIG_HUMAN Adipogenin OS=Homo sapiens OX=9606 GN=ADIG PE=3 SV=1	0	0	0	0	0	0	0	0	0	0	0	0	0	1	1	0	1	0	1	0	0	0	1	2	0	0	0	0	0	0	0	0	0	1	1	1	0	0	0	0	0	0	1	0	0	0	1	0	0
sp|P62736|ACTA_HUMAN Actin, aortic smooth muscle OS=Homo sapiens OX=9606 GN=ACTA2 PE=1 SV=1	1	1	2	3	5	1	2	1	1	0	1	1	1	1	2	2	2	0	0	0	0	2	5	0	1	0	1	0	0	1	2	0	0	2	1	1	1	0	0	0	1	0	1	0	0	0	0	0	2
sp|Q86UN6|AKA28_HUMAN A-kinase anchor protein 14 OS=Homo sapiens OX=9606 GN=AKAP14 PE=1 SV=1	0	0	1	0	1	1	0	0	0	0	0	0	0	1	1	0	0	1	0	0	1	0	0	0	0	1	1	0	0	0	0	0	0	0	1	1	1	0	0	0	1	0	1	0	0	0	0	0	1
sp|Q5JQC9|AKAP4_HUMAN A-kinase anchor protein 4 OS=Homo sapiens OX=9606 GN=AKAP4 PE=1 SV=1	2	3	4	3	3	0	1	2	0	1	1	1	3	2	3	1	1	1	1	1	7	3	1	2	1	2	1	1	4	2	3	0	0	1	0	4	2	4	0	0	1	0	0	0	0	0	5	0	4
sp|Q86SG2|ANR23_HUMAN Ankyrin repeat domain-containing protein 23 OS=Homo sapiens OX=9606 GN=ANKRD23 PE=1 SV=1	2	1	0	1	0	0	1	1	0	3	2	1	0	0	1	1	0	0	0	0	0	0	0	0	0	0	3	1	0	0	2	0	0	4	0	1	1	0	0	0	0	0	0	1	0	0	1	1	1
sp|Q0VD83|APOBR_HUMAN Apolipoprotein B receptor OS=Homo sapiens OX=9606 GN=APOBR PE=1 SV=3	6	9	6	9	6	2	9	10	14	6	4	7	0	2	4	5	2	0	0	0	0	1	7	7	0	1	5	0	5	0	1	2	0	6	1	3	7	4	0	0	4	0	2	3	0	0	3	0	0
sp|Q7Z628|ARHG8_HUMAN Neuroepithelial cell-transforming gene 1 protein OS=Homo sapiens OX=9606 GN=NET1 PE=1 SV=1	4	2	3	0	1	0	1	4	1	2	2	2	2	3	4	5	1	0	0	0	0	1	2	4	0	1	1	1	4	1	2	0	0	2	3	0	8	2	0	0	6	0	0	3	0	0	3	0	1
sp|Q15041|AR6P1_HUMAN ADP-ribosylation factor-like protein 6-interacting protein 1 OS=Homo sapiens OX=9606 GN=ARL6IP1 PE=1 SV=2	1	1	1	0	1	1	0	1	0	0	0	0	0	0	1	1	4	0	0	0	0	0	2	0	1	0	1	0	1	0	0	0	0	1	1	0	0	0	0	0	2	1	1	0	0	0	0	0	0
sp|Q7Z2E3|APTX_HUMAN Aprataxin OS=Homo sapiens OX=9606 GN=APTX PE=1 SV=2	0	0	0	1	1	0	1	2	0	3	1	1	0	2	2	2	4	0	1	0	1	0	1	1	0	1	0	0	1	1	1	0	0	1	1	1	1	2	0	0	5	0	2	1	0	1	2	0	2
sp|Q5H913|AR13A_HUMAN ADP-ribosylation factor-like protein 13A OS=Homo sapiens OX=9606 GN=ARL13A PE=2 SV=2	1	0	2	1	0	0	0	2	0	0	1	0	0	1	0	1	3	0	0	1	1	0	1	2	0	0	0	0	0	0	0	0	0	0	0	0	0	2	0	0	1	0	0	0	0	0	2	0	1
sp|Q96BM1|ANKR9_HUMAN Ankyrin repeat domain-containing protein 9 OS=Homo sapiens OX=9606 GN=ANKRD9 PE=2 SV=1	9	1	8	6	5	3	2	6	2	6	3	2	1	0	4	5	6	0	0	0	0	0	3	5	0	0	3	0	1	1	1	0	0	7	0	2	2	1	0	0	3	1	0	1	0	0	3	0	0
sp|Q8WZ64|ARAP2_HUMAN Arf-GAP with Rho-GAP domain, ANK repeat and PH domain-containing protein 2 OS=Homo sapiens OX=9606 GN=ARAP2 PE=1 SV=3	3	9	3	1	4	3	0	7	3	2	4	2	9	5	6	5	6	1	0	0	8	1	3	3	0	2	2	0	2	3	1	2	0	4	2	5	2	7	0	0	4	1	1	2	0	0	9	0	0
sp|Q8WWN8|ARAP3_HUMAN Arf-GAP with Rho-GAP domain, ANK repeat and PH domain-containing protein 3 OS=Homo sapiens OX=9606 GN=ARAP3 PE=1 SV=1	8	5	9	7	12	6	11	6	6	13	9	8	2	4	9	17	16	2	2	0	0	1	12	7	0	1	16	1	8	7	6	2	0	12	3	20	9	17	3	0	15	2	0	4	0	0	13	1	10
sp|Q8NHH9|ATLA2_HUMAN Atlastin-2 OS=Homo sapiens OX=9606 GN=ATL2 PE=1 SV=2	1	1	2	0	2	0	3	1	2	2	0	0	1	1	2	3	4	0	1	1	2	1	1	3	0	1	1	0	0	0	2	0	0	4	0	0	0	0	0	0	1	0	0	2	0	0	1	0	2
sp|O15265|ATX7_HUMAN Ataxin-7 OS=Homo sapiens OX=9606 GN=ATXN7 PE=1 SV=1	3	1	5	4	3	1	9	5	4	6	7	5	4	7	8	8	2	1	0	1	6	1	6	7	2	2	9	2	6	6	4	1	0	5	4	16	6	12	1	0	8	0	1	5	0	0	10	2	9
sp|Q96G97|BSCL2_HUMAN Seipin OS=Homo sapiens OX=9606 GN=BSCL2 PE=1 SV=3	0	1	4	0	3	2	2	1	2	2	1	1	1	0	4	2	2	2	0	1	0	3	1	1	0	0	2	0	0	2	3	0	0	1	1	3	1	2	0	0	2	0	0	1	0	0	4	0	2
sp|Q5W0U4|BSPRY_HUMAN B box and SPRY domain-containing protein OS=Homo sapiens OX=9606 GN=BSPRY PE=2 SV=1	2	3	1	1	0	2	4	1	2	4	0	7	0	0	2	1	3	0	0	0	1	0	1	2	0	0	1	0	3	1	1	0	0	5	1	2	0	1	0	0	2	0	0	1	0	0	2	0	0
sp|Q6W2J9|BCOR_HUMAN BCL-6 corepressor OS=Homo sapiens OX=9606 GN=BCOR PE=1 SV=1	10	6	12	17	9	3	10	12	6	15	14	6	2	9	8	17	21	3	2	0	6	2	8	12	1	7	16	0	5	7	11	1	0	10	7	19	12	16	4	0	13	2	4	3	0	0	18	1	6
sp|Q9H6U6|BCAS3_HUMAN Breast carcinoma-amplified sequence 3 OS=Homo sapiens OX=9606 GN=BCAS3 PE=1 SV=3	5	3	3	0	3	4	6	7	3	6	6	7	5	5	7	4	5	4	2	1	4	3	5	5	5	3	8	0	1	7	4	1	0	7	2	5	3	12	4	0	8	1	1	1	0	0	8	0	3
sp|O75815|BCAR3_HUMAN Breast cancer anti-estrogen resistance protein 3 OS=Homo sapiens OX=9606 GN=BCAR3 PE=1 SV=1	3	3	4	0	1	1	3	5	2	8	2	2	0	7	3	5	9	2	0	1	3	6	2	4	1	1	6	0	6	4	4	0	0	3	4	4	3	4	1	0	6	2	0	5	0	1	5	0	1
sp|Q9H694|BICC1_HUMAN Protein bicaudal C homolog 1 OS=Homo sapiens OX=9606 GN=BICC1 PE=1 SV=2	6	2	5	5	4	2	5	12	9	4	6	2	2	4	5	8	5	4	1	1	6	1	1	3	2	2	5	0	4	6	2	0	0	8	4	5	1	7	2	0	7	1	1	2	0	0	12	0	2
sp|Q8NFJ8|BHE22_HUMAN Class E basic helix-loop-helix protein 22 OS=Homo sapiens OX=9606 GN=BHLHE22 PE=2 SV=1	6	1	9	4	1	0	6	10	11	2	4	0	0	0	3	2	4	0	0	1	1	0	5	2	0	0	2	0	0	0	1	1	0	2	0	1	2	4	1	0	3	0	1	0	0	0	3	0	0
sp|P02747|C1QC_HUMAN Complement C1q subcomponent subunit C OS=Homo sapiens OX=9606 GN=C1QC PE=1 SV=3	0	0	0	1	2	1	4	1	14	0	15	6	0	1	3	4	2	3	2	0	1	1	9	1	0	1	4	0	1	0	0	0	0	2	2	8	1	0	0	0	4	0	2	0	0	0	2	0	0
sp|O00622|CCN1_HUMAN CCN family member 1 OS=Homo sapiens OX=9606 GN=CCN1 PE=1 SV=1	1	0	1	1	2	1	1	5	2	2	3	0	0	2	2	4	1	0	0	2	2	1	1	4	1	1	2	0	3	2	0	0	1	2	0	1	3	1	0	0	3	0	0	1	0	0	0	0	0
sp|Q969G5|CAVN3_HUMAN Caveolae-associated protein 3 OS=Homo sapiens OX=9606 GN=CAVIN3 PE=1 SV=3	2	3	4	3	3	0	1	2	3	2	2	6	0	3	2	0	5	0	0	0	0	0	3	0	0	0	5	0	1	1	2	1	0	3	0	6	0	2	0	0	3	2	0	2	0	0	1	0	1
sp|Q8N4L8|CCD24_HUMAN Coiled-coil domain-containing protein 24 OS=Homo sapiens OX=9606 GN=CCDC24 PE=1 SV=1	3	1	3	3	6	0	1	1	0	3	1	3	0	0	4	3	6	0	0	0	0	0	0	5	0	0	3	1	1	0	1	0	0	4	0	4	2	2	0	0	6	1	0	2	0	0	5	0	0
sp|O95561|CA105_HUMAN Uncharacterized protein C1orf105 OS=Homo sapiens OX=9606 GN=C1orf105 PE=1 SV=1	0	1	1	0	0	0	0	0	0	0	0	1	0	3	1	2	1	0	3	0	1	2	0	0	0	0	3	0	1	1	1	0	0	2	0	1	0	4	0	0	3	1	0	0	0	0	0	0	3
sp|Q8NDD1|CA131_HUMAN Uncharacterized protein C1orf131 OS=Homo sapiens OX=9606 GN=C1orf131 PE=1 SV=4	2	0	3	5	2	0	2	2	2	1	1	2	0	1	3	0	2	0	0	0	0	0	0	0	0	0	3	0	1	2	0	0	0	6	1	2	0	5	1	0	1	0	1	0	0	0	4	0	0
sp|Q8IWD4|CC117_HUMAN Coiled-coil domain-containing protein 117 OS=Homo sapiens OX=9606 GN=CCDC117 PE=1 SV=1	2	0	2	5	1	3	2	3	1	1	3	2	0	0	4	3	2	0	1	0	2	0	5	4	0	0	1	0	0	1	1	0	0	2	1	2	1	3	0	0	2	0	1	1	0	0	4	0	0
sp|P33151|CADH5_HUMAN Cadherin-5 OS=Homo sapiens OX=9606 GN=CDH5 PE=1 SV=5	2	3	4	3	2	1	3	4	3	3	4	3	2	3	2	1	1	0	1	1	1	3	3	5	2	1	1	0	3	3	0	0	0	0	3	4	3	1	0	0	2	0	0	2	0	0	2	0	0
sp|Q9Y2D0|CAH5B_HUMAN Carbonic anhydrase 5B, mitochondrial OS=Homo sapiens OX=9606 GN=CA5B PE=1 SV=1	1	0	1	4	0	1	1	1	0	1	1	1	0	1	2	1	5	2	0	0	1	0	0	3	1	0	2	0	1	2	0	0	0	4	1	3	0	2	0	0	2	1	1	1	0	0	2	0	3
sp|Q96CF2|CHM4C_HUMAN Charged multivesicular body protein 4c OS=Homo sapiens OX=9606 GN=CHMP4C PE=1 SV=1	1	2	1	2	1	0	0	1	0	0	0	0	0	0	2	0	0	0	0	0	1	1	0	2	0	1	1	0	0	0	0	0	0	0	0	2	0	2	0	0	0	0	1	1	0	0	1	0	0
sp|Q96KT6|CH014_HUMAN Putative uncharacterized protein encoded by LINC00208 OS=Homo sapiens OX=9606 GN=LINC00208 PE=5 SV=1	0	0	0	1	1	0	1	0	0	1	1	1	0	0	2	2	2	0	0	0	0	0	1	0	0	0	0	0	0	1	1	0	0	1	0	0	0	2	0	0	0	0	0	0	0	0	2	0	0
sp|Q8N6W0|CELF5_HUMAN CUGBP Elav-like family member 5 OS=Homo sapiens OX=9606 GN=CELF5 PE=1 SV=1	3	5	4	3	2	1	4	5	5	6	4	3	2	2	3	7	6	0	1	2	2	0	6	3	1	1	5	1	6	2	0	0	1	3	2	4	0	6	2	0	5	0	1	2	0	0	3	0	3
sp|Q9UEE9|CFDP1_HUMAN Craniofacial development protein 1 OS=Homo sapiens OX=9606 GN=CFDP1 PE=1 SV=1	1	0	1	1	0	0	0	2	2	0	0	1	0	1	1	1	0	0	0	0	0	1	1	0	0	0	1	0	1	0	3	0	0	1	1	1	0	1	0	0	1	0	0	0	0	0	2	0	1
sp|Q8N884|CGAS_HUMAN Cyclic GMP-AMP synthase OS=Homo sapiens OX=9606 GN=CGAS PE=1 SV=2	4	2	3	3	9	1	3	3	2	2	3	2	0	1	1	2	2	0	0	0	3	0	1	5	0	0	5	1	3	3	2	0	0	1	2	4	2	5	1	0	3	0	0	0	0	0	3	1	1
sp|Q9H7E9|CH033_HUMAN UPF0488 protein C8orf33 OS=Homo sapiens OX=9606 GN=C8orf33 PE=1 SV=1	2	3	3	2	2	0	2	3	1	0	1	2	0	0	0	2	2	0	0	0	0	0	0	0	0	1	1	0	2	2	0	0	0	0	0	2	1	3	0	0	0	0	0	2	0	0	3	0	2
sp|O75596|CLC3A_HUMAN C-type lectin domain family 3 member A OS=Homo sapiens OX=9606 GN=CLEC3A PE=1 SV=1	0	0	0	1	0	0	0	1	0	0	0	0	0	0	0	1	0	0	0	0	0	0	0	0	0	0	0	0	0	0	0	0	0	0	1	0	0	1	0	0	0	0	0	0	0	0	0	0	0
sp|P82279|CRUM1_HUMAN Protein crumbs homolog 1 OS=Homo sapiens OX=9606 GN=CRB1 PE=1 SV=2	4	1	5	0	2	1	1	5	18	3	3	1	4	4	5	1	6	1	5	0	7	5	18	3	1	6	1	0	2	4	1	0	0	6	9	3	1	4	0	0	6	0	1	5	0	0	3	1	2
sp|Q5W188|CST9P_HUMAN Putative cystatin-9-like protein CST9LP1 OS=Homo sapiens OX=9606 GN=CST9LP1 PE=5 SV=1	1	1	0	0	1	0	0	0	0	1	0	0	1	0	1	0	3	1	0	1	1	1	0	2	0	1	0	0	0	0	0	1	0	2	1	0	1	0	0	0	4	0	0	1	0	0	1	0	1
sp|Q9NZV1|CRIM1_HUMAN Cysteine-rich motor neuron 1 protein OS=Homo sapiens OX=9606 GN=CRIM1 PE=1 SV=1	2	0	1	3	2	1	8	0	5	3	3	0	3	2	3	3	2	0	1	1	4	4	4	3	1	5	7	0	3	5	8	2	0	5	3	6	2	10	0	0	9	0	1	3	1	0	3	0	0
sp|Q9Y6V7|DDX49_HUMAN Probable ATP-dependent RNA helicase DDX49 OS=Homo sapiens OX=9606 GN=DDX49 PE=1 SV=1	2	3	2	2	1	1	2	1	2	3	3	1	0	2	4	4	2	0	0	2	0	2	1	2	0	0	1	0	2	0	2	0	0	4	0	2	1	2	0	0	2	0	0	2	0	0	1	0	1
sp|Q96PD2|DCBD2_HUMAN Discoidin, CUB and LCCL domain-containing protein 2 OS=Homo sapiens OX=9606 GN=DCBLD2 PE=1 SV=1	5	4	3	8	4	1	3	6	4	4	7	3	0	1	1	3	9	1	0	0	3	3	2	2	1	4	4	0	6	7	5	0	0	4	2	5	5	7	1	0	4	0	0	4	0	0	6	0	4
sp|Q9UER7|DAXX_HUMAN Death domain-associated protein 6 OS=Homo sapiens OX=9606 GN=DAXX PE=1 SV=2	5	1	5	3	4	1	7	6	4	6	3	5	0	1	6	6	5	0	0	1	2	3	2	8	0	2	5	0	0	5	1	1	0	5	4	4	0	7	0	0	4	0	0	1	0	0	7	2	4
sp|Q9UDY4|DNJB4_HUMAN DnaJ homolog subfamily B member 4 OS=Homo sapiens OX=9606 GN=DNAJB4 PE=1 SV=1	0	1	0	0	0	2	4	1	3	1	4	1	0	2	2	1	0	1	0	0	1	2	2	0	0	2	1	0	0	0	1	0	0	1	1	1	3	0	0	0	1	0	1	1	0	0	4	0	1
sp|P20036|DPA1_HUMAN HLA class II histocompatibility antigen, DP alpha 1 chain OS=Homo sapiens OX=9606 GN=HLA-DPA1 PE=1 SV=1	1	1	1	0	0	2	1	2	1	1	1	0	0	1	1	3	0	0	0	0	0	1	2	0	1	1	1	0	0	0	2	0	0	3	1	1	1	0	0	0	2	0	0	1	0	0	0	0	3
sp|P16444|DPEP1_HUMAN Dipeptidase 1 OS=Homo sapiens OX=9606 GN=DPEP1 PE=1 SV=3	1	2	0	0	3	0	1	2	2	1	1	0	0	1	1	0	3	1	0	0	1	3	2	4	0	1	1	0	1	0	1	0	0	4	0	1	1	0	0	0	2	0	0	1	0	0	1	1	1
sp|P14061|DHB1_HUMAN Estradiol 17-beta-dehydrogenase 1 OS=Homo sapiens OX=9606 GN=HSD17B1 PE=1 SV=3	4	1	5	3	2	0	1	1	4	3	4	3	0	0	4	7	2	0	1	0	0	0	0	4	1	1	1	0	1	0	1	0	0	1	0	1	2	3	0	0	3	0	1	1	0	0	1	0	0
sp|Q9NQL9|DMRT3_HUMAN Doublesex- and mab-3-related transcription factor 3 OS=Homo sapiens OX=9606 GN=DMRT3 PE=1 SV=1	6	3	3	6	2	3	4	4	2	2	5	4	1	0	4	4	2	0	1	2	2	1	1	4	1	2	7	1	3	4	3	0	0	8	0	10	2	5	0	0	5	0	1	4	0	0	9	2	1
sp|Q92608|DOCK2_HUMAN Dedicator of cytokinesis protein 2 OS=Homo sapiens OX=9606 GN=DOCK2 PE=1 SV=2	5	3	4	2	4	5	10	4	7	3	6	1	7	3	4	5	5	2	1	5	7	2	4	10	5	1	1	1	5	3	2	0	0	6	1	6	3	3	0	0	10	0	1	2	0	0	6	0	3
sp|Q96SE0|ABHD1_HUMAN Protein ABHD1 OS=Homo sapiens OX=9606 GN=ABHD1 PE=1 SV=2	4	5	4	3	1	0	0	2	3	1	1	1	0	1	3	4	5	0	0	0	0	1	2	6	0	0	1	0	2	1	2	0	0	4	0	2	1	3	0	0	5	0	0	2	0	0	2	0	2
sp|Q15057|ACAP2_HUMAN Arf-GAP with coiled-coil, ANK repeat and PH domain-containing protein 2 OS=Homo sapiens OX=9606 GN=ACAP2 PE=1 SV=3	1	2	0	1	0	0	1	4	2	2	1	3	0	2	2	2	3	0	0	0	1	2	0	1	0	1	0	0	2	1	2	0	0	2	0	0	2	1	0	0	2	0	2	2	0	0	1	0	2
sp|Q8N9L9|ACOT4_HUMAN Peroxisomal succinyl-coenzyme A thioesterase OS=Homo sapiens OX=9606 GN=ACOT4 PE=1 SV=2	1	0	2	1	2	2	2	1	3	5	1	4	2	2	3	3	7	1	0	0	1	1	3	4	0	0	3	0	0	0	1	0	0	4	0	3	4	0	0	0	3	0	1	1	0	0	1	0	1
sp|Q9UNQ0|ABCG2_HUMAN Broad substrate specificity ATP-binding cassette transporter ABCG2 OS=Homo sapiens OX=9606 GN=ABCG2 PE=1 SV=3	3	2	1	0	1	1	2	6	3	2	3	2	1	1	3	2	4	2	0	1	3	1	2	1	0	1	1	0	0	0	0	0	0	3	2	0	0	2	0	0	2	0	0	1	0	0	1	1	2
sp|Q9Y2T4|2ABG_HUMAN Serine/threonine-protein phosphatase 2A 55 kDa regulatory subunit B gamma isoform OS=Homo sapiens OX=9606 GN=PPP2R2C PE=1 SV=4	1	0	0	1	0	0	0	0	1	0	0	0	1	1	1	1	2	1	0	0	2	0	1	1	1	3	1	0	0	0	0	0	0	1	2	1	1	0	0	0	1	1	0	1	0	0	2	1	0
sp|Q96P50|ACAP3_HUMAN Arf-GAP with coiled-coil, ANK repeat and PH domain-containing protein 3 OS=Homo sapiens OX=9606 GN=ACAP3 PE=1 SV=2	4	6	3	3	8	0	2	3	5	2	3	2	0	2	2	2	4	0	0	1	1	0	1	1	0	0	2	0	1	1	1	1	0	6	0	4	4	4	1	0	5	0	1	0	0	0	3	0	1
sp|Q9H2F3|3BHS7_HUMAN 3 beta-hydroxysteroid dehydrogenase type 7 OS=Homo sapiens OX=9606 GN=HSD3B7 PE=1 SV=2	0	1	1	3	1	0	1	0	3	2	3	4	0	0	2	3	6	0	0	2	0	0	2	1	0	0	1	0	0	0	1	0	0	4	1	1	1	2	0	0	4	1	0	0	0	0	2	0	3
sp|Q5SQ80|A20A2_HUMAN Ankyrin repeat domain-containing protein 20A2 OS=Homo sapiens OX=9606 GN=ANKRD20A2 PE=4 SV=1	1	5	1	2	0	1	2	1	0	2	1	1	0	2	0	0	1	0	0	0	2	2	1	0	0	1	2	0	0	0	1	0	0	1	0	0	0	2	0	0	3	1	0	1	0	0	2	0	1
sp|P34969|5HT7R_HUMAN 5-hydroxytryptamine receptor 7 OS=Homo sapiens OX=9606 GN=HTR7 PE=1 SV=2	2	0	2	4	3	2	4	3	0	1	3	0	1	2	1	5	4	0	0	1	1	0	3	3	1	2	4	1	0	0	2	0	0	2	1	2	1	3	1	0	4	1	0	0	0	0	3	0	1
sp|Q16537|2A5E_HUMAN Serine/threonine-protein phosphatase 2A 56 kDa regulatory subunit epsilon isoform OS=Homo sapiens OX=9606 GN=PPP2R5E PE=1 SV=1	1	1	1	1	1	0	1	0	0	1	1	0	3	1	3	0	3	2	0	0	0	0	1	2	0	1	1	0	2	1	3	1	0	2	0	1	2	1	0	0	4	0	1	1	0	0	3	0	2
dU-editing enzyme APOBEC-3F OS=Homo sapiens OX=9606 GN=APOBEC3F PE=1 SV=3	0	0	2	0	0	0	2	2	0	0	1	1	0	1	1	1	1	0	0	0	1	1	1	2	1	1	0	0	0	0	0	0	0	0	1	3	1	1	0	0	2	0	1	0	0	0	1	0	2
sp|P55196|AFAD_HUMAN Afadin OS=Homo sapiens OX=9606 GN=AFDN PE=1 SV=3	6	4	6	9	7	1	6	5	2	3	5	6	3	6	11	13	15	2	4	2	4	5	6	8	3	4	16	0	12	6	5	0	0	9	5	15	10	7	2	0	8	1	3	7	0	0	17	0	7
sp|O95573|ACSL3_HUMAN Long-chain-fatty-acid--CoA ligase 3 OS=Homo sapiens OX=9606 GN=ACSL3 PE=1 SV=3	1	0	1	2	2	1	4	5	6	3	4	1	1	0	4	1	4	2	1	2	4	3	2	2	1	1	1	0	0	3	1	0	0	2	1	1	2	2	0	0	4	0	0	1	0	0	3	0	6
sp|O95081|AGFG2_HUMAN Arf-GAP domain and FG repeat-containing protein 2 OS=Homo sapiens OX=9606 GN=AGFG2 PE=1 SV=2	8	7	8	6	6	4	6	9	5	10	6	8	0	3	2	3	7	0	1	1	0	1	5	3	1	2	10	2	3	1	8	0	1	3	2	5	2	8	1	0	2	0	2	6	0	1	9	3	5
sp|Q9NUN7|ACER3_HUMAN Alkaline ceramidase 3 OS=Homo sapiens OX=9606 GN=ACER3 PE=1 SV=3	0	0	0	0	1	0	1	2	1	1	0	1	2	2	2	1	0	1	1	0	0	0	3	0	0	0	0	0	1	1	0	0	0	1	0	0	1	1	0	0	1	0	1	0	0	0	0	0	1
sp|P37023|ACVL1_HUMAN Serine/threonine-protein kinase receptor R3 OS=Homo sapiens OX=9606 GN=ACVRL1 PE=1 SV=2	1	1	2	1	1	0	1	1	4	1	5	3	0	1	2	1	2	0	0	1	1	3	4	4	0	1	2	0	3	1	2	1	0	2	0	4	2	2	0	0	4	0	0	0	0	0	1	0	1
sp|P31751|AKT2_HUMAN RAC-beta serine/threonine-protein kinase OS=Homo sapiens OX=9606 GN=AKT2 PE=1 SV=2	0	0	0	0	3	2	0	1	1	3	3	1	1	1	2	1	4	0	0	0	0	0	0	3	0	1	2	0	2	1	1	0	0	3	3	2	3	2	0	0	2	0	0	2	0	0	0	0	2
sp|Q7Z4H4|ADM2_HUMAN Protein ADM2 OS=Homo sapiens OX=9606 GN=ADM2 PE=1 SV=1	2	1	3	0	3	0	1	2	1	2	2	3	0	0	1	2	2	1	1	0	0	0	2	2	0	0	2	0	3	0	1	0	0	1	0	3	3	2	1	0	0	0	1	0	0	0	4	0	0
sp|Q5T1N1|AKND1_HUMAN Protein AKNAD1 OS=Homo sapiens OX=9606 GN=AKNAD1 PE=1 SV=3	6	2	1	1	6	0	3	4	2	2	4	4	1	5	1	2	4	0	1	0	1	4	5	2	0	1	4	1	4	3	2	0	0	4	2	3	2	4	1	0	4	0	0	3	0	1	8	1	3
sp|P15144|AMPN_HUMAN Aminopeptidase N OS=Homo sapiens OX=9606 GN=ANPEP PE=1 SV=4	5	0	0	3	0	2	2	4	2	1	3	3	3	2	3	5	5	0	1	0	4	2	1	3	1	3	4	0	1	2	3	1	0	4	8	3	2	5	0	0	4	1	2	1	0	0	6	0	5
sp|Q02040|AK17A_HUMAN A-kinase anchor protein 17A OS=Homo sapiens OX=9606 GN=AKAP17A PE=1 SV=2	2	3	1	2	3	1	2	3	1	2	7	0	0	2	5	2	5	0	1	0	3	0	1	2	1	1	4	0	4	0	2	0	0	0	1	1	2	3	1	0	3	1	0	0	0	0	1	0	2
sp|Q7Z713|ANR37_HUMAN Ankyrin repeat domain-containing protein 37 OS=Homo sapiens OX=9606 GN=ANKRD37 PE=1 SV=1	2	3	0	1	2	1	0	0	0	1	1	0	0	0	2	0	0	0	0	0	0	1	1	0	0	0	0	0	0	0	0	0	0	1	1	1	0	0	0	0	0	0	0	0	0	0	0	0	0
sp|P14550|AK1A1_HUMAN Aldo-keto reductase family 1 member A1 OS=Homo sapiens OX=9606 GN=AKR1A1 PE=1 SV=3	2	0	2	1	0	1	3	1	0	3	1	1	1	1	2	1	1	0	1	0	0	2	1	4	0	1	1	0	1	1	3	0	0	2	0	2	1	1	0	0	4	0	0	2	0	1	1	0	0
sp|P25054|APC_HUMAN Adenomatous polyposis coli protein OS=Homo sapiens OX=9606 GN=APC PE=1 SV=2	8	11	12	8	8	3	15	13	6	10	7	3	6	18	4	6	13	3	2	2	26	7	9	8	4	11	13	0	13	14	7	1	1	10	10	7	11	27	3	0	11	2	3	14	1	0	24	2	8
sp|P02656|APOC3_HUMAN Apolipoprotein C-III OS=Homo sapiens OX=9606 GN=APOC3 PE=1 SV=1	0	0	0	0	0	0	0	0	0	0	0	0	0	0	0	0	1	0	0	0	0	0	0	1	0	0	1	0	0	0	1	0	0	1	0	0	1	0	0	0	0	0	0	0	0	0	1	0	0
sp|O43747|AP1G1_HUMAN AP-1 complex subunit gamma-1 OS=Homo sapiens OX=9606 GN=AP1G1 PE=1 SV=5	2	3	4	3	7	1	1	1	3	2	2	2	2	2	4	1	3	0	2	0	6	2	3	1	0	0	4	0	6	3	5	0	0	4	2	2	1	4	0	0	5	0	2	2	0	1	7	1	2
sp|P62330|ARF6_HUMAN ADP-ribosylation factor 6 OS=Homo sapiens OX=9606 GN=ARF6 PE=1 SV=2	0	0	1	0	0	0	0	1	1	0	0	0	1	0	0	0	0	0	0	0	0	0	0	0	0	0	0	0	1	1	0	0	0	0	0	0	1	0	0	0	0	0	0	0	0	0	0	0	0
sp|Q96IT6|ARAS1_HUMAN Putative uncharacterized protein ARHGAP5-AS1 OS=Homo sapiens OX=9606 GN=ARHGAP5-AS1 PE=5 SV=1	1	0	0	0	1	0	0	0	0	0	0	0	1	1	0	0	0	0	1	0	0	0	1	0	0	0	0	0	0	1	0	0	0	0	0	0	0	0	0	0	0	0	0	0	0	0	1	0	0
sp|O75143|ATG13_HUMAN Autophagy-related protein 13 OS=Homo sapiens OX=9606 GN=ATG13 PE=1 SV=1	4	1	2	2	2	0	0	1	4	2	2	0	2	0	2	3	1	1	2	0	1	4	4	3	0	1	2	0	0	2	2	0	0	6	1	3	2	6	2	0	1	0	1	5	0	0	4	1	1
sp|P78348|ASIC1_HUMAN Acid-sensing ion channel 1 OS=Homo sapiens OX=9606 GN=ASIC1 PE=1 SV=3	1	3	0	1	2	1	1	3	4	3	2	0	1	1	3	2	1	2	0	0	1	0	1	2	1	1	1	0	2	6	0	0	0	1	0	1	0	1	0	0	2	0	0	1	0	0	1	0	1
sp|Q9NVT9|ARMC1_HUMAN Armadillo repeat-containing protein 1 OS=Homo sapiens OX=9606 GN=ARMC1 PE=1 SV=1	0	0	1	1	0	0	0	1	1	2	0	0	0	0	1	0	1	1	2	1	2	1	0	1	0	0	0	0	1	1	1	1	0	1	0	1	1	0	0	0	1	0	0	1	0	0	0	0	0
sp|O95704|APBB3_HUMAN Amyloid-beta A4 precursor protein-binding family B member 3 OS=Homo sapiens OX=9606 GN=APBB3 PE=1 SV=2	2	4	3	2	1	0	2	2	3	6	2	1	1	0	2	4	4	2	1	0	0	0	4	3	0	0	2	0	0	2	0	0	0	3	0	2	3	2	0	0	1	0	1	2	0	1	1	0	2
sp|Q9UN42|AT1B4_HUMAN Protein ATP1B4 OS=Homo sapiens OX=9606 GN=ATP1B4 PE=1 SV=1	1	2	0	1	1	1	2	2	0	1	3	0	2	1	2	4	0	0	1	1	2	0	0	1	3	1	0	0	2	1	0	0	0	1	1	2	1	0	0	0	1	0	0	2	0	0	3	0	1
sp|O94823|AT10B_HUMAN Probable phospholipid-transporting ATPase VB OS=Homo sapiens OX=9606 GN=ATP10B PE=2 SV=2	1	1	6	4	3	2	2	7	4	1	3	2	2	2	3	9	7	0	1	3	2	2	2	8	3	2	6	0	0	3	5	0	0	3	3	2	5	4	1	0	5	1	1	5	0	1	4	0	3
sp|P18848|ATF4_HUMAN Cyclic AMP-dependent transcription factor ATF-4 OS=Homo sapiens OX=9606 GN=ATF4 PE=1 SV=3	1	3	1	1	2	0	3	4	0	1	1	0	0	1	3	6	2	0	0	1	0	0	2	5	1	1	2	0	0	1	2	0	0	5	2	2	1	3	1	0	0	0	0	2	0	1	3	0	3
sp|Q9Y2G3|AT11B_HUMAN Probable phospholipid-transporting ATPase IF OS=Homo sapiens OX=9606 GN=ATP11B PE=1 SV=2	1	2	2	1	4	3	5	4	1	3	2	3	5	0	2	1	5	2	0	1	3	1	2	3	0	2	0	0	2	2	4	0	0	7	1	4	0	4	0	0	3	0	0	4	0	0	4	0	3
sp|O95450|ATS2_HUMAN A disintegrin and metalloproteinase with thrombospondin motifs 2 OS=Homo sapiens OX=9606 GN=ADAMTS2 PE=2 SV=2	3	4	3	5	4	1	4	8	8	2	4	7	3	1	6	9	8	3	2	2	2	0	8	8	3	5	8	0	2	7	1	0	1	6	4	11	3	5	1	0	10	2	0	1	0	0	8	2	6
sp|O15072|ATS3_HUMAN A disintegrin and metalloproteinase with thrombospondin motifs 3 OS=Homo sapiens OX=9606 GN=ADAMTS3 PE=1 SV=4	3	5	1	1	4	0	2	9	6	3	3	5	3	4	4	7	6	2	1	0	2	1	7	5	3	4	5	0	2	2	4	0	1	6	7	3	7	5	0	0	5	0	0	3	0	0	9	0	4
sp|Q8TE57|ATS16_HUMAN A disintegrin and metalloproteinase with thrombospondin motifs 16 OS=Homo sapiens OX=9606 GN=ADAMTS16 PE=2 SV=3	7	2	9	7	6	0	1	9	7	6	4	5	1	4	7	2	4	2	1	1	4	2	5	6	4	0	7	0	3	3	5	1	2	6	0	6	8	10	0	0	4	0	1	2	0	0	11	1	3
sp|O75061|AUXI_HUMAN Putative tyrosine-protein phosphatase auxilin OS=Homo sapiens OX=9606 GN=DNAJC6 PE=1 SV=3	9	5	8	7	5	2	4	7	7	7	4	4	2	3	4	5	6	0	1	0	2	1	6	3	1	2	11	0	3	4	7	0	0	4	7	8	4	7	3	0	6	1	2	2	0	1	4	0	5
sp|P06576|ATPB_HUMAN ATP synthase subunit beta, mitochondrial OS=Homo sapiens OX=9606 GN=ATP5F1B PE=1 SV=3	2	4	5	2	7	0	0	3	5	4	3	3	1	1	3	3	5	1	2	0	1	1	4	3	0	1	2	0	0	4	0	0	0	3	1	1	1	2	0	0	2	0	0	3	0	1	1	0	2
sp|P18859|ATP5J_HUMAN ATP synthase-coupling factor 6, mitochondrial OS=Homo sapiens OX=9606 GN=ATP5PF PE=1 SV=1	0	0	0	0	0	1	0	0	0	0	1	1	0	0	0	0	1	1	0	1	0	0	0	1	0	0	0	0	0	0	1	0	0	0	0	0	0	0	0	0	0	0	0	1	0	0	0	0	0
sp|Q9BSF8|BTBDA_HUMAN BTB/POZ domain-containing protein 10 OS=Homo sapiens OX=9606 GN=BTBD10 PE=1 SV=2	1	1	3	2	0	0	2	2	2	1	3	0	3	1	2	0	2	2	1	0	3	0	2	2	1	4	2	0	0	1	1	0	0	1	1	2	4	0	0	0	2	0	2	1	0	0	2	0	1
sp|Q13867|BLMH_HUMAN Bleomycin hydrolase OS=Homo sapiens OX=9606 GN=BLMH PE=1 SV=1	0	2	1	1	0	1	1	0	1	2	2	1	3	1	5	2	0	0	1	0	2	3	1	5	1	0	1	0	1	2	0	0	0	1	2	1	0	0	0	0	0	0	1	0	0	0	1	0	3
sp|Q9NY30|BTG4_HUMAN Protein BTG4 OS=Homo sapiens OX=9606 GN=BTG4 PE=2 SV=1	0	0	0	0	0	0	0	0	1	0	1	0	0	4	0	3	0	0	0	0	1	1	0	0	0	2	1	0	1	1	0	0	0	0	0	0	0	2	0	0	1	0	1	1	0	0	1	0	1
sp|Q53TS8|C2CD6_HUMAN C2 calcium-dependent domain-containing protein 6 OS=Homo sapiens OX=9606 GN=C2CD6 PE=1 SV=1	3	0	2	4	2	0	3	4	2	1	1	0	2	0	4	2	5	1	1	0	4	5	0	4	2	4	4	0	1	2	3	0	0	3	4	0	3	2	1	0	6	1	1	2	0	0	2	0	3
sp|O95429|BAG4_HUMAN BAG family molecular chaperone regulator 4 OS=Homo sapiens OX=9606 GN=BAG4 PE=1 SV=1	4	0	2	5	5	1	5	6	6	9	3	7	1	0	2	0	2	0	1	0	3	2	7	3	0	1	11	1	4	2	2	0	0	2	4	10	3	6	0	0	4	1	1	4	0	0	11	2	2
sp|P04040|CATA_HUMAN Catalase OS=Homo sapiens OX=9606 GN=CAT PE=1 SV=3	1	3	3	2	2	2	4	2	2	2	4	4	0	3	2	2	4	0	0	1	1	3	1	4	0	0	5	0	3	1	2	0	0	4	0	3	0	0	0	0	2	1	0	1	0	0	3	0	1
sp|O96024|B3GT4_HUMAN Beta-1,3-galactosyltransferase 4 OS=Homo sapiens OX=9606 GN=B3GALT4 PE=1 SV=1	5	1	1	3	6	1	3	2	5	3	3	4	0	0	2	5	5	0	0	0	0	1	4	4	0	1	3	0	1	0	2	0	0	5	0	4	2	2	0	0	6	0	0	1	0	0	1	0	1
sp|Q6ZNE5|BAKOR_HUMAN Beclin 1-associated autophagy-related key regulator OS=Homo sapiens OX=9606 GN=ATG14 PE=1 SV=1	1	2	1	2	1	1	2	3	2	1	0	4	1	0	0	3	1	0	1	0	3	2	2	2	0	0	1	0	1	1	2	0	0	2	1	0	2	3	0	0	0	0	1	1	0	0	1	0	0
sp|Q9H9S4|CB39L_HUMAN Calcium-binding protein 39-like OS=Homo sapiens OX=9606 GN=CAB39L PE=1 SV=3	0	1	0	2	2	0	2	0	0	0	0	0	0	3	1	0	0	1	0	0	0	1	0	1	0	0	0	0	1	0	2	0	0	2	0	0	0	1	0	0	0	0	0	0	0	0	0	0	1
sp|P16152|CBR1_HUMAN Carbonyl reductase [NADPH] 1 OS=Homo sapiens OX=9606 GN=CBR1 PE=1 SV=3	2	1	4	2	0	0	1	2	2	1	1	2	1	1	1	2	3	0	1	0	0	0	1	0	0	0	1	0	2	0	1	1	0	1	0	0	1	0	0	0	1	0	0	0	0	0	1	0	0
sp|Q9NYX4|CALY_HUMAN Neuron-specific vesicular protein calcyon OS=Homo sapiens OX=9606 GN=CALY PE=1 SV=1	2	0	2	2	1	1	3	1	1	2	2	1	1	2	0	3	1	1	0	0	0	1	2	1	1	0	3	1	2	0	1	0	0	1	0	2	2	1	1	0	2	0	0	2	0	1	1	0	1
sp|Q8N5C1|CAHM5_HUMAN Calcium homeostasis modulator protein 5 OS=Homo sapiens OX=9606 GN=CALHM5 PE=2 SV=1	1	0	0	0	2	2	0	2	0	0	1	0	1	2	1	2	1	0	0	0	0	0	0	1	0	0	1	0	0	0	0	0	0	0	1	0	0	0	0	0	0	0	1	0	0	0	1	0	0
sp|P57796|CABP4_HUMAN Calcium-binding protein 4 OS=Homo sapiens OX=9606 GN=CABP4 PE=1 SV=2	3	3	2	4	2	0	4	2	4	3	1	8	1	1	1	2	1	0	0	0	1	1	4	0	0	1	2	0	0	0	1	0	0	3	1	2	2	3	1	0	6	0	0	0	0	0	6	0	2
sp|Q8NEF3|CC112_HUMAN Coiled-coil domain-containing protein 112 OS=Homo sapiens OX=9606 GN=CCDC112 PE=1 SV=2	1	2	0	1	0	0	0	0	1	1	1	1	0	1	2	2	0	0	0	0	1	1	1	1	0	0	1	0	2	0	1	0	0	2	0	0	1	1	0	0	2	0	0	0	0	0	0	0	1
sp|Q96LZ3|CANB2_HUMAN Calcineurin subunit B type 2 OS=Homo sapiens OX=9606 GN=PPP3R2 PE=1 SV=3	0	0	1	0	0	0	0	1	0	0	0	0	0	0	1	0	0	0	1	0	0	0	0	0	0	0	0	0	0	0	0	0	0	0	0	0	2	0	0	0	1	0	0	0	0	0	0	0	0
sp|Q8IYE0|CC146_HUMAN Coiled-coil domain-containing protein 146 OS=Homo sapiens OX=9606 GN=CCDC146 PE=1 SV=2	4	2	4	1	1	1	1	0	0	1	1	0	2	1	1	1	2	2	0	2	3	1	2	2	1	1	2	0	0	0	0	0	0	0	2	1	1	0	0	0	0	0	0	1	0	0	0	0	0
sp|O14569|C56D2_HUMAN Cytochrome b561 domain-containing protein 2 OS=Homo sapiens OX=9606 GN=CYB561D2 PE=1 SV=1	1	0	0	1	0	0	1	1	3	0	0	0	1	0	2	2	3	0	0	0	0	0	0	3	0	0	1	0	0	0	0	0	0	1	0	1	0	2	0	0	3	1	0	0	0	0	2	0	0
sp|Q96CB5|CH044_HUMAN Putative uncharacterized protein C8orf44 OS=Homo sapiens OX=9606 GN=C8orf44 PE=2 SV=2	2	1	0	2	1	0	0	1	0	1	0	0	0	1	0	1	1	1	0	0	1	1	0	1	0	1	1	0	0	1	0	0	0	0	0	4	2	1	0	0	3	0	0	0	0	0	0	0	0
sp|Q9BUW7|CI016_HUMAN UPF0184 protein C9orf16 OS=Homo sapiens OX=9606 GN=C9orf16 PE=1 SV=1	0	0	0	1	1	0	0	1	2	1	1	1	0	0	1	1	0	0	1	1	0	0	1	1	0	0	0	0	0	0	0	0	0	0	0	0	0	0	0	0	0	0	0	0	0	0	0	0	0
sp|Q49AR2|CE022_HUMAN UPF0489 protein C5orf22 OS=Homo sapiens OX=9606 GN=C5orf22 PE=1 SV=2	1	0	3	0	0	0	1	0	1	0	0	0	1	4	2	3	3	0	2	2	2	2	0	3	2	0	0	0	1	1	4	0	0	3	2	1	0	1	0	0	3	0	1	1	0	0	2	0	1
sp|O15182|CETN3_HUMAN Centrin-3 OS=Homo sapiens OX=9606 GN=CETN3 PE=1 SV=2	0	0	0	0	0	0	0	1	0	0	0	0	0	0	1	0	0	0	0	0	0	0	0	0	0	0	0	0	0	0	0	0	0	0	0	0	0	0	0	0	0	0	0	0	0	0	0	0	0
sp|Q9GZX3|CHST6_HUMAN Carbohydrate sulfotransferase 6 OS=Homo sapiens OX=9606 GN=CHST6 PE=1 SV=1	3	1	3	3	0	1	1	1	2	2	0	2	0	1	8	5	3	0	1	0	0	0	1	3	0	2	0	0	0	0	1	0	0	2	1	1	4	4	0	0	5	0	0	0	0	0	1	0	0
sp|Q4VX62|CF099_HUMAN Putative uncharacterized protein C6orf99 OS=Homo sapiens OX=9606 GN=C6orf99 PE=4 SV=1	1	0	3	2	1	3	1	1	2	0	1	0	0	1	3	3	3	0	0	0	0	0	2	3	0	0	2	0	1	0	1	0	0	2	0	0	1	2	0	0	5	0	1	1	0	0	3	0	0
sp|Q9UNE7|CHIP_HUMAN E3 ubiquitin-protein ligase CHIP OS=Homo sapiens OX=9606 GN=STUB1 PE=1 SV=2	0	0	0	0	0	0	4	0	1	1	1	0	1	2	0	0	1	0	0	0	0	0	0	0	1	0	2	1	0	1	0	0	0	2	0	0	1	1	1	0	1	0	0	0	0	0	0	0	2
sp|Q8NCH0|CHSTE_HUMAN Carbohydrate sulfotransferase 14 OS=Homo sapiens OX=9606 GN=CHST14 PE=1 SV=2	5	2	1	6	5	3	1	2	2	4	3	2	0	1	5	5	4	3	0	0	0	0	3	6	1	1	4	1	0	1	1	0	0	9	1	4	5	0	0	0	1	1	1	0	0	0	2	0	1
sp|Q15762|CD226_HUMAN CD226 antigen OS=Homo sapiens OX=9606 GN=CD226 PE=1 SV=2	1	0	1	1	1	1	0	0	0	0	0	0	1	2	2	0	0	0	2	0	0	1	0	1	1	1	0	0	0	0	5	0	1	1	1	0	1	2	0	0	1	0	2	3	0	0	1	0	1
sp|P49336|CDK8_HUMAN Cyclin-dependent kinase 8 OS=Homo sapiens OX=9606 GN=CDK8 PE=1 SV=1	4	1	1	1	1	1	2	4	2	1	3	3	0	3	2	2	3	1	2	0	2	1	1	3	1	0	1	0	1	4	3	0	0	2	0	1	1	4	0	0	2	0	0	1	0	0	3	0	2
sp|Q5ZPR3|CD276_HUMAN CD276 antigen OS=Homo sapiens OX=9606 GN=CD276 PE=1 SV=1	0	4	3	2	2	3	2	0	3	0	6	0	1	0	2	0	7	3	1	0	4	0	0	9	0	2	2	0	2	0	8	0	0	3	0	2	0	2	0	0	4	0	3	0	0	0	1	0	3
sp|P42773|CDN2C_HUMAN Cyclin-dependent kinase 4 inhibitor C OS=Homo sapiens OX=9606 GN=CDKN2C PE=1 SV=1	0	1	0	2	0	0	0	0	1	1	1	0	0	0	0	1	0	0	1	0	2	1	0	0	0	0	0	0	0	0	0	0	0	1	1	0	0	0	0	0	1	0	0	0	0	0	0	0	0
sp|H3BRN8|CO065_HUMAN Uncharacterized protein C15orf65 OS=Homo sapiens OX=9606 GN=C15orf65 PE=1 SV=1	0	0	0	0	1	2	1	0	0	0	1	0	0	0	1	3	2	0	1	0	1	0	0	0	1	1	2	0	1	1	2	0	0	1	1	1	0	2	0	0	0	0	1	0	0	0	0	0	1
sp|Q9H7U1|CCSE2_HUMAN Serine-rich coiled-coil domain-containing protein 2 OS=Homo sapiens OX=9606 GN=CCSER2 PE=1 SV=2	1	4	1	2	1	0	5	4	2	2	5	4	2	2	4	6	4	1	2	0	5	5	4	2	2	2	4	0	3	3	5	1	1	4	7	2	4	6	1	0	1	0	0	6	2	0	5	1	3
sp|Q96NY7|CLIC6_HUMAN Chloride intracellular channel protein 6 OS=Homo sapiens OX=9606 GN=CLIC6 PE=2 SV=3	4	3	18	6	8	1	7	4	19	6	7	16	0	0	2	2	4	0	0	0	2	3	6	1	0	2	6	0	1	3	0	1	0	4	2	6	1	5	1	0	2	0	1	2	0	0	3	1	1
sp|O96005|CLPT1_HUMAN Cleft lip and palate transmembrane protein 1 OS=Homo sapiens OX=9606 GN=CLPTM1 PE=1 SV=1	3	2	5	5	6	3	4	4	3	7	1	3	1	2	3	1	3	0	0	1	1	1	2	2	0	1	4	0	4	3	1	1	0	3	1	3	1	1	0	0	5	0	2	2	0	0	2	0	1
sp|P49760|CLK2_HUMAN Dual specificity protein kinase CLK2 OS=Homo sapiens OX=9606 GN=CLK2 PE=1 SV=1	1	0	1	1	1	0	0	2	2	1	0	1	0	1	3	2	2	0	1	1	0	0	0	4	0	1	0	0	0	0	1	0	0	1	0	0	3	1	0	0	0	0	0	0	0	0	0	0	0
sp|Q6UXG3|CLM9_HUMAN CMRF35-like molecule 9 OS=Homo sapiens OX=9606 GN=CD300LG PE=1 SV=2	3	2	1	1	4	1	4	4	2	2	0	3	0	0	1	3	4	0	0	0	0	0	1	3	0	0	5	1	1	6	1	0	0	2	0	2	1	6	2	0	6	1	1	2	0	0	1	0	2
sp|P20849|CO9A1_HUMAN Collagen alpha-1(IX) chain OS=Homo sapiens OX=9606 GN=COL9A1 PE=1 SV=3	8	3	7	2	4	3	34	12	96	3	82	47	2	5	8	8	6	0	0	0	3	0	52	4	0	3	18	1	6	5	3	1	0	10	2	34	11	8	2	0	8	0	2	4	0	0	6	0	3
sp|Q9BUJ0|ABHEA_HUMAN Protein ABHD14A OS=Homo sapiens OX=9606 GN=ABHD14A PE=2 SV=2	3	0	0	2	2	0	3	1	1	4	3	2	1	1	4	4	3	0	0	0	1	1	1	2	0	1	1	0	2	3	1	0	0	0	0	3	0	3	1	0	2	0	0	1	0	0	1	0	0
sp|Q13085|ACACA_HUMAN Acetyl-CoA carboxylase 1 OS=Homo sapiens OX=9606 GN=ACACA PE=1 SV=2	8	4	6	8	1	5	6	7	4	8	9	5	4	6	11	8	8	1	6	4	6	5	3	14	7	3	4	0	4	5	8	0	1	8	5	10	5	3	0	0	15	0	2	7	2	0	10	1	4
sp|Q9NRA8|4ET_HUMAN Eukaryotic translation initiation factor 4E transporter OS=Homo sapiens OX=9606 GN=EIF4ENIF1 PE=1 SV=2	6	5	6	3	4	0	10	8	3	4	7	3	0	5	9	9	13	0	3	3	4	1	6	9	3	1	8	2	8	4	5	0	1	8	3	10	7	12	0	0	10	2	4	8	1	0	11	3	5
sp|P43681|ACHA4_HUMAN Neuronal acetylcholine receptor subunit alpha-4 OS=Homo sapiens OX=9606 GN=CHRNA4 PE=1 SV=2	4	0	3	4	5	1	4	1	2	1	3	3	4	3	4	8	6	1	1	0	0	0	6	6	0	0	9	0	3	4	3	1	0	7	1	7	0	4	1	0	8	1	0	2	0	0	3	0	3
sp|P62258|1433E_HUMAN 14-3-3 protein epsilon OS=Homo sapiens OX=9606 GN=YWHAE PE=1 SV=1	0	0	0	0	0	0	0	0	0	0	0	0	0	0	0	1	2	1	0	0	1	1	1	0	0	0	1	0	0	1	0	0	0	1	1	1	0	0	0	0	0	0	0	0	0	0	0	0	1
sp|Q04844|ACHE_HUMAN Acetylcholine receptor subunit epsilon OS=Homo sapiens OX=9606 GN=CHRNE PE=1 SV=2	4	2	4	2	4	1	2	1	1	2	1	1	2	2	4	3	2	1	0	0	0	0	2	4	0	0	2	0	1	0	2	0	0	3	0	2	3	1	0	0	4	0	0	1	0	0	2	0	2
sp|P43652|AFAM_HUMAN Afamin OS=Homo sapiens OX=9606 GN=AFM PE=1 SV=1	2	3	1	2	2	2	1	0	1	1	1	0	2	3	2	2	2	1	0	1	1	1	0	2	0	2	1	0	2	3	0	0	0	3	0	2	0	4	0	0	5	1	0	1	0	0	1	1	2
sp|Q8TCU4|ALMS1_HUMAN Alstrom syndrome protein 1 OS=Homo sapiens OX=9606 GN=ALMS1 PE=1 SV=4	17	8	11	24	19	11	14	16	9	9	22	30	11	13	21	16	12	7	4	0	15	8	11	35	2	1	17	4	8	14	5	2	0	21	12	19	10	25	2	0	22	3	2	9	1	1	43	0	16
sp|Q8WWZ7|ABCA5_HUMAN ATP-binding cassette sub-family A member 5 OS=Homo sapiens OX=9606 GN=ABCA5 PE=2 SV=2	4	5	3	2	1	6	3	13	4	10	3	2	8	4	7	8	11	2	2	1	4	0	3	9	4	2	2	0	2	1	5	0	2	4	2	3	3	4	0	0	5	0	1	0	0	0	8	0	3
sp|Q08AH1|ACSM1_HUMAN Acyl-coenzyme A synthetase ACSM1, mitochondrial OS=Homo sapiens OX=9606 GN=ACSM1 PE=1 SV=1	2	0	2	2	3	3	4	1	5	1	4	1	3	2	3	3	4	1	0	1	1	0	4	2	0	1	1	0	2	2	2	0	0	3	1	2	1	1	0	0	1	0	1	1	0	0	2	0	4
sp|Q7Z695|ADCK2_HUMAN Uncharacterized aarF domain-containing protein kinase 2 OS=Homo sapiens OX=9606 GN=ADCK2 PE=1 SV=1	5	2	3	3	4	2	2	4	6	5	1	4	0	2	4	6	10	0	1	1	2	0	1	5	0	1	4	0	0	3	2	0	0	9	1	2	1	4	0	0	5	0	0	0	0	0	2	0	2
sp|C9J202|AG1L2_HUMAN Putative glycosyltransferase ALG1L2 OS=Homo sapiens OX=9606 GN=ALG1L2 PE=3 SV=1	1	1	0	0	1	0	3	1	0	2	1	1	0	1	1	1	1	0	0	0	0	1	2	0	0	0	0	0	1	0	3	0	0	3	0	1	0	0	0	0	4	0	0	0	0	0	1	0	1
sp|Q99218|AMELY_HUMAN Amelogenin, Y isoform OS=Homo sapiens OX=9606 GN=AMELY PE=1 SV=2	1	0	3	2	0	1	0	0	1	1	1	0	2	0	5	2	6	2	2	1	0	1	1	5	3	1	5	0	7	1	1	0	0	1	0	12	1	2	0	0	5	1	1	9	2	0	1	0	2
sp|O43306|ADCY6_HUMAN Adenylate cyclase type 6 OS=Homo sapiens OX=9606 GN=ADCY6 PE=1 SV=2	2	3	4	6	3	3	6	7	6	2	5	5	2	0	6	5	6	0	0	0	2	0	4	2	0	0	3	0	3	2	2	0	0	1	0	5	1	2	0	0	0	0	0	1	0	0	5	0	1
sp|Q2TAA5|ALG11_HUMAN GDP-Man:Man(3)GlcNAc(2)-PP-Dol alpha-1,2-mannosyltransferase OS=Homo sapiens OX=9606 GN=ALG11 PE=1 SV=2	1	0	0	0	0	1	1	1	2	0	0	1	1	1	0	3	1	2	0	0	2	2	0	3	0	0	0	0	1	1	3	0	0	1	2	0	0	2	0	0	4	0	0	2	0	0	1	0	0
sp|Q9BZ11|ADA33_HUMAN Disintegrin and metalloproteinase domain-containing protein 33 OS=Homo sapiens OX=9606 GN=ADAM33 PE=1 SV=2	5	3	3	3	8	2	7	6	5	8	11	9	0	0	9	9	12	4	0	1	0	1	7	11	1	0	7	1	3	2	8	0	1	6	0	7	3	5	1	0	6	0	3	3	0	0	5	0	2
sp|Q8IVF2|AHNK2_HUMAN Protein AHNAK2 OS=Homo sapiens OX=9606 GN=AHNAK2 PE=1 SV=2	13	2	12	9	93	8	25	19	43	53	12	89	22	159	33	83	10	1	15	3	3	2	53	104	86	1	14	1	10	11	121	9	2	5	1	15	14	41	1	0	49	0	32	7	1	0	30	3	13
sp|P58335|ANTR2_HUMAN Anthrax toxin receptor 2 OS=Homo sapiens OX=9606 GN=ANTXR2 PE=1 SV=5	2	0	2	0	3	2	0	4	4	1	0	1	2	3	2	2	4	0	1	1	0	0	1	5	0	0	3	1	1	1	0	0	0	1	1	3	2	1	1	0	2	0	1	1	0	0	3	0	2
sp|Q13023|AKAP6_HUMAN A-kinase anchor protein 6 OS=Homo sapiens OX=9606 GN=AKAP6 PE=1 SV=3	4	5	6	9	4	1	4	10	6	2	7	2	4	7	5	8	12	1	2	1	10	3	5	11	2	3	3	0	5	11	4	0	1	15	3	6	4	11	0	0	12	0	2	4	0	0	10	1	3
sp|Q7L311|ARMX2_HUMAN Armadillo repeat-containing X-linked protein 2 OS=Homo sapiens OX=9606 GN=ARMCX2 PE=2 SV=1	6	1	14	11	10	1	4	3	3	7	3	2	1	1	2	0	0	3	1	0	1	0	2	0	0	1	0	0	2	4	3	0	0	0	0	2	1	2	0	0	0	0	1	0	0	0	2	0	5
sp|O75179|ANR17_HUMAN Ankyrin repeat domain-containing protein 17 OS=Homo sapiens OX=9606 GN=ANKRD17 PE=1 SV=3	13	11	17	16	20	6	20	14	12	18	12	10	11	8	15	12	7	6	10	0	16	9	13	13	4	5	21	3	8	14	12	1	0	15	7	19	8	21	3	0	7	0	12	10	0	0	27	0	12
sp|P53680|AP2S1_HUMAN AP-2 complex subunit sigma OS=Homo sapiens OX=9606 GN=AP2S1 PE=1 SV=2	0	0	0	0	0	0	0	0	0	0	0	0	0	0	0	0	0	0	0	0	0	0	0	0	0	0	0	0	0	0	0	0	0	0	0	0	0	0	0	0	0	0	0	0	0	0	0	0	0
sp|Q96DR7|ARHGQ_HUMAN Rho guanine nucleotide exchange factor 26 OS=Homo sapiens OX=9606 GN=ARHGEF26 PE=1 SV=4	5	1	8	4	3	3	3	5	3	3	3	2	4	8	7	6	2	0	1	0	0	3	3	8	0	2	5	0	2	3	5	0	0	7	2	5	8	9	2	0	6	1	0	5	0	2	7	0	2
sp|P05089|ARGI1_HUMAN Arginase-1 OS=Homo sapiens OX=9606 GN=ARG1 PE=1 SV=2	2	0	1	0	1	0	1	4	1	4	4	1	0	4	2	1	2	1	0	0	1	2	4	2	0	0	0	0	0	3	3	0	0	2	0	1	0	2	0	0	2	0	0	1	0	0	3	0	2
sp|Q400G9|AMZ1_HUMAN Archaemetzincin-1 OS=Homo sapiens OX=9606 GN=AMZ1 PE=1 SV=1	4	3	7	0	5	1	2	3	0	3	2	5	0	0	4	2	5	0	0	1	0	1	1	6	0	0	2	0	2	0	1	0	0	4	0	5	3	3	0	0	2	0	0	3	0	0	3	0	2
sp|Q63HQ0|AP1AR_HUMAN AP-1 complex-associated regulatory protein OS=Homo sapiens OX=9606 GN=AP1AR PE=1 SV=1	0	1	0	0	0	0	1	4	1	2	0	1	0	0	0	0	0	0	0	1	4	0	1	1	0	0	0	0	0	0	0	0	0	0	1	0	0	1	0	0	1	0	0	0	0	0	2	0	2
sp|A6NCL7|AN33B_HUMAN Ankyrin repeat domain-containing protein 33B OS=Homo sapiens OX=9606 GN=ANKRD33B PE=3 SV=1	7	3	7	1	5	1	1	1	5	3	3	4	0	1	4	4	4	1	1	1	1	0	4	2	1	0	5	0	2	1	2	0	1	1	0	5	5	2	1	0	2	1	0	2	0	0	5	0	2
sp|P61160|ARP2_HUMAN Actin-related protein 2 OS=Homo sapiens OX=9606 GN=ACTR2 PE=1 SV=1	1	0	0	0	1	2	2	1	1	0	2	1	2	0	2	2	0	0	0	2	0	2	3	0	0	2	1	0	0	1	0	0	0	3	3	2	3	0	0	0	4	0	1	0	0	0	0	0	0
sp|Q9GZV1|ANKR2_HUMAN Ankyrin repeat domain-containing protein 2 OS=Homo sapiens OX=9606 GN=ANKRD2 PE=1 SV=3	4	1	2	0	2	0	2	1	1	1	0	2	0	4	1	3	1	1	0	0	0	0	2	1	0	0	2	0	1	1	2	0	0	3	0	1	0	1	0	0	0	0	0	1	0	0	0	0	0
sp|Q9Y679|AUP1_HUMAN Ancient ubiquitous protein 1 OS=Homo sapiens OX=9606 GN=AUP1 PE=1 SV=2	0	1	1	1	1	2	1	0	2	2	0	4	0	0	6	4	5	0	1	1	0	1	2	3	0	1	3	1	4	2	2	0	0	4	1	5	2	3	1	0	3	1	0	0	0	0	5	0	4
sp|P58397|ATS12_HUMAN A disintegrin and metalloproteinase with thrombospondin motifs 12 OS=Homo sapiens OX=9606 GN=ADAMTS12 PE=1 SV=2	5	3	4	4	4	2	10	6	3	7	5	8	5	8	9	5	11	4	1	1	3	4	6	6	2	3	7	0	6	11	2	0	0	7	3	5	10	13	0	0	7	0	2	1	0	0	12	1	12
sp|P20648|ATP4A_HUMAN Potassium-transporting ATPase alpha chain 1 OS=Homo sapiens OX=9606 GN=ATP4A PE=2 SV=5	4	3	3	1	1	4	3	5	5	3	3	3	2	1	6	2	6	3	2	0	3	3	3	8	1	1	2	0	1	3	5	0	0	5	0	3	1	2	0	0	4	1	2	2	0	0	2	0	2
sp|Q9BZR8|B2L14_HUMAN Apoptosis facilitator Bcl-2-like protein 14 OS=Homo sapiens OX=9606 GN=BCL2L14 PE=1 SV=1	1	0	1	0	0	0	0	2	0	2	0	0	0	0	1	1	0	1	0	0	1	1	0	0	0	0	0	0	2	1	1	0	0	1	1	0	1	1	0	0	2	0	0	1	0	0	0	0	0
sp|Q9NYF8|BCLF1_HUMAN Bcl-2-associated transcription factor 1 OS=Homo sapiens OX=9606 GN=BCLAF1 PE=1 SV=2	2	0	2	2	4	0	4	6	4	2	1	1	3	5	1	0	0	1	1	0	4	5	1	1	0	2	2	1	0	2	0	1	0	2	2	2	3	8	0	1	3	0	0	4	0	1	10	1	1
sp|Q96Q07|BTBD9_HUMAN BTB/POZ domain-containing protein 9 OS=Homo sapiens OX=9606 GN=BTBD9 PE=1 SV=2	2	3	1	2	2	3	3	3	0	0	2	0	1	0	2	5	3	0	1	0	1	0	0	3	0	1	0	0	0	1	3	1	0	1	2	2	1	2	0	0	2	0	2	2	0	0	2	0	1
sp|Q8ND07|BBOF1_HUMAN Basal body-orientation factor 1 OS=Homo sapiens OX=9606 GN=BBOF1 PE=2 SV=3	0	0	0	0	0	0	0	1	0	0	1	0	0	1	1	0	0	1	0	0	1	0	0	0	0	0	0	0	1	1	1	0	0	0	0	2	1	1	0	0	0	0	0	0	0	0	0	0	0
sp|Q13075|BIRC1_HUMAN Baculoviral IAP repeat-containing protein 1 OS=Homo sapiens OX=9606 GN=NAIP PE=1 SV=3	3	2	3	4	0	7	2	7	2	4	0	2	7	2	4	4	4	0	0	3	4	3	3	3	0	2	2	0	4	3	4	0	0	4	2	4	1	6	0	0	12	0	2	2	0	0	4	0	1
sp|Q9H0C5|BTBD1_HUMAN BTB/POZ domain-containing protein 1 OS=Homo sapiens OX=9606 GN=BTBD1 PE=1 SV=1	4	3	3	4	0	1	2	4	4	2	2	9	2	2	3	1	3	1	0	0	2	0	5	4	1	1	4	0	1	0	1	0	0	1	2	3	3	3	1	0	3	0	1	2	0	0	3	0	2
sp|Q6UXY1|BI2L2_HUMAN Brain-specific angiogenesis inhibitor 1-associated protein 2-like protein 2 OS=Homo sapiens OX=9606 GN=BAIAP2L2 PE=1 SV=1	2	0	3	2	5	2	4	4	3	4	0	2	1	0	4	4	6	1	0	0	1	0	5	5	3	3	3	1	1	0	3	1	0	5	0	7	6	4	0	0	4	0	1	1	0	0	4	2	5
sp|Q5TH69|BIG3_HUMAN Brefeldin A-inhibited guanine nucleotide-exchange protein 3 OS=Homo sapiens OX=9606 GN=ARFGEF3 PE=1 SV=3	5	8	7	8	9	2	6	17	11	4	9	7	3	9	7	15	11	3	2	1	3	2	7	8	2	1	6	0	6	3	6	1	0	9	3	5	2	9	2	0	14	1	1	5	0	0	6	0	6
sp|A1A5D9|BICL2_HUMAN BICD family-like cargo adapter 2 OS=Homo sapiens OX=9606 GN=BICDL2 PE=1 SV=2	1	5	2	2	2	2	4	4	4	5	1	6	0	0	2	1	3	0	1	0	1	0	2	5	0	0	2	0	0	1	0	1	0	2	0	4	3	2	1	0	0	0	0	0	0	0	1	0	2
sp|Q6UB35|C1TM_HUMAN Monofunctional C1-tetrahydrofolate synthase, mitochondrial OS=Homo sapiens OX=9606 GN=MTHFD1L PE=1 SV=1	1	2	4	2	0	0	6	5	9	5	10	4	5	1	8	4	7	1	0	1	1	1	4	1	0	0	4	0	2	5	6	0	0	4	2	4	3	1	0	0	3	0	0	2	0	0	3	0	5
sp|Q92560|BAP1_HUMAN Ubiquitin carboxyl-terminal hydrolase BAP1 OS=Homo sapiens OX=9606 GN=BAP1 PE=1 SV=2	3	0	5	3	3	0	5	8	5	4	4	4	1	3	3	2	5	1	1	1	1	3	2	3	0	3	7	2	1	3	4	0	0	5	0	4	4	10	2	0	5	0	0	3	0	0	6	0	3
sp|Q67FW5|B3GNL_HUMAN UDP-GlcNAc:betaGal beta-1,3-N-acetylglucosaminyltransferase-like protein 1 OS=Homo sapiens OX=9606 GN=B3GNTL1 PE=2 SV=2	2	0	1	3	0	0	2	1	3	0	1	2	2	0	0	0	1	0	0	0	0	1	2	2	1	0	0	0	0	2	0	0	0	2	1	1	2	1	0	0	2	0	0	1	0	0	2	0	0
sp|Q6Y288|B3GLT_HUMAN Beta-1,3-glucosyltransferase OS=Homo sapiens OX=9606 GN=B3GLCT PE=1 SV=2	1	1	0	2	3	0	3	3	3	1	4	1	2	1	4	4	4	0	1	0	0	0	1	4	0	0	2	0	2	0	2	0	0	4	1	2	1	1	0	0	4	1	0	0	0	0	1	0	3
sp|Q9UQB8|BAIP2_HUMAN Brain-specific angiogenesis inhibitor 1-associated protein 2 OS=Homo sapiens OX=9606 GN=BAIAP2 PE=1 SV=1	4	1	4	6	1	2	3	2	2	2	0	2	1	3	2	4	4	1	0	2	1	0	1	0	0	2	3	0	3	1	1	0	0	3	1	1	3	4	0	0	2	1	1	1	0	0	5	1	0
sp|Q99728|BARD1_HUMAN BRCA1-associated RING domain protein 1 OS=Homo sapiens OX=9606 GN=BARD1 PE=1 SV=2	1	3	1	1	2	0	1	7	2	6	2	2	0	1	2	3	6	2	1	0	6	2	2	3	0	1	2	0	5	2	3	0	0	2	5	3	4	3	0	0	1	0	2	0	0	0	8	0	3
sp|Q53HC0|CCD92_HUMAN Coiled-coil domain-containing protein 92 OS=Homo sapiens OX=9606 GN=CCDC92 PE=1 SV=2	3	0	0	4	2	0	0	2	0	0	1	1	1	1	3	3	1	0	1	0	1	0	0	2	2	0	3	0	0	1	0	1	0	1	0	3	1	2	0	0	2	0	0	0	0	0	0	0	1
sp|Q6NZI2|CAVN1_HUMAN Caveolae-associated protein 1 OS=Homo sapiens OX=9606 GN=CAVIN1 PE=1 SV=1	1	0	2	1	1	0	0	1	1	2	1	0	0	2	1	0	1	0	1	1	0	0	2	0	0	0	0	0	0	0	1	1	0	1	0	1	1	1	0	0	1	0	0	0	0	0	1	0	1
sp|Q6PII3|CC174_HUMAN Coiled-coil domain-containing protein 174 OS=Homo sapiens OX=9606 GN=CCDC174 PE=1 SV=3	5	0	0	2	3	0	2	3	1	4	2	4	3	3	2	1	1	0	0	0	1	2	0	0	0	2	6	1	1	2	1	1	0	1	0	6	1	2	0	0	1	0	0	5	0	0	1	0	1
sp|P55210|CASP7_HUMAN Caspase-7 OS=Homo sapiens OX=9606 GN=CASP7 PE=1 SV=1	1	0	0	2	0	0	0	1	1	1	0	1	0	1	1	1	0	0	0	0	0	0	0	1	0	0	0	0	0	1	0	0	0	0	0	0	0	1	0	0	2	0	0	0	0	0	0	0	0
sp|Q6P4E1|CASC4_HUMAN Protein CASC4 OS=Homo sapiens OX=9606 GN=CASC4 PE=1 SV=2	2	1	1	0	0	0	0	3	4	1	3	0	0	1	2	1	3	0	0	0	2	2	1	3	0	1	3	0	1	1	1	0	0	1	2	3	2	2	0	0	2	0	1	1	0	0	5	0	1
sp|Q96KX2|CAZA3_HUMAN F-actin-capping protein subunit alpha-3 OS=Homo sapiens OX=9606 GN=CAPZA3 PE=1 SV=2	0	0	0	1	1	0	0	1	0	0	1	0	0	0	2	1	0	0	0	1	0	0	0	0	0	0	0	0	0	1	1	0	0	1	1	0	1	0	0	0	2	0	0	0	0	0	0	0	1
sp|Q8WVQ1|CANT1_HUMAN Soluble calcium-activated nucleotidase 1 OS=Homo sapiens OX=9606 GN=CANT1 PE=1 SV=1	2	1	2	3	2	0	2	5	2	4	2	0	1	0	3	1	2	0	0	1	2	0	0	2	0	1	3	0	0	1	1	0	0	2	2	2	2	0	0	0	1	0	0	2	0	0	1	0	3
sp|Q9BWT7|CAR10_HUMAN Caspase recruitment domain-containing protein 10 OS=Homo sapiens OX=9606 GN=CARD10 PE=1 SV=2	5	4	5	4	6	3	4	6	7	8	10	9	2	3	4	9	9	0	1	0	0	0	7	7	0	2	8	1	1	3	2	0	0	11	1	5	6	6	0	0	5	0	0	2	0	0	11	0	1
sp|Q5JVX7|CA141_HUMAN Uncharacterized protein C1orf141 OS=Homo sapiens OX=9606 GN=C1orf141 PE=2 SV=1	0	0	1	2	0	0	0	1	0	0	1	0	1	2	0	2	2	0	1	1	5	0	0	2	1	1	1	0	1	0	2	0	0	0	3	1	1	2	0	0	0	0	1	0	0	0	2	0	1
sp|P55285|CADH6_HUMAN Cadherin-6 OS=Homo sapiens OX=9606 GN=CDH6 PE=1 SV=1	3	3	5	1	3	2	1	4	2	0	5	2	2	2	1	4	3	0	0	2	1	4	0	3	0	1	5	0	1	1	1	0	0	3	0	4	2	8	1	0	1	0	1	2	0	0	5	0	1
sp|Q9P296|C5AR2_HUMAN C5a anaphylatoxin chemotactic receptor 2 OS=Homo sapiens OX=9606 GN=C5AR2 PE=1 SV=1	0	1	3	4	3	0	2	2	3	1	1	2	1	0	7	3	3	0	0	0	1	0	2	5	1	0	0	0	1	0	3	0	0	3	0	0	1	0	0	0	2	0	0	0	0	0	1	0	0
sp|Q8N1D5|CA158_HUMAN Uncharacterized protein C1orf158 OS=Homo sapiens OX=9606 GN=C1orf158 PE=2 SV=2	0	2	1	1	1	3	0	1	0	2	2	0	0	1	3	3	4	0	0	0	0	0	1	5	1	0	3	1	0	1	0	0	0	2	1	3	3	1	0	0	4	2	0	1	0	0	2	0	1
sp|Q6ZUL3|CH086_HUMAN Uncharacterized protein C8orf86 OS=Homo sapiens OX=9606 GN=C8orf86 PE=2 SV=1	0	0	1	2	1	1	1	2	1	1	0	0	0	1	1	1	5	0	0	0	0	0	2	4	0	1	2	0	0	1	1	0	0	4	0	1	1	1	0	0	3	0	1	0	0	0	1	0	2
sp|Q6ZS94|CA229_HUMAN Putative uncharacterized protein C1orf229 OS=Homo sapiens OX=9606 GN=C1orf229 PE=2 SV=1	6	1	3	5	3	1	2	3	5	5	2	6	0	0	2	2	6	0	0	0	0	1	4	2	0	1	7	0	0	1	1	0	0	2	0	5	1	5	2	0	2	0	0	1	0	0	2	0	4
sp|Q8N8D9|CE056_HUMAN Uncharacterized protein C5orf56 OS=Homo sapiens OX=9606 GN=C5orf56 PE=1 SV=2	2	0	0	1	0	1	0	0	0	0	0	0	0	0	0	0	1	0	0	0	0	0	0	0	0	0	0	0	0	0	1	0	0	0	0	2	0	1	0	0	0	0	0	0	0	0	2	0	0
sp|Q96MH7|CE034_HUMAN Uncharacterized protein C5orf34 OS=Homo sapiens OX=9606 GN=C5orf34 PE=2 SV=2	0	1	2	2	1	1	0	2	1	1	1	0	2	3	1	5	3	0	0	0	3	2	2	3	0	0	3	0	0	2	0	0	0	3	1	1	4	3	0	0	4	0	0	1	0	0	4	1	2
sp|Q96BP2|CHCH1_HUMAN Coiled-coil-helix-coiled-coil-helix domain-containing protein 1 OS=Homo sapiens OX=9606 GN=CHCHD1 PE=1 SV=1	0	2	0	1	0	1	1	1	1	0	1	0	0	0	1	0	2	0	1	0	0	2	1	1	0	1	1	0	0	0	1	0	0	2	0	3	1	1	0	0	3	1	0	0	0	0	0	0	0
sp|Q5T1J5|CHCH9_HUMAN Putative coiled-coil-helix-coiled-coil-helix domain-containing protein CHCHD2P9, mitochondrial OS=Homo sapiens OX=9606 GN=CHCHD2P9 PE=5 SV=1	5	3	4	7	6	0	0	0	1	1	0	0	0	0	0	0	0	1	1	0	0	0	3	0	0	0	2	1	2	0	1	0	0	0	0	2	2	2	0	0	1	0	1	2	0	0	2	0	0
sp|Q8N7Q2|CEAS1_HUMAN Putative uncharacterized protein CELF2-AS1 OS=Homo sapiens OX=9606 GN=CELF2-AS1 PE=5 SV=2	1	1	0	0	0	1	2	0	2	0	1	0	0	1	0	0	0	0	0	0	1	0	2	0	0	0	1	0	0	0	2	0	0	2	0	0	0	0	0	0	2	0	0	0	0	0	1	0	1
sp|P29372|3MG_HUMAN DNA-3-methyladenine glycosylase OS=Homo sapiens OX=9606 GN=MPG PE=1 SV=3	3	3	6	1	2	0	2	2	1	0	3	5	0	1	2	1	4	1	2	0	0	0	3	3	1	0	2	0	0	0	1	0	0	2	0	3	3	4	0	0	1	0	0	1	0	0	2	0	2
sp|P42684|ABL2_HUMAN Tyrosine-protein kinase ABL2 OS=Homo sapiens OX=9606 GN=ABL2 PE=1 SV=1	10	2	10	8	9	2	5	11	11	9	8	1	4	5	4	9	4	3	3	3	5	3	4	9	1	4	7	0	4	5	6	1	0	6	6	9	9	5	0	0	12	0	2	4	0	1	6	1	3
sp|P29275|AA2BR_HUMAN Adenosine receptor A2b OS=Homo sapiens OX=9606 GN=ADORA2B PE=1 SV=1	2	1	0	0	0	0	2	0	1	2	0	0	0	0	1	2	2	0	0	0	1	1	0	0	2	0	0	0	0	2	2	0	0	1	0	0	0	0	0	0	3	0	0	1	0	0	1	0	0
sp|Q9H2A2|AL8A1_HUMAN 2-aminomuconic semialdehyde dehydrogenase OS=Homo sapiens OX=9606 GN=ALDH8A1 PE=1 SV=1	1	2	1	2	3	1	3	3	2	4	2	2	2	1	1	4	0	0	1	0	0	2	0	3	1	1	1	0	2	1	2	0	1	2	1	2	1	4	0	0	0	0	1	0	0	0	3	0	3
sp|Q9BZC7|ABCA2_HUMAN ATP-binding cassette sub-family A member 2 OS=Homo sapiens OX=9606 GN=ABCA2 PE=1 SV=4	13	10	9	9	11	7	12	8	12	16	11	8	5	3	19	19	16	5	0	2	4	4	14	10	2	2	11	0	4	5	11	1	1	18	6	9	8	10	3	0	10	0	7	4	0	0	21	1	7
sp|P51826|AFF3_HUMAN AF4/FMR2 family member 3 OS=Homo sapiens OX=9606 GN=AFF3 PE=1 SV=3	8	2	8	9	11	3	7	8	6	5	5	4	2	8	6	4	5	3	0	1	5	4	5	1	0	7	9	1	7	5	7	0	0	2	6	10	5	8	2	0	6	0	1	2	0	0	18	0	7
sp|Q5QJU3|ACER2_HUMAN Alkaline ceramidase 2 OS=Homo sapiens OX=9606 GN=ACER2 PE=1 SV=2	3	0	0	0	1	2	0	0	0	0	3	1	2	0	0	1	1	0	2	0	1	1	0	3	1	1	0	0	0	0	0	0	0	0	1	0	0	1	0	0	1	0	0	0	0	0	0	0	1
sp|Q86TW2|ADCK1_HUMAN AarF domain-containing protein kinase 1 OS=Homo sapiens OX=9606 GN=ADCK1 PE=1 SV=2	0	2	0	0	3	2	1	1	0	0	0	0	0	2	2	1	5	0	0	0	1	1	1	2	1	1	0	0	1	2	0	0	0	3	0	0	1	3	0	0	0	0	0	1	0	0	1	0	2
sp|P55197|AF10_HUMAN Protein AF-10 OS=Homo sapiens OX=9606 GN=MLLT10 PE=1 SV=2	8	6	5	7	4	3	5	19	8	7	2	4	0	3	5	3	6	1	1	0	6	2	5	7	0	1	2	0	6	6	4	0	0	6	2	2	1	14	1	0	7	1	0	4	0	0	7	0	8
sp|O75891|AL1L1_HUMAN Cytosolic 10-formyltetrahydrofolate dehydrogenase OS=Homo sapiens OX=9606 GN=ALDH1L1 PE=1 SV=2	2	1	2	5	3	1	8	5	4	3	3	2	4	4	2	2	3	0	0	1	0	1	2	3	0	0	2	0	2	3	2	0	0	4	1	1	3	1	0	0	2	1	2	2	0	0	1	0	1
sp|Q13444|ADA15_HUMAN Disintegrin and metalloproteinase domain-containing protein 15 OS=Homo sapiens OX=9606 GN=ADAM15 PE=1 SV=4	7	2	5	8	6	1	6	10	4	6	6	12	2	4	10	9	8	1	0	1	4	1	4	12	1	1	11	1	6	4	5	0	1	5	2	17	7	10	0	0	8	1	1	1	0	0	4	1	3
sp|Q9BY15|AGRE3_HUMAN Adhesion G protein-coupled receptor E3 OS=Homo sapiens OX=9606 GN=ADGRE3 PE=2 SV=2	4	2	3	0	0	2	2	3	0	0	1	6	1	2	1	2	2	0	1	0	4	0	2	1	0	0	2	0	0	0	5	0	0	2	1	0	1	2	0	0	4	1	0	1	0	1	2	0	1
sp|Q8N4T4|ARG39_HUMAN Rho guanine nucleotide exchange factor 39 OS=Homo sapiens OX=9606 GN=ARHGEF39 PE=1 SV=1	1	1	1	1	0	1	4	0	4	0	3	2	0	0	3	4	4	0	1	0	1	1	2	4	1	0	0	0	3	0	0	0	0	2	0	2	3	0	0	0	2	0	1	2	0	0	2	0	0
sp|Q9Y653|AGRG1_HUMAN Adhesion G-protein coupled receptor G1 OS=Homo sapiens OX=9606 GN=ADGRG1 PE=1 SV=2	3	1	4	2	2	3	4	4	3	1	4	3	1	1	3	5	2	0	0	3	0	0	2	4	0	1	2	1	1	5	1	0	0	11	0	0	4	3	0	0	3	0	1	0	0	0	4	1	3
sp|P10275|ANDR_HUMAN Androgen receptor OS=Homo sapiens OX=9606 GN=AR PE=1 SV=3	4	5	5	5	9	4	8	7	14	3	6	8	3	1	6	7	2	0	1	2	2	3	4	8	1	2	5	0	2	3	3	0	0	7	0	8	6	4	1	0	3	0	2	5	0	0	5	0	2
sp|Q8N9B4|ANR42_HUMAN Ankyrin repeat domain-containing protein 42 OS=Homo sapiens OX=9606 GN=ANKRD42 PE=2 SV=2	2	1	1	2	0	1	0	6	3	5	0	1	0	0	0	1	0	0	0	0	2	1	0	0	0	1	0	0	0	0	0	0	0	2	1	0	1	1	0	0	0	0	0	0	0	0	1	0	1
sp|P27338|AOFB_HUMAN Amine oxidase [flavin-containing] B OS=Homo sapiens OX=9606 GN=MAOB PE=1 SV=3	0	0	2	2	3	2	4	1	2	2	0	2	1	3	1	2	1	1	0	1	0	1	2	2	2	2	3	0	0	3	2	0	1	3	3	4	3	1	0	0	3	0	1	2	0	0	1	0	3
sp|Q9NQ90|ANO2_HUMAN Anoctamin-2 OS=Homo sapiens OX=9606 GN=ANO2 PE=1 SV=2	4	2	6	2	6	3	2	5	6	4	6	5	0	4	2	4	8	0	3	2	3	1	4	5	3	2	2	0	3	2	3	0	0	4	0	6	4	2	0	0	5	0	0	3	0	1	5	0	3
sp|Q6UXH0|ANGL8_HUMAN Angiopoietin-like protein 8 OS=Homo sapiens OX=9606 GN=ANGPTL8 PE=1 SV=1	2	0	1	2	1	0	0	1	1	0	1	2	0	0	0	0	1	1	2	1	0	0	0	1	0	0	1	0	1	0	0	0	0	0	0	0	1	0	0	0	2	0	0	0	0	0	1	0	0
sp|Q86YJ7|AN13B_HUMAN Ankyrin repeat domain-containing protein 13B OS=Homo sapiens OX=9606 GN=ANKRD13B PE=1 SV=4	3	1	3	4	5	1	2	4	3	2	5	3	2	3	3	2	2	0	1	2	0	0	2	3	0	0	4	0	2	4	3	1	0	3	0	3	3	5	0	0	1	0	0	1	0	0	7	0	2
sp|O95782|AP2A1_HUMAN AP-2 complex subunit alpha-1 OS=Homo sapiens OX=9606 GN=AP2A1 PE=1 SV=3	7	2	8	5	7	2	3	3	2	3	3	5	1	4	4	5	6	2	0	1	1	1	2	3	1	2	4	1	1	2	4	1	0	6	1	4	1	7	1	0	4	1	0	2	0	0	6	0	3
sp|Q96BM9|ARL8A_HUMAN ADP-ribosylation factor-like protein 8A OS=Homo sapiens OX=9606 GN=ARL8A PE=1 SV=1	0	0	0	0	0	0	0	1	0	1	2	0	0	0	1	1	0	0	0	0	1	0	0	1	0	0	0	0	0	0	0	0	0	1	0	0	1	0	0	0	2	0	0	0	0	0	0	0	0
sp|Q92482|AQP3_HUMAN Aquaporin-3 OS=Homo sapiens OX=9606 GN=AQP3 PE=1 SV=2	1	0	3	0	0	0	0	0	2	0	0	2	0	1	2	1	1	0	0	1	0	1	1	3	0	1	2	0	0	1	0	0	0	1	2	0	1	2	1	0	2	0	0	0	0	0	1	0	0
sp|Q5H9R4|ARMX4_HUMAN Armadillo repeat-containing X-linked protein 4 OS=Homo sapiens OX=9606 GN=ARMCX4 PE=2 SV=3	11	1	4	20	2	1	19	21	9	13	10	11	2	2	2	2	1	1	1	2	5	3	2	3	1	11	1	0	0	3	8	0	1	2	0	0	6	2	0	0	1	0	1	0	0	0	8	2	8
sp|Q9H1Y0|ATG5_HUMAN Autophagy protein 5 OS=Homo sapiens OX=9606 GN=ATG5 PE=1 SV=2	0	1	1	2	0	1	0	0	0	2	1	0	3	0	2	5	1	1	1	1	0	0	0	5	0	1	0	0	0	3	0	1	0	2	0	0	0	1	0	0	1	0	0	1	0	0	0	0	0
sp|Q8TBH0|ARRD2_HUMAN Arrestin domain-containing protein 2 OS=Homo sapiens OX=9606 GN=ARRDC2 PE=1 SV=2	3	3	1	2	3	1	3	3	1	5	1	3	2	0	6	6	5	0	0	0	0	1	2	2	0	1	2	0	0	2	2	0	0	5	0	7	3	6	0	0	5	0	1	1	0	0	0	0	3
sp|Q9HBZ2|ARNT2_HUMAN Aryl hydrocarbon receptor nuclear translocator 2 OS=Homo sapiens OX=9606 GN=ARNT2 PE=1 SV=2	5	5	4	4	2	3	7	10	1	6	3	2	0	0	5	3	1	1	4	0	3	4	4	4	2	1	1	0	2	6	0	0	1	3	4	5	1	6	1	0	2	0	1	4	0	0	6	0	1
sp|Q9UBB4|ATX10_HUMAN Ataxin-10 OS=Homo sapiens OX=9606 GN=ATXN10 PE=1 SV=1	3	1	2	2	3	3	1	1	0	0	1	0	0	2	2	2	0	1	1	1	3	1	0	3	0	1	1	0	3	0	0	1	0	4	1	1	1	0	0	0	6	0	0	2	0	1	1	0	2
sp|P25705|ATPA_HUMAN ATP synthase subunit alpha, mitochondrial OS=Homo sapiens OX=9606 GN=ATP5F1A PE=1 SV=1	0	3	1	4	3	0	2	5	3	2	0	1	1	2	3	2	4	0	0	0	4	0	4	1	0	0	0	0	0	2	2	0	0	0	1	0	2	2	0	0	0	0	0	2	0	0	1	0	0
sp|Q8WXX7|AUTS2_HUMAN Autism susceptibility gene 2 protein OS=Homo sapiens OX=9606 GN=AUTS2 PE=1 SV=1	14	2	12	16	11	4	5	5	6	11	10	8	9	8	13	18	12	4	6	0	5	3	8	17	3	5	24	2	6	13	5	1	0	19	2	20	12	20	3	0	16	2	5	5	0	0	15	0	13
sp|Q9UMX3|BOK_HUMAN Bcl-2-related ovarian killer protein OS=Homo sapiens OX=9606 GN=BOK PE=1 SV=1	1	0	1	2	2	0	0	3	0	0	0	0	1	0	1	0	1	0	1	0	0	0	0	0	0	0	0	0	0	0	0	0	0	0	0	0	1	0	0	0	1	0	1	0	0	0	0	0	0
sp|Q5XKL5|BTBD8_HUMAN BTB/POZ domain-containing protein 8 OS=Homo sapiens OX=9606 GN=BTBD8 PE=2 SV=2	1	0	2	1	1	1	1	0	2	0	0	1	1	1	2	1	1	0	0	1	0	1	0	2	0	2	0	0	0	1	0	0	0	2	0	1	2	0	0	0	0	0	0	0	0	0	1	0	1
sp|P13497|BMP1_HUMAN Bone morphogenetic protein 1 OS=Homo sapiens OX=9606 GN=BMP1 PE=1 SV=2	1	2	3	1	5	0	6	6	2	4	5	2	2	8	3	3	2	0	0	1	2	3	3	3	0	2	2	0	0	3	4	0	0	2	1	5	2	1	0	0	4	0	0	2	0	0	0	0	0
sp|P34820|BMP8B_HUMAN Bone morphogenetic protein 8B OS=Homo sapiens OX=9606 GN=BMP8B PE=2 SV=2	5	0	2	4	5	1	3	0	5	2	5	2	1	1	3	4	1	1	0	0	0	0	1	4	0	1	4	0	2	1	0	0	0	2	1	2	4	3	0	0	2	1	0	0	0	0	2	1	0
sp|A8MVZ5|BTNLA_HUMAN Butyrophilin-like protein 10 OS=Homo sapiens OX=9606 GN=BTNL10 PE=5 SV=2	1	0	1	2	1	2	2	1	0	2	0	1	0	0	1	1	2	0	0	0	1	0	0	1	1	1	0	0	0	0	4	0	0	1	0	2	1	1	0	0	3	0	0	0	0	0	1	0	0
sp|Q8NFL0|B3GN7_HUMAN UDP-GlcNAc:betaGal beta-1,3-N-acetylglucosaminyltransferase 7 OS=Homo sapiens OX=9606 GN=B3GNT7 PE=1 SV=1	4	0	3	2	1	0	0	1	1	1	0	1	0	2	5	4	5	0	0	1	1	1	1	6	0	1	1	0	3	1	2	0	0	5	1	2	2	1	0	0	3	1	0	1	0	0	0	0	1
sp|Q5VTR2|BRE1A_HUMAN E3 ubiquitin-protein ligase BRE1A OS=Homo sapiens OX=9606 GN=RNF20 PE=1 SV=2	3	4	1	1	1	0	1	2	2	1	1	1	0	2	0	2	1	0	0	5	2	1	0	0	2	0	2	0	0	0	0	0	0	1	1	0	2	2	0	0	0	0	0	0	0	0	2	0	1
sp|Q8NDL9|CBPC5_HUMAN Cytosolic carboxypeptidase-like protein 5 OS=Homo sapiens OX=9606 GN=AGBL5 PE=1 SV=1	3	1	5	5	5	4	6	14	6	6	6	4	1	1	6	2	11	1	2	2	5	4	4	5	2	2	10	1	2	5	3	0	0	2	2	8	6	9	1	0	7	1	0	1	0	0	14	1	5
sp|Q8N4T8|CBR4_HUMAN Carbonyl reductase family member 4 OS=Homo sapiens OX=9606 GN=CBR4 PE=1 SV=3	0	0	0	0	1	0	0	0	5	0	0	0	0	0	1	1	0	0	0	2	2	1	1	0	0	0	0	0	0	0	0	0	0	0	0	0	1	0	0	0	0	0	0	0	0	0	0	0	0
sp|O95388|CCN4_HUMAN CCN family member 4 OS=Homo sapiens OX=9606 GN=CCN4 PE=1 SV=1	4	0	2	0	3	0	0	2	1	2	0	0	0	2	3	1	2	1	0	1	1	0	2	1	1	0	1	0	0	2	0	0	0	5	0	2	1	2	0	0	1	0	0	1	0	0	3	0	2
sp|Q8N6N3|CA052_HUMAN UPF0690 protein C1orf52 OS=Homo sapiens OX=9606 GN=C1orf52 PE=1 SV=1	2	0	0	0	2	0	1	1	0	0	1	1	1	3	0	2	1	0	0	0	0	0	0	0	0	0	1	0	1	1	0	0	0	1	0	3	0	1	0	0	0	0	0	0	0	0	1	0	1
sp|Q3MIR4|CC50B_HUMAN Cell cycle control protein 50B OS=Homo sapiens OX=9606 GN=TMEM30B PE=1 SV=1	3	4	7	4	3	0	4	1	1	2	5	2	1	1	4	2	2	0	0	0	1	2	1	1	0	2	1	0	1	0	1	1	0	2	2	2	4	2	0	0	4	0	0	1	0	0	1	0	1
sp|Q9BXL6|CAR14_HUMAN Caspase recruitment domain-containing protein 14 OS=Homo sapiens OX=9606 GN=CARD14 PE=1 SV=2	1	4	6	5	3	1	1	1	3	4	3	1	3	0	2	3	7	3	0	2	0	0	3	2	0	1	1	0	2	2	3	0	0	8	0	3	3	1	0	0	6	0	0	0	0	0	4	0	2
sp|P27824|CALX_HUMAN Calnexin OS=Homo sapiens OX=9606 GN=CANX PE=1 SV=2	0	0	7	4	6	0	3	2	2	0	0	1	0	10	3	1	2	1	2	0	1	1	6	3	1	3	5	0	1	1	5	1	0	1	2	3	2	2	1	0	3	0	1	0	0	0	2	0	3
sp|P19022|CADH2_HUMAN Cadherin-2 OS=Homo sapiens OX=9606 GN=CDH2 PE=1 SV=4	5	3	6	4	5	4	2	1	1	7	6	4	7	0	4	3	3	2	0	0	2	6	3	2	2	3	5	0	3	4	7	0	0	5	7	5	3	8	0	0	3	0	2	2	0	0	8	0	6
sp|Q6PRD7|CEMP1_HUMAN Cementoblastoma-derived protein 1 OS=Homo sapiens OX=9606 GN=CEMP1 PE=1 SV=1	3	1	3	5	5	1	4	1	2	1	3	1	1	0	3	2	0	0	0	0	0	0	5	1	0	1	5	0	2	2	1	0	0	2	1	2	2	4	0	0	0	0	0	2	0	0	3	0	2
sp|Q9BWT1|CDCA7_HUMAN Cell division cycle-associated protein 7 OS=Homo sapiens OX=9606 GN=CDCA7 PE=1 SV=1	3	1	0	2	0	3	0	0	1	1	0	2	0	1	2	1	1	0	1	0	0	0	2	1	0	0	0	0	0	2	0	0	0	0	1	0	4	1	0	0	0	0	0	0	0	0	3	0	0
sp|Q9H5V8|CDCP1_HUMAN CUB domain-containing protein 1 OS=Homo sapiens OX=9606 GN=CDCP1 PE=1 SV=3	4	3	2	3	2	1	3	5	1	2	3	3	1	1	3	8	5	2	1	3	4	0	1	7	0	1	4	0	2	6	4	0	0	4	1	4	3	7	1	0	4	0	0	4	0	0	5	0	5
sp|Q9UKY3|CES1P_HUMAN Putative inactive carboxylesterase 4 OS=Homo sapiens OX=9606 GN=CES1P1 PE=5 SV=2	1	0	1	3	0	0	2	6	4	1	2	1	0	1	2	4	2	0	1	1	0	1	1	1	0	1	1	0	2	5	2	0	0	3	0	1	0	0	0	0	2	0	2	0	0	0	2	0	0
sp|Q9UKY7|CDV3_HUMAN Protein CDV3 homolog OS=Homo sapiens OX=9606 GN=CDV3 PE=1 SV=1	2	1	1	2	3	1	2	3	6	1	1	3	0	1	0	0	0	0	0	0	2	0	0	1	1	0	2	0	0	3	1	0	0	0	0	2	1	0	0	0	1	0	1	1	0	0	0	0	0
sp|Q9C0C6|CIPC_HUMAN CLOCK-interacting pacemaker OS=Homo sapiens OX=9606 GN=CIPC PE=1 SV=2	3	0	2	6	4	1	0	4	1	2	2	2	1	2	3	1	7	0	0	0	1	1	4	2	1	2	2	0	0	0	2	1	0	2	2	6	1	5	2	0	6	1	0	1	0	0	8	0	1
sp|P51679|CCR4_HUMAN C-C chemokine receptor type 4 OS=Homo sapiens OX=9606 GN=CCR4 PE=1 SV=1	0	0	2	0	0	0	2	2	1	0	0	0	0	0	1	2	1	0	0	0	1	0	0	1	1	0	0	0	0	1	1	0	0	1	0	0	0	2	0	0	1	0	0	0	0	0	1	0	1
sp|Q9BWS9|CHID1_HUMAN Chitinase domain-containing protein 1 OS=Homo sapiens OX=9606 GN=CHID1 PE=1 SV=1	0	1	4	0	2	0	2	1	0	0	0	1	4	0	3	1	2	0	0	0	3	1	1	1	0	0	1	0	2	2	1	0	0	2	1	1	0	1	0	0	3	0	1	1	0	0	2	0	1
sp|Q8IX05|CD302_HUMAN CD302 antigen OS=Homo sapiens OX=9606 GN=CD302 PE=1 SV=1	2	0	2	2	1	0	0	0	0	0	0	1	0	1	0	1	1	0	0	0	1	0	0	3	0	0	0	0	0	0	0	0	0	1	0	1	1	0	0	0	2	0	0	1	0	0	2	0	0
sp|Q5JU67|CF157_HUMAN Cilia- and flagella-associated protein 157 OS=Homo sapiens OX=9606 GN=CFAP157 PE=2 SV=1	2	4	2	0	2	0	2	0	1	1	1	1	2	1	2	0	3	0	1	2	0	0	1	2	0	0	0	0	1	0	2	0	0	3	0	3	1	3	0	0	2	0	1	3	0	1	1	0	1
sp|P86790|CCZ1B_HUMAN Vacuolar fusion protein CCZ1 homolog B OS=Homo sapiens OX=9606 GN=CCZ1B PE=1 SV=1	2	1	1	0	0	4	1	1	0	1	1	4	1	2	1	2	1	1	0	0	1	2	1	3	1	1	1	0	3	0	1	0	0	3	1	1	0	2	0	0	5	0	0	0	0	0	0	0	0
sp|Q6ZRI6|CO039_HUMAN Uncharacterized protein C15orf39 OS=Homo sapiens OX=9606 GN=C15orf39 PE=1 SV=3	25	1	24	22	24	3	10	11	10	10	11	16	2	5	13	10	14	3	2	0	1	0	10	16	0	5	24	0	7	11	7	1	0	13	2	26	6	12	3	0	19	3	2	10	0	0	17	2	12
sp|P06127|CD5_HUMAN T-cell surface glycoprotein CD5 OS=Homo sapiens OX=9606 GN=CD5 PE=1 SV=2	0	1	3	2	1	0	2	6	1	1	3	3	2	0	3	1	3	0	0	0	5	0	5	4	0	0	3	1	3	3	0	0	0	3	1	2	2	5	0	0	3	0	0	3	0	0	3	0	3
sp|Q9Y259|CHKB_HUMAN Choline/ethanolamine kinase OS=Homo sapiens OX=9606 GN=CHKB PE=1 SV=3	0	0	0	1	0	1	1	3	1	2	1	1	0	2	3	2	2	0	1	0	0	0	2	5	0	0	3	0	2	0	1	0	0	4	1	1	2	1	0	0	2	0	1	1	0	0	1	0	2
sp|Q8N7R7|CCYL1_HUMAN Cyclin-Y-like protein 1 OS=Homo sapiens OX=9606 GN=CCNYL1 PE=1 SV=2	1	0	1	1	2	0	0	1	0	0	0	0	1	1	1	1	0	0	0	0	1	1	0	0	0	0	2	0	0	3	0	0	0	3	0	0	2	2	1	0	2	0	0	1	0	0	2	0	1
sp|P20963|CD3Z_HUMAN T-cell surface glycoprotein CD3 zeta chain OS=Homo sapiens OX=9606 GN=CD247 PE=1 SV=2	0	3	2	1	1	0	1	0	2	2	1	0	0	1	0	1	2	2	0	0	0	0	1	1	0	0	0	0	1	0	0	0	0	0	0	0	1	0	0	0	1	0	1	0	0	0	0	0	1
sp|Q92903|CDS1_HUMAN Phosphatidate cytidylyltransferase 1 OS=Homo sapiens OX=9606 GN=CDS1 PE=1 SV=2	2	2	1	0	0	0	1	3	3	2	0	2	2	0	1	1	6	0	0	0	0	0	2	3	0	0	0	0	0	1	3	0	0	3	0	0	3	3	0	0	2	0	0	2	0	0	2	0	0
sp|Q9NZA1|CLIC5_HUMAN Chloride intracellular channel protein 5 OS=Homo sapiens OX=9606 GN=CLIC5 PE=1 SV=3	1	1	0	1	1	0	2	2	1	2	1	0	0	1	1	2	5	0	0	0	1	2	0	2	0	0	2	0	1	3	1	0	0	2	1	2	0	1	0	0	3	0	0	1	0	0	2	1	1
sp|Q14028|CNGB1_HUMAN Cyclic nucleotide-gated cation channel beta-1 OS=Homo sapiens OX=9606 GN=CNGB1 PE=1 SV=2	12	9	7	7	7	2	4	5	7	5	8	4	5	6	6	12	7	2	2	1	1	3	8	10	1	1	14	2	4	7	6	0	0	6	2	13	7	9	3	0	7	0	2	4	0	0	13	2	9
sp|P01009|A1AT_HUMAN Alpha-1-antitrypsin OS=Homo sapiens OX=9606 GN=SERPINA1 PE=1 SV=3	0	1	1	1	1	0	0	2	2	0	0	0	2	2	3	2	1	1	1	1	2	2	1	2	0	0	1	0	0	0	0	0	0	2	1	0	0	1	0	0	2	0	1	1	0	0	5	1	0
sp|Q9NYB9|ABI2_HUMAN Abl interactor 2 OS=Homo sapiens OX=9606 GN=ABI2 PE=1 SV=1	5	3	3	1	8	2	4	2	5	6	6	1	1	0	0	1	3	2	1	0	5	1	3	2	2	1	11	1	1	4	5	1	0	2	1	10	4	6	1	0	2	0	1	3	0	0	9	0	6
sp|P19652|A1AG2_HUMAN Alpha-1-acid glycoprotein 2 OS=Homo sapiens OX=9606 GN=ORM2 PE=1 SV=2	1	0	2	0	0	0	0	0	0	0	0	0	0	0	2	1	2	0	0	0	2	0	0	0	0	1	0	0	1	1	1	0	0	0	1	0	0	0	0	0	1	0	0	0	0	0	1	0	2
sp|Q9NUJ1|ABHDA_HUMAN Mycophenolic acid acyl-glucuronide esterase, mitochondrial OS=Homo sapiens OX=9606 GN=ABHD10 PE=1 SV=1	2	2	4	2	1	0	0	1	0	1	0	2	1	1	3	1	0	0	0	0	2	1	0	1	0	2	2	0	1	0	2	0	0	4	0	2	1	1	0	0	2	0	0	0	0	0	0	0	0
sp|O95870|ABHGA_HUMAN Phosphatidylserine lipase ABHD16A OS=Homo sapiens OX=9606 GN=ABHD16A PE=1 SV=3	4	1	2	1	2	2	4	2	2	1	2	3	0	1	3	1	5	0	2	0	0	1	4	0	1	1	1	0	3	2	0	0	0	6	1	2	4	2	0	0	3	0	0	2	0	0	7	0	1
sp|Q9UNA3|A4GCT_HUMAN Alpha-1,4-N-acetylglucosaminyltransferase OS=Homo sapiens OX=9606 GN=A4GNT PE=1 SV=1	1	0	0	0	0	1	2	2	4	1	0	3	2	1	4	0	3	0	1	0	0	0	0	0	0	1	0	0	0	2	4	0	0	1	2	2	0	4	0	0	3	0	0	0	0	0	1	0	1
sp|Q96GR2|ACBG1_HUMAN Long-chain-fatty-acid--CoA ligase ACSBG1 OS=Homo sapiens OX=9606 GN=ACSBG1 PE=1 SV=2	1	2	1	3	2	0	7	3	3	1	4	2	2	1	1	2	3	0	3	1	0	2	1	4	2	2	1	0	4	0	1	0	0	2	0	2	1	4	0	0	2	0	3	1	0	0	4	0	3
sp|Q8IZP0|ABI1_HUMAN Abl interactor 1 OS=Homo sapiens OX=9606 GN=ABI1 PE=1 SV=4	5	4	3	6	8	1	2	4	2	3	4	2	3	1	1	0	5	0	2	1	5	4	7	4	3	1	13	2	2	2	3	0	0	1	1	12	0	4	1	0	3	2	2	1	0	0	6	1	5
sp|Q9Y478|AAKB1_HUMAN 5'-AMP-activated protein kinase subunit beta-1 OS=Homo sapiens OX=9606 GN=PRKAB1 PE=1 SV=4	1	0	1	2	3	0	1	1	0	1	0	1	1	4	3	3	2	0	1	0	0	0	0	1	2	0	2	0	1	0	0	0	0	4	1	3	2	0	0	0	3	2	0	1	0	0	0	0	1
sp|Q13685|AAMP_HUMAN Angio-associated migratory cell protein OS=Homo sapiens OX=9606 GN=AAMP PE=1 SV=2	1	0	2	0	1	0	5	3	2	0	2	4	0	1	1	0	3	1	1	0	2	1	1	2	0	0	0	0	0	2	4	0	0	2	1	3	0	1	0	0	3	0	0	0	0	0	0	0	3
sp|Q86V21|AACS_HUMAN Acetoacetyl-CoA synthetase OS=Homo sapiens OX=9606 GN=AACS PE=1 SV=1	2	0	3	0	2	1	1	4	2	1	5	0	2	2	1	1	1	0	1	0	4	0	3	1	1	1	1	0	2	1	2	0	0	3	2	1	0	0	0	0	6	0	0	1	0	0	4	0	3
sp|Q86TB3|ALPK2_HUMAN Alpha-protein kinase 2 OS=Homo sapiens OX=9606 GN=ALPK2 PE=1 SV=3	10	9	6	7	7	6	13	8	10	6	7	7	8	11	12	7	7	1	1	0	9	5	12	7	1	3	6	0	8	8	5	0	1	10	3	11	2	19	1	0	13	2	1	6	0	3	12	1	10
sp|P63261|ACTG_HUMAN Actin, cytoplasmic 2 OS=Homo sapiens OX=9606 GN=ACTG1 PE=1 SV=1	2	1	2	2	5	1	2	1	1	0	1	1	1	1	2	2	2	0	0	0	1	1	5	1	0	0	1	0	0	1	2	0	0	3	1	1	1	0	0	0	1	0	1	0	0	0	0	0	1
sp|Q7Z591|AKNA_HUMAN Microtubule organization protein AKNA OS=Homo sapiens OX=9606 GN=AKNA PE=1 SV=2	16	13	18	18	15	2	9	12	6	10	13	13	4	4	14	10	10	1	2	2	5	2	14	16	0	1	16	1	12	13	5	0	0	8	2	19	17	14	3	0	9	0	1	9	0	0	10	1	8
sp|Q5I7T1|AG10B_HUMAN Putative Dol-P-Glc:Glc(2)Man(9)GlcNAc(2)-PP-Dol alpha-1,2-glucosyltransferase OS=Homo sapiens OX=9606 GN=ALG10B PE=1 SV=2	1	1	1	0	0	3	1	2	0	0	0	1	1	1	2	5	4	0	0	1	3	0	1	4	0	1	1	0	0	0	0	0	0	3	0	0	1	1	0	0	4	0	1	0	0	0	2	1	1
sp|Q9H9L7|AKIR1_HUMAN Akirin-1 OS=Homo sapiens OX=9606 GN=AKIRIN1 PE=1 SV=1	3	1	2	2	3	0	1	0	0	3	1	1	0	1	0	6	2	0	0	0	0	0	1	3	0	0	3	0	3	1	1	1	0	1	0	4	2	3	0	0	1	1	0	3	0	0	6	0	0
sp|O95994|AGR2_HUMAN Anterior gradient protein 2 homolog OS=Homo sapiens OX=9606 GN=AGR2 PE=1 SV=1	0	0	1	0	0	0	1	0	0	0	0	0	0	2	1	0	1	2	0	0	0	1	0	0	0	0	0	0	1	0	1	0	0	1	0	1	0	0	0	0	2	0	1	0	0	0	2	1	1
sp|Q15848|ADIPO_HUMAN Adiponectin OS=Homo sapiens OX=9606 GN=ADIPOQ PE=1 SV=1	0	0	2	1	1	1	3	0	11	0	7	3	1	0	2	3	1	1	0	0	1	2	7	1	0	0	1	1	1	1	0	1	0	1	1	2	0	0	0	0	2	0	1	0	0	0	0	0	0
sp|Q9NX46|ADPRS_HUMAN ADP-ribose glycohydrolase ARH3 OS=Homo sapiens OX=9606 GN=ADPRS PE=1 SV=1	0	0	0	0	0	0	0	4	4	0	1	0	0	1	0	1	2	2	0	0	1	0	1	0	0	1	0	0	2	0	0	1	0	0	0	2	1	1	0	0	0	0	0	0	0	0	3	0	1
sp|Q96IZ2|ADTRP_HUMAN Androgen-dependent TFPI-regulating protein OS=Homo sapiens OX=9606 GN=ADTRP PE=1 SV=1	0	0	0	1	0	2	0	0	0	0	0	0	2	0	0	2	1	0	1	0	1	0	0	0	0	1	1	0	0	1	0	0	0	4	0	0	0	0	0	0	0	0	0	0	0	0	2	0	1
sp|Q9NUB1|ACS2L_HUMAN Acetyl-coenzyme A synthetase 2-like, mitochondrial OS=Homo sapiens OX=9606 GN=ACSS1 PE=1 SV=2	7	1	7	6	5	0	1	2	6	3	4	3	3	1	1	2	0	2	0	0	1	0	3	2	1	1	3	0	0	0	5	0	0	0	1	4	2	2	0	0	1	0	2	0	0	0	5	0	2
sp|Q9NXW9|ALKB4_HUMAN Alpha-ketoglutarate-dependent dioxygenase alkB homolog 4 OS=Homo sapiens OX=9606 GN=ALKBH4 PE=1 SV=1	4	2	2	3	4	2	2	0	4	3	1	2	2	0	2	1	3	2	0	0	0	0	1	3	0	0	2	0	1	1	3	1	0	6	1	0	1	3	0	0	2	0	0	0	0	0	1	0	0
sp|Q12904|AIMP1_HUMAN Aminoacyl tRNA synthase complex-interacting multifunctional protein 1 OS=Homo sapiens OX=9606 GN=AIMP1 PE=1 SV=2	2	1	1	1	1	2	1	1	1	1	3	0	2	1	0	0	2	0	0	0	2	0	1	1	1	1	1	0	0	1	2	0	0	0	0	1	1	2	0	0	1	0	0	0	0	0	0	0	1
sp|P13945|ADRB3_HUMAN Beta-3 adrenergic receptor OS=Homo sapiens OX=9606 GN=ADRB3 PE=1 SV=3	6	0	7	3	8	2	3	1	2	3	5	2	0	0	8	2	7	1	0	0	0	1	2	5	1	1	5	0	2	4	1	1	0	4	1	5	2	3	1	1	7	3	1	1	0	0	0	0	1
sp|Q6GMV1|ALG1L_HUMAN Putative glycosyltransferase ALG1-like OS=Homo sapiens OX=9606 GN=ALG1L PE=2 SV=2	0	0	0	0	0	1	3	0	0	0	1	0	0	0	1	1	1	0	0	1	1	2	1	1	0	0	0	0	0	0	3	0	0	1	0	1	0	1	0	0	2	0	0	0	0	0	0	0	0
sp|Q6NS38|ALKB2_HUMAN DNA oxidative demethylase ALKBH2 OS=Homo sapiens OX=9606 GN=ALKBH2 PE=1 SV=1	0	0	0	1	3	0	0	5	4	2	1	1	0	2	1	0	3	1	1	0	1	1	3	1	0	0	0	0	0	0	3	2	0	1	1	1	2	1	0	0	1	0	0	0	0	0	0	0	0
sp|P23109|AMPD1_HUMAN AMP deaminase 1 OS=Homo sapiens OX=9606 GN=AMPD1 PE=1 SV=2	1	4	5	2	0	1	0	3	2	2	0	2	3	7	7	3	0	1	0	0	1	2	2	4	0	1	3	0	0	4	1	0	0	4	3	1	0	2	0	0	5	0	2	1	0	0	3	0	1
sp|Q3SY69|AL1L2_HUMAN Mitochondrial 10-formyltetrahydrofolate dehydrogenase OS=Homo sapiens OX=9606 GN=ALDH1L2 PE=1 SV=2	3	1	2	3	2	2	4	3	4	3	4	3	4	7	4	0	2	1	0	2	1	2	3	4	1	0	3	0	4	4	2	0	0	3	1	2	4	0	0	0	2	0	2	2	0	1	2	1	1
sp|A6NC57|ANR62_HUMAN Ankyrin repeat domain-containing protein 62 OS=Homo sapiens OX=9606 GN=ANKRD62 PE=2 SV=4	1	4	0	1	0	0	1	1	1	1	1	0	0	1	1	0	0	0	0	2	3	0	0	0	0	1	0	0	1	0	1	0	0	0	0	0	2	0	0	0	2	0	0	0	0	0	1	0	0
sp|P36404|ARL2_HUMAN ADP-ribosylation factor-like protein 2 OS=Homo sapiens OX=9606 GN=ARL2 PE=1 SV=4	0	0	0	0	0	0	0	2	0	0	0	0	1	0	0	0	1	0	0	0	1	0	0	0	0	0	0	0	0	0	0	0	0	1	0	0	0	0	0	0	1	0	0	0	0	0	0	0	0
sp|Q8N100|ATOH7_HUMAN Protein atonal homolog 7 OS=Homo sapiens OX=9606 GN=ATOH7 PE=1 SV=1	1	0	1	1	1	1	1	1	0	1	1	1	0	1	0	1	0	0	0	0	0	0	1	1	0	0	1	0	2	0	0	0	0	0	0	1	0	1	0	0	0	0	0	1	0	0	0	0	0
sp|Q2TB18|ASTE1_HUMAN Protein asteroid homolog 1 OS=Homo sapiens OX=9606 GN=ASTE1 PE=1 SV=1	0	1	2	3	1	0	2	4	2	1	1	1	3	1	6	5	4	1	0	0	4	3	0	5	0	1	1	0	0	2	1	0	0	3	0	1	1	3	0	0	4	0	1	2	0	1	1	0	0
sp|L0R819|ASURF_HUMAN ASNSD1 upstream open reading frame protein OS=Homo sapiens OX=9606 GN=ASDURF PE=1 SV=1	0	0	0	0	0	0	0	0	0	1	0	0	0	0	0	0	1	0	0	0	0	0	0	0	0	0	0	0	0	1	0	0	0	0	1	0	0	1	0	0	0	0	0	0	0	0	0	0	0
sp|P18850|ATF6A_HUMAN Cyclic AMP-dependent transcription factor ATF-6 alpha OS=Homo sapiens OX=9606 GN=ATF6 PE=1 SV=3	2	2	1	5	4	0	0	2	1	3	2	2	1	1	7	6	7	0	2	2	5	1	1	4	0	0	6	2	5	4	3	0	0	6	3	4	2	6	1	0	7	2	1	1	0	0	8	0	3
sp|Q9HD36|B2L10_HUMAN Bcl-2-like protein 10 OS=Homo sapiens OX=9606 GN=BCL2L10 PE=1 SV=3	1	2	1	1	1	1	1	0	2	1	2	2	0	0	2	1	0	0	1	1	0	0	0	0	0	0	1	0	0	1	1	0	0	1	0	2	1	1	0	0	1	0	0	0	0	0	0	0	2
sp|Q8IWZ6|BBS7_HUMAN Bardet-Biedl syndrome 7 protein OS=Homo sapiens OX=9606 GN=BBS7 PE=1 SV=2	2	2	1	1	0	0	0	1	3	0	1	3	4	3	2	2	2	1	0	0	6	2	0	5	0	0	2	0	0	1	0	0	0	5	0	2	3	0	0	0	4	0	0	0	0	0	2	0	2
sp|Q96P09|BIRC8_HUMAN Baculoviral IAP repeat-containing protein 8 OS=Homo sapiens OX=9606 GN=BIRC8 PE=1 SV=2	1	0	0	0	0	1	0	0	0	0	0	0	2	1	0	0	0	0	0	0	0	0	0	3	0	0	1	1	0	0	0	0	0	0	0	1	0	1	0	0	2	0	0	0	0	0	0	0	0
sp|Q9BXJ0|C1QT5_HUMAN Complement C1q tumor necrosis factor-related protein 5 OS=Homo sapiens OX=9606 GN=C1QTNF5 PE=1 SV=1	1	1	2	2	3	0	5	2	11	3	10	5	0	1	1	1	2	0	0	0	1	0	6	1	0	1	2	0	0	1	2	0	0	1	0	4	3	2	0	0	5	1	0	0	0	0	3	0	1
sp|Q76B58|BRNP3_HUMAN BMP/retinoic acid-inducible neural-specific protein 3 OS=Homo sapiens OX=9606 GN=BRINP3 PE=1 SV=1	0	1	3	0	2	2	3	5	3	1	1	4	1	4	5	5	4	2	0	2	2	2	2	3	0	1	0	0	1	2	2	0	0	2	3	2	5	1	0	0	2	0	1	3	0	0	0	0	3
sp|Q8TDN6|BRX1_HUMAN Ribosome biogenesis protein BRX1 homolog OS=Homo sapiens OX=9606 GN=BRIX1 PE=1 SV=2	1	0	2	1	0	0	0	0	1	1	1	4	1	2	3	0	2	0	1	0	0	1	1	4	0	0	1	1	1	0	2	1	0	1	1	1	1	1	0	0	2	0	1	0	0	0	2	1	1
sp|Q5VWW1|C1QL3_HUMAN Complement C1q-like protein 3 OS=Homo sapiens OX=9606 GN=C1QL3 PE=2 SV=1	0	0	2	2	2	0	5	2	9	0	9	7	0	1	2	1	2	2	1	0	1	0	6	1	1	0	3	0	1	1	1	0	0	0	1	4	0	0	0	0	2	0	0	0	0	0	0	0	2
sp|Q5U5Z8|CBPC2_HUMAN Cytosolic carboxypeptidase 2 OS=Homo sapiens OX=9606 GN=AGBL2 PE=1 SV=2	3	3	2	2	4	4	0	3	1	4	1	1	1	4	3	8	6	2	1	0	4	5	1	3	1	1	4	0	2	5	1	0	1	7	5	4	4	2	0	0	7	1	3	5	0	0	5	0	3
sp|P0DPF5|CB27A_HUMAN Uncharacterized protein C2orf27A OS=Homo sapiens OX=9606 GN=C2orf27A PE=2 SV=1	4	0	6	1	5	1	1	2	1	0	0	1	1	1	1	1	0	1	1	0	0	0	4	3	1	0	2	0	2	0	2	3	1	0	0	2	3	3	0	0	1	0	1	0	0	0	3	0	2
sp|P23560|BDNF_HUMAN Brain-derived neurotrophic factor OS=Homo sapiens OX=9606 GN=BDNF PE=1 SV=1	0	0	0	2	1	0	1	1	3	0	0	1	0	1	1	2	1	1	0	0	0	1	2	1	0	1	1	0	0	2	0	0	0	1	0	1	2	0	0	0	1	0	0	0	0	0	1	0	0
sp|Q9HA82|CERS4_HUMAN Ceramide synthase 4 OS=Homo sapiens OX=9606 GN=CERS4 PE=1 SV=2	2	1	3	1	2	1	2	2	1	2	2	3	0	1	3	1	3	0	0	2	0	0	0	5	0	0	1	0	1	1	2	0	0	2	0	1	2	1	0	0	3	0	1	2	0	0	2	0	0
sp|Q9NRR8|C42S1_HUMAN CDC42 small effector protein 1 OS=Homo sapiens OX=9606 GN=CDC42SE1 PE=1 SV=1	0	0	0	0	0	0	0	0	1	0	1	0	0	0	0	0	0	1	0	0	0	0	0	0	0	0	0	0	0	0	1	0	0	0	1	0	0	0	0	0	0	0	0	0	0	0	1	0	0
sp|Q9HD87|CF050_HUMAN Putative uncharacterized protein C6orf50 OS=Homo sapiens OX=9606 GN=C6orf50 PE=5 SV=1	0	0	0	0	0	1	0	0	0	0	0	0	0	0	0	0	0	0	0	0	0	0	0	0	0	0	0	0	0	0	0	0	0	0	0	0	0	0	0	0	0	0	0	1	0	0	0	0	0
sp|P30260|CDC27_HUMAN Cell division cycle protein 27 homolog OS=Homo sapiens OX=9606 GN=CDC27 PE=1 SV=2	1	5	1	1	1	1	0	4	1	2	2	2	5	3	5	4	5	2	1	1	7	3	1	6	0	3	4	0	2	3	2	1	0	2	1	3	0	6	0	0	2	0	0	2	0	0	2	0	7
sp|Q9Y2R0|COA3_HUMAN Cytochrome c oxidase assembly factor 3 homolog, mitochondrial OS=Homo sapiens OX=9606 GN=COA3 PE=1 SV=1	0	2	1	0	1	0	1	0	0	1	1	0	1	0	0	0	1	0	0	0	0	0	0	0	0	0	0	0	0	1	0	0	0	1	0	0	1	1	0	0	0	0	0	1	0	0	0	0	0
sp|P50613|CDK7_HUMAN Cyclin-dependent kinase 7 OS=Homo sapiens OX=9606 GN=CDK7 PE=1 SV=1	0	1	0	0	0	1	1	1	0	1	4	0	0	0	2	5	2	0	0	0	0	2	2	4	0	0	0	0	1	1	1	0	0	3	1	3	1	1	0	0	3	0	1	0	0	0	0	0	0
sp|Q9HAZ1|CLK4_HUMAN Dual specificity protein kinase CLK4 OS=Homo sapiens OX=9606 GN=CLK4 PE=1 SV=1	1	0	0	0	1	0	1	0	1	2	0	1	0	0	2	1	2	0	0	1	0	0	0	3	0	0	0	0	0	0	0	0	0	0	0	0	1	0	0	0	0	0	0	2	0	0	1	0	0
sp|Q9UIV1|CNOT7_HUMAN CCR4-NOT transcription complex subunit 7 OS=Homo sapiens OX=9606 GN=CNOT7 PE=1 SV=3	0	0	0	1	0	2	1	2	0	1	0	1	1	0	0	1	0	0	0	2	0	1	0	1	0	0	0	0	0	1	1	0	0	0	0	0	0	1	0	0	0	0	0	0	0	0	0	0	1
sp|Q9UBD9|CLCF1_HUMAN Cardiotrophin-like cytokine factor 1 OS=Homo sapiens OX=9606 GN=CLCF1 PE=1 SV=1	2	0	0	1	0	0	2	3	3	2	3	4	0	0	1	3	1	0	1	0	0	2	1	0	0	0	4	1	0	1	2	0	0	2	3	1	0	2	0	0	2	0	0	0	0	0	0	0	1
sp|Q9UQ52|CNTN6_HUMAN Contactin-6 OS=Homo sapiens OX=9606 GN=CNTN6 PE=1 SV=1	6	0	4	3	4	3	10	4	4	4	8	6	3	1	4	5	7	0	1	0	4	2	3	2	1	1	5	0	8	2	4	0	0	5	4	6	0	4	0	0	1	1	1	3	0	1	5	1	4
sp|Q96M19|CL067_HUMAN Putative transmembrane protein encoded by LINC00477 OS=Homo sapiens OX=9606 GN=LINC00477 PE=5 SV=1	1	0	1	2	1	1	2	0	1	1	2	3	0	2	1	2	0	0	0	0	0	0	1	2	0	1	2	0	0	0	2	0	0	1	0	5	3	2	0	0	2	0	0	0	0	0	3	0	1
sp|P0DMV0|CT457_HUMAN Cancer/testis antigen family 45 member A7 OS=Homo sapiens OX=9606 GN=CT45A7 PE=3 SV=1	0	0	3	1	1	0	3	3	1	0	0	1	1	1	0	0	0	1	1	0	1	1	0	1	0	1	0	0	0	0	0	0	0	1	1	0	0	0	0	0	0	0	0	1	0	0	3	2	1
sp|O43186|CRX_HUMAN Cone-rod homeobox protein OS=Homo sapiens OX=9606 GN=CRX PE=1 SV=1	7	3	4	2	3	0	1	5	1	2	3	7	0	1	2	4	3	2	0	1	1	1	4	3	0	0	3	0	3	2	4	1	0	2	0	4	2	7	3	0	6	2	0	0	0	0	6	0	2
sp|Q96HD1|CREL1_HUMAN Protein disulfide isomerase CRELD1 OS=Homo sapiens OX=9606 GN=CRELD1 PE=1 SV=3	2	0	1	1	2	0	2	3	7	2	0	5	0	0	1	3	2	2	0	0	1	1	2	1	0	1	3	1	3	0	1	0	0	4	1	3	1	2	1	0	1	0	1	2	0	0	2	0	0
sp|Q8NFV4|ABHDB_HUMAN Protein ABHD11 OS=Homo sapiens OX=9606 GN=ABHD11 PE=1 SV=1	4	0	2	3	1	2	2	1	3	4	0	3	1	0	1	2	5	2	0	0	1	0	0	3	1	0	2	0	0	1	1	0	0	1	0	3	1	3	0	0	3	0	1	0	0	0	4	0	0
sp|Q8N0Z2|ABRA_HUMAN Actin-binding Rho-activating protein OS=Homo sapiens OX=9606 GN=ABRA PE=1 SV=1	2	1	2	0	4	0	2	5	2	2	3	1	1	3	0	0	2	0	0	1	0	0	2	2	0	1	2	0	3	2	0	0	0	1	1	4	2	4	0	0	1	0	0	3	0	1	3	0	2
sp|Q9H221|ABCG8_HUMAN ATP-binding cassette sub-family G member 8 OS=Homo sapiens OX=9606 GN=ABCG8 PE=1 SV=1	3	2	2	1	0	0	2	2	4	3	6	1	0	3	4	4	5	0	1	1	2	0	1	2	1	3	3	1	3	1	1	0	0	5	1	1	1	2	1	0	5	1	0	1	0	0	2	0	3
sp|Q13362|2A5G_HUMAN Serine/threonine-protein phosphatase 2A 56 kDa regulatory subunit gamma isoform OS=Homo sapiens OX=9606 GN=PPP2R5C PE=1 SV=3	4	0	1	3	0	1	2	0	0	0	0	2	3	1	2	2	2	0	1	0	1	1	0	2	0	1	3	0	2	0	5	0	0	1	1	3	3	1	0	0	4	0	1	1	0	0	1	0	2
sp|O60516|4EBP3_HUMAN Eukaryotic translation initiation factor 4E-binding protein 3 OS=Homo sapiens OX=9606 GN=EIF4EBP3 PE=1 SV=1	1	0	2	0	1	0	1	0	0	0	0	0	0	0	1	0	0	0	0	0	0	1	2	2	0	0	1	0	1	2	0	0	0	0	0	2	2	0	0	0	0	0	0	0	0	0	1	0	1
sp|Q9Y312|AAR2_HUMAN Protein AAR2 homolog OS=Homo sapiens OX=9606 GN=AAR2 PE=1 SV=2	0	1	2	3	2	2	1	1	0	3	0	3	1	0	4	1	3	0	1	0	1	2	2	2	1	0	1	0	2	3	1	0	0	0	0	1	2	1	0	0	2	0	2	1	0	0	2	0	0
sp|P11171|41_HUMAN Protein 4.1 OS=Homo sapiens OX=9606 GN=EPB41 PE=1 SV=4	6	2	1	2	5	1	4	1	1	3	2	1	1	3	3	2	1	1	0	0	2	0	3	4	0	0	3	0	2	6	4	1	0	3	1	1	2	2	0	0	4	0	1	6	0	0	7	1	0
sp|P08319|ADH4_HUMAN All-trans-retinol dehydrogenase [NAD(+)] ADH4 OS=Homo sapiens OX=9606 GN=ADH4 PE=1 SV=5	1	1	1	2	2	2	0	3	3	0	2	1	2	0	1	3	2	0	0	0	1	0	1	1	0	1	1	0	1	1	2	0	0	2	1	0	1	0	0	0	1	0	0	1	0	0	2	0	1
sp|Q8N5Z0|AADAT_HUMAN Kynurenine/alpha-aminoadipate aminotransferase, mitochondrial OS=Homo sapiens OX=9606 GN=AADAT PE=1 SV=2	2	2	4	1	1	1	1	1	1	4	2	2	2	1	5	5	2	1	0	1	1	3	2	2	3	3	1	0	1	1	1	0	1	5	5	0	1	1	0	0	2	0	1	2	0	0	3	1	2
sp|Q86WK7|AMGO3_HUMAN Amphoterin-induced protein 3 OS=Homo sapiens OX=9606 GN=AMIGO3 PE=2 SV=1	2	1	3	2	5	2	4	1	2	1	2	2	0	1	8	4	3	0	0	0	1	2	2	6	0	1	3	0	2	0	1	0	0	6	0	1	5	0	0	0	3	0	1	2	0	0	3	0	1
sp|P54922|ADPRH_HUMAN [Protein ADP-ribosylarginine] hydrolase OS=Homo sapiens OX=9606 GN=ADPRH PE=1 SV=1	2	1	0	0	4	2	2	4	4	3	1	0	0	1	0	1	2	2	0	0	0	0	2	1	0	1	0	0	2	0	0	0	0	0	0	2	0	2	0	0	2	0	0	1	0	0	1	0	0
sp|P11766|ADHX_HUMAN Alcohol dehydrogenase class-3 OS=Homo sapiens OX=9606 GN=ADH5 PE=1 SV=4	2	0	2	2	2	1	0	7	2	2	1	0	2	0	0	1	4	0	0	0	0	0	1	2	0	0	1	0	0	0	3	0	0	2	1	1	0	0	0	0	1	0	0	2	0	0	2	0	1
sp|O95076|ALX3_HUMAN Homeobox protein aristaless-like 3 OS=Homo sapiens OX=9606 GN=ALX3 PE=1 SV=2	1	2	6	5	5	3	6	2	4	5	9	12	0	3	7	3	4	0	1	0	0	0	6	5	1	1	10	0	1	0	2	0	0	2	1	8	0	3	1	0	10	1	1	0	0	0	5	0	3
sp|Q86SJ2|AMGO2_HUMAN Amphoterin-induced protein 2 OS=Homo sapiens OX=9606 GN=AMIGO2 PE=1 SV=1	1	1	0	0	0	1	0	4	1	1	1	3	0	1	2	1	6	0	0	2	8	0	3	2	2	0	0	0	0	1	1	0	0	3	0	1	2	1	0	0	2	0	1	0	0	0	2	0	0
sp|P31749|AKT1_HUMAN RAC-alpha serine/threonine-protein kinase OS=Homo sapiens OX=9606 GN=AKT1 PE=1 SV=2	0	0	0	1	2	2	0	0	1	1	2	1	1	1	1	2	3	0	0	0	0	0	1	2	0	0	1	0	3	1	1	0	0	3	4	2	3	1	0	0	1	0	0	2	0	0	0	0	2
sp|Q8TC27|ADA32_HUMAN Disintegrin and metalloproteinase domain-containing protein 32 OS=Homo sapiens OX=9606 GN=ADAM32 PE=1 SV=2	1	1	3	2	1	4	2	5	3	3	1	2	3	3	5	0	3	0	1	1	3	2	1	1	1	3	6	1	4	1	2	0	0	3	0	0	0	1	0	0	2	1	1	0	0	0	3	0	2
sp|Q9BQI0|AIF1L_HUMAN Allograft inflammatory factor 1-like OS=Homo sapiens OX=9606 GN=AIF1L PE=1 SV=1	0	0	1	0	0	0	0	0	0	1	2	1	0	0	0	1	0	0	0	0	0	1	1	1	0	0	1	0	0	1	0	0	0	1	0	1	1	0	0	0	0	0	0	0	0	0	0	0	1
sp|P05091|ALDH2_HUMAN Aldehyde dehydrogenase, mitochondrial OS=Homo sapiens OX=9606 GN=ALDH2 PE=1 SV=2	4	2	1	1	1	3	2	2	2	2	4	5	3	2	0	1	1	0	0	0	2	1	1	1	2	1	3	0	2	1	1	0	0	0	3	0	1	1	0	0	3	0	0	1	0	0	0	0	1
sp|A8MUL3|ADAS1_HUMAN Putative uncharacterized protein ADARB2-AS1 OS=Homo sapiens OX=9606 GN=ADARB2-AS1 PE=5 SV=2	2	2	1	1	1	2	2	0	1	0	1	0	1	0	1	2	1	0	0	0	0	0	2	2	0	0	1	0	1	1	0	0	0	0	0	3	1	1	0	0	0	0	0	1	0	0	1	0	3
sp|Q8NCV1|ADAD2_HUMAN Adenosine deaminase domain-containing protein 2 OS=Homo sapiens OX=9606 GN=ADAD2 PE=2 SV=1	5	3	5	3	7	1	6	4	4	5	7	10	1	2	5	7	8	1	0	1	0	1	2	8	0	0	8	0	4	3	4	0	0	6	0	10	5	4	0	0	7	2	1	2	0	0	7	1	5
sp|Q9H0R1|AP5M1_HUMAN AP-5 complex subunit mu-1 OS=Homo sapiens OX=9606 GN=AP5M1 PE=1 SV=2	3	2	2	1	2	2	1	0	0	1	4	3	1	5	3	2	2	0	0	0	3	0	3	4	0	0	3	0	1	2	1	0	0	2	0	2	0	4	0	0	4	0	0	1	0	0	1	0	3
sp|Q9Y4B4|ARIP4_HUMAN Helicase ARIP4 OS=Homo sapiens OX=9606 GN=RAD54L2 PE=1 SV=4	11	2	11	7	6	3	8	7	9	9	6	4	3	6	10	11	9	3	4	0	4	5	11	16	2	3	8	0	8	4	5	0	0	10	5	12	1	8	1	0	12	2	4	7	1	0	7	1	7
sp|P27216|ANX13_HUMAN Annexin A13 OS=Homo sapiens OX=9606 GN=ANXA13 PE=1 SV=3	0	2	1	0	0	0	0	1	1	0	0	0	0	0	1	1	0	0	0	0	0	0	0	0	0	0	0	0	0	0	0	0	0	0	0	0	0	0	0	0	0	0	0	0	0	0	0	0	0
sp|Q9ULZ1|APEL_HUMAN Apelin OS=Homo sapiens OX=9606 GN=APLN PE=2 SV=1	0	0	0	0	0	0	1	0	0	2	0	3	0	1	1	1	1	0	1	0	0	1	2	0	0	0	0	0	1	0	0	0	0	0	1	0	0	2	0	0	1	0	0	1	0	0	0	0	0
sp|Q8TF21|ANR24_HUMAN Ankyrin repeat domain-containing protein 24 OS=Homo sapiens OX=9606 GN=ANKRD24 PE=2 SV=2	4	17	6	6	4	0	4	5	2	7	1	2	0	1	3	0	6	1	0	0	1	0	4	1	0	0	4	0	1	2	2	0	0	6	0	3	4	3	0	0	1	1	0	0	0	0	3	0	3
sp|Q9ULJ7|ANR50_HUMAN Ankyrin repeat domain-containing protein 50 OS=Homo sapiens OX=9606 GN=ANKRD50 PE=1 SV=4	6	4	1	2	2	1	2	5	4	8	4	3	0	1	3	3	5	1	2	1	9	3	2	4	3	1	1	0	5	4	2	0	1	6	2	2	2	5	1	0	8	0	0	2	0	0	9	0	4
sp|Q6T311|ARL9_HUMAN ADP-ribosylation factor-like protein 9 OS=Homo sapiens OX=9606 GN=ARL9 PE=2 SV=1	1	1	1	2	1	0	2	0	1	1	0	0	0	0	0	1	0	0	0	0	0	0	0	0	0	1	0	0	1	0	0	0	0	0	0	2	0	1	0	0	1	0	0	1	0	0	0	0	1
sp|Q9P2R3|ANFY1_HUMAN Rabankyrin-5 OS=Homo sapiens OX=9606 GN=ANKFY1 PE=1 SV=2	4	7	0	4	1	0	0	1	2	9	2	1	1	1	4	4	2	1	1	3	3	5	5	6	1	1	1	0	0	2	2	0	0	5	2	2	0	1	0	0	2	0	0	1	0	0	0	0	1
sp|Q8N7Z5|ANR31_HUMAN Ankyrin repeat domain-containing protein 31 OS=Homo sapiens OX=9606 GN=ANKRD31 PE=2 SV=2	3	6	3	5	5	2	4	5	0	5	2	2	6	11	7	8	5	2	2	1	13	4	5	8	3	3	3	0	5	3	2	1	0	9	4	3	6	7	0	0	6	0	1	6	0	0	9	0	5
sp|P30556|AGTR1_HUMAN Type-1 angiotensin II receptor OS=Homo sapiens OX=9606 GN=AGTR1 PE=1 SV=1	1	1	1	1	1	1	1	0	2	0	0	0	1	1	4	1	2	0	0	0	2	1	1	0	0	0	0	0	0	0	3	0	0	1	2	0	0	1	0	0	2	0	0	1	0	0	0	0	1
sp|P84085|ARF5_HUMAN ADP-ribosylation factor 5 OS=Homo sapiens OX=9606 GN=ARF5 PE=1 SV=2	0	1	0	1	0	0	0	1	0	0	0	0	1	0	0	0	0	0	0	0	0	0	0	1	0	0	1	0	0	0	0	0	0	0	0	0	1	0	0	0	0	0	0	0	0	0	1	0	0
sp|Q6AI12|ANR40_HUMAN Ankyrin repeat domain-containing protein 40 OS=Homo sapiens OX=9606 GN=ANKRD40 PE=1 SV=2	1	2	2	4	2	3	1	0	0	6	3	2	0	2	2	3	2	1	0	1	2	1	2	3	0	0	6	0	2	6	0	1	0	6	1	6	1	3	1	0	4	1	1	2	0	1	4	1	2
sp|Q3SXY8|AR13B_HUMAN ADP-ribosylation factor-like protein 13B OS=Homo sapiens OX=9606 GN=ARL13B PE=1 SV=1	2	3	0	1	2	0	1	0	3	1	2	0	1	0	1	2	3	1	0	0	0	0	1	2	0	2	3	0	0	2	4	0	0	0	0	5	0	1	0	0	4	1	0	1	0	0	2	0	0
sp|P13637|AT1A3_HUMAN Sodium/potassium-transporting ATPase subunit alpha-3 OS=Homo sapiens OX=9606 GN=ATP1A3 PE=1 SV=3	3	1	5	2	1	2	3	5	3	3	1	1	2	1	3	2	2	4	1	2	2	5	2	6	0	1	2	0	0	3	5	0	0	5	2	3	1	2	0	0	2	0	1	2	0	0	2	1	4
sp|P54253|ATX1_HUMAN Ataxin-1 OS=Homo sapiens OX=9606 GN=ATXN1 PE=1 SV=2	7	2	9	12	8	1	4	8	5	5	8	2	3	2	8	7	8	0	2	0	2	1	5	5	2	4	10	0	2	8	6	0	0	8	3	10	5	6	0	0	7	3	1	6	1	1	11	1	13
sp|Q8WXS8|ATS14_HUMAN A disintegrin and metalloproteinase with thrombospondin motifs 14 OS=Homo sapiens OX=9606 GN=ADAMTS14 PE=2 SV=2	5	3	5	6	6	0	10	9	8	8	9	10	2	4	7	7	11	0	1	0	4	1	10	11	1	0	12	0	3	5	4	0	1	6	2	12	5	10	1	0	6	0	0	2	0	0	12	1	11
sp|Q8N143|BCL6B_HUMAN B-cell CLL/lymphoma 6 member B protein OS=Homo sapiens OX=9606 GN=BCL6B PE=2 SV=2	3	2	5	5	5	0	2	5	2	7	9	4	0	0	3	2	4	0	1	0	1	1	1	3	0	1	6	0	1	5	0	0	0	4	0	7	4	3	1	0	2	0	0	0	0	0	6	0	4
sp|Q96G01|BICD1_HUMAN Protein bicaudal D homolog 1 OS=Homo sapiens OX=9606 GN=BICD1 PE=1 SV=3	2	2	1	3	3	0	4	3	2	1	2	4	0	6	4	5	2	0	0	2	3	0	2	5	1	1	4	0	2	3	3	0	0	1	0	5	2	7	2	0	4	0	0	1	0	0	5	0	3
sp|Q13323|BIK_HUMAN Bcl-2-interacting killer OS=Homo sapiens OX=9606 GN=BIK PE=1 SV=2	1	0	0	0	1	0	0	2	0	0	0	0	0	0	1	3	3	0	0	0	0	0	1	0	0	0	0	0	1	0	2	0	0	0	0	0	1	1	0	0	2	0	1	0	0	0	2	0	1
sp|P12645|BMP3_HUMAN Bone morphogenetic protein 3 OS=Homo sapiens OX=9606 GN=BMP3 PE=1 SV=2	4	0	2	1	1	4	4	1	1	5	2	2	2	2	1	2	3	0	0	0	2	1	1	4	0	1	2	0	0	1	4	0	0	3	1	3	3	1	0	0	2	0	1	1	0	0	6	0	0
sp|O15155|BET1_HUMAN BET1 homolog OS=Homo sapiens OX=9606 GN=BET1 PE=1 SV=1	0	0	0	0	0	0	1	1	2	1	1	0	0	0	0	0	0	0	0	1	1	0	1	0	0	0	0	0	0	0	0	0	0	0	1	0	0	0	0	0	0	0	0	0	0	0	0	0	0
sp|Q86Z23|C1QL4_HUMAN Complement C1q-like protein 4 OS=Homo sapiens OX=9606 GN=C1QL4 PE=1 SV=1	2	0	1	1	2	1	7	2	11	4	8	12	1	0	2	2	0	1	0	0	0	0	6	0	0	0	5	0	0	0	1	0	0	0	0	7	1	0	0	0	1	0	0	0	0	0	1	0	0
sp|Q4AC94|C2CD3_HUMAN C2 domain-containing protein 3 OS=Homo sapiens OX=9606 GN=C2CD3 PE=1 SV=4	8	7	11	7	8	4	5	13	2	12	9	13	5	12	14	17	21	3	1	1	6	4	6	18	3	6	14	0	12	14	13	1	0	13	8	14	8	19	4	0	10	0	1	12	0	0	21	1	14
sp|O43825|B3GT2_HUMAN Beta-1,3-galactosyltransferase 2 OS=Homo sapiens OX=9606 GN=B3GALT2 PE=1 SV=1	0	1	1	1	1	0	1	2	2	1	1	0	1	1	1	1	5	0	0	0	2	1	1	1	0	1	2	0	1	2	0	0	0	2	3	3	1	0	0	0	2	1	0	1	0	0	1	0	2
sp|Q13901|C1D_HUMAN Nuclear nucleic acid-binding protein C1D OS=Homo sapiens OX=9606 GN=C1D PE=1 SV=1	1	0	0	0	0	0	0	1	0	1	0	0	0	0	0	1	1	0	0	0	1	0	0	0	0	1	1	1	0	0	0	0	0	0	0	0	0	0	0	0	0	0	0	0	0	0	1	0	0
sp|P0DPF6|CB27B_HUMAN Uncharacterized protein C2orf27B OS=Homo sapiens OX=9606 GN=C2orf27B PE=2 SV=1	5	0	6	1	5	1	2	1	2	0	0	2	1	1	1	0	1	2	1	0	0	0	4	3	1	0	2	0	1	0	2	3	1	1	0	2	3	3	0	0	1	0	1	0	0	0	4	0	2
sp|Q6ZUT6|CCD9B_HUMAN Coiled-coil domain-containing protein 9B OS=Homo sapiens OX=9606 GN=CCDC9B PE=1 SV=1	7	1	7	2	6	0	5	8	12	6	6	7	0	0	2	5	5	0	0	1	0	0	6	1	1	1	8	0	4	1	2	2	0	6	0	4	6	3	1	0	4	2	0	1	0	1	6	0	2
sp|P30279|CCND2_HUMAN G1/S-specific cyclin-D2 OS=Homo sapiens OX=9606 GN=CCND2 PE=1 SV=1	2	1	4	0	0	1	1	0	1	0	1	0	2	1	2	0	0	0	1	0	0	0	0	2	0	1	0	0	0	0	0	0	0	1	0	0	3	1	0	0	0	0	2	1	0	0	2	0	1
sp|P48745|CCN3_HUMAN CCN family member 3 OS=Homo sapiens OX=9606 GN=CCN3 PE=1 SV=1	1	1	2	2	2	0	0	3	1	2	0	1	0	1	1	1	2	0	1	1	0	2	2	2	0	0	2	0	0	2	1	0	0	0	2	4	2	0	0	0	0	0	1	3	0	0	0	0	2
sp|Q5TID7|CC181_HUMAN Coiled-coil domain-containing protein 181 OS=Homo sapiens OX=9606 GN=CCDC181 PE=2 SV=1	1	1	1	2	0	0	0	1	1	2	1	0	2	0	1	1	3	0	0	1	4	1	0	2	0	1	1	0	0	3	1	0	0	1	3	1	1	3	0	0	2	0	0	3	0	0	3	0	1
sp|P47755|CAZA2_HUMAN F-actin-capping protein subunit alpha-2 OS=Homo sapiens OX=9606 GN=CAPZA2 PE=1 SV=3	0	1	1	1	1	0	0	1	1	0	0	0	1	0	0	0	1	0	0	0	2	0	0	0	0	1	0	0	1	1	0	0	0	0	0	0	2	0	0	0	0	0	0	0	0	0	0	0	2
sp|Q96LS8|CB048_HUMAN Uncharacterized protein C2orf48 OS=Homo sapiens OX=9606 GN=C2orf48 PE=2 SV=1	0	0	1	0	1	0	2	1	1	1	4	1	0	0	1	2	1	1	0	0	0	0	1	0	1	0	2	0	2	0	1	0	0	3	0	1	3	1	0	0	2	0	0	2	0	0	0	0	0
sp|O60512|B4GT3_HUMAN Beta-1,4-galactosyltransferase 3 OS=Homo sapiens OX=9606 GN=B4GALT3 PE=1 SV=2	4	0	0	1	3	1	5	2	3	2	4	8	1	0	5	3	3	1	0	0	0	0	6	2	0	1	6	1	1	1	1	0	0	3	0	7	3	3	1	0	3	0	0	1	0	0	4	0	2
sp|Q13634|CAD18_HUMAN Cadherin-18 OS=Homo sapiens OX=9606 GN=CDH18 PE=2 SV=1	2	1	3	0	1	1	1	6	3	2	2	5	2	2	4	3	4	1	0	2	0	5	1	3	2	3	2	0	2	2	2	0	0	3	2	4	0	5	0	0	5	0	2	1	0	1	3	0	1
sp|P0C221|CC175_HUMAN Coiled-coil domain-containing protein 175 OS=Homo sapiens OX=9606 GN=CCDC175 PE=4 SV=2	0	1	1	0	0	0	0	0	0	0	0	1	0	0	2	0	1	1	0	0	0	0	2	2	0	0	0	0	0	0	1	0	0	2	0	1	0	0	0	0	3	0	0	0	0	0	1	0	2
sp|Q9H425|CA198_HUMAN Uncharacterized protein C1orf198 OS=Homo sapiens OX=9606 GN=C1orf198 PE=1 SV=1	2	2	2	1	5	1	2	3	1	3	0	4	0	1	2	3	4	0	0	0	1	1	2	0	0	0	0	0	5	2	2	0	0	3	1	2	6	2	0	0	1	0	0	4	0	0	2	0	1
sp|Q96GE6|CALL4_HUMAN Calmodulin-like protein 4 OS=Homo sapiens OX=9606 GN=CALML4 PE=2 SV=3	2	0	0	1	0	0	1	2	2	2	1	2	1	0	2	1	1	0	0	1	0	0	0	1	0	0	1	0	1	0	1	0	0	1	0	1	0	2	0	0	1	0	1	0	0	0	1	0	0
sp|Q96M63|CC114_HUMAN Coiled-coil domain-containing protein 114 OS=Homo sapiens OX=9606 GN=CCDC114 PE=1 SV=3	1	3	0	0	1	0	1	12	3	1	1	2	0	0	2	2	2	0	0	1	0	0	0	3	0	0	2	0	0	2	2	0	0	2	0	1	1	1	0	0	1	0	0	1	0	0	4	0	2
sp|P20807|CAN3_HUMAN Calpain-3 OS=Homo sapiens OX=9606 GN=CAPN3 PE=1 SV=2	1	0	1	1	2	4	2	4	1	3	1	1	2	2	2	1	2	0	0	0	3	2	2	1	0	2	3	0	1	1	4	0	0	1	1	2	1	4	0	0	0	0	0	4	0	0	3	0	3
sp|P09093|CEL3A_HUMAN Chymotrypsin-like elastase family member 3A OS=Homo sapiens OX=9606 GN=CELA3A PE=1 SV=3	1	0	1	1	1	0	2	3	1	2	2	4	2	1	2	2	1	0	0	0	1	2	1	0	0	0	3	0	1	2	1	0	0	1	1	0	0	2	0	0	0	0	0	2	0	2	2	0	0
sp|Q96JP9|CDHR1_HUMAN Cadherin-related family member 1 OS=Homo sapiens OX=9606 GN=CDHR1 PE=1 SV=2	2	1	5	2	7	0	2	2	6	0	7	3	2	2	8	5	4	1	1	0	3	5	5	6	0	2	10	1	3	4	6	0	0	2	1	4	3	10	1	0	1	1	0	5	0	0	4	0	9
sp|Q9NPB3|CABP2_HUMAN Calcium-binding protein 2 OS=Homo sapiens OX=9606 GN=CABP2 PE=1 SV=4	0	1	1	0	1	0	2	2	2	3	2	3	0	2	2	3	2	0	0	0	0	0	3	1	0	0	1	1	0	0	1	0	0	1	0	1	1	2	1	0	1	0	0	1	0	0	1	0	0
sp|Q9H8X3|CF208_HUMAN Putative uncharacterized protein LINC00574 OS=Homo sapiens OX=9606 GN=LINC00574 PE=5 SV=1	2	0	2	1	0	3	1	1	0	2	0	1	1	1	0	0	1	0	0	0	1	0	0	0	0	0	3	0	2	0	0	0	0	1	0	2	0	0	0	0	1	1	0	1	0	0	1	0	0
sp|P11802|CDK4_HUMAN Cyclin-dependent kinase 4 OS=Homo sapiens OX=9606 GN=CDK4 PE=1 SV=2	1	0	4	3	2	1	2	1	2	4	3	1	0	1	3	0	3	1	0	0	0	0	2	3	0	0	2	0	1	1	2	0	0	2	0	2	1	1	0	0	1	0	1	1	0	0	2	0	0
sp|P45954|ACDSB_HUMAN Short/branched chain specific acyl-CoA dehydrogenase, mitochondrial OS=Homo sapiens OX=9606 GN=ACADSB PE=1 SV=1	2	1	0	0	2	0	0	3	6	0	1	0	2	2	0	0	0	0	0	0	0	0	1	1	0	0	0	0	0	2	0	0	0	0	1	0	0	2	0	0	2	0	0	1	0	0	0	0	1
sp|Q00005|2ABB_HUMAN Serine/threonine-protein phosphatase 2A 55 kDa regulatory subunit B beta isoform OS=Homo sapiens OX=9606 GN=PPP2R2B PE=1 SV=1	2	0	0	1	0	0	0	0	1	0	0	0	1	1	0	2	2	1	0	0	1	1	0	1	1	2	1	0	0	1	0	0	0	1	2	1	2	0	0	0	1	1	0	1	0	0	0	0	1
sp|Q07912|ACK1_HUMAN Activated CDC42 kinase 1 OS=Homo sapiens OX=9606 GN=TNK2 PE=1 SV=3	11	3	17	12	10	3	14	8	7	9	10	9	2	3	10	12	15	1	2	0	1	0	6	10	2	2	18	0	6	10	6	1	0	13	2	22	9	12	4	0	6	2	1	8	0	0	8	0	3
sp|P27348|1433T_HUMAN 14-3-3 protein theta OS=Homo sapiens OX=9606 GN=YWHAQ PE=1 SV=1	0	1	1	0	0	0	0	2	0	0	0	0	0	0	0	1	0	0	0	0	0	1	1	0	0	0	0	0	0	0	1	0	0	1	0	1	0	0	0	0	1	0	0	0	0	0	1	0	0
sp|Q9NS82|AAA1_HUMAN Asc-type amino acid transporter 1 OS=Homo sapiens OX=9606 GN=SLC7A10 PE=1 SV=1	2	3	2	1	2	1	3	1	3	3	2	1	1	0	2	2	4	0	0	1	1	2	3	6	0	1	5	0	1	1	1	0	0	5	0	3	1	2	1	0	4	1	0	0	0	0	4	0	3
sp|P43353|AL3B1_HUMAN Aldehyde dehydrogenase family 3 member B1 OS=Homo sapiens OX=9606 GN=ALDH3B1 PE=1 SV=1	2	3	1	0	3	0	3	1	2	2	2	2	3	2	4	4	4	0	0	1	0	1	1	1	0	0	3	0	0	1	4	0	0	7	1	2	0	2	2	0	3	0	3	1	0	0	2	0	2
sp|Q8IY63|AMOL1_HUMAN Angiomotin-like protein 1 OS=Homo sapiens OX=9606 GN=AMOTL1 PE=1 SV=1	5	3	8	4	4	2	6	8	4	3	7	5	0	2	4	7	4	1	2	3	2	3	5	4	2	2	8	1	3	4	4	1	0	6	5	7	1	7	2	0	3	1	3	5	0	1	5	0	2
sp|P68133|ACTS_HUMAN Actin, alpha skeletal muscle OS=Homo sapiens OX=9606 GN=ACTA1 PE=1 SV=1	1	1	2	3	5	1	2	1	1	0	1	1	1	1	2	2	2	0	0	0	0	2	5	0	1	0	1	0	0	1	2	0	0	2	1	1	1	0	0	0	1	0	1	0	0	0	0	0	2
sp|P35858|ALS_HUMAN Insulin-like growth factor-binding protein complex acid labile subunit OS=Homo sapiens OX=9606 GN=IGFALS PE=1 SV=1	4	0	8	5	3	1	3	3	6	1	4	3	1	0	8	2	6	0	0	0	3	1	4	6	0	0	2	0	3	2	2	0	0	6	0	3	1	0	0	0	5	0	0	1	0	1	2	0	3
sp|P22570|ADRO_HUMAN NADPH:adrenodoxin oxidoreductase, mitochondrial OS=Homo sapiens OX=9606 GN=FDXR PE=1 SV=3	5	0	0	3	1	0	3	4	3	8	2	5	0	2	3	3	5	2	1	0	0	0	3	8	1	1	1	0	0	1	4	1	0	3	0	3	4	3	0	0	3	1	0	2	0	2	1	0	1
sp|Q68CK6|ACS2B_HUMAN Acyl-coenzyme A synthetase ACSM2B, mitochondrial OS=Homo sapiens OX=9606 GN=ACSM2B PE=1 SV=2	2	1	0	0	2	1	2	3	6	0	2	1	3	2	4	2	3	2	2	1	1	1	2	2	1	2	1	0	1	2	0	0	0	2	0	2	1	1	0	0	3	0	1	1	0	0	0	0	4
sp|Q96M93|ADAD1_HUMAN Adenosine deaminase domain-containing protein 1 OS=Homo sapiens OX=9606 GN=ADAD1 PE=2 SV=1	0	2	0	2	0	1	1	1	2	1	1	2	3	4	3	1	3	1	0	0	3	2	1	5	0	1	2	0	2	1	3	0	0	3	1	3	2	4	0	0	2	1	1	2	0	0	3	0	1
sp|Q9UKQ2|ADA28_HUMAN Disintegrin and metalloproteinase domain-containing protein 28 OS=Homo sapiens OX=9606 GN=ADAM28 PE=1 SV=3	0	1	4	2	2	2	3	1	2	6	1	1	3	2	1	2	7	2	1	0	2	4	2	2	0	6	1	0	0	1	1	0	0	2	0	1	2	3	0	0	1	0	2	1	0	0	6	0	4
sp|Q01433|AMPD2_HUMAN AMP deaminase 2 OS=Homo sapiens OX=9606 GN=AMPD2 PE=1 SV=2	6	4	7	4	6	2	4	4	4	2	3	8	0	4	8	4	3	2	0	0	0	3	4	7	0	1	5	1	0	0	4	0	0	4	2	2	4	4	1	0	6	0	2	2	0	0	3	0	4
sp|Q9UM73|ALK_HUMAN ALK tyrosine kinase receptor OS=Homo sapiens OX=9606 GN=ALK PE=1 SV=3	5	2	10	3	6	4	9	10	25	5	10	12	0	6	13	10	12	1	6	2	6	8	6	10	3	4	8	1	5	4	5	0	0	12	5	9	9	10	1	0	11	1	2	5	0	1	9	0	4
sp|Q6ZNB7|ALKMO_HUMAN Alkylglycerol monooxygenase OS=Homo sapiens OX=9606 GN=AGMO PE=1 SV=1	0	1	0	2	0	0	4	0	0	2	2	3	1	2	6	2	3	0	1	0	0	2	1	2	0	1	2	0	2	0	0	0	0	3	0	2	1	3	1	0	3	0	0	0	0	0	2	0	1
sp|Q9NZD4|AHSP_HUMAN Alpha-hemoglobin-stabilizing protein OS=Homo sapiens OX=9606 GN=AHSP PE=1 SV=1	0	0	0	1	0	0	0	0	0	0	1	0	0	0	1	1	0	0	0	0	0	1	0	0	0	0	1	0	0	0	0	0	0	0	0	1	0	2	0	0	1	0	0	0	0	0	1	0	0
sp|P35612|ADDB_HUMAN Beta-adducin OS=Homo sapiens OX=9606 GN=ADD2 PE=1 SV=3	4	4	4	3	3	2	3	2	0	1	6	4	1	2	1	4	2	0	2	1	0	1	3	7	1	1	4	0	2	3	2	0	0	1	0	3	3	7	3	0	1	0	0	4	0	0	7	2	6
sp|P84077|ARF1_HUMAN ADP-ribosylation factor 1 OS=Homo sapiens OX=9606 GN=ARF1 PE=1 SV=2	0	0	0	0	0	0	0	0	1	0	0	0	1	0	0	0	0	0	0	0	0	0	0	0	0	1	0	0	0	0	0	0	0	0	0	0	1	0	0	0	0	0	0	0	0	0	0	0	0
sp|P01008|ANT3_HUMAN Antithrombin-III OS=Homo sapiens OX=9606 GN=SERPINC1 PE=1 SV=1	1	1	1	2	0	0	0	3	0	0	1	0	1	2	0	3	4	0	0	1	4	1	0	1	1	1	1	0	1	1	0	0	0	1	0	1	1	2	0	0	1	0	0	0	0	0	1	0	0
sp|O15033|AREL1_HUMAN Apoptosis-resistant E3 ubiquitin protein ligase 1 OS=Homo sapiens OX=9606 GN=AREL1 PE=1 SV=3	3	1	4	1	1	1	4	2	1	2	3	3	3	3	3	2	7	0	2	0	7	2	2	3	1	0	2	0	1	2	4	0	0	7	4	1	1	0	0	0	0	0	2	0	0	0	3	0	5
sp|Q9NU02|ANKE1_HUMAN Ankyrin repeat and EF-hand domain-containing protein 1 OS=Homo sapiens OX=9606 GN=ANKEF1 PE=2 SV=2	0	1	1	4	0	1	3	2	3	6	5	3	1	4	2	5	0	1	0	1	1	2	0	2	1	3	1	0	1	2	0	0	0	3	1	1	3	1	0	0	2	0	2	2	0	0	0	0	1
sp|Q9NR22|ANM8_HUMAN Protein arginine N-methyltransferase 8 OS=Homo sapiens OX=9606 GN=PRMT8 PE=1 SV=2	2	2	0	1	2	1	1	2	0	0	0	0	0	1	0	2	2	0	1	0	2	1	1	0	1	1	1	0	0	1	4	0	0	1	0	4	0	0	0	0	0	0	0	4	0	1	1	1	1
sp|A6NL99|AQP73_HUMAN Putative aquaporin-7-like protein 3 OS=Homo sapiens OX=9606 GN=AQP7P3 PE=5 SV=2	1	1	1	2	2	1	2	1	0	1	0	1	2	1	2	0	1	1	1	0	1	1	1	4	0	0	2	0	0	2	1	0	0	2	0	3	1	1	1	0	3	0	1	0	0	0	0	0	2
sp|P41181|AQP2_HUMAN Aquaporin-2 OS=Homo sapiens OX=9606 GN=AQP2 PE=1 SV=1	2	0	0	1	1	1	0	1	0	1	1	1	3	0	0	3	2	0	0	0	1	1	0	2	0	0	2	0	1	1	1	0	0	3	0	1	0	3	0	0	1	0	0	0	0	0	1	0	2
sp|Q9NWB6|ARGL1_HUMAN Arginine and glutamate-rich protein 1 OS=Homo sapiens OX=9606 GN=ARGLU1 PE=1 SV=1	1	0	1	0	0	0	1	3	0	0	0	0	0	0	0	0	0	0	0	1	2	0	0	0	0	0	0	0	0	0	0	0	0	0	0	0	1	1	0	0	1	0	0	0	0	0	0	0	0
sp|P07306|ASGR1_HUMAN Asialoglycoprotein receptor 1 OS=Homo sapiens OX=9606 GN=ASGR1 PE=1 SV=2	1	0	0	0	0	0	1	0	2	1	1	4	1	1	2	0	0	0	0	0	1	1	0	2	0	0	1	1	1	0	3	0	0	3	0	1	0	0	0	0	3	0	0	2	0	0	0	0	0
sp|Q9H981|ARP8_HUMAN Actin-related protein 8 OS=Homo sapiens OX=9606 GN=ACTR8 PE=1 SV=2	1	1	4	0	1	1	2	3	4	0	3	1	3	2	3	5	2	0	0	1	1	1	3	2	0	0	2	0	1	1	1	0	0	6	1	4	2	1	0	0	3	1	0	1	0	0	7	0	1
sp|P08243|ASNS_HUMAN Asparagine synthetase [glutamine-hydrolyzing] OS=Homo sapiens OX=9606 GN=ASNS PE=1 SV=4	3	1	2	1	1	2	0	4	0	1	0	1	0	3	3	3	4	1	1	0	0	1	0	3	1	0	1	0	0	1	2	0	1	1	0	0	2	0	0	0	3	0	1	1	0	0	0	0	1
sp|O15145|ARPC3_HUMAN Actin-related protein 2/3 complex subunit 3 OS=Homo sapiens OX=9606 GN=ARPC3 PE=1 SV=3	0	1	1	1	1	2	0	0	1	1	2	2	0	1	0	2	1	1	0	0	2	1	1	2	0	0	0	0	1	0	0	0	0	0	0	1	1	1	0	0	0	0	0	1	0	0	0	0	1
sp|Q3KR37|ASTRB_HUMAN Protein Aster-B OS=Homo sapiens OX=9606 GN=GRAMD1B PE=1 SV=1	1	0	1	1	3	0	0	3	1	0	1	0	1	3	1	3	4	0	1	1	4	2	0	1	0	2	5	0	2	2	1	0	0	3	0	4	2	4	3	0	4	0	0	2	0	0	2	1	4
sp|Q9Y2D1|ATF5_HUMAN Cyclic AMP-dependent transcription factor ATF-5 OS=Homo sapiens OX=9606 GN=ATF5 PE=1 SV=4	2	0	4	0	6	0	1	0	0	5	3	0	0	1	6	7	10	0	0	0	0	0	1	6	0	0	11	0	2	2	1	0	0	8	0	13	0	5	3	0	7	3	0	2	0	0	4	0	2
sp|P18846|ATF1_HUMAN Cyclic AMP-dependent transcription factor ATF-1 OS=Homo sapiens OX=9606 GN=ATF1 PE=1 SV=2	1	0	2	1	2	0	0	1	2	0	0	0	1	0	0	0	1	0	2	0	1	0	1	1	0	0	0	0	0	2	3	0	0	1	0	0	1	0	0	0	1	0	0	0	0	0	1	0	3
sp|O14874|BCKD_HUMAN [3-methyl-2-oxobutanoate dehydrogenase [lipoamide]] kinase, mitochondrial OS=Homo sapiens OX=9606 GN=BCKDK PE=1 SV=2	2	3	2	0	1	2	2	3	1	3	2	3	2	0	3	2	4	0	0	0	0	2	2	5	1	0	3	0	1	0	0	0	0	2	0	2	3	1	1	0	3	1	1	0	0	0	1	0	0
sp|Q13490|BIRC2_HUMAN Baculoviral IAP repeat-containing protein 2 OS=Homo sapiens OX=9606 GN=BIRC2 PE=1 SV=2	1	1	1	1	1	4	0	3	0	3	0	3	1	1	3	0	5	2	2	1	2	2	1	2	0	3	1	0	0	0	2	0	0	4	1	2	3	4	0	0	5	0	0	4	0	0	3	0	1
sp|Q96KE9|BTBD6_HUMAN BTB/POZ domain-containing protein 6 OS=Homo sapiens OX=9606 GN=BTBD6 PE=1 SV=3	3	1	3	3	7	2	2	4	4	2	2	2	2	0	3	2	1	0	0	0	1	1	1	2	0	1	4	0	1	2	0	0	0	1	0	5	1	0	0	0	5	0	1	1	0	1	3	0	3
sp|Q9NR09|BIRC6_HUMAN Baculoviral IAP repeat-containing protein 6 OS=Homo sapiens OX=9606 GN=BIRC6 PE=1 SV=2	14	15	28	15	12	6	11	34	15	15	11	10	15	10	36	35	23	5	7	4	28	12	15	21	4	13	19	0	18	13	19	0	1	25	11	12	12	35	2	0	37	3	1	9	0	1	29	0	19
sp|O75973|C1QRF_HUMAN C1q-related factor OS=Homo sapiens OX=9606 GN=C1QL1 PE=1 SV=1	0	1	1	1	1	0	5	3	11	1	13	9	0	1	1	1	1	1	0	0	0	1	7	0	0	0	5	0	0	0	2	0	0	2	0	5	0	0	0	0	2	0	0	0	0	0	0	0	2
sp|C9JSJ3|BHMG1_HUMAN Basic helix-loop-helix and HMG box domain-containing protein 1 OS=Homo sapiens OX=9606 GN=BHMG1 PE=3 SV=2	6	4	5	4	6	1	5	2	3	3	5	4	0	3	7	7	7	0	0	1	1	2	3	6	0	0	7	1	6	2	2	0	0	8	1	7	5	8	2	0	5	0	1	4	0	0	7	1	1
sp|Q7RTS1|BHA15_HUMAN Class A basic helix-loop-helix protein 15 OS=Homo sapiens OX=9606 GN=BHLHA15 PE=1 SV=1	1	1	1	2	2	0	3	1	3	3	1	5	0	0	1	2	0	0	0	0	1	1	2	4	0	0	1	0	1	2	0	1	0	0	0	1	3	2	0	0	2	0	0	1	0	0	0	0	0
sp|Q9NWD9|BEX4_HUMAN Protein BEX4 OS=Homo sapiens OX=9606 GN=BEX4 PE=1 SV=1	0	0	0	1	1	0	1	0	1	1	0	0	0	0	0	0	2	0	0	1	1	0	0	0	0	1	0	0	0	0	0	0	0	0	2	0	0	0	0	0	0	0	0	1	0	0	0	0	0
sp|P51587|BRCA2_HUMAN Breast cancer type 2 susceptibility protein OS=Homo sapiens OX=9606 GN=BRCA2 PE=1 SV=3	9	11	8	9	8	5	8	10	7	7	6	4	7	7	15	9	13	1	3	0	25	6	5	10	4	11	7	0	7	7	6	1	0	20	6	4	4	15	1	0	13	0	4	4	1	0	23	0	8
sp|O94766|B3GA3_HUMAN Galactosylgalactosylxylosylprotein 3-beta-glucuronosyltransferase 3 OS=Homo sapiens OX=9606 GN=B3GAT3 PE=1 SV=2	2	2	3	3	2	1	1	1	4	2	2	2	0	0	2	3	4	0	0	0	0	0	1	2	0	1	2	0	3	1	3	0	0	5	0	4	1	0	0	0	3	0	1	1	0	0	0	0	1
sp|Q9BQI4|CCDC3_HUMAN Coiled-coil domain-containing protein 3 OS=Homo sapiens OX=9606 GN=CCDC3 PE=2 SV=1	2	1	4	2	2	1	2	1	1	1	1	2	1	0	2	2	2	1	0	1	1	0	3	0	0	2	1	0	0	0	0	0	0	1	1	3	1	1	0	0	2	0	0	1	0	0	1	0	1
sp|A6NI79|CCD69_HUMAN Coiled-coil domain-containing protein 69 OS=Homo sapiens OX=9606 GN=CCDC69 PE=1 SV=1	2	4	0	2	1	1	0	2	0	0	1	1	0	1	0	0	2	0	0	0	0	0	1	1	0	0	1	0	1	1	1	1	0	1	0	3	0	0	0	0	0	0	0	2	0	0	0	0	1
sp|Q9BR77|CCD77_HUMAN Coiled-coil domain-containing protein 77 OS=Homo sapiens OX=9606 GN=CCDC77 PE=1 SV=1	2	4	0	1	0	0	1	2	0	0	0	1	0	1	1	1	1	1	0	0	0	0	0	2	0	0	2	0	0	1	1	0	0	0	0	0	3	2	1	0	0	0	1	0	0	0	0	0	0
sp|Q9NZT1|CALL5_HUMAN Calmodulin-like protein 5 OS=Homo sapiens OX=9606 GN=CALML5 PE=1 SV=2	0	2	0	0	0	0	2	1	0	0	1	0	0	0	0	1	1	0	0	1	0	0	0	1	0	0	0	0	0	0	0	0	0	0	0	0	0	0	0	0	0	0	0	0	0	0	0	0	0
sp|Q9NV96|CC50A_HUMAN Cell cycle control protein 50A OS=Homo sapiens OX=9606 GN=TMEM30A PE=1 SV=1	1	1	2	1	2	0	3	1	0	3	1	1	1	1	1	1	4	0	0	0	2	2	3	1	0	2	3	0	0	1	0	0	0	1	1	4	3	0	0	0	3	0	0	0	0	0	1	0	0
sp|P0C7I6|CC159_HUMAN Coiled-coil domain-containing protein 159 OS=Homo sapiens OX=9606 GN=CCDC159 PE=2 SV=2	0	0	1	2	0	1	1	0	4	1	0	0	0	0	1	2	2	0	0	1	0	0	0	0	0	0	0	0	1	0	0	0	0	0	0	1	1	3	0	0	1	0	0	0	0	0	2	1	1
sp|P35520|CBS_HUMAN Cystathionine beta-synthase OS=Homo sapiens OX=9606 GN=CBS PE=1 SV=2	1	2	3	1	4	0	2	2	4	2	3	2	4	4	2	2	1	0	0	0	2	0	1	1	0	2	3	0	0	2	3	0	0	4	0	1	2	3	1	0	0	0	0	0	0	0	5	0	1
sp|Q9H257|CARD9_HUMAN Caspase recruitment domain-containing protein 9 OS=Homo sapiens OX=9606 GN=CARD9 PE=1 SV=2	0	5	0	0	0	0	1	0	2	3	3	0	2	2	0	4	1	0	0	1	1	0	0	2	0	0	0	0	2	1	1	0	0	1	0	1	1	1	0	0	3	0	0	2	0	0	0	0	0
sp|O95813|CER1_HUMAN Cerberus OS=Homo sapiens OX=9606 GN=CER1 PE=1 SV=1	1	1	1	0	0	2	1	2	1	0	0	0	2	3	1	1	3	1	1	0	0	0	3	0	2	0	1	1	2	4	1	0	1	1	1	1	0	2	0	0	3	1	0	0	0	0	2	2	1
sp|A6NHC0|CAN8_HUMAN Calpain-8 OS=Homo sapiens OX=9606 GN=CAPN8 PE=1 SV=3	0	3	3	1	1	1	1	0	2	0	4	1	1	3	4	3	3	0	0	1	2	1	4	2	0	0	0	0	1	1	3	0	0	6	3	3	1	1	0	0	0	0	0	0	0	0	2	0	3
sp|P35219|CAH8_HUMAN Carbonic anhydrase-related protein OS=Homo sapiens OX=9606 GN=CA8 PE=1 SV=3	1	1	0	2	0	3	2	1	1	1	2	1	1	0	4	3	2	0	0	0	1	0	3	3	0	1	1	0	0	0	1	0	0	5	2	1	1	1	0	0	2	0	0	1	0	0	2	0	1
sp|Q9Y6F7|CDY2_HUMAN Testis-specific chromodomain protein Y 2 OS=Homo sapiens OX=9606 GN=CDY2A PE=1 SV=1	2	1	0	0	1	1	0	1	0	1	1	1	2	2	1	3	2	0	0	1	1	2	2	3	0	1	1	0	2	0	1	0	0	0	0	2	0	1	0	0	0	0	2	1	0	0	2	0	3
sp|Q9C0D2|CE295_HUMAN Centrosomal protein of 295 kDa OS=Homo sapiens OX=9606 GN=CEP295 PE=1 SV=4	7	11	6	3	4	7	1	11	2	3	2	3	10	4	12	14	16	1	1	4	9	2	3	9	1	10	8	0	9	5	7	0	0	6	4	10	3	15	0	0	13	0	0	9	0	2	16	1	6
sp|Q5JQF7|CF100_HUMAN Putative uncharacterized protein encoded by LINC01556 OS=Homo sapiens OX=9606 GN=LINC01556 PE=4 SV=2	0	0	1	0	2	0	1	1	1	0	1	0	0	0	0	0	0	0	0	0	0	0	2	0	0	1	0	0	1	0	0	0	0	1	0	1	1	0	0	0	0	0	0	0	0	0	0	0	0
sp|Q5T0Z8|CF132_HUMAN Uncharacterized protein C6orf132 OS=Homo sapiens OX=9606 GN=C6orf132 PE=1 SV=4	32	1	21	28	28	4	17	7	6	11	16	16	6	8	14	19	19	1	2	0	1	5	8	22	1	5	30	0	6	16	11	0	0	10	2	40	5	18	4	0	23	4	2	7	0	0	17	1	14
sp|D6REC4|CFA99_HUMAN Cilia- and flagella-associated protein 99 OS=Homo sapiens OX=9606 GN=CFAP99 PE=3 SV=1	3	5	1	4	3	2	3	0	5	2	2	2	0	1	4	1	0	0	0	1	0	0	1	3	0	0	1	0	0	0	1	0	0	1	0	1	3	1	1	0	2	0	0	1	0	0	1	0	1
sp|Q96JQ2|CLMN_HUMAN Calmin OS=Homo sapiens OX=9606 GN=CLMN PE=1 SV=1	3	3	2	2	4	4	1	8	3	2	4	1	1	3	8	5	5	1	0	0	4	3	1	4	3	3	2	0	1	4	8	1	0	4	1	4	0	11	0	0	9	0	1	1	0	0	11	0	1
sp|A5YKK6|CNOT1_HUMAN CCR4-NOT transcription complex subunit 1 OS=Homo sapiens OX=9606 GN=CNOT1 PE=1 SV=2	14	14	12	10	15	9	5	8	4	11	10	3	6	7	15	17	13	2	2	6	8	10	6	11	6	5	9	0	16	12	6	0	1	21	9	6	9	8	0	0	14	1	5	10	0	0	10	0	8
sp|P02748|CO9_HUMAN Complement component C9 OS=Homo sapiens OX=9606 GN=C9 PE=1 SV=2	1	0	0	2	1	1	0	1	1	1	1	0	0	0	3	2	1	0	0	0	2	0	0	1	0	1	1	0	1	0	0	1	0	0	2	2	2	0	0	0	4	0	0	0	0	0	2	0	1
sp|Q13541|4EBP1_HUMAN Eukaryotic translation initiation factor 4E-binding protein 1 OS=Homo sapiens OX=9606 GN=EIF4EBP1 PE=1 SV=3	0	0	0	1	0	0	2	3	0	0	0	0	0	1	2	0	1	0	0	0	0	2	1	2	0	0	1	0	0	1	0	0	0	1	0	1	1	0	0	0	0	0	1	0	0	0	1	0	2
sp|Q15825|ACHA6_HUMAN Neuronal acetylcholine receptor subunit alpha-6 OS=Homo sapiens OX=9606 GN=CHRNA6 PE=1 SV=1	0	0	1	1	0	1	0	1	2	0	1	0	2	0	6	2	2	0	1	0	2	0	2	2	0	1	0	0	1	2	2	0	0	3	1	0	0	1	0	0	2	0	0	1	0	0	0	0	3
sp|A8K2U0|A2ML1_HUMAN Alpha-2-macroglobulin-like protein 1 OS=Homo sapiens OX=9606 GN=A2ML1 PE=1 SV=3	1	7	4	3	6	6	2	10	5	8	3	2	7	1	13	14	12	0	0	3	6	5	6	7	0	1	5	2	5	6	9	0	0	7	3	3	0	7	0	0	3	0	2	6	0	2	10	0	3
sp|O00763|ACACB_HUMAN Acetyl-CoA carboxylase 2 OS=Homo sapiens OX=9606 GN=ACACB PE=1 SV=3	15	10	6	9	6	7	6	9	3	10	11	7	6	7	13	9	9	1	3	2	6	4	5	16	5	2	8	0	4	8	6	0	1	7	5	12	6	8	0	0	16	0	6	4	0	0	14	0	5
sp|P63151|2ABA_HUMAN Serine/threonine-protein phosphatase 2A 55 kDa regulatory subunit B alpha isoform OS=Homo sapiens OX=9606 GN=PPP2R2A PE=1 SV=1	1	0	1	1	0	0	0	0	2	0	0	0	1	1	1	1	1	1	0	0	2	2	0	1	1	2	1	0	0	1	0	0	0	1	2	1	2	0	0	0	0	0	0	0	0	0	1	0	2
sp|Q9Y614|ACL7B_HUMAN Actin-like protein 7B OS=Homo sapiens OX=9606 GN=ACTL7B PE=2 SV=1	3	1	3	1	2	1	4	2	2	3	5	1	1	0	4	3	3	2	0	1	0	1	5	3	0	0	2	0	1	1	2	0	0	3	1	2	0	3	2	0	5	1	1	0	0	0	3	0	0
sp|Q9BTE6|AASD1_HUMAN Alanyl-tRNA editing protein Aarsd1 OS=Homo sapiens OX=9606 GN=AARSD1 PE=1 SV=2	0	2	1	2	0	1	2	2	2	1	3	3	0	0	2	3	3	0	0	1	1	1	3	0	0	0	0	0	1	0	2	0	0	1	0	1	0	0	0	0	0	0	1	0	0	0	1	1	0
sp|Q969T7|5NT3B_HUMAN 7-methylguanosine phosphate-specific 5'-nucleotidase OS=Homo sapiens OX=9606 GN=NT5C3B PE=1 SV=4	0	0	0	0	0	0	1	0	1	0	0	1	1	1	1	0	0	0	2	0	1	1	0	0	0	1	0	0	1	0	1	0	0	0	0	0	0	0	0	0	0	0	1	0	0	0	1	0	0
sp|Q96CM8|ACSF2_HUMAN Medium-chain acyl-CoA ligase ACSF2, mitochondrial OS=Homo sapiens OX=9606 GN=ACSF2 PE=1 SV=2	2	1	2	3	2	2	3	3	4	0	4	1	4	2	1	5	0	1	2	1	0	4	1	2	0	1	0	0	1	3	2	0	0	6	1	1	0	1	0	0	2	0	1	2	0	0	1	0	4
sp|P49419|AL7A1_HUMAN Alpha-aminoadipic semialdehyde dehydrogenase OS=Homo sapiens OX=9606 GN=ALDH7A1 PE=1 SV=5	2	1	1	0	3	1	1	5	5	0	2	4	1	1	1	3	1	2	1	0	1	4	1	1	1	1	1	0	0	1	4	0	0	4	1	2	3	2	0	0	2	0	0	0	0	0	2	0	1
sp|Q96P26|5NT1B_HUMAN Cytosolic 5'-nucleotidase 1B OS=Homo sapiens OX=9606 GN=NT5C1B PE=2 SV=2	1	0	5	1	2	0	1	5	0	2	2	3	2	5	6	2	5	1	0	1	3	1	2	2	0	2	3	0	2	1	0	0	0	2	0	4	4	5	1	0	5	1	1	1	0	0	7	0	3
sp|P30038|AL4A1_HUMAN Delta-1-pyrroline-5-carboxylate dehydrogenase, mitochondrial OS=Homo sapiens OX=9606 GN=ALDH4A1 PE=1 SV=3	3	2	5	1	2	1	0	5	3	4	5	4	1	1	3	5	3	2	1	1	1	1	5	2	0	1	2	0	1	1	1	0	0	1	1	2	1	1	0	0	6	0	1	0	0	0	3	0	2
sp|P28838|AMPL_HUMAN Cytosol aminopeptidase OS=Homo sapiens OX=9606 GN=LAP3 PE=1 SV=3	1	1	2	0	1	1	1	2	2	1	3	1	1	0	2	2	2	2	1	0	0	4	1	4	1	1	0	0	0	0	2	0	0	1	1	0	1	0	0	0	3	0	0	0	0	0	1	0	0
sp|Q9Y2T2|AP3M1_HUMAN AP-3 complex subunit mu-1 OS=Homo sapiens OX=9606 GN=AP3M1 PE=1 SV=1	0	2	1	1	1	1	3	0	0	0	2	1	4	2	5	1	1	1	0	0	0	2	1	5	0	1	2	0	0	1	3	0	0	3	4	0	2	2	0	0	5	0	0	2	0	0	0	0	2
sp|P16066|ANPRA_HUMAN Atrial natriuretic peptide receptor 1 OS=Homo sapiens OX=9606 GN=NPR1 PE=1 SV=1	5	2	5	5	5	0	5	3	5	3	3	6	1	2	5	4	5	1	2	0	1	1	4	6	0	0	5	1	2	1	3	0	0	5	3	5	7	2	0	0	6	1	0	3	0	1	4	0	0
sp|P35348|ADA1A_HUMAN Alpha-1A adrenergic receptor OS=Homo sapiens OX=9606 GN=ADRA1A PE=1 SV=2	0	1	0	0	3	1	4	1	2	0	0	2	3	0	1	2	0	1	0	0	1	0	0	1	0	1	2	0	1	2	5	0	0	1	0	2	0	4	0	0	1	0	0	1	0	0	3	1	1
sp|P16860|ANFB_HUMAN Natriuretic peptides B OS=Homo sapiens OX=9606 GN=NPPB PE=1 SV=1	1	0	0	0	2	0	1	2	3	0	1	0	0	0	1	2	1	0	0	1	0	0	1	1	0	0	2	0	1	0	0	1	0	0	0	1	0	1	1	0	0	0	1	1	0	0	2	0	1
sp|Q9H560|ANR19_HUMAN Putative ankyrin repeat domain-containing protein 19 OS=Homo sapiens OX=9606 GN=ANKRD19P PE=5 SV=1	0	1	0	1	0	0	0	0	0	2	0	0	0	0	1	0	0	0	0	0	1	1	0	0	0	0	0	0	0	0	0	0	0	0	0	0	0	0	0	0	1	0	1	0	0	0	0	0	0
sp|A5YM69|ARG35_HUMAN Rho guanine nucleotide exchange factor 35 OS=Homo sapiens OX=9606 GN=ARHGEF35 PE=1 SV=1	4	3	3	3	3	2	5	2	5	1	3	2	2	1	3	4	5	1	0	1	1	0	0	2	1	1	2	0	2	1	0	1	0	5	1	3	0	6	1	0	4	1	1	3	0	0	6	0	1
sp|Q9NXU5|ARL15_HUMAN ADP-ribosylation factor-like protein 15 OS=Homo sapiens OX=9606 GN=ARL15 PE=1 SV=1	1	2	0	2	0	0	0	1	2	1	1	1	0	1	1	1	2	0	0	0	1	0	1	2	0	0	1	0	0	1	0	0	0	1	1	1	3	0	0	0	2	0	0	1	0	0	1	0	0
sp|O00203|AP3B1_HUMAN AP-3 complex subunit beta-1 OS=Homo sapiens OX=9606 GN=AP3B1 PE=1 SV=3	3	3	3	3	4	3	1	5	3	1	0	0	6	3	3	5	6	0	1	0	5	1	3	6	0	1	6	0	2	1	1	1	0	4	0	1	4	5	1	0	5	1	2	4	0	0	3	0	2
sp|Q6VUC0|AP2E_HUMAN Transcription factor AP-2-epsilon OS=Homo sapiens OX=9606 GN=TFAP2E PE=2 SV=1	9	2	5	8	7	3	7	2	3	4	3	2	0	1	8	5	5	0	2	0	0	1	3	6	0	1	3	0	1	1	0	0	0	7	1	5	1	2	0	0	8	0	1	1	0	0	0	0	0
sp|Q9NVM4|ANM7_HUMAN Protein arginine N-methyltransferase 7 OS=Homo sapiens OX=9606 GN=PRMT7 PE=1 SV=1	3	0	2	5	3	1	1	4	1	2	3	3	1	1	4	5	7	0	1	0	0	1	2	5	1	1	2	1	4	3	2	1	0	3	2	3	1	4	0	0	1	0	0	3	0	0	1	0	4
sp|Q6Q4G3|AMPQ_HUMAN Aminopeptidase Q OS=Homo sapiens OX=9606 GN=LVRN PE=1 SV=4	2	1	0	2	0	3	2	3	0	2	2	4	2	3	6	3	7	2	1	0	3	1	3	6	0	4	5	0	1	1	5	2	0	6	0	5	2	6	0	0	7	2	2	0	0	0	5	0	5
sp|Q86W34|AMZ2_HUMAN Archaemetzincin-2 OS=Homo sapiens OX=9606 GN=AMZ2 PE=1 SV=2	1	1	1	1	1	0	0	0	1	2	0	1	0	3	2	4	3	0	0	0	0	1	0	1	0	0	1	0	1	2	0	0	0	3	1	1	1	1	0	0	1	0	0	0	0	0	2	0	1
sp|Q86TY3|ARMD4_HUMAN Armadillo-like helical domain-containing protein 4 OS=Homo sapiens OX=9606 GN=ARMH4 PE=1 SV=1	4	6	0	5	1	2	5	4	4	3	6	2	2	1	4	4	2	2	2	2	2	0	2	3	2	0	2	0	1	5	6	1	0	4	0	2	0	4	1	0	7	0	1	2	0	0	6	0	4
sp|Q9UJX4|APC5_HUMAN Anaphase-promoting complex subunit 5 OS=Homo sapiens OX=9606 GN=ANAPC5 PE=1 SV=2	0	4	2	0	0	1	0	2	1	1	3	2	1	0	3	3	2	1	0	2	1	0	1	2	0	2	0	0	3	0	1	0	0	2	1	0	0	1	0	0	5	0	1	1	0	0	3	2	0
sp|A6NKF2|ARI3C_HUMAN AT-rich interactive domain-containing protein 3C OS=Homo sapiens OX=9606 GN=ARID3C PE=1 SV=1	6	2	5	6	5	0	9	2	3	4	4	11	1	1	5	7	8	0	1	1	0	0	3	7	1	0	8	0	4	3	2	0	0	5	0	9	3	2	0	0	5	3	2	2	0	0	6	2	2
sp|P30533|AMRP_HUMAN Alpha-2-macroglobulin receptor-associated protein OS=Homo sapiens OX=9606 GN=LRPAP1 PE=1 SV=1	0	0	0	0	1	0	1	2	1	1	1	1	1	0	3	2	2	0	0	0	0	1	0	2	0	0	1	0	0	0	0	0	0	3	0	0	1	2	1	0	2	0	0	0	0	0	0	0	0
sp|Q9GZN1|ARP6_HUMAN Actin-related protein 6 OS=Homo sapiens OX=9606 GN=ACTR6 PE=1 SV=1	0	0	0	1	0	1	1	2	0	0	1	0	2	1	1	1	2	0	1	0	0	1	1	0	1	0	0	0	1	0	1	0	0	3	1	1	2	0	0	0	0	0	0	0	0	0	0	0	1
sp|Q9C0K3|ARP3C_HUMAN Actin-related protein 3C OS=Homo sapiens OX=9606 GN=ACTR3C PE=2 SV=1	0	0	0	1	0	0	0	0	0	2	1	1	2	0	0	2	2	1	0	0	0	2	2	1	1	1	2	0	0	0	0	0	0	0	0	1	0	1	0	0	1	0	0	1	0	0	3	0	0
sp|Q9H765|ASB8_HUMAN Ankyrin repeat and SOCS box protein 8 OS=Homo sapiens OX=9606 GN=ASB8 PE=2 SV=1	0	1	1	1	1	1	2	1	0	3	1	0	0	0	2	1	1	0	0	0	0	0	0	1	0	0	0	0	0	0	1	0	0	3	1	0	1	0	0	0	1	0	0	0	0	0	3	0	1
sp|Q9NQ33|ASCL3_HUMAN Achaete-scute homolog 3 OS=Homo sapiens OX=9606 GN=ASCL3 PE=1 SV=2	0	0	1	1	1	3	0	2	0	0	0	1	1	1	2	2	2	0	1	0	2	1	1	0	0	0	3	0	0	0	1	0	0	1	1	3	3	2	1	0	1	0	0	0	0	0	4	0	1
sp|Q96EG1|ARSG_HUMAN Arylsulfatase G OS=Homo sapiens OX=9606 GN=ARSG PE=1 SV=1	1	5	3	3	1	2	8	5	8	5	4	4	1	1	3	1	1	0	1	0	1	2	3	2	0	2	2	0	0	4	1	0	0	1	3	2	5	0	0	0	2	0	0	1	0	0	2	0	2
sp|O60423|AT8B3_HUMAN Phospholipid-transporting ATPase IK OS=Homo sapiens OX=9606 GN=ATP8B3 PE=2 SV=4	5	5	4	6	4	3	0	7	5	4	4	9	2	1	5	3	1	4	1	1	1	1	4	7	1	1	7	1	1	2	2	0	0	5	1	2	3	5	1	0	6	0	0	5	0	0	7	0	2
sp|P54252|ATX3_HUMAN Ataxin-3 OS=Homo sapiens OX=9606 GN=ATXN3 PE=1 SV=5	0	2	0	0	0	0	0	4	1	1	0	1	1	0	3	2	0	0	1	0	1	1	1	0	1	0	1	0	0	0	0	0	0	1	1	0	1	1	0	0	2	0	0	0	0	0	0	0	1
sp|Q53HL2|BOREA_HUMAN Borealin OS=Homo sapiens OX=9606 GN=CDCA8 PE=1 SV=2	2	2	0	0	1	0	2	2	0	1	1	0	0	1	0	2	2	0	1	0	0	0	2	1	0	0	1	0	0	1	0	0	0	2	0	0	1	1	0	0	2	1	0	0	0	0	1	0	0
sp|Q6QNY0|BL1S3_HUMAN Biogenesis of lysosome-related organelles complex 1 subunit 3 OS=Homo sapiens OX=9606 GN=BLOC1S3 PE=1 SV=1	0	0	1	1	4	0	1	0	2	1	2	3	0	1	1	1	3	0	0	1	0	0	1	1	0	0	5	0	1	2	2	0	0	2	0	1	3	1	0	0	1	0	0	0	0	0	0	0	2
sp|P20749|BCL3_HUMAN B-cell lymphoma 3 protein OS=Homo sapiens OX=9606 GN=BCL3 PE=1 SV=2	6	1	6	8	5	2	7	1	2	5	5	3	0	1	7	7	5	2	4	0	2	2	3	6	4	0	9	0	0	2	3	0	0	11	1	11	1	7	3	0	0	0	2	1	0	0	4	0	1
sp|O75363|BCAS1_HUMAN Breast carcinoma-amplified sequence 1 OS=Homo sapiens OX=9606 GN=BCAS1 PE=1 SV=2	5	3	4	3	6	0	2	8	5	4	3	4	2	8	2	3	2	1	1	2	4	1	7	3	0	0	4	0	2	4	0	0	0	3	0	4	1	6	0	0	2	1	0	3	0	0	2	0	4
sp|Q9BXI9|C1QT6_HUMAN Complement C1q tumor necrosis factor-related protein 6 OS=Homo sapiens OX=9606 GN=C1QTNF6 PE=1 SV=4	1	1	1	3	2	0	2	2	7	0	6	4	1	0	1	0	2	1	2	2	1	0	2	1	0	0	3	0	0	1	0	0	0	2	1	2	2	1	0	0	0	0	0	1	0	0	0	0	0
sp|P15086|CBPB1_HUMAN Carboxypeptidase B OS=Homo sapiens OX=9606 GN=CPB1 PE=1 SV=4	2	2	0	0	0	0	2	1	2	1	0	2	4	0	0	0	1	1	1	0	1	1	0	0	1	0	0	0	1	3	1	0	0	0	2	0	0	0	0	0	2	0	0	0	0	0	4	1	0
sp|Q16520|BATF_HUMAN Basic leucine zipper transcriptional factor ATF-like OS=Homo sapiens OX=9606 GN=BATF PE=1 SV=1	2	0	1	0	0	0	0	1	0	0	0	0	0	0	0	0	0	0	0	0	0	0	0	0	0	0	1	0	1	0	2	0	0	0	0	1	0	3	0	0	0	0	0	0	0	0	1	0	0
sp|Q9UBV7|B4GT7_HUMAN Beta-1,4-galactosyltransferase 7 OS=Homo sapiens OX=9606 GN=B4GALT7 PE=1 SV=1	3	1	2	3	1	2	0	2	1	2	4	3	0	0	1	2	3	0	0	0	0	0	1	1	0	0	3	0	0	1	0	0	0	1	0	1	3	0	0	0	1	1	1	0	0	0	0	0	1
sp|Q96M83|CCDC7_HUMAN Coiled-coil domain-containing protein 7 OS=Homo sapiens OX=9606 GN=CCDC7 PE=1 SV=3	3	4	3	2	1	3	1	3	2	2	1	4	6	5	4	4	5	0	0	2	6	5	0	7	1	1	4	0	4	3	5	0	0	3	10	3	1	4	0	0	6	0	1	0	0	0	3	0	9
sp|P22681|CBL_HUMAN E3 ubiquitin-protein ligase CBL OS=Homo sapiens OX=9606 GN=CBL PE=1 SV=2	7	0	4	2	4	3	5	7	4	4	3	3	4	4	13	7	9	2	0	1	4	2	6	10	0	2	13	2	2	2	4	0	0	6	3	15	8	11	0	0	7	1	0	1	0	0	12	0	6
sp|O95503|CBX6_HUMAN Chromobox protein homolog 6 OS=Homo sapiens OX=9606 GN=CBX6 PE=1 SV=1	5	1	5	6	8	0	4	1	6	4	2	4	1	2	3	8	3	1	0	0	1	0	3	3	0	0	7	1	0	4	1	0	0	3	4	6	4	4	1	0	4	2	0	0	0	0	5	0	3
sp|Q6ZSI9|CAN12_HUMAN Calpain-12 OS=Homo sapiens OX=9606 GN=CAPN12 PE=2 SV=1	0	2	3	2	1	1	3	4	6	2	0	6	0	0	4	4	8	0	0	0	1	0	7	4	0	0	0	0	0	1	2	0	0	5	0	2	1	0	0	0	3	0	0	1	0	0	3	0	1
sp|O75952|CABYR_HUMAN Calcium-binding tyrosine phosphorylation-regulated protein OS=Homo sapiens OX=9606 GN=CABYR PE=1 SV=2	2	2	2	5	4	2	1	4	0	3	2	1	1	2	4	2	0	2	0	0	1	0	3	3	0	1	3	0	3	2	4	0	0	4	1	5	0	3	2	0	2	0	0	5	0	0	3	0	7
sp|Q8IYL3|CA174_HUMAN UPF0688 protein C1orf174 OS=Homo sapiens OX=9606 GN=C1orf174 PE=1 SV=2	1	0	3	0	0	0	1	2	0	0	0	0	0	1	0	1	3	1	0	0	1	2	0	0	1	0	1	0	0	1	0	0	0	0	1	1	1	3	0	0	2	0	1	1	0	0	3	0	1
sp|Q9BTV7|CABL2_HUMAN CDK5 and ABL1 enzyme substrate 2 OS=Homo sapiens OX=9606 GN=CABLES2 PE=1 SV=3	6	0	7	4	9	1	4	2	5	6	4	4	0	2	3	4	5	0	0	0	0	0	6	5	0	0	11	1	0	3	3	2	0	8	0	7	4	2	0	0	2	1	0	3	0	1	4	0	3
sp|Q6ZUJ4|CC062_HUMAN Uncharacterized protein C3orf62 OS=Homo sapiens OX=9606 GN=C3orf62 PE=1 SV=1	0	0	2	5	5	0	0	1	0	0	0	0	0	1	1	0	2	1	0	0	1	1	0	0	0	1	1	0	0	2	1	1	0	2	1	1	0	1	0	0	0	0	0	0	0	0	2	0	1
sp|Q9NRB3|CHSTC_HUMAN Carbohydrate sulfotransferase 12 OS=Homo sapiens OX=9606 GN=CHST12 PE=2 SV=2	1	4	1	2	3	2	2	3	0	0	3	2	0	1	2	6	2	0	0	0	2	0	1	4	0	2	3	0	0	2	1	0	0	1	0	2	3	0	0	0	2	0	0	2	0	0	4	0	2
sp|Q99618|CDCA3_HUMAN Cell division cycle-associated protein 3 OS=Homo sapiens OX=9606 GN=CDCA3 PE=1 SV=1	2	0	3	2	1	2	0	4	0	3	2	0	0	1	2	2	2	0	0	0	0	2	0	5	0	2	4	0	5	3	3	0	0	3	2	8	0	3	0	0	3	1	0	1	0	1	7	0	4
sp|P26842|CD27_HUMAN CD27 antigen OS=Homo sapiens OX=9606 GN=CD27 PE=1 SV=2	2	3	2	3	1	0	1	1	0	1	0	0	0	0	2	1	1	0	2	0	1	0	1	3	0	0	4	0	0	1	0	0	0	2	1	2	0	4	1	0	1	0	0	1	0	0	1	0	1
sp|P49716|CEBPD_HUMAN CCAAT/enhancer-binding protein delta OS=Homo sapiens OX=9606 GN=CEBPD PE=1 SV=2	4	3	6	7	6	0	8	0	4	4	6	7	0	0	3	3	3	1	0	0	0	0	3	4	0	0	5	0	1	2	0	0	0	5	0	7	1	2	2	0	3	0	1	2	0	1	3	0	1
sp|Q99828|CIB1_HUMAN Calcium and integrin-binding protein 1 OS=Homo sapiens OX=9606 GN=CIB1 PE=1 SV=4	0	0	1	2	0	0	0	1	1	0	0	0	0	0	1	0	1	0	0	0	0	0	0	0	0	0	0	0	0	0	0	0	0	0	0	0	0	0	0	0	1	0	0	0	0	0	0	0	0
sp|Q7Z4U5|CF201_HUMAN Uncharacterized protein C6orf201 OS=Homo sapiens OX=9606 GN=C6orf201 PE=1 SV=3	0	1	0	0	0	0	1	0	0	0	0	0	0	1	2	0	2	0	0	0	1	2	1	0	1	1	1	0	0	1	0	0	0	1	1	0	1	2	0	0	1	0	1	0	0	0	1	0	0
sp|Q5T6M2|CF122_HUMAN Putative uncharacterized protein encoded by LINC00242 OS=Homo sapiens OX=9606 GN=LINC00242 PE=5 SV=1	2	0	0	4	3	0	2	1	1	1	2	1	0	0	2	1	2	1	1	0	0	0	1	4	0	0	0	0	2	1	1	0	0	2	0	2	4	3	0	0	0	0	0	1	0	0	5	0	0
sp|Q9Y6Z2|CF123_HUMAN Uncharacterized protein encoded by LINC01558 OS=Homo sapiens OX=9606 GN=LINC01558 PE=4 SV=1	0	0	1	1	1	1	0	1	0	1	0	1	0	0	0	0	0	0	0	0	0	0	0	2	0	0	1	0	0	0	0	0	0	1	0	0	1	2	1	0	0	0	0	0	0	0	0	0	1
sp|Q96GN5|CDA7L_HUMAN Cell division cycle-associated 7-like protein OS=Homo sapiens OX=9606 GN=CDCA7L PE=1 SV=2	2	3	2	2	1	2	1	1	1	0	0	1	0	0	2	1	1	0	0	1	2	2	1	2	0	1	1	0	0	0	1	0	0	0	1	0	2	2	0	0	1	0	0	0	0	0	1	0	0
sp|Q9H9A5|CNO10_HUMAN CCR4-NOT transcription complex subunit 10 OS=Homo sapiens OX=9606 GN=CNOT10 PE=1 SV=1	1	0	2	3	3	0	3	4	0	0	3	0	3	0	2	2	3	0	1	0	7	0	3	5	1	1	5	0	2	3	0	0	0	0	0	2	0	3	1	0	3	0	0	2	0	0	2	0	0
sp|O75829|CNMD_HUMAN Leukocyte cell-derived chemotaxin 1 OS=Homo sapiens OX=9606 GN=CNMD PE=1 SV=1	2	1	2	0	0	0	2	0	1	2	0	2	3	2	1	1	1	1	0	0	1	0	0	2	0	1	1	0	3	1	1	0	0	2	1	3	0	0	0	0	1	0	0	0	0	0	4	0	1
sp|P08572|CO4A2_HUMAN Collagen alpha-2(IV) chain OS=Homo sapiens OX=9606 GN=COL4A2 PE=1 SV=4	10	3	15	7	18	19	58	22	210	4	170	78	6	3	28	16	2	3	1	1	2	2	122	8	1	3	26	0	7	4	5	1	0	14	2	59	19	13	2	0	39	0	6	8	0	0	13	2	6
sp|P09497|CLCB_HUMAN Clathrin light chain B OS=Homo sapiens OX=9606 GN=CLTB PE=1 SV=1	2	4	1	2	3	0	1	2	0	0	2	2	0	0	2	0	0	0	0	0	2	1	1	0	0	0	0	0	0	0	0	0	0	0	0	1	1	2	0	0	0	0	0	1	0	0	3	0	1
sp|P51790|CLCN3_HUMAN H(+)/Cl(-) exchange transporter 3 OS=Homo sapiens OX=9606 GN=CLCN3 PE=1 SV=2	4	1	2	1	2	4	3	6	6	1	3	3	3	3	3	2	1	0	0	1	1	1	2	4	1	0	1	0	0	6	6	0	0	4	1	2	1	3	1	0	5	0	2	0	0	0	2	0	2
sp|P56750|CLD17_HUMAN Claudin-17 OS=Homo sapiens OX=9606 GN=CLDN17 PE=1 SV=1	0	0	2	1	0	0	2	0	2	0	0	0	0	0	1	1	3	1	0	0	0	0	0	0	0	0	0	0	0	2	2	0	0	1	0	0	2	0	0	0	1	0	0	1	0	0	1	0	1
sp|Q9HAW4|CLSPN_HUMAN Claspin OS=Homo sapiens OX=9606 GN=CLSPN PE=1 SV=3	5	2	8	4	2	3	2	12	3	4	2	5	4	2	2	5	4	1	2	2	2	4	4	4	1	1	3	0	4	4	1	0	0	7	1	4	1	7	0	0	6	0	0	1	0	0	4	0	3
sp|Q14CN2|CLCA4_HUMAN Calcium-activated chloride channel regulator 4 OS=Homo sapiens OX=9606 GN=CLCA4 PE=1 SV=2	2	3	4	4	3	2	1	4	4	1	2	1	2	1	2	5	4	2	1	0	4	1	1	6	0	4	6	1	3	3	3	0	0	4	3	6	2	3	0	0	6	0	0	2	0	0	2	1	5
sp|A0A1B0GUA9|CM046_HUMAN Uncharacterized protein C13orf46 OS=Homo sapiens OX=9606 GN=C13orf46 PE=4 SV=2	0	1	0	1	0	0	2	2	1	3	1	0	0	1	1	0	1	0	0	0	0	0	0	0	0	0	1	0	0	0	0	0	0	0	1	1	2	0	0	0	1	0	0	0	0	0	3	0	0
sp|Q8NBR9|CK072_HUMAN Uncharacterized protein C11orf72 OS=Homo sapiens OX=9606 GN=C11orf72 PE=2 SV=1	2	4	2	0	2	0	3	2	0	4	2	3	0	1	7	4	6	1	1	0	0	2	1	8	0	1	2	0	1	0	0	0	0	9	0	5	1	3	0	0	4	0	0	2	0	0	7	0	1
sp|P07316|CRGB_HUMAN Gamma-crystallin B OS=Homo sapiens OX=9606 GN=CRYGB PE=1 SV=3	0	0	0	0	1	0	0	1	0	1	1	0	1	0	1	2	3	0	0	0	0	0	3	0	0	0	1	0	1	0	1	0	0	0	0	0	1	2	0	0	1	1	0	0	0	0	1	0	0
sp|P50461|CSRP3_HUMAN Cysteine and glycine-rich protein 3 OS=Homo sapiens OX=9606 GN=CSRP3 PE=1 SV=1	0	1	0	0	0	0	1	0	3	1	1	2	0	0	0	0	0	0	0	0	0	0	2	0	0	0	0	0	0	2	1	0	0	0	0	0	0	1	0	0	0	0	0	0	0	0	0	0	0
sp|Q8N1N5|CRPAK_HUMAN Cysteine-rich PAK1 inhibitor OS=Homo sapiens OX=9606 GN=CRIPAK PE=1 SV=1	6	0	3	0	0	1	0	0	0	0	14	0	0	1	2	1	0	1	2	0	0	0	0	0	0	0	7	0	0	9	2	0	0	0	0	1	0	25	0	0	2	0	0	0	0	0	0	0	0
sp|Q8TCG5|CPT1C_HUMAN Carnitine O-palmitoyltransferase 1, brain isoform OS=Homo sapiens OX=9606 GN=CPT1C PE=1 SV=1	1	7	1	3	2	1	2	4	3	4	1	1	1	0	4	6	4	0	1	1	1	1	1	5	3	1	0	0	4	1	1	0	0	7	0	4	0	4	0	0	8	0	1	4	1	0	3	0	1
sp|Q92523|CPT1B_HUMAN Carnitine O-palmitoyltransferase 1, muscle isoform OS=Homo sapiens OX=9606 GN=CPT1B PE=1 SV=2	1	7	2	1	3	0	3	0	2	4	2	2	2	1	2	6	2	0	1	1	1	0	4	3	0	1	3	0	3	2	2	0	0	4	0	3	3	1	0	0	6	1	2	4	0	0	2	1	2
sp|P53672|CRBA2_HUMAN Beta-crystallin A2 OS=Homo sapiens OX=9606 GN=CRYBA2 PE=1 SV=3	1	1	1	0	3	0	0	1	1	3	1	1	0	0	1	0	0	1	0	0	2	0	2	0	0	0	1	0	0	1	0	0	0	1	0	1	2	1	0	0	2	0	1	0	0	0	1	0	0
sp|Q7Z407|CSMD3_HUMAN CUB and sushi domain-containing protein 3 OS=Homo sapiens OX=9606 GN=CSMD3 PE=2 SV=3	6	0	5	7	12	12	16	46	22	17	38	14	7	8	12	10	23	2	5	1	14	15	13	18	6	13	13	2	7	12	16	0	0	13	12	37	13	11	0	0	12	0	1	7	0	0	16	0	13
sp|Q8WXC6|CSN9_HUMAN COP9 signalosome complex subunit 9 OS=Homo sapiens OX=9606 GN=COPS9 PE=1 SV=3	0	0	0	1	0	1	0	0	1	1	0	1	0	0	0	0	0	0	0	0	0	0	1	1	0	0	0	0	0	0	0	0	0	0	0	0	0	0	0	0	0	0	0	0	0	0	0	0	0
sp|P28221|5HT1D_HUMAN 5-hydroxytryptamine receptor 1D OS=Homo sapiens OX=9606 GN=HTR1D PE=1 SV=1	2	0	2	0	0	0	0	3	1	0	2	0	4	0	0	5	1	0	0	0	0	1	1	2	0	1	0	0	1	1	1	0	0	3	0	0	1	0	0	0	3	0	0	0	0	0	2	0	1
sp|P12821|ACE_HUMAN Angiotensin-converting enzyme OS=Homo sapiens OX=9606 GN=ACE PE=1 SV=1	1	6	6	4	1	1	10	0	3	11	4	7	1	0	8	12	12	3	1	4	6	3	1	9	0	10	4	0	2	2	2	0	0	10	1	7	6	3	0	0	12	1	2	3	0	0	6	0	3
sp|P00326|ADH1G_HUMAN Alcohol dehydrogenase 1C OS=Homo sapiens OX=9606 GN=ADH1C PE=1 SV=2	1	0	1	2	1	0	0	6	1	1	3	0	3	3	1	3	0	0	0	0	0	0	1	1	0	0	1	0	1	0	3	0	0	2	1	0	0	1	0	0	2	0	0	1	0	0	4	1	0
sp|Q8TDN7|ACER1_HUMAN Alkaline ceramidase 1 OS=Homo sapiens OX=9606 GN=ACER1 PE=1 SV=1	0	0	0	0	0	2	0	2	0	0	1	1	0	0	1	1	1	0	0	0	1	1	1	2	0	0	1	0	0	0	1	0	0	2	1	0	0	1	0	0	0	0	1	0	0	0	0	0	0
sp|Q5VUJ5|AGAP7_HUMAN Putative Arf-GAP with GTPase, ANK repeat and PH domain-containing protein 7 OS=Homo sapiens OX=9606 GN=AGAP7P PE=5 SV=1	1	3	5	2	3	0	3	4	0	2	2	0	0	3	5	3	2	1	0	1	5	2	1	3	0	1	3	0	1	6	1	0	0	2	4	2	0	8	1	0	2	1	0	0	0	0	2	0	4
sp|P45381|ACY2_HUMAN Aspartoacylase OS=Homo sapiens OX=9606 GN=ASPA PE=1 SV=1	1	0	2	0	1	1	2	2	1	0	1	1	1	1	3	1	2	0	0	0	0	0	2	1	1	3	0	0	0	1	0	0	0	1	0	1	0	1	0	0	2	0	0	0	0	0	0	0	0
sp|P55789|ALR_HUMAN FAD-linked sulfhydryl oxidase ALR OS=Homo sapiens OX=9606 GN=GFER PE=1 SV=2	1	1	3	1	2	0	0	1	1	0	1	0	0	0	1	1	0	0	1	1	0	1	1	0	0	0	1	0	1	1	0	0	0	0	0	0	3	0	0	0	1	0	0	2	0	0	1	0	1
sp|Q562R1|ACTBL_HUMAN Beta-actin-like protein 2 OS=Homo sapiens OX=9606 GN=ACTBL2 PE=1 SV=2	4	1	2	3	5	1	2	1	1	0	2	1	2	1	2	1	2	1	0	0	0	1	5	1	0	0	1	0	0	1	2	0	0	2	1	1	1	1	0	0	1	0	2	0	0	0	0	0	1
sp|Q9BYX7|ACTBM_HUMAN Putative beta-actin-like protein 3 OS=Homo sapiens OX=9606 GN=POTEKP PE=5 SV=1	2	1	2	2	5	1	2	0	1	0	1	1	1	1	2	2	2	0	0	0	1	1	5	1	0	0	1	0	0	1	2	0	0	3	1	1	1	0	0	0	1	0	1	0	0	0	0	0	0
sp|Q8TDY3|ACTT2_HUMAN Actin-related protein T2 OS=Homo sapiens OX=9606 GN=ACTRT2 PE=2 SV=2	2	2	2	1	3	1	4	2	1	1	2	1	0	1	4	4	2	0	1	0	1	0	3	3	0	1	2	0	0	3	1	0	0	4	3	0	2	1	0	0	3	1	0	2	0	0	0	0	0
sp|P35318|ADML_HUMAN ADM OS=Homo sapiens OX=9606 GN=ADM PE=1 SV=1	2	1	1	3	4	0	1	1	0	0	1	2	2	0	0	1	0	0	0	0	0	0	2	2	0	0	1	0	0	0	0	0	0	2	0	1	0	2	0	0	0	0	0	1	0	0	2	0	0
sp|Q5VUY2|ADCL4_HUMAN Arylacetamide deacetylase-like 4 OS=Homo sapiens OX=9606 GN=AADACL4 PE=3 SV=1	2	2	1	2	0	1	1	2	1	2	0	1	1	2	1	6	1	0	1	0	1	2	1	3	0	1	1	0	3	0	2	0	0	4	0	1	1	1	0	0	4	0	0	0	0	0	2	0	1
sp|Q99965|ADAM2_HUMAN Disintegrin and metalloproteinase domain-containing protein 2 OS=Homo sapiens OX=9606 GN=ADAM2 PE=2 SV=2	1	0	3	1	0	1	1	5	3	1	3	2	1	0	3	2	5	0	2	0	3	1	0	0	0	4	3	0	1	1	2	0	0	3	0	0	1	3	0	0	1	1	0	2	0	0	2	0	1
sp|O00189|AP4M1_HUMAN AP-4 complex subunit mu-1 OS=Homo sapiens OX=9606 GN=AP4M1 PE=1 SV=2	1	1	2	2	1	1	3	2	5	2	4	4	0	0	4	4	3	0	1	2	0	0	5	3	0	0	2	0	0	0	3	1	0	6	1	1	2	2	0	0	1	0	0	2	0	0	5	0	0
sp|Q9NVJ2|ARL8B_HUMAN ADP-ribosylation factor-like protein 8B OS=Homo sapiens OX=9606 GN=ARL8B PE=1 SV=1	0	0	0	0	0	0	0	1	0	1	2	0	0	0	1	1	0	0	0	0	1	0	0	1	0	0	0	0	0	0	0	0	0	1	0	0	1	0	0	0	2	0	0	0	0	0	0	0	0
sp|Q9Y587|AP4S1_HUMAN AP-4 complex subunit sigma-1 OS=Homo sapiens OX=9606 GN=AP4S1 PE=1 SV=1	0	0	0	0	1	0	0	0	0	0	0	0	0	0	0	0	1	0	0	0	1	0	0	1	0	0	0	0	0	0	0	0	0	0	0	0	0	0	0	0	1	0	0	0	0	0	0	0	0
sp|P18085|ARF4_HUMAN ADP-ribosylation factor 4 OS=Homo sapiens OX=9606 GN=ARF4 PE=1 SV=3	0	1	0	0	0	0	0	1	0	0	0	0	1	0	0	0	0	0	0	0	0	0	0	0	0	0	0	0	0	0	0	0	0	0	0	0	0	0	0	0	0	0	0	0	0	0	0	0	0
sp|Q8N157|AHI1_HUMAN Jouberin OS=Homo sapiens OX=9606 GN=AHI1 PE=1 SV=1	3	1	0	0	2	4	2	6	4	2	5	0	4	5	5	3	4	0	1	1	7	3	0	5	0	0	3	0	3	2	5	0	0	5	1	5	3	6	2	0	6	1	1	2	0	0	5	0	6
sp|Q9BYT9|ANO3_HUMAN Anoctamin-3 OS=Homo sapiens OX=9606 GN=ANO3 PE=1 SV=2	4	1	4	4	2	3	2	5	2	0	5	5	0	1	1	2	6	1	1	1	7	0	1	3	0	3	0	0	2	2	1	0	0	4	2	3	2	1	0	0	3	0	0	1	0	0	3	0	2
sp|O75106|AOC2_HUMAN Retina-specific copper amine oxidase OS=Homo sapiens OX=9606 GN=AOC2 PE=1 SV=2	6	4	4	4	2	0	9	2	1	5	5	4	1	1	6	8	10	0	0	0	4	0	1	5	0	0	7	1	2	3	1	0	0	5	3	6	5	8	0	0	6	1	0	3	0	0	2	0	2
sp|Q8NFD2|ANKK1_HUMAN Ankyrin repeat and protein kinase domain-containing protein 1 OS=Homo sapiens OX=9606 GN=ANKK1 PE=1 SV=1	1	1	2	5	3	0	1	2	2	13	0	2	2	7	3	3	4	1	0	0	2	0	1	4	1	1	3	0	2	1	2	0	0	11	0	1	1	0	0	0	6	2	1	1	0	0	2	0	0
sp|H3BNL8|ARMD2_HUMAN Armadillo-like helical domain-containing protein 2 OS=Homo sapiens OX=9606 GN=ARMH2 PE=4 SV=1	0	3	0	0	1	0	0	1	0	1	1	1	0	1	1	0	2	0	0	0	1	0	0	0	0	1	0	0	0	1	0	0	0	0	1	0	0	0	0	0	1	0	0	0	0	0	1	1	0
sp|O43918|AIRE_HUMAN Autoimmune regulator OS=Homo sapiens OX=9606 GN=AIRE PE=1 SV=1	6	2	10	10	10	4	5	2	6	5	4	4	0	3	8	5	9	0	1	0	1	0	3	5	1	0	7	0	2	2	3	2	1	6	1	8	7	2	0	0	9	0	0	0	0	0	3	1	1
sp|O43827|ANGL7_HUMAN Angiopoietin-related protein 7 OS=Homo sapiens OX=9606 GN=ANGPTL7 PE=1 SV=1	0	0	0	1	0	0	0	1	2	0	1	0	1	3	1	2	1	2	0	2	3	0	0	1	0	0	0	0	2	0	2	0	0	2	0	1	0	0	0	0	2	0	0	1	0	0	1	0	0
sp|Q92974|ARHG2_HUMAN Rho guanine nucleotide exchange factor 2 OS=Homo sapiens OX=9606 GN=ARHGEF2 PE=1 SV=4	2	3	7	4	4	4	3	2	3	3	1	4	3	2	6	9	6	1	1	2	2	1	1	3	0	0	2	0	2	4	1	0	0	3	1	6	5	2	0	0	4	0	1	0	0	0	3	0	2
sp|Q86WX3|AROS_HUMAN Active regulator of SIRT1 OS=Homo sapiens OX=9606 GN=RPS19BP1 PE=1 SV=1	2	1	0	1	2	0	1	0	0	1	1	0	0	2	0	0	0	0	0	0	0	0	0	1	0	0	2	0	0	1	0	0	0	0	0	1	1	0	0	0	0	0	0	1	0	0	1	0	0
sp|P17405|ASM_HUMAN Sphingomyelin phosphodiesterase OS=Homo sapiens OX=9606 GN=SMPD1 PE=1 SV=5	2	2	5	5	6	1	3	4	4	10	7	3	3	3	5	3	10	0	0	0	1	1	3	7	0	1	6	1	2	1	4	0	0	5	0	9	5	3	0	0	5	0	0	0	0	0	6	0	1
sp|P54793|ARSF_HUMAN Arylsulfatase F OS=Homo sapiens OX=9606 GN=ARSF PE=1 SV=4	0	1	2	1	0	1	2	1	6	4	2	1	2	2	2	2	3	1	1	0	1	1	3	3	2	1	4	0	1	3	2	0	0	6	1	3	1	4	0	0	3	0	0	0	0	0	1	0	5
sp|Q9H3M9|ATX3L_HUMAN Ataxin-3-like protein OS=Homo sapiens OX=9606 GN=ATXN3L PE=1 SV=2	1	1	0	1	0	0	0	2	1	2	0	1	1	0	3	2	0	0	1	0	0	1	1	0	1	0	0	0	1	0	0	1	0	1	2	0	0	3	0	0	2	0	0	0	0	0	1	0	2
sp|P03928|ATP8_HUMAN ATP synthase protein 8 OS=Homo sapiens OX=9606 GN=MT-ATP8 PE=1 SV=1	0	0	0	0	0	0	0	0	0	0	0	0	1	0	2	0	2	0	1	0	0	1	0	0	0	0	1	0	0	3	0	0	0	1	1	2	0	1	0	0	2	0	1	1	0	0	2	0	0
sp|O43861|ATP9B_HUMAN Probable phospholipid-transporting ATPase IIB OS=Homo sapiens OX=9606 GN=ATP9B PE=2 SV=4	4	4	5	1	2	2	1	6	3	2	1	2	0	2	2	2	4	0	1	2	1	1	1	2	2	1	0	0	0	0	6	0	0	3	0	1	3	4	0	0	4	0	3	1	0	0	1	0	2
sp|A6NE02|BTBDH_HUMAN BTB/POZ domain-containing protein 17 OS=Homo sapiens OX=9606 GN=BTBD17 PE=3 SV=1	4	1	5	6	2	0	4	1	3	1	2	3	1	0	3	1	3	0	1	0	0	1	2	3	0	1	3	0	0	1	2	0	0	4	0	1	2	1	0	0	2	0	0	1	0	0	3	0	0
sp|Q13489|BIRC3_HUMAN Baculoviral IAP repeat-containing protein 3 OS=Homo sapiens OX=9606 GN=BIRC3 PE=1 SV=2	2	0	2	0	1	4	0	5	0	2	1	1	1	2	2	1	3	1	1	0	5	3	0	2	0	3	1	0	1	1	3	0	0	3	2	3	4	1	0	0	3	0	0	1	0	0	3	0	1
sp|O95972|BMP15_HUMAN Bone morphogenetic protein 15 OS=Homo sapiens OX=9606 GN=BMP15 PE=1 SV=2	2	1	1	2	2	2	1	1	0	1	2	1	1	1	2	3	2	0	0	1	2	1	1	3	0	0	3	0	1	2	1	0	0	0	3	2	0	1	0	0	2	0	0	1	0	0	2	0	1
sp|O15382|BCAT2_HUMAN Branched-chain-amino-acid aminotransferase, mitochondrial OS=Homo sapiens OX=9606 GN=BCAT2 PE=1 SV=2	0	2	1	1	0	2	7	1	2	1	2	5	2	1	6	8	2	2	0	0	0	2	4	6	0	0	2	0	0	0	3	0	0	3	2	1	1	2	0	0	5	0	0	1	0	0	2	0	0
sp|Q9NWK9|BCD1_HUMAN Box C/D snoRNA protein 1 OS=Homo sapiens OX=9606 GN=ZNHIT6 PE=1 SV=1	0	0	0	0	0	1	0	2	5	1	1	0	1	1	2	2	3	0	0	0	1	1	2	1	0	0	3	0	1	3	1	0	0	1	1	0	1	2	0	0	1	0	0	0	0	0	1	1	1
sp|Q7Z569|BRAP_HUMAN BRCA1-associated protein OS=Homo sapiens OX=9606 GN=BRAP PE=1 SV=2	2	1	2	2	2	0	1	3	2	2	1	0	0	2	1	1	0	1	0	0	1	0	3	1	1	1	0	0	0	1	3	0	0	1	0	1	1	1	0	0	0	0	1	2	1	0	2	0	0
sp|Q6ZUV0|BACHL_HUMAN Putative cytosolic acyl coenzyme A thioester hydrolase-like OS=Homo sapiens OX=9606 GN=ACOT7L PE=5 SV=1	0	0	0	0	1	0	0	1	0	0	0	1	0	0	3	2	2	0	0	0	0	0	1	0	0	0	1	0	0	3	0	0	0	1	2	0	0	0	0	0	1	1	0	0	0	0	1	0	1
sp|Q16602|CALRL_HUMAN Calcitonin gene-related peptide type 1 receptor OS=Homo sapiens OX=9606 GN=CALCRL PE=1 SV=2	0	0	1	0	0	1	1	4	0	0	1	2	0	0	3	1	6	1	1	2	1	0	0	1	0	0	0	0	1	0	1	0	0	1	1	2	0	2	0	0	1	0	0	1	0	0	2	0	0
sp|C9J3I9|CE058_HUMAN Putative uncharacterized protein C5orf58 OS=Homo sapiens OX=9606 GN=C5orf58 PE=4 SV=1	1	0	0	0	0	0	0	0	0	0	0	0	1	0	0	0	0	0	0	0	1	2	0	0	0	0	0	0	0	0	0	0	0	0	0	0	0	0	0	0	0	0	0	1	0	0	0	0	0
sp|P0CG36|CFC1B_HUMAN Cryptic family protein 1B OS=Homo sapiens OX=9606 GN=CFC1B PE=3 SV=1	3	0	1	2	2	0	1	2	1	2	2	2	0	0	1	2	3	0	0	0	2	0	1	4	0	0	2	0	1	2	1	0	0	4	0	2	1	0	0	0	2	0	0	1	0	0	2	0	0
sp|P00450|CERU_HUMAN Ceruloplasmin OS=Homo sapiens OX=9606 GN=CP PE=1 SV=1	1	4	6	2	5	5	7	3	6	3	0	9	6	1	6	4	6	1	0	1	3	2	6	4	3	1	1	0	0	1	1	0	0	3	1	2	2	4	0	0	5	0	0	1	0	1	5	0	5
sp|Q53EZ4|CEP55_HUMAN Centrosomal protein of 55 kDa OS=Homo sapiens OX=9606 GN=CEP55 PE=1 SV=3	2	1	1	1	1	0	0	1	0	1	0	0	0	2	1	0	0	0	0	1	1	0	1	1	0	1	0	0	0	1	0	0	0	0	1	1	0	1	0	0	0	0	0	1	0	0	2	0	1
sp|Q5TB80|CE162_HUMAN Centrosomal protein of 162 kDa OS=Homo sapiens OX=9606 GN=CEP162 PE=1 SV=2	3	5	1	2	3	1	3	8	1	0	4	0	2	0	2	4	1	0	1	3	2	2	0	3	0	2	2	0	1	3	0	0	0	6	1	1	2	1	0	0	2	0	3	1	0	0	4	0	4
sp|P13688|CEAM1_HUMAN Carcinoembryonic antigen-related cell adhesion molecule 1 OS=Homo sapiens OX=9606 GN=CEACAM1 PE=1 SV=2	2	1	2	4	1	0	1	3	1	1	0	3	3	0	2	3	2	0	0	0	4	4	1	4	1	7	0	0	1	1	2	0	0	2	1	4	2	4	0	0	3	0	1	3	0	0	5	0	4
sp|Q5HYN5|CT451_HUMAN Cancer/testis antigen family 45 member A1 OS=Homo sapiens OX=9606 GN=CT45A1 PE=1 SV=1	0	0	3	1	1	0	3	3	1	0	0	1	1	1	0	0	0	1	1	0	1	1	0	1	0	1	0	0	0	0	0	0	0	1	1	0	0	0	0	0	0	0	0	1	0	0	3	2	1
sp|Q8IZR5|CKLF4_HUMAN CKLF-like MARVEL transmembrane domain-containing protein 4 OS=Homo sapiens OX=9606 GN=CMTM4 PE=1 SV=1	0	0	2	0	0	0	1	1	3	0	0	0	0	1	1	0	0	1	1	0	1	0	0	2	0	0	1	1	0	1	0	0	0	2	1	1	0	0	0	0	0	0	0	1	0	0	1	1	1
sp|P34998|CRFR1_HUMAN Corticotropin-releasing factor receptor 1 OS=Homo sapiens OX=9606 GN=CRHR1 PE=1 SV=1	1	0	0	0	2	1	2	3	0	3	4	1	0	1	5	0	3	1	1	0	0	0	0	1	0	0	0	0	1	2	1	0	0	1	0	2	1	0	0	0	2	0	0	1	0	1	4	0	0
sp|Q494W8|CRFM7_HUMAN CHRNA7-FAM7A fusion protein OS=Homo sapiens OX=9606 GN=CHRFAM7A PE=1 SV=1	2	0	2	1	2	1	2	3	2	3	3	0	1	3	2	1	3	1	2	0	0	0	2	0	0	1	1	0	2	0	2	0	0	1	1	0	1	3	0	0	1	0	0	0	0	0	2	0	1
sp|Q02930|CREB5_HUMAN Cyclic AMP-responsive element-binding protein 5 OS=Homo sapiens OX=9606 GN=CREB5 PE=1 SV=3	5	2	1	4	2	2	2	2	1	2	0	3	2	1	1	3	4	1	3	3	1	1	2	2	3	1	5	2	9	3	1	0	0	1	1	4	2	9	2	0	3	0	1	4	0	0	6	0	4
sp|Q07092|COGA1_HUMAN Collagen alpha-1(XVI) chain OS=Homo sapiens OX=9606 GN=COL16A1 PE=1 SV=2	16	3	18	10	10	6	64	20	168	6	153	86	6	3	20	11	3	5	4	3	0	0	96	10	5	2	31	2	9	4	7	1	0	12	2	73	9	13	2	0	27	0	2	11	0	0	10	1	7
sp|A8MQB3|CQ051_HUMAN Putative uncharacterized protein LINC02693 OS=Homo sapiens OX=9606 GN=LINC02693 PE=5 SV=1	4	1	1	1	9	0	1	2	1	2	2	1	0	1	2	2	3	0	0	0	2	1	4	2	0	0	1	0	0	1	2	0	0	4	0	3	4	1	0	0	5	1	1	0	0	0	5	0	1
sp|P21964|COMT_HUMAN Catechol O-methyltransferase OS=Homo sapiens OX=9606 GN=COMT PE=1 SV=2	0	1	0	3	2	0	0	1	0	0	1	2	3	1	0	1	2	1	0	0	0	0	0	5	0	0	1	0	1	0	0	0	0	4	1	2	1	0	0	0	2	0	0	0	0	0	1	0	1
sp|P20853|CP2A7_HUMAN Cytochrome P450 2A7 OS=Homo sapiens OX=9606 GN=CYP2A7 PE=2 SV=2	1	1	2	0	0	1	2	1	1	2	0	4	1	4	2	2	3	2	1	0	2	1	1	2	0	2	1	0	2	2	2	0	0	2	0	2	0	0	0	0	1	0	1	1	0	0	3	0	1
sp|Q9UNU6|CP8B1_HUMAN 7-alpha-hydroxycholest-4-en-3-one 12-alpha-hydroxylase OS=Homo sapiens OX=9606 GN=CYP8B1 PE=1 SV=2	0	0	1	1	1	2	2	1	1	1	1	2	2	0	3	5	5	0	0	1	1	0	3	2	0	0	3	0	1	0	4	0	0	2	0	2	0	3	0	0	6	0	1	0	0	0	2	0	1
sp|Q8IZJ3|CPMD8_HUMAN C3 and PZP-like alpha-2-macroglobulin domain-containing protein 8 OS=Homo sapiens OX=9606 GN=CPAMD8 PE=1 SV=2	15	5	11	18	15	4	9	9	10	9	11	10	1	4	12	13	11	1	2	0	3	2	10	5	0	2	11	0	9	9	7	1	0	12	4	11	10	7	1	0	13	1	2	5	0	2	12	0	4
sp|Q9NYL5|CP39A_HUMAN 24-hydroxycholesterol 7-alpha-hydroxylase OS=Homo sapiens OX=9606 GN=CYP39A1 PE=1 SV=2	0	0	1	1	2	1	2	0	3	2	1	1	2	2	5	7	3	0	1	0	1	2	2	4	0	1	1	0	1	1	2	0	0	2	0	0	0	1	0	0	1	0	0	1	0	0	0	0	1
sp|Q8NAA4|A16L2_HUMAN Autophagy-related protein 16-2 OS=Homo sapiens OX=9606 GN=ATG16L2 PE=1 SV=2	2	4	2	1	3	0	1	5	2	1	3	6	1	1	2	1	3	0	1	1	1	0	1	1	0	0	1	0	4	1	0	0	0	1	1	1	2	3	0	0	1	0	0	2	0	0	2	0	1
sp|Q9NRK6|ABCBA_HUMAN ATP-binding cassette sub-family B member 10, mitochondrial OS=Homo sapiens OX=9606 GN=ABCB10 PE=1 SV=2	5	2	5	8	3	2	7	5	9	3	4	8	0	2	4	6	6	1	2	1	1	1	6	4	0	1	2	0	0	3	2	0	0	8	0	6	3	4	0	0	5	0	0	0	0	0	6	0	1
sp|Q6JQN1|ACD10_HUMAN Acyl-CoA dehydrogenase family member 10 OS=Homo sapiens OX=9606 GN=ACAD10 PE=1 SV=1	5	2	2	4	5	2	10	6	5	2	6	5	2	2	6	6	9	1	4	0	2	2	4	5	1	3	7	1	2	1	3	0	0	7	4	4	9	4	1	0	7	1	4	2	0	0	3	1	8
sp|Q7Z5R6|AB1IP_HUMAN Amyloid beta A4 precursor protein-binding family B member 1-interacting protein OS=Homo sapiens OX=9606 GN=APBB1IP PE=1 SV=1	4	2	5	7	8	0	3	2	4	2	3	1	2	5	6	10	7	1	1	0	2	1	3	6	1	2	12	2	1	2	4	0	0	2	1	19	2	2	0	0	6	1	0	1	0	0	4	1	3
sp|Q9UGJ0|AAKG2_HUMAN 5'-AMP-activated protein kinase subunit gamma-2 OS=Homo sapiens OX=9606 GN=PRKAG2 PE=1 SV=1	4	1	2	4	3	2	1	3	1	1	2	3	4	1	2	1	2	1	2	0	2	0	4	1	1	1	7	0	3	1	0	0	0	1	1	8	1	10	4	0	3	0	0	1	0	1	10	0	6
sp|Q15172|2A5A_HUMAN Serine/threonine-protein phosphatase 2A 56 kDa regulatory subunit alpha isoform OS=Homo sapiens OX=9606 GN=PPP2R5A PE=1 SV=1	1	2	1	1	0	0	1	0	0	0	0	0	2	0	2	2	3	0	0	0	0	0	1	2	0	1	2	0	1	0	0	0	0	0	1	0	2	0	0	0	2	0	1	1	0	0	1	0	1
sp|O60488|ACSL4_HUMAN Long-chain-fatty-acid--CoA ligase 4 OS=Homo sapiens OX=9606 GN=ACSL4 PE=1 SV=2	1	1	2	2	3	1	3	7	4	6	5	1	1	0	6	1	6	1	0	0	1	3	3	5	1	1	2	0	1	3	2	0	0	3	0	4	2	1	0	0	2	1	1	1	0	0	4	0	4
sp|Q8N556|AFAP1_HUMAN Actin filament-associated protein 1 OS=Homo sapiens OX=9606 GN=AFAP1 PE=1 SV=2	2	2	1	5	3	0	5	2	2	7	1	3	1	4	4	0	2	0	2	0	1	1	5	5	0	2	6	0	1	2	2	2	0	3	1	7	1	9	2	0	4	1	2	2	0	0	8	0	2
sp|P55263|ADK_HUMAN Adenosine kinase OS=Homo sapiens OX=9606 GN=ADK PE=1 SV=2	1	1	0	1	2	1	2	2	1	0	1	0	0	0	1	1	1	2	1	1	0	0	0	1	0	0	0	0	1	0	0	0	0	2	1	1	0	1	0	0	1	0	1	0	0	0	1	0	1
sp|Q5JTC6|AMER1_HUMAN APC membrane recruitment protein 1 OS=Homo sapiens OX=9606 GN=AMER1 PE=1 SV=2	11	1	4	8	8	3	5	14	8	6	5	11	2	3	8	7	7	3	4	1	4	3	9	6	4	2	16	1	3	1	4	0	0	10	2	14	3	13	3	0	9	3	4	2	0	0	11	2	5
sp|Q9ULX6|AKP8L_HUMAN A-kinase anchor protein 8-like OS=Homo sapiens OX=9606 GN=AKAP8L PE=1 SV=4	2	5	1	4	2	1	3	5	10	4	5	1	1	1	1	1	1	1	0	1	2	0	3	0	2	0	3	0	0	2	1	0	1	0	0	4	0	2	0	0	4	0	1	3	0	0	2	0	1
sp|Q6UXC1|AEGP_HUMAN Apical endosomal glycoprotein OS=Homo sapiens OX=9606 GN=MAMDC4 PE=2 SV=2	6	6	8	9	8	1	10	5	15	9	8	19	0	0	9	13	11	0	1	1	1	1	9	9	0	3	9	1	0	8	5	0	0	10	1	12	5	3	0	0	7	2	0	6	0	0	9	0	4
sp|O75077|ADA23_HUMAN Disintegrin and metalloproteinase domain-containing protein 23 OS=Homo sapiens OX=9606 GN=ADAM23 PE=1 SV=1	4	1	4	1	4	0	5	7	6	2	3	7	2	2	3	4	2	1	2	0	4	1	4	4	0	2	2	0	2	0	2	0	0	5	3	3	2	5	0	0	4	0	1	2	0	0	4	0	0
sp|O60242|AGRB3_HUMAN Adhesion G protein-coupled receptor B3 OS=Homo sapiens OX=9606 GN=ADGRB3 PE=1 SV=2	3	2	4	0	3	4	3	9	4	2	3	5	5	4	3	4	5	2	3	1	7	5	4	7	3	1	4	1	4	3	5	0	0	4	2	1	3	4	0	0	5	0	1	2	0	0	8	0	3
sp|P47895|AL1A3_HUMAN Aldehyde dehydrogenase family 1 member A3 OS=Homo sapiens OX=9606 GN=ALDH1A3 PE=1 SV=2	5	2	3	1	2	2	5	1	1	4	5	3	3	4	1	1	2	1	0	0	0	1	0	4	0	2	3	0	1	1	1	0	0	1	2	2	2	0	0	0	5	0	0	1	0	0	0	0	2
sp|O95490|AGRL2_HUMAN Adhesion G protein-coupled receptor L2 OS=Homo sapiens OX=9606 GN=ADGRL2 PE=1 SV=2	2	1	2	3	3	4	6	8	4	3	2	5	5	9	5	10	8	3	0	1	4	3	6	3	0	4	6	0	3	4	10	0	0	4	5	5	3	7	2	0	6	1	1	3	0	1	5	0	9
sp|Q16352|AINX_HUMAN Alpha-internexin OS=Homo sapiens OX=9606 GN=INA PE=1 SV=2	1	5	0	2	0	0	0	6	3	1	0	0	0	0	0	1	2	0	0	0	1	0	2	2	0	0	0	0	0	0	0	0	0	2	0	0	0	2	0	0	1	0	0	0	0	0	1	0	0
sp|Q6UX46|ALKL2_HUMAN ALK and LTK ligand 2 OS=Homo sapiens OX=9606 GN=ALKAL2 PE=1 SV=2	1	0	1	1	0	0	2	1	2	2	1	3	1	0	3	1	1	0	1	0	0	0	1	1	0	0	0	0	2	0	1	0	0	2	0	2	1	1	0	0	1	0	0	1	0	0	0	0	0
sp|P18089|ADA2B_HUMAN Alpha-2B adrenergic receptor OS=Homo sapiens OX=9606 GN=ADRA2B PE=1 SV=4	2	1	5	4	2	1	2	4	4	3	2	3	2	3	1	4	3	0	0	1	0	0	4	1	1	0	3	0	3	2	0	0	0	3	0	1	1	1	0	0	4	0	0	2	0	0	6	0	1
sp|Q8N8L6|ARL10_HUMAN ADP-ribosylation factor-like protein 10 OS=Homo sapiens OX=9606 GN=ARL10 PE=2 SV=1	2	1	2	1	2	0	0	1	1	2	1	2	1	2	2	1	1	1	0	0	0	0	2	1	0	0	0	0	1	1	1	1	0	2	0	3	1	0	0	0	3	0	0	0	0	0	0	0	1
sp|A8MVX0|ARG33_HUMAN Rho guanine nucleotide exchange factor 33 OS=Homo sapiens OX=9606 GN=ARHGEF33 PE=2 SV=2	3	4	3	9	8	3	3	4	3	4	2	7	0	1	5	7	8	1	1	1	2	2	2	4	0	0	5	1	2	1	2	1	0	3	3	7	3	4	0	0	3	0	1	9	0	0	6	0	2
sp|Q6PIY5|ARMD1_HUMAN Armadillo-like helical domain containing protein 1 OS=Homo sapiens OX=9606 GN=ARMH1 PE=2 SV=2	1	0	1	1	1	1	2	2	0	0	1	0	0	0	1	2	3	0	0	1	1	0	0	0	1	0	1	1	4	1	0	0	0	2	0	1	0	1	1	0	2	0	0	0	0	0	0	0	0
sp|Q96KC2|ARL5B_HUMAN ADP-ribosylation factor-like protein 5B OS=Homo sapiens OX=9606 GN=ARL5B PE=1 SV=1	0	0	0	0	0	0	0	1	0	0	0	0	0	0	0	0	0	0	0	0	1	0	0	0	0	0	0	0	1	0	0	0	0	0	0	0	0	0	0	0	0	0	0	0	0	0	0	0	0
sp|O94973|AP2A2_HUMAN AP-2 complex subunit alpha-2 OS=Homo sapiens OX=9606 GN=AP2A2 PE=1 SV=2	9	1	5	2	9	2	2	5	3	4	3	3	0	3	6	2	5	1	0	1	1	1	6	3	0	2	5	2	0	2	6	0	0	3	2	5	1	6	1	0	6	0	0	1	0	0	5	0	2
sp|Q6ZSZ5|ARHGI_HUMAN Rho guanine nucleotide exchange factor 18 OS=Homo sapiens OX=9606 GN=ARHGEF18 PE=1 SV=4	3	1	9	6	7	3	11	9	1	9	10	11	2	3	5	9	6	1	0	1	1	3	8	9	1	1	13	0	1	2	2	2	0	12	3	12	5	12	6	0	9	0	1	2	0	0	8	0	8
sp|Q96A70|AZIN2_HUMAN Antizyme inhibitor 2 OS=Homo sapiens OX=9606 GN=AZIN2 PE=1 SV=1	0	0	0	1	0	2	5	3	2	1	4	2	1	1	2	3	0	0	1	0	1	0	2	1	2	0	2	0	1	1	2	1	0	1	0	0	1	1	0	0	2	0	0	0	0	0	3	0	1
sp|Q10588|BST1_HUMAN ADP-ribosyl cyclase/cyclic ADP-ribose hydrolase 2 OS=Homo sapiens OX=9606 GN=BST1 PE=1 SV=2	1	2	0	1	1	0	1	3	0	2	1	1	1	2	1	2	1	0	0	2	1	1	0	3	0	0	0	0	0	1	2	0	0	2	0	0	0	1	0	0	2	0	0	0	0	0	3	0	0
sp|Q86UU0|BCL9L_HUMAN B-cell CLL/lymphoma 9-like protein OS=Homo sapiens OX=9606 GN=BCL9L PE=1 SV=1	15	4	19	17	20	6	22	18	27	30	26	27	3	10	15	20	19	11	21	14	4	14	23	23	17	11	36	1	13	5	7	0	1	27	9	38	3	21	3	0	18	6	10	26	5	1	25	1	6
sp|Q96RK4|BBS4_HUMAN Bardet-Biedl syndrome 4 protein OS=Homo sapiens OX=9606 GN=BBS4 PE=1 SV=2	3	5	0	1	1	2	0	1	1	0	0	0	0	3	2	0	2	0	0	0	1	0	1	2	0	2	3	0	1	0	1	0	0	1	2	3	0	1	0	0	3	0	1	1	0	0	6	0	0
sp|P20290|BTF3_HUMAN Transcription factor BTF3 OS=Homo sapiens OX=9606 GN=BTF3 PE=1 SV=1	1	3	0	1	2	0	0	0	3	3	2	0	0	1	1	1	0	0	0	0	0	0	1	0	0	1	0	0	0	1	1	0	0	1	0	0	1	1	0	0	1	0	1	2	0	0	0	0	0
sp|P19099|C11B2_HUMAN Cytochrome P450 11B2, mitochondrial OS=Homo sapiens OX=9606 GN=CYP11B2 PE=1 SV=3	3	0	3	3	2	2	0	1	1	2	1	3	1	0	6	2	8	2	0	0	0	2	2	4	1	0	1	0	2	3	0	0	0	3	0	1	4	2	1	0	4	0	1	0	0	0	2	0	2
sp|Q99622|C10_HUMAN Protein C10 OS=Homo sapiens OX=9606 GN=C12orf57 PE=1 SV=1	3	1	1	0	1	0	0	0	0	0	0	1	0	0	1	1	2	1	1	0	0	0	0	1	0	0	1	0	1	0	1	0	0	2	0	1	0	0	0	0	0	0	1	0	0	0	0	0	1
sp|O14523|C2C2L_HUMAN Phospholipid transfer protein C2CD2L OS=Homo sapiens OX=9606 GN=C2CD2L PE=1 SV=3	7	2	5	3	1	1	4	8	4	3	6	8	2	3	6	6	8	1	0	1	2	0	7	9	1	0	8	1	3	2	3	0	0	5	2	7	6	7	3	0	5	1	3	3	0	0	7	0	2
sp|O60513|B4GT4_HUMAN Beta-1,4-galactosyltransferase 4 OS=Homo sapiens OX=9606 GN=B4GALT4 PE=1 SV=1	1	0	1	0	0	0	1	1	2	0	0	0	0	0	2	0	3	0	0	0	1	1	1	1	0	1	1	0	0	0	2	0	0	1	1	0	1	2	1	0	3	0	0	0	0	0	0	0	0
sp|P80075|CCL8_HUMAN C-C motif chemokine 8 OS=Homo sapiens OX=9606 GN=CCL8 PE=1 SV=2	1	0	0	2	0	0	1	0	0	0	0	0	0	1	0	1	1	0	0	0	0	0	0	1	0	0	0	0	0	0	0	0	0	1	0	0	2	0	0	0	0	0	0	1	0	0	1	0	1
sp|Q9UBN1|CCG4_HUMAN Voltage-dependent calcium channel gamma-4 subunit OS=Homo sapiens OX=9606 GN=CACNG4 PE=1 SV=1	1	0	1	2	0	2	0	2	0	2	2	1	0	0	1	0	0	1	0	0	1	0	0	1	1	0	0	0	0	2	1	0	0	1	1	0	3	1	0	0	1	0	0	1	0	0	0	0	0
sp|Q5VVM6|CCD30_HUMAN Coiled-coil domain-containing protein 30 OS=Homo sapiens OX=9606 GN=CCDC30 PE=2 SV=1	1	3	2	0	1	2	2	1	0	1	0	0	1	3	3	0	2	0	0	0	4	2	0	0	0	0	1	0	2	1	3	0	0	2	1	0	0	2	1	0	2	0	0	0	0	0	2	0	1
sp|Q8N9H6|CH031_HUMAN Putative uncharacterized protein C8orf31 OS=Homo sapiens OX=9606 GN=C8orf31 PE=5 SV=1	2	1	3	0	1	0	1	0	0	0	1	1	0	0	1	1	1	1	0	0	1	1	1	0	0	0	0	0	0	1	0	0	0	2	1	0	0	0	0	0	0	0	0	4	0	0	0	0	0
sp|Q8WYQ3|CHC10_HUMAN Coiled-coil-helix-coiled-coil-helix domain-containing protein 10, mitochondrial OS=Homo sapiens OX=9606 GN=CHCHD10 PE=1 SV=1	4	1	8	5	6	0	1	0	1	0	1	1	0	0	2	0	0	0	0	0	0	0	2	0	0	0	4	1	2	0	0	0	0	1	0	4	1	3	0	0	1	0	0	2	0	0	2	0	0
sp|A6NJW9|CD8B2_HUMAN T-cell surface glycoprotein CD8 beta-2 chain OS=Homo sapiens OX=9606 GN=CD8B2 PE=3 SV=3	0	0	0	1	0	0	0	2	0	0	0	1	0	1	1	2	0	0	0	0	0	0	2	1	0	0	1	0	1	1	0	0	0	1	0	0	0	2	1	0	2	0	0	0	0	0	1	0	3
sp|P38936|CDN1A_HUMAN Cyclin-dependent kinase inhibitor 1 OS=Homo sapiens OX=9606 GN=CDKN1A PE=1 SV=3	1	1	0	0	0	0	2	2	1	2	3	3	0	0	1	3	0	0	1	0	1	0	1	1	0	0	1	0	2	0	1	0	0	1	0	2	0	4	1	0	2	0	0	0	0	0	1	0	1
sp|P07766|CD3E_HUMAN T-cell surface glycoprotein CD3 epsilon chain OS=Homo sapiens OX=9606 GN=CD3E PE=1 SV=2	1	1	0	1	0	0	0	0	2	1	0	0	0	0	0	1	0	0	0	0	0	0	3	0	0	2	1	0	0	0	0	0	0	0	1	2	1	1	0	0	0	0	0	0	0	0	1	0	1
sp|P51681|CCR5_HUMAN C-C chemokine receptor type 5 OS=Homo sapiens OX=9606 GN=CCR5 PE=1 SV=1	1	0	1	0	2	1	1	1	1	0	0	0	1	0	2	3	1	0	0	1	3	0	0	1	1	0	0	0	0	0	1	0	0	0	0	0	0	1	0	0	2	0	0	1	0	0	1	1	0
sp|Q8N8G6|CO054_HUMAN Putative uncharacterized protein C15orf54 OS=Homo sapiens OX=9606 GN=C15orf54 PE=2 SV=1	0	1	1	1	0	0	1	0	2	1	0	0	0	0	1	0	1	0	0	0	1	0	1	2	0	1	0	0	0	0	0	0	0	0	0	1	0	2	0	0	1	0	0	0	0	0	1	0	0
sp|Q9H2U6|CO005_HUMAN Putative uncharacterized protein encoded by LINC00597 OS=Homo sapiens OX=9606 GN=LINC00597 PE=5 SV=1	0	0	0	1	0	0	0	0	0	0	0	0	0	0	1	0	0	0	0	0	0	1	0	0	0	0	0	0	1	2	0	0	0	0	0	0	0	0	0	0	0	0	0	1	0	0	1	0	0
sp|A6NNL5|CO061_HUMAN Uncharacterized protein C15orf61 OS=Homo sapiens OX=9606 GN=C15orf61 PE=2 SV=2	1	0	1	1	1	1	0	0	0	1	1	1	0	1	1	2	0	0	0	0	0	1	0	1	0	0	0	0	0	0	1	0	0	0	0	0	0	2	0	0	1	0	0	2	0	0	1	0	1
sp|O00299|CLIC1_HUMAN Chloride intracellular channel protein 1 OS=Homo sapiens OX=9606 GN=CLIC1 PE=1 SV=4	4	0	1	0	0	0	2	0	1	2	0	0	0	0	0	2	3	0	0	0	2	1	0	1	0	0	1	0	0	1	0	0	0	1	2	1	0	0	0	0	4	0	0	0	0	0	2	1	0
sp|Q9BPX3|CND3_HUMAN Condensin complex subunit 3 OS=Homo sapiens OX=9606 GN=NCAPG PE=1 SV=1	1	4	4	0	3	1	1	2	2	3	0	0	6	1	5	5	3	0	1	1	3	1	1	3	1	1	1	0	2	3	5	0	0	2	2	2	3	1	1	0	1	0	0	1	0	0	5	0	1
sp|Q9UFF9|CNOT8_HUMAN CCR4-NOT transcription complex subunit 8 OS=Homo sapiens OX=9606 GN=CNOT8 PE=1 SV=1	0	0	0	0	0	2	0	2	0	1	0	0	0	0	0	1	0	0	0	1	0	0	0	0	0	1	0	0	0	0	2	0	0	1	0	0	0	0	0	0	0	0	0	0	0	0	0	0	0
sp|Q5TEA3|CT194_HUMAN Uncharacterized protein C20orf194 OS=Homo sapiens OX=9606 GN=C20orf194 PE=1 SV=1	4	4	6	2	0	3	3	8	5	1	6	3	3	3	5	3	7	1	0	2	4	2	5	2	0	2	2	0	5	2	2	1	0	7	1	3	3	7	0	0	8	0	3	0	0	0	7	0	0
sp|Q8N812|CL076_HUMAN Uncharacterized protein C12orf76 OS=Homo sapiens OX=9606 GN=C12orf76 PE=2 SV=1	1	0	1	1	0	0	3	1	0	1	0	1	3	0	1	0	0	0	0	0	0	0	2	1	0	0	0	0	0	0	1	0	0	2	0	1	0	0	0	0	1	0	1	0	0	0	0	0	1
sp|Q8IXR9|CL056_HUMAN Uncharacterized protein C12orf56 OS=Homo sapiens OX=9606 GN=C12orf56 PE=2 SV=3	2	2	2	1	1	2	2	2	1	0	2	0	0	1	6	6	4	0	1	0	1	1	1	1	0	2	5	1	1	3	2	0	0	2	1	1	3	5	1	0	2	0	0	2	0	0	3	0	2
sp|P50238|CRIP1_HUMAN Cysteine-rich protein 1 OS=Homo sapiens OX=9606 GN=CRIP1 PE=1 SV=3	0	0	0	0	0	0	0	1	2	0	1	1	0	1	0	0	0	1	0	0	0	1	1	0	0	0	0	0	0	0	0	0	0	0	2	1	0	0	0	0	1	0	0	0	0	0	0	0	0
sp|Q96MD2|CL066_HUMAN KICSTOR complex protein C12orf66 OS=Homo sapiens OX=9606 GN=C12orf66 PE=1 SV=4	5	1	2	2	3	0	3	1	2	1	0	0	0	1	0	3	1	0	0	0	0	0	2	1	1	1	2	0	0	0	0	0	0	1	0	0	1	1	0	0	3	0	1	0	0	0	1	0	0
sp|P07108|ACBP_HUMAN Acyl-CoA-binding protein OS=Homo sapiens OX=9606 GN=DBI PE=1 SV=2	0	0	0	0	0	0	0	0	0	0	0	0	0	0	1	0	0	0	0	0	0	0	0	0	0	0	0	0	0	0	0	0	0	1	0	0	0	0	0	0	0	0	1	0	0	0	0	0	0
sp|Q8IUA7|ABCA9_HUMAN ATP-binding cassette sub-family A member 9 OS=Homo sapiens OX=9606 GN=ABCA9 PE=1 SV=1	4	1	4	0	3	5	5	10	8	8	5	0	8	5	6	10	9	3	2	1	5	0	5	7	2	0	1	0	4	5	2	1	1	6	5	3	3	0	0	0	9	0	2	1	0	0	9	1	4
sp|P28223|5HT2A_HUMAN 5-hydroxytryptamine receptor 2A OS=Homo sapiens OX=9606 GN=HTR2A PE=1 SV=2	1	1	1	0	0	0	2	2	0	0	0	0	0	1	0	1	1	0	2	0	3	0	0	3	1	0	0	0	0	3	0	0	0	3	0	0	0	2	0	0	1	0	0	1	0	0	3	0	1
sp|P30926|ACHB4_HUMAN Neuronal acetylcholine receptor subunit beta-4 OS=Homo sapiens OX=9606 GN=CHRNB4 PE=1 SV=2	3	0	0	2	2	1	1	1	1	1	0	2	2	3	2	6	1	1	1	0	0	0	1	3	1	0	2	0	2	6	0	0	0	3	0	1	2	6	1	0	1	0	0	0	0	0	4	0	3
sp|Q4LEZ3|AARD_HUMAN Alanine and arginine-rich domain-containing protein OS=Homo sapiens OX=9606 GN=AARD PE=1 SV=1	0	1	2	2	0	1	0	1	1	0	1	1	0	0	3	1	0	0	0	2	0	0	0	0	0	0	0	0	0	0	0	0	0	0	0	1	0	0	0	0	1	0	0	0	0	0	0	0	0
sp|Q9UKV3|ACINU_HUMAN Apoptotic chromatin condensation inducer in the nucleus OS=Homo sapiens OX=9606 GN=ACIN1 PE=1 SV=2	5	7	7	7	3	0	4	5	6	5	6	2	3	10	5	6	9	1	2	0	1	0	4	8	2	0	9	1	12	4	8	1	0	7	3	11	5	10	0	0	6	0	3	5	0	1	9	1	7
sp|Q8IY45|AMN1_HUMAN Protein AMN1 homolog OS=Homo sapiens OX=9606 GN=AMN1 PE=2 SV=4	0	1	0	0	0	0	1	2	0	0	1	2	1	0	2	1	1	0	1	1	1	1	0	0	0	1	0	0	0	1	0	0	0	1	0	1	2	0	0	0	1	0	0	0	0	0	0	0	0
sp|Q9NPJ3|ACO13_HUMAN Acyl-coenzyme A thioesterase 13 OS=Homo sapiens OX=9606 GN=ACOT13 PE=1 SV=1	0	0	0	1	2	0	0	0	1	0	1	0	0	0	0	0	0	0	0	0	0	0	1	0	0	0	0	0	0	0	1	0	0	1	0	0	0	1	0	0	0	0	0	0	0	0	0	0	0
sp|Q9H161|ALX4_HUMAN Homeobox protein aristaless-like 4 OS=Homo sapiens OX=9606 GN=ALX4 PE=1 SV=2	8	1	2	5	0	1	2	3	5	1	2	1	0	2	1	4	2	0	0	0	1	0	4	1	1	0	5	2	3	3	2	0	0	2	1	5	1	5	0	0	3	1	0	3	0	0	3	1	1
sp|Q9NRN7|ADPPT_HUMAN L-aminoadipate-semialdehyde dehydrogenase-phosphopantetheinyl transferase OS=Homo sapiens OX=9606 GN=AASDHPPT PE=1 SV=2	2	0	0	1	0	2	1	0	0	1	1	0	1	0	0	2	2	0	1	0	3	1	2	0	0	0	0	0	1	0	1	0	0	1	2	1	2	1	0	0	2	0	1	2	0	0	0	0	1
sp|Q9H9G7|AGO3_HUMAN Protein argonaute-3 OS=Homo sapiens OX=9606 GN=AGO3 PE=1 SV=2	3	5	1	6	4	1	7	3	5	5	3	1	2	4	2	5	1	2	1	2	1	1	5	3	0	1	3	0	4	4	5	0	0	5	0	2	3	0	0	0	4	0	2	4	0	0	2	0	2
sp|Q8NEB7|ACRBP_HUMAN Acrosin-binding protein OS=Homo sapiens OX=9606 GN=ACRBP PE=2 SV=1	3	0	2	0	3	1	1	5	0	3	2	0	2	1	4	3	7	0	2	0	2	1	0	3	0	0	1	0	3	2	2	0	0	4	0	3	1	3	1	0	3	0	0	1	0	0	7	0	3
sp|P30838|AL3A1_HUMAN Aldehyde dehydrogenase, dimeric NADP-preferring OS=Homo sapiens OX=9606 GN=ALDH3A1 PE=1 SV=3	2	2	1	0	2	0	3	2	3	2	1	1	3	3	1	2	3	0	0	0	0	1	1	1	0	1	0	0	1	3	4	0	0	6	2	3	0	0	0	0	1	0	2	1	0	0	2	0	3
sp|Q3LIE5|ADPRM_HUMAN Manganese-dependent ADP-ribose/CDP-alcohol diphosphatase OS=Homo sapiens OX=9606 GN=ADPRM PE=1 SV=1	0	1	0	0	1	1	1	1	0	1	0	0	1	1	1	3	0	1	0	0	1	1	0	2	2	0	1	0	1	1	0	0	0	2	0	1	1	1	0	0	0	0	0	0	0	0	1	1	2
sp|P35609|ACTN2_HUMAN Alpha-actinin-2 OS=Homo sapiens OX=9606 GN=ACTN2 PE=1 SV=1	1	5	2	1	2	0	1	2	0	1	0	2	2	1	1	4	3	0	0	1	2	2	3	0	1	2	1	0	3	0	1	0	0	3	3	0	0	1	0	0	2	0	1	1	0	0	2	0	0
sp|Q9H2U9|ADAM7_HUMAN Disintegrin and metalloproteinase domain-containing protein 7 OS=Homo sapiens OX=9606 GN=ADAM7 PE=1 SV=3	0	1	0	1	1	4	3	5	3	4	2	1	2	3	0	7	3	2	1	1	1	3	0	3	0	3	2	1	0	3	0	0	0	1	4	1	0	2	0	0	2	0	1	2	0	0	1	0	3
sp|Q9Y2D5|AKAP2_HUMAN A-kinase anchor protein 2 OS=Homo sapiens OX=9606 GN=AKAP2 PE=1 SV=3	3	6	2	1	5	0	9	4	2	4	2	8	2	4	4	4	3	1	3	0	4	2	5	7	2	2	7	0	2	4	2	0	0	7	2	8	3	4	1	0	4	1	0	6	0	1	9	1	4
sp|Q3KP44|ANR55_HUMAN Ankyrin repeat domain-containing protein 55 OS=Homo sapiens OX=9606 GN=ANKRD55 PE=1 SV=3	1	4	2	4	2	0	0	0	0	5	2	1	0	2	7	1	5	0	0	2	2	2	2	3	0	3	1	1	5	1	1	0	0	3	2	2	6	2	0	0	2	0	2	3	0	0	3	1	2
sp|Q9HCE6|ARGAL_HUMAN Rho guanine nucleotide exchange factor 10-like protein OS=Homo sapiens OX=9606 GN=ARHGEF10L PE=1 SV=4	7	6	7	6	8	3	4	5	7	4	7	9	2	2	10	8	15	3	2	0	1	5	7	11	4	0	10	0	2	4	9	0	0	12	0	3	4	8	2	0	15	4	2	6	0	1	4	0	4
sp|Q96N21|AP4AT_HUMAN AP-4 complex accessory subunit Tepsin OS=Homo sapiens OX=9606 GN=TEPSIN PE=1 SV=1	11	2	4	8	6	0	5	4	2	2	5	7	0	1	7	2	4	2	1	1	1	0	2	6	2	2	6	0	2	2	2	0	2	5	1	6	1	7	0	0	3	0	0	2	0	0	10	2	3
sp|Q9UJX5|APC4_HUMAN Anaphase-promoting complex subunit 4 OS=Homo sapiens OX=9606 GN=ANAPC4 PE=1 SV=2	3	2	2	1	3	5	0	0	1	0	0	0	0	2	7	5	4	1	0	1	3	1	1	3	2	2	2	0	0	1	2	0	0	3	1	2	2	1	0	0	7	1	0	0	0	0	3	0	1
sp|Q66PJ3|AR6P4_HUMAN ADP-ribosylation factor-like protein 6-interacting protein 4 OS=Homo sapiens OX=9606 GN=ARL6IP4 PE=1 SV=2	5	2	5	5	5	0	4	2	7	2	0	7	0	0	4	3	1	0	0	0	1	0	2	2	0	0	1	0	1	0	1	0	0	3	0	4	1	2	0	0	3	0	0	0	0	0	2	0	2
sp|Q10567|AP1B1_HUMAN AP-1 complex subunit beta-1 OS=Homo sapiens OX=9606 GN=AP1B1 PE=1 SV=2	6	2	4	6	9	1	0	6	2	4	5	2	2	3	6	7	8	2	0	3	2	1	4	5	0	3	3	0	3	2	4	1	0	4	3	3	4	5	0	0	6	0	2	3	0	0	6	0	4
sp|Q92481|AP2B_HUMAN Transcription factor AP-2-beta OS=Homo sapiens OX=9606 GN=TFAP2B PE=1 SV=2	0	1	1	2	2	2	4	2	2	2	3	2	0	1	1	5	5	1	1	0	4	2	1	5	0	2	4	3	2	3	3	0	0	5	1	3	2	5	0	0	3	1	1	2	0	0	7	0	0
sp|P54259|ATN1_HUMAN Atrophin-1 OS=Homo sapiens OX=9606 GN=ATN1 PE=1 SV=3	14	4	25	24	16	10	20	5	13	22	16	26	0	2	21	10	19	2	2	1	5	8	20	10	2	2	41	1	7	8	11	0	0	18	3	38	15	14	1	0	18	11	3	4	0	0	24	2	8
sp|Q9ULH1|ASAP1_HUMAN Arf-GAP with SH3 domain, ANK repeat and PH domain-containing protein 1 OS=Homo sapiens OX=9606 GN=ASAP1 PE=1 SV=4	3	5	6	3	2	1	8	2	3	6	4	5	2	5	13	5	12	2	0	1	0	2	6	8	2	2	10	0	9	5	3	1	0	10	2	15	1	6	1	0	8	2	1	2	0	0	8	0	4
sp|O14983|AT2A1_HUMAN Sarcoplasmic/endoplasmic reticulum calcium ATPase 1 OS=Homo sapiens OX=9606 GN=ATP2A1 PE=1 SV=1	3	0	3	1	4	0	2	2	3	2	4	2	1	3	4	4	2	1	1	0	3	2	4	5	0	2	4	0	1	3	3	0	0	4	2	2	2	3	1	0	2	0	1	4	0	1	1	0	3
sp|C9JJ37|BTBDJ_HUMAN BTB/POZ domain-containing protein 19 OS=Homo sapiens OX=9606 GN=BTBD19 PE=2 SV=1	3	1	1	2	3	0	2	0	0	2	2	1	0	0	2	2	3	0	0	0	1	1	0	0	0	0	0	0	0	0	5	0	0	3	0	2	1	1	0	0	0	0	0	0	0	0	1	0	0
sp|Q6PJG6|BRAT1_HUMAN BRCA1-associated ATM activator 1 OS=Homo sapiens OX=9606 GN=BRAT1 PE=1 SV=2	7	4	6	6	4	2	7	2	3	3	6	7	0	2	7	7	9	0	0	0	0	0	6	6	0	0	3	0	5	0	7	0	0	9	0	8	3	5	1	0	7	0	0	2	0	0	5	0	5
sp|Q96L14|C170L_HUMAN Cep170-like protein OS=Homo sapiens OX=9606 GN=CEP170P1 PE=5 SV=2	2	1	3	1	1	1	1	2	1	1	3	0	2	2	1	2	1	1	2	0	3	0	0	3	0	1	0	0	1	2	0	0	0	1	2	1	1	1	0	0	2	0	0	1	0	0	1	0	0
sp|P0DN25|C1C1L_HUMAN C1GALT1-specific chaperone 1-like protein OS=Homo sapiens OX=9606 GN=C1GALT1C1L PE=3 SV=1	0	0	1	1	0	0	0	1	0	1	0	0	0	0	2	2	3	0	0	1	0	1	1	1	0	1	0	0	0	0	1	0	0	1	1	0	1	1	0	0	0	0	0	1	0	1	0	0	1
sp|Q8NCR0|B3GL2_HUMAN UDP-GalNAc:beta-1,3-N-acetylgalactosaminyltransferase 2 OS=Homo sapiens OX=9606 GN=B3GALNT2 PE=1 SV=1	2	1	2	3	0	1	1	3	2	2	2	3	2	0	5	6	3	1	0	0	1	1	2	3	0	0	1	0	3	1	2	0	0	3	0	1	1	2	1	0	1	0	0	0	0	0	3	0	0
sp|Q6TDU7|CASC1_HUMAN Protein CASC1 OS=Homo sapiens OX=9606 GN=CASC1 PE=1 SV=2	0	0	2	1	0	3	2	0	0	0	1	1	1	2	4	2	3	1	0	1	1	1	0	3	0	1	2	0	2	1	3	0	0	2	0	0	2	2	0	0	0	0	0	2	0	0	1	0	1
sp|Q86V35|CABP7_HUMAN Calcium-binding protein 7 OS=Homo sapiens OX=9606 GN=CABP7 PE=1 SV=1	1	0	0	0	0	0	0	1	0	1	1	1	0	0	1	1	1	1	0	0	1	0	0	1	0	0	1	0	0	1	1	0	0	1	0	1	0	1	0	0	2	0	0	0	0	0	0	0	1
sp|Q9H2J1|CI037_HUMAN Uncharacterized protein ARRDC1-AS1 OS=Homo sapiens OX=9606 GN=ARRDC1-AS1 PE=2 SV=2	1	3	1	3	2	0	0	4	3	2	2	2	0	0	2	3	1	0	0	0	2	1	1	2	0	0	2	0	0	1	1	0	0	2	1	1	1	4	0	0	1	0	0	0	0	0	5	0	0
sp|Q9NYV4|CDK12_HUMAN Cyclin-dependent kinase 12 OS=Homo sapiens OX=9606 GN=CDK12 PE=1 SV=2	5	5	8	7	8	2	8	14	7	3	7	8	4	7	13	6	16	0	2	2	4	0	8	14	0	2	23	1	10	7	6	1	0	16	3	21	6	11	1	0	16	3	3	7	0	1	12	1	7
sp|Q8NCG5|CHST4_HUMAN Carbohydrate sulfotransferase 4 OS=Homo sapiens OX=9606 GN=CHST4 PE=1 SV=2	1	1	1	1	2	0	0	0	0	1	0	1	2	1	5	2	2	2	1	1	0	0	0	1	1	0	0	0	1	1	3	0	0	1	1	0	1	0	0	0	2	0	0	1	0	0	0	0	0
sp|Q6NUI6|CHADL_HUMAN Chondroadherin-like protein OS=Homo sapiens OX=9606 GN=CHADL PE=1 SV=2	6	4	10	10	6	3	4	3	2	1	8	10	1	0	16	7	10	0	1	1	1	0	5	7	0	0	5	0	4	2	1	0	0	5	0	4	9	3	0	0	15	0	1	1	0	0	3	0	2
sp|Q9BSY4|CHCH5_HUMAN Coiled-coil-helix-coiled-coil-helix domain-containing protein 5 OS=Homo sapiens OX=9606 GN=CHCHD5 PE=1 SV=1	1	1	1	2	0	0	0	0	0	0	0	0	0	0	0	0	0	0	0	0	0	0	0	0	0	0	1	0	2	0	0	0	0	0	0	1	1	1	1	0	0	0	0	0	0	0	3	0	1
sp|P25063|CD24_HUMAN Signal transducer CD24 OS=Homo sapiens OX=9606 GN=CD24 PE=1 SV=3	1	0	1	0	1	0	0	0	0	1	0	0	0	0	1	1	2	0	0	0	1	0	0	0	0	1	0	0	0	1	0	0	0	0	0	0	0	0	0	0	0	0	0	1	0	0	0	0	0
sp|P48509|CD151_HUMAN CD151 antigen OS=Homo sapiens OX=9606 GN=CD151 PE=1 SV=3	0	2	0	0	0	0	0	1	2	0	0	0	0	0	0	0	0	0	0	0	0	0	0	0	0	0	0	0	0	0	0	0	0	0	0	0	0	0	0	0	0	0	0	0	0	0	1	0	0
sp|P51677|CCR3_HUMAN C-C chemokine receptor type 3 OS=Homo sapiens OX=9606 GN=CCR3 PE=1 SV=1	1	1	2	2	0	0	1	1	1	0	0	0	0	0	3	2	1	0	0	0	1	0	0	2	1	0	0	0	0	0	1	0	0	0	0	1	0	2	0	0	4	0	0	0	0	0	0	0	1
sp|Q5T5N4|CF118_HUMAN Uncharacterized protein C6orf118 OS=Homo sapiens OX=9606 GN=C6orf118 PE=2 SV=1	1	2	2	0	0	0	2	1	3	4	3	3	0	1	4	2	3	0	0	0	2	0	1	3	0	1	1	0	0	2	2	0	0	1	0	0	3	1	0	0	1	0	0	1	0	0	0	0	1
sp|P0C842|CJ052_HUMAN Putative uncharacterized protein encoded by LINC00614 OS=Homo sapiens OX=9606 GN=LINC00614 PE=5 SV=1	0	0	1	0	0	0	0	2	0	0	1	0	1	0	0	0	0	0	0	0	0	0	0	1	0	1	0	0	0	1	1	0	0	2	0	0	0	1	0	0	0	0	1	1	0	0	0	0	0
sp|Q9HBJ8|CLTRN_HUMAN Collectrin OS=Homo sapiens OX=9606 GN=CLTRN PE=1 SV=1	0	2	0	1	1	0	0	0	0	0	1	0	0	2	0	3	2	0	0	0	2	0	0	1	0	1	1	0	0	0	1	0	0	1	1	2	0	0	0	0	0	0	1	0	0	0	0	0	1
sp|Q6X4T0|CL054_HUMAN Uncharacterized protein C12orf54 OS=Homo sapiens OX=9606 GN=C12orf54 PE=2 SV=2	0	0	2	0	1	0	1	1	0	1	0	1	1	0	0	1	0	2	0	1	0	0	0	1	1	0	0	0	2	0	0	0	0	1	0	0	1	2	0	0	1	0	0	1	0	0	1	0	2
sp|Q13536|CROC4_HUMAN Protein CROC-4 OS=Homo sapiens OX=9606 GN=C1orf61 PE=2 SV=1	0	0	0	0	2	0	0	2	1	0	0	0	0	0	1	0	1	0	0	1	0	0	2	1	0	0	0	0	1	1	0	0	0	1	0	1	0	1	0	0	0	0	0	0	0	0	3	0	0
sp|Q8IYS4|CP071_HUMAN Uncharacterized protein C16orf71 OS=Homo sapiens OX=9606 GN=C16orf71 PE=2 SV=3	4	4	9	3	5	0	3	3	3	2	5	7	0	3	4	4	4	1	1	0	1	0	3	4	1	1	7	0	5	0	0	1	0	6	0	4	2	6	0	0	8	1	0	0	0	0	7	0	1
sp|P06850|CRF_HUMAN Corticoliberin OS=Homo sapiens OX=9606 GN=CRH PE=1 SV=1	2	1	1	2	3	0	0	1	1	2	0	1	0	1	3	2	2	0	1	0	1	0	0	5	0	0	0	0	5	1	0	1	0	4	0	4	2	4	0	0	2	0	0	3	0	0	4	0	0
sp|Q6ZP98|CP047_HUMAN Putative uncharacterized protein C16orf47 OS=Homo sapiens OX=9606 GN=C16orf47 PE=2 SV=1	0	0	0	1	1	0	1	2	0	2	0	2	1	0	1	0	2	0	0	0	1	0	0	0	0	1	2	0	1	0	0	0	0	1	0	0	1	3	0	0	1	1	0	1	0	0	1	0	0
sp|P20674|COX5A_HUMAN Cytochrome c oxidase subunit 5A, mitochondrial OS=Homo sapiens OX=9606 GN=COX5A PE=1 SV=2	0	1	1	2	0	0	1	1	0	0	0	2	1	0	0	0	1	1	0	0	1	1	1	1	0	0	0	0	1	0	1	0	0	2	1	0	0	0	0	0	1	0	0	0	0	0	0	0	0
sp|A6NIL9|CRAS1_HUMAN Putative uncharacterized protein CRYM-AS1 OS=Homo sapiens OX=9606 GN=CRYM-AS1 PE=5 SV=1	0	0	1	0	0	0	0	0	0	0	0	1	1	0	1	1	1	1	0	0	0	1	1	0	0	0	0	0	0	2	1	1	0	1	0	0	0	1	0	0	0	0	1	0	0	0	0	0	0
sp|P53673|CRBA4_HUMAN Beta-crystallin A4 OS=Homo sapiens OX=9606 GN=CRYBA4 PE=1 SV=3	0	1	1	2	1	1	0	1	5	1	0	1	0	0	0	0	0	0	0	1	2	0	1	1	0	0	0	0	0	0	2	0	0	1	0	0	2	0	0	0	1	0	0	0	0	0	0	0	0
sp|Q86Y22|CONA1_HUMAN Collagen alpha-1(XXIII) chain OS=Homo sapiens OX=9606 GN=COL23A1 PE=1 SV=1	5	0	6	5	5	1	27	3	63	0	44	39	0	3	6	6	0	0	0	1	0	0	31	1	0	1	13	0	5	1	1	0	0	9	0	20	6	1	0	0	6	0	0	3	0	0	1	0	1
sp|Q9Y2Z9|COQ6_HUMAN Ubiquinone biosynthesis monooxygenase COQ6, mitochondrial OS=Homo sapiens OX=9606 GN=COQ6 PE=1 SV=2	2	2	2	3	1	1	0	2	2	0	0	3	1	0	2	1	4	0	0	0	2	0	1	3	0	0	1	0	2	2	0	0	0	3	0	1	0	1	0	0	0	0	0	0	0	0	4	0	0
sp|O75881|CP7B1_HUMAN Cytochrome P450 7B1 OS=Homo sapiens OX=9606 GN=CYP7B1 PE=1 SV=2	2	0	1	0	1	2	2	3	1	2	4	0	1	2	3	2	2	0	0	0	1	1	3	2	1	0	1	0	1	1	2	0	0	4	0	1	0	1	0	0	5	0	0	1	0	0	1	0	0
sp|O95342|ABCBB_HUMAN Bile salt export pump OS=Homo sapiens OX=9606 GN=ABCB11 PE=1 SV=2	2	9	0	2	2	1	4	10	6	0	1	1	2	0	5	3	0	1	2	1	3	1	1	5	1	0	0	0	0	2	6	0	1	6	0	3	2	1	0	0	5	0	1	4	0	0	2	1	1
sp|Q969K4|ABTB1_HUMAN Ankyrin repeat and BTB/POZ domain-containing protein 1 OS=Homo sapiens OX=9606 GN=ABTB1 PE=1 SV=1	1	2	2	2	0	1	0	0	1	2	2	1	3	0	2	4	2	0	0	0	0	0	4	1	0	1	3	0	0	2	1	0	0	1	1	1	3	1	0	0	3	0	0	0	0	0	0	0	2
sp|Q8IZY2|ABCA7_HUMAN Phospholipid-transporting ATPase ABCA7 OS=Homo sapiens OX=9606 GN=ABCA7 PE=1 SV=3	11	8	9	6	8	7	13	9	11	19	11	14	5	2	15	22	20	2	2	2	1	4	13	16	1	2	11	0	2	7	14	0	1	20	2	11	13	6	1	0	19	3	3	6	0	0	13	0	8
sp|O60706|ABCC9_HUMAN ATP-binding cassette sub-family C member 9 OS=Homo sapiens OX=9606 GN=ABCC9 PE=1 SV=2	3	5	3	4	1	3	2	9	5	2	2	2	2	4	3	6	11	0	0	3	8	1	1	10	0	2	2	0	3	0	3	0	0	11	2	0	0	1	0	0	10	0	0	4	0	1	1	0	2
sp|Q8WTS1|ABHD5_HUMAN 1-acylglycerol-3-phosphate O-acyltransferase ABHD5 OS=Homo sapiens OX=9606 GN=ABHD5 PE=1 SV=1	1	0	3	1	0	1	1	1	3	1	0	1	0	4	1	2	3	0	1	0	1	1	0	2	0	2	1	0	0	1	2	0	0	2	0	3	0	0	0	0	2	0	0	0	0	0	3	0	1
sp|Q9UBJ2|ABCD2_HUMAN ATP-binding cassette sub-family D member 2 OS=Homo sapiens OX=9606 GN=ABCD2 PE=1 SV=1	1	2	3	5	0	1	0	2	4	2	1	2	3	2	3	3	3	2	0	2	3	1	2	3	0	0	1	0	1	3	4	0	0	1	1	2	0	2	0	0	4	0	2	1	0	0	2	0	2
sp|Q4UJ75|A20A4_HUMAN Ankyrin repeat domain-containing protein 20A4 OS=Homo sapiens OX=9606 GN=ANKRD20A4 PE=4 SV=1	1	5	1	2	0	1	2	1	0	2	1	1	0	2	0	0	1	0	0	0	2	2	1	0	0	1	2	0	0	0	1	0	0	1	0	0	0	2	0	0	3	1	0	1	0	0	2	0	1
sp|Q99424|ACOX2_HUMAN Peroxisomal acyl-coenzyme A oxidase 2 OS=Homo sapiens OX=9606 GN=ACOX2 PE=1 SV=1	4	2	1	0	1	1	1	3	2	1	2	1	4	1	2	1	4	0	1	0	1	1	1	2	1	1	1	0	1	2	3	0	0	1	1	1	2	3	0	0	7	0	1	1	0	0	1	0	0
sp|Q8NC06|ACBD4_HUMAN Acyl-CoA-binding domain-containing protein 4 OS=Homo sapiens OX=9606 GN=ACBD4 PE=1 SV=2	6	0	1	2	2	0	2	1	2	1	0	3	0	1	2	0	2	1	1	0	0	1	0	2	0	0	3	0	1	1	1	0	0	3	0	4	2	2	0	0	3	1	1	1	0	0	4	0	2
sp|A0PJZ0|A20A5_HUMAN Putative ankyrin repeat domain-containing protein 20A5 OS=Homo sapiens OX=9606 GN=ANKRD20A5P PE=5 SV=1	0	2	0	1	0	0	0	0	0	1	0	0	0	0	0	0	0	0	0	0	0	0	0	0	0	0	0	0	0	0	0	0	0	0	0	0	0	0	0	0	1	0	0	0	0	0	0	0	0
sp|O14678|ABCD4_HUMAN ATP-binding cassette sub-family D member 4 OS=Homo sapiens OX=9606 GN=ABCD4 PE=1 SV=1	2	0	1	5	2	1	2	4	5	3	1	4	2	0	3	3	5	0	0	0	0	0	1	2	0	0	1	0	1	0	2	0	0	2	0	2	1	2	0	0	1	0	0	2	0	0	3	0	1
sp|Q9UDR5|AASS_HUMAN Alpha-aminoadipic semialdehyde synthase, mitochondrial OS=Homo sapiens OX=9606 GN=AASS PE=1 SV=1	2	0	3	3	4	1	6	4	6	5	4	4	5	2	4	3	6	1	0	1	1	3	1	4	0	1	2	0	1	2	2	0	0	5	2	2	3	2	0	0	7	0	1	1	0	0	4	0	3
sp|P41595|5HT2B_HUMAN 5-hydroxytryptamine receptor 2B OS=Homo sapiens OX=9606 GN=HTR2B PE=1 SV=1	3	0	0	2	0	0	1	1	0	2	0	0	2	2	3	0	1	2	1	0	1	1	1	3	1	1	1	0	1	4	1	0	0	5	0	0	1	1	1	0	0	0	1	2	0	0	2	0	0
sp|O60239|3BP5_HUMAN SH3 domain-binding protein 5 OS=Homo sapiens OX=9606 GN=SH3BP5 PE=1 SV=2	2	1	2	0	0	2	2	3	4	1	0	3	1	0	0	1	2	0	0	1	1	0	2	2	0	0	3	0	0	0	1	0	0	2	0	1	1	0	0	0	1	1	0	1	0	0	5	0	0
sp|Q9Y4X0|AMMR1_HUMAN AMME syndrome candidate gene 1 protein OS=Homo sapiens OX=9606 GN=AMMECR1 PE=1 SV=1	2	0	1	0	1	1	3	5	10	0	1	0	0	1	3	3	3	0	0	0	1	1	3	0	0	1	0	0	0	2	1	0	0	1	2	2	1	3	0	0	1	0	1	1	0	0	3	0	3
sp|Q8TED9|AF1L1_HUMAN Actin filament-associated protein 1-like 1 OS=Homo sapiens OX=9606 GN=AFAP1L1 PE=1 SV=2	1	5	4	2	1	0	2	5	1	5	2	4	0	3	6	1	4	0	0	0	0	1	3	3	1	3	3	0	1	1	7	0	0	3	1	6	5	4	1	0	7	0	0	1	0	0	2	0	1
sp|P19021|AMD_HUMAN Peptidyl-glycine alpha-amidating monooxygenase OS=Homo sapiens OX=9606 GN=PAM PE=1 SV=2	4	2	7	1	4	1	6	7	2	4	3	2	2	2	8	6	7	0	1	0	3	4	5	7	1	1	4	0	5	2	4	0	0	7	3	2	2	7	0	0	7	1	1	4	0	1	10	0	2
sp|O60266|ADCY3_HUMAN Adenylate cyclase type 3 OS=Homo sapiens OX=9606 GN=ADCY3 PE=1 SV=3	2	3	7	2	1	4	3	6	6	4	3	3	3	1	7	4	3	0	0	1	4	1	3	3	0	2	2	0	0	5	3	0	0	3	2	4	3	3	0	0	3	0	1	1	0	1	2	0	0
sp|Q96F25|ALG14_HUMAN UDP-N-acetylglucosamine transferase subunit ALG14 homolog OS=Homo sapiens OX=9606 GN=ALG14 PE=1 SV=1	1	0	1	0	0	1	1	0	2	0	0	1	0	1	1	1	0	1	0	0	1	1	0	2	0	0	0	0	0	0	2	0	0	0	0	0	1	1	0	0	2	0	0	0	0	0	2	0	2
sp|Q6P6C2|ALKB5_HUMAN RNA demethylase ALKBH5 OS=Homo sapiens OX=9606 GN=ALKBH5 PE=1 SV=2	3	0	4	2	2	0	0	2	0	0	1	1	1	0	0	3	4	0	0	0	0	0	1	1	0	0	1	0	0	1	4	0	0	1	1	0	2	4	0	0	3	1	0	1	0	0	2	0	0
sp|P48960|AGRE5_HUMAN Adhesion G protein-coupled receptor E5 OS=Homo sapiens OX=9606 GN=ADGRE5 PE=1 SV=4	4	0	2	2	2	0	2	4	2	4	4	5	2	1	3	4	2	0	2	0	6	2	1	2	0	1	2	0	1	2	5	0	0	0	0	3	2	3	0	0	3	0	1	2	0	0	2	0	2
sp|Q96JD6|AKCL2_HUMAN 1,5-anhydro-D-fructose reductase OS=Homo sapiens OX=9606 GN=AKR1E2 PE=1 SV=2	0	0	2	1	0	1	2	0	0	3	0	0	1	2	4	2	0	2	1	0	1	1	0	2	1	1	0	0	2	2	0	0	0	0	1	1	1	0	0	0	2	0	0	1	0	0	1	0	2
sp|Q9GZX7|AICDA_HUMAN Single-stranded DNA cytosine deaminase OS=Homo sapiens OX=9606 GN=AICDA PE=1 SV=1	0	0	0	1	0	0	0	0	0	0	1	0	0	0	1	0	1	0	0	0	1	0	0	1	0	0	0	0	0	0	1	0	0	1	0	0	0	1	0	0	1	0	0	0	0	0	0	0	0
sp|Q9BZ19|ANR60_HUMAN Ankyrin repeat domain-containing protein 60 OS=Homo sapiens OX=9606 GN=ANKRD60 PE=4 SV=3	1	0	1	3	1	0	1	2	3	2	3	2	0	0	4	0	2	2	0	0	0	0	0	1	0	0	1	0	1	1	1	0	0	2	0	1	1	0	0	0	1	1	0	1	0	0	1	0	0
sp|Q9BZZ5|API5_HUMAN Apoptosis inhibitor 5 OS=Homo sapiens OX=9606 GN=API5 PE=1 SV=3	1	3	0	2	0	1	3	2	5	1	1	1	1	1	4	1	1	1	1	0	0	2	0	2	0	0	0	0	0	2	1	0	0	0	0	2	0	2	0	0	3	0	0	1	0	0	2	0	0
sp|Q68DC2|ANKS6_HUMAN Ankyrin repeat and SAM domain-containing protein 6 OS=Homo sapiens OX=9606 GN=ANKS6 PE=1 SV=2	4	1	3	13	7	1	6	5	7	12	5	3	1	1	6	2	5	2	0	0	3	4	4	5	0	1	8	0	2	4	3	0	0	6	0	7	4	6	3	0	6	2	2	0	0	0	11	0	5
sp|P19961|AMY2B_HUMAN Alpha-amylase 2B OS=Homo sapiens OX=9606 GN=AMY2B PE=1 SV=1	2	0	1	2	1	2	0	2	4	1	4	1	1	0	1	1	1	1	0	0	0	0	2	0	0	1	0	0	2	1	0	0	0	0	1	2	2	1	0	0	0	0	0	0	0	0	3	0	2
sp|Q5T2S8|ARMC4_HUMAN Armadillo repeat-containing protein 4 OS=Homo sapiens OX=9606 GN=ARMC4 PE=1 SV=1	2	1	4	1	4	0	3	2	0	6	4	0	2	4	5	5	5	1	1	0	2	0	0	5	1	2	0	0	2	1	2	0	0	0	2	0	3	5	0	0	4	0	1	2	0	0	2	0	1
sp|Q16720|AT2B3_HUMAN Plasma membrane calcium-transporting ATPase 3 OS=Homo sapiens OX=9606 GN=ATP2B3 PE=1 SV=3	6	4	4	5	5	0	5	4	5	5	3	2	4	2	5	5	3	1	1	1	3	3	3	7	0	1	3	0	4	4	4	0	0	5	1	4	3	6	1	0	3	0	0	4	0	1	7	1	2
sp|Q6DD88|ATLA3_HUMAN Atlastin-3 OS=Homo sapiens OX=9606 GN=ATL3 PE=1 SV=1	0	1	2	0	0	1	3	2	2	2	2	1	0	0	1	3	5	0	1	1	1	0	2	4	1	0	1	0	1	0	2	0	0	3	0	1	0	1	1	0	2	1	1	2	0	1	1	0	2
sp|Q8TE58|ATS15_HUMAN A disintegrin and metalloproteinase with thrombospondin motifs 15 OS=Homo sapiens OX=9606 GN=ADAMTS15 PE=2 SV=1	3	2	6	3	3	1	4	7	12	3	6	6	1	3	7	3	9	0	3	0	2	1	7	2	1	2	4	0	2	3	3	0	0	7	3	6	4	7	0	0	2	1	1	1	0	0	9	0	1
sp|P17735|ATTY_HUMAN Tyrosine aminotransferase OS=Homo sapiens OX=9606 GN=TAT PE=1 SV=1	0	2	0	1	2	1	0	6	0	4	1	1	0	0	3	1	5	2	0	0	1	3	1	4	3	1	1	0	2	0	2	0	0	1	2	4	2	4	0	0	3	1	1	1	0	0	0	0	2
sp|P35670|ATP7B_HUMAN Copper-transporting ATPase 2 OS=Homo sapiens OX=9606 GN=ATP7B PE=1 SV=4	6	6	6	6	6	2	6	11	6	6	6	3	5	6	3	5	5	1	1	6	4	1	4	5	2	0	4	2	6	0	9	0	0	8	4	2	0	4	0	0	4	0	4	4	1	0	9	1	5
sp|Q9GZN4|BSSP4_HUMAN Brain-specific serine protease 4 OS=Homo sapiens OX=9606 GN=PRSS22 PE=1 SV=1	5	0	1	1	2	0	1	4	2	2	5	2	0	1	0	5	1	0	0	0	0	2	2	0	0	1	2	0	2	1	0	0	0	4	0	1	1	2	0	0	2	0	1	2	0	0	1	0	3
sp|P30043|BLVRB_HUMAN Flavin reductase (NADPH) OS=Homo sapiens OX=9606 GN=BLVRB PE=1 SV=3	1	1	1	0	0	0	0	1	1	3	0	2	0	0	1	1	1	0	0	0	0	0	1	0	1	0	1	0	1	0	1	0	0	1	0	0	0	0	0	0	1	0	0	0	0	0	0	0	2
sp|Q8WY36|BBX_HUMAN HMG box transcription factor BBX OS=Homo sapiens OX=9606 GN=BBX PE=1 SV=1	2	2	3	8	1	2	5	10	2	4	2	1	0	5	5	3	3	2	3	0	3	5	2	2	2	3	4	0	3	2	5	0	0	3	3	4	4	10	2	0	6	0	1	3	0	0	1	0	5
sp|Q8IZY5|BLID_HUMAN BH3-like motif-containing cell death inducer OS=Homo sapiens OX=9606 GN=BLID PE=1 SV=2	0	0	1	0	0	0	0	0	0	0	0	0	1	1	0	1	1	0	0	0	1	1	0	2	0	0	0	0	1	1	0	0	0	1	0	1	0	0	0	0	1	0	0	0	0	0	0	0	0
sp|Q8IWQ3|BRSK2_HUMAN Serine/threonine-protein kinase BRSK2 OS=Homo sapiens OX=9606 GN=BRSK2 PE=1 SV=3	4	3	5	3	1	0	6	2	4	4	10	7	2	0	2	6	4	0	1	0	1	1	4	1	0	0	8	0	5	0	1	1	0	3	3	3	7	8	5	0	4	0	0	2	0	0	5	0	2
sp|P15056|BRAF_HUMAN Serine/threonine-protein kinase B-raf OS=Homo sapiens OX=9606 GN=BRAF PE=1 SV=4	2	3	5	6	4	2	5	5	5	5	0	2	2	5	5	1	3	0	0	1	0	3	2	3	0	0	2	0	4	2	2	0	0	6	2	6	1	3	0	0	3	0	1	3	0	0	8	0	2
sp|Q9NPY3|C1QR1_HUMAN Complement component C1q receptor OS=Homo sapiens OX=9606 GN=CD93 PE=1 SV=3	4	4	1	3	5	0	5	4	10	4	7	12	0	2	4	4	6	0	2	1	5	0	6	5	0	1	5	0	1	5	0	0	0	3	2	7	1	8	1	0	3	0	0	2	0	1	6	0	3
sp|Q86Y28|BAGE4_HUMAN B melanoma antigen 4 OS=Homo sapiens OX=9606 GN=BAGE4 PE=2 SV=1	0	1	0	0	0	0	0	0	0	0	0	0	0	0	0	0	1	0	0	0	0	0	0	0	0	0	0	0	0	1	0	0	0	0	0	0	0	1	0	0	0	0	0	0	0	0	0	0	0
sp|Q9HBU1|BARX1_HUMAN Homeobox protein BarH-like 1 OS=Homo sapiens OX=9606 GN=BARX1 PE=1 SV=2	3	0	6	4	3	1	3	1	5	1	7	4	0	1	3	3	1	0	1	0	0	0	4	2	0	0	1	0	1	0	0	0	0	0	1	8	2	1	0	0	2	0	0	0	0	0	1	0	1
sp|P42575|CASP2_HUMAN Caspase-2 OS=Homo sapiens OX=9606 GN=CASP2 PE=1 SV=2	0	2	3	1	2	2	0	1	4	2	2	2	0	1	5	1	3	0	2	0	1	2	0	1	0	1	2	0	2	0	1	0	0	2	0	1	2	1	0	0	2	0	2	0	0	0	1	0	3
sp|Q9HBB8|CDHR5_HUMAN Cadherin-related family member 5 OS=Homo sapiens OX=9606 GN=CDHR5 PE=1 SV=3	11	4	11	8	9	2	10	7	7	9	6	9	2	1	5	8	4	1	0	0	2	3	11	5	1	2	9	0	6	15	4	0	0	6	1	17	1	8	1	0	4	0	3	2	0	0	9	0	14
sp|P57730|CAR18_HUMAN Caspase recruitment domain-containing protein 18 OS=Homo sapiens OX=9606 GN=CARD18 PE=1 SV=1	0	0	0	0	0	0	0	0	0	1	0	1	0	1	0	0	0	0	0	1	0	0	0	0	0	0	0	0	0	0	0	0	0	0	0	0	0	0	0	0	1	0	0	0	0	0	1	0	0
sp|O15075|DCLK1_HUMAN Serine/threonine-protein kinase DCLK1 OS=Homo sapiens OX=9606 GN=DCLK1 PE=1 SV=2	2	0	2	2	2	2	3	4	2	4	6	4	4	4	1	3	0	0	1	1	3	2	2	4	0	2	1	0	0	2	4	0	0	4	3	3	2	4	1	0	2	0	0	0	0	0	8	1	1
sp|Q13117|DAZ2_HUMAN Deleted in azoospermia protein 2 OS=Homo sapiens OX=9606 GN=DAZ2 PE=1 SV=3	0	4	1	23	0	12	15	1	1	0	0	1	2	0	2	0	2	0	0	1	1	5	1	0	0	8	3	1	2	12	5	0	0	1	13	18	1	0	0	0	0	0	0	15	0	13	16	0	4
sp|Q12979|ABR_HUMAN Active breakpoint cluster region-related protein OS=Homo sapiens OX=9606 GN=ABR PE=1 SV=2	4	4	0	2	1	2	0	7	3	2	2	3	1	3	5	7	6	0	0	1	2	2	1	7	1	1	3	0	2	2	0	0	0	3	1	4	0	6	1	0	8	0	1	0	0	0	2	0	1
sp|Q9NP78|ABCB9_HUMAN ATP-binding cassette sub-family B member 9 OS=Homo sapiens OX=9606 GN=ABCB9 PE=1 SV=1	2	1	2	0	1	2	3	7	3	2	5	2	0	0	3	1	5	0	1	1	2	1	3	1	1	0	1	0	1	2	2	0	0	3	1	1	0	0	0	0	2	0	1	1	0	0	2	0	2
sp|Q8IZ83|A16A1_HUMAN Aldehyde dehydrogenase family 16 member A1 OS=Homo sapiens OX=9606 GN=ALDH16A1 PE=1 SV=2	9	4	2	11	5	3	6	4	8	7	5	10	3	0	4	9	9	0	0	0	0	1	1	5	0	2	7	1	0	1	5	0	0	9	0	6	6	3	2	0	9	0	0	1	0	0	4	0	4
sp|Q8NHS2|AATC2_HUMAN Putative aspartate aminotransferase, cytoplasmic 2 OS=Homo sapiens OX=9606 GN=GOT1L1 PE=2 SV=2	0	1	0	0	0	1	0	2	3	0	2	0	1	0	3	3	2	0	2	0	0	1	3	4	0	0	0	0	1	0	2	0	0	3	1	0	0	2	0	0	3	0	1	1	0	0	1	0	1
sp|Q8TER5|ARH40_HUMAN Rho guanine nucleotide exchange factor 40 OS=Homo sapiens OX=9606 GN=ARHGEF40 PE=1 SV=3	14	6	14	13	12	0	19	10	14	13	13	21	2	3	13	18	18	2	1	0	1	5	15	17	0	1	14	1	9	7	6	1	0	18	1	18	5	12	2	0	26	5	1	2	0	0	10	0	6
sp|P40616|ARL1_HUMAN ADP-ribosylation factor-like protein 1 OS=Homo sapiens OX=9606 GN=ARL1 PE=1 SV=1	0	0	0	0	0	0	0	3	1	0	1	0	1	0	0	1	0	0	0	0	0	0	0	0	0	0	0	0	0	0	0	0	0	0	0	0	1	0	0	0	1	0	0	0	0	0	0	0	0
sp|P04114|APOB_HUMAN Apolipoprotein B-100 OS=Homo sapiens OX=9606 GN=APOB PE=1 SV=2	7	4	4	10	3	8	8	26	10	9	5	2	12	6	18	27	14	1	5	2	27	8	8	24	3	5	4	0	8	14	14	0	0	17	6	4	5	11	1	0	24	1	5	5	0	0	11	1	15
sp|Q9UJX6|ANC2_HUMAN Anaphase-promoting complex subunit 2 OS=Homo sapiens OX=9606 GN=ANAPC2 PE=1 SV=1	3	1	2	4	1	1	4	5	3	4	1	2	1	2	3	4	4	0	0	1	1	0	3	4	0	2	1	0	2	1	2	1	0	4	1	1	4	1	0	0	3	0	1	2	0	0	3	0	2
sp|Q9H1I8|ASCC2_HUMAN Activating signal cointegrator 1 complex subunit 2 OS=Homo sapiens OX=9606 GN=ASCC2 PE=1 SV=3	3	2	8	3	3	2	2	3	1	2	2	1	2	4	6	2	6	2	0	0	1	2	3	3	0	1	5	0	4	1	2	0	0	6	1	1	0	4	0	0	8	1	2	3	0	1	0	0	2
sp|Q6HA08|ASTL_HUMAN Astacin-like metalloendopeptidase OS=Homo sapiens OX=9606 GN=ASTL PE=1 SV=4	2	0	2	2	5	1	5	4	5	7	5	2	5	1	3	3	4	0	1	0	2	0	5	2	0	0	3	0	5	1	2	0	0	7	1	4	2	4	1	0	3	0	0	1	0	0	4	0	1
sp|Q9ULZ3|ASC_HUMAN Apoptosis-associated speck-like protein containing a CARD OS=Homo sapiens OX=9606 GN=PYCARD PE=1 SV=2	0	2	1	4	2	0	1	1	0	2	0	0	0	0	1	1	0	0	0	2	0	0	1	1	0	0	0	0	1	0	0	0	0	0	1	1	0	1	0	0	1	0	0	1	0	0	1	0	0
sp|Q9HB09|B2L12_HUMAN Bcl-2-like protein 12 OS=Homo sapiens OX=9606 GN=BCL2L12 PE=1 SV=1	6	1	3	3	2	1	4	2	2	7	4	6	1	1	7	4	3	0	1	0	0	1	2	4	1	1	7	0	0	1	0	1	0	6	0	8	4	3	2	0	5	1	0	1	0	0	5	0	2
sp|O15392|BIRC5_HUMAN Baculoviral IAP repeat-containing protein 5 OS=Homo sapiens OX=9606 GN=BIRC5 PE=1 SV=3	1	0	2	0	1	0	0	0	0	1	1	0	0	0	0	0	1	0	1	0	0	2	1	0	0	0	2	1	2	0	0	0	0	0	1	1	0	0	0	0	4	1	0	0	0	0	0	0	0
sp|Q9H3Q1|BORG4_HUMAN Cdc42 effector protein 4 OS=Homo sapiens OX=9606 GN=CDC42EP4 PE=1 SV=1	4	1	4	6	4	0	2	3	6	0	1	4	0	1	4	0	1	1	1	0	0	0	3	2	0	0	0	0	2	0	1	0	0	3	1	3	2	1	0	0	5	0	1	0	0	0	4	0	0
sp|P78543|BTG2_HUMAN Protein BTG2 OS=Homo sapiens OX=9606 GN=BTG2 PE=1 SV=1	0	0	0	0	1	1	2	2	1	0	0	0	0	0	1	1	1	0	0	0	0	0	0	0	0	0	0	0	1	1	0	0	0	1	1	1	0	1	0	0	1	0	0	0	0	0	0	0	0
sp|Q8TD16|BICD2_HUMAN Protein bicaudal D homolog 2 OS=Homo sapiens OX=9606 GN=BICD2 PE=1 SV=1	2	5	2	5	4	0	7	3	1	1	0	2	0	1	1	4	4	1	1	3	0	1	2	3	1	0	3	0	0	1	0	0	0	5	1	2	2	2	0	0	3	1	0	0	0	0	3	0	2
sp|Q6RI45|BRWD3_HUMAN Bromodomain and WD repeat-containing protein 3 OS=Homo sapiens OX=9606 GN=BRWD3 PE=1 SV=2	3	5	5	7	6	2	7	16	12	3	7	6	3	4	10	6	7	3	1	1	11	3	5	7	2	3	7	1	5	6	4	0	0	9	1	6	5	4	2	0	7	1	2	4	0	0	10	2	5
sp|Q9BQP9|BPIA3_HUMAN BPI fold-containing family A member 3 OS=Homo sapiens OX=9606 GN=BPIFA3 PE=2 SV=3	3	1	1	2	2	0	0	3	1	1	0	0	1	1	2	1	2	0	1	0	0	0	1	2	0	2	1	0	3	0	0	0	0	0	1	1	1	0	0	0	2	0	2	0	0	0	1	0	0
sp|Q9UBW5|BIN2_HUMAN Bridging integrator 2 OS=Homo sapiens OX=9606 GN=BIN2 PE=1 SV=3	3	2	3	4	2	0	4	7	2	2	2	1	1	0	4	2	1	0	0	1	2	2	3	3	0	3	5	0	2	5	2	1	0	2	2	5	3	6	1	0	3	0	0	1	0	0	7	0	4
sp|P56202|CATW_HUMAN Cathepsin W OS=Homo sapiens OX=9606 GN=CTSW PE=1 SV=2	2	2	1	2	0	1	1	1	4	3	1	3	1	1	2	0	2	0	0	0	0	0	0	3	0	0	2	0	3	2	1	0	0	3	0	1	0	2	0	0	1	0	2	2	0	0	2	0	3
sp|Q9ULU8|CAPS1_HUMAN Calcium-dependent secretion activator 1 OS=Homo sapiens OX=9606 GN=CADPS PE=1 SV=3	2	5	2	4	5	3	5	9	8	5	3	0	2	3	5	6	5	0	3	3	2	8	3	9	1	1	2	0	2	3	7	0	1	2	3	5	2	5	0	0	4	0	2	4	0	2	7	1	2
sp|O95389|CCN6_HUMAN Cellular communication network factor 6 OS=Homo sapiens OX=9606 GN=CCN6 PE=1 SV=1	0	1	1	0	1	0	0	5	3	2	1	1	1	3	1	2	1	0	0	0	1	1	2	3	0	2	3	0	2	4	0	0	0	1	0	0	3	4	0	0	2	0	0	1	0	0	1	0	0
sp|O76071|CIAO1_HUMAN Probable cytosolic iron-sulfur protein assembly protein CIAO1 OS=Homo sapiens OX=9606 GN=CIAO1 PE=1 SV=1	0	1	5	1	1	0	0	3	1	2	0	0	0	1	3	0	0	0	0	0	2	0	1	4	0	0	1	0	1	1	0	0	0	2	2	3	1	1	0	0	1	0	0	2	0	0	2	0	0
sp|Q08AD1|CAMP2_HUMAN Calmodulin-regulated spectrin-associated protein 2 OS=Homo sapiens OX=9606 GN=CAMSAP2 PE=1 SV=3	1	5	8	4	3	2	5	7	3	5	3	3	11	11	6	8	8	0	1	2	4	3	1	5	1	6	5	1	4	6	4	0	0	3	3	9	3	8	1	0	5	0	0	4	0	0	9	0	10
sp|Q9P2X8|CI027_HUMAN Putative uncharacterized protein encoded by LINC00474 OS=Homo sapiens OX=9606 GN=LINC00474 PE=5 SV=2	0	0	0	0	0	0	0	1	0	0	0	0	0	0	0	0	0	1	0	0	2	0	0	1	0	0	0	0	0	0	0	0	0	0	1	0	0	0	0	0	0	0	1	0	0	0	0	0	0
sp|P47902|CDX1_HUMAN Homeobox protein CDX-1 OS=Homo sapiens OX=9606 GN=CDX1 PE=1 SV=2	6	0	8	10	8	1	6	2	2	5	4	10	0	0	3	2	2	0	0	0	0	0	5	1	2	0	9	0	1	1	0	0	0	3	0	11	0	3	2	0	2	0	1	2	0	0	3	0	1
sp|B2RD01|CENP1_HUMAN CENPB DNA-binding domain-containing protein 1 OS=Homo sapiens OX=9606 GN=CENPBD1 PE=2 SV=1	1	1	0	2	1	0	0	1	0	1	0	0	0	0	0	0	0	0	0	0	1	0	0	2	1	0	1	0	0	1	0	0	0	0	0	0	1	1	0	0	0	0	0	0	0	0	0	0	0
sp|Q9HA72|CAHM2_HUMAN Calcium homeostasis modulator protein 2 OS=Homo sapiens OX=9606 GN=CALHM2 PE=1 SV=1	2	2	4	2	3	3	0	1	2	2	2	0	0	0	1	0	1	1	0	0	0	1	0	2	0	1	0	0	0	2	0	1	0	3	2	1	0	1	0	0	1	0	0	0	0	0	3	0	1
sp|Q6UXA7|CF015_HUMAN Uncharacterized protein C6orf15 OS=Homo sapiens OX=9606 GN=C6orf15 PE=1 SV=3	1	0	4	1	2	3	8	3	6	5	5	3	0	0	3	4	6	1	1	0	1	5	7	7	1	1	5	0	1	0	0	0	0	4	2	4	1	10	0	0	4	1	1	1	1	0	8	0	2
sp|O14757|CHK1_HUMAN Serine/threonine-protein kinase Chk1 OS=Homo sapiens OX=9606 GN=CHEK1 PE=1 SV=2	2	0	1	2	2	0	2	3	2	2	2	0	2	1	1	0	1	0	2	0	3	1	1	4	1	0	2	0	1	1	0	0	1	2	0	1	3	3	0	0	1	0	0	1	0	0	1	0	2
sp|P20138|CD33_HUMAN Myeloid cell surface antigen CD33 OS=Homo sapiens OX=9606 GN=CD33 PE=1 SV=2	0	0	1	3	2	1	2	2	1	4	2	2	2	1	5	3	5	0	0	0	2	1	2	2	1	2	0	0	0	2	1	0	0	4	1	1	0	3	0	0	3	0	0	0	0	0	1	0	5
sp|O75956|CDKA2_HUMAN Cyclin-dependent kinase 2-associated protein 2 OS=Homo sapiens OX=9606 GN=CDK2AP2 PE=1 SV=1	2	1	3	0	3	0	3	2	1	2	3	2	2	1	0	0	0	1	1	0	0	0	5	1	0	0	1	0	1	2	3	0	0	0	1	3	0	4	0	0	0	0	1	0	0	0	3	0	1
sp|O95832|CLD1_HUMAN Claudin-1 OS=Homo sapiens OX=9606 GN=CLDN1 PE=1 SV=1	0	0	0	1	1	0	0	2	1	0	0	0	0	0	0	0	0	0	0	0	0	0	0	0	0	0	2	0	0	1	1	0	0	0	0	1	2	1	0	0	0	0	0	0	0	0	1	0	1
sp|Q8N326|CJ111_HUMAN Uncharacterized protein C10orf111 OS=Homo sapiens OX=9606 GN=C10orf111 PE=2 SV=1	1	1	0	0	1	0	1	0	0	0	0	0	1	1	2	3	2	0	1	0	1	1	1	5	0	2	0	0	0	0	0	0	0	1	2	0	3	2	0	0	3	0	0	0	0	0	1	0	0
sp|P07315|CRGC_HUMAN Gamma-crystallin C OS=Homo sapiens OX=9606 GN=CRYGC PE=1 SV=2	0	0	0	0	0	0	0	1	0	1	0	0	0	0	2	1	3	0	0	0	0	0	2	0	0	0	1	0	1	0	0	0	0	0	0	0	1	1	0	0	1	1	0	0	0	0	0	0	1
sp|Q9BSU1|CP070_HUMAN UPF0183 protein C16orf70 OS=Homo sapiens OX=9606 GN=C16orf70 PE=1 SV=1	2	0	2	0	3	0	2	1	1	2	3	3	1	2	2	4	0	1	0	0	2	1	1	3	0	3	2	0	1	2	1	0	0	3	0	2	0	2	0	0	1	0	1	0	0	0	3	0	0
sp|Q6UVK1|CSPG4_HUMAN Chondroitin sulfate proteoglycan 4 OS=Homo sapiens OX=9606 GN=CSPG4 PE=1 SV=2	9	8	23	20	18	6	20	10	14	14	18	21	7	1	22	21	16	4	2	1	5	1	11	18	2	5	12	0	14	10	12	1	0	19	0	16	10	11	1	0	16	1	1	6	0	1	12	0	11
sp|Q9UNS2|CSN3_HUMAN COP9 signalosome complex subunit 3 OS=Homo sapiens OX=9606 GN=COPS3 PE=1 SV=3	1	4	0	1	0	0	0	1	0	1	0	1	1	1	0	1	0	1	0	1	1	3	0	0	0	1	0	0	1	1	2	0	0	2	1	2	0	0	0	0	2	0	2	0	0	0	1	0	0
sp|F2Z3M2|CQ112_HUMAN Uncharacterized protein C17orf112 OS=Homo sapiens OX=9606 GN=C17orf112 PE=4 SV=1	0	0	0	1	0	1	0	1	0	0	0	1	1	0	1	1	2	2	1	0	1	0	0	4	0	1	0	0	0	0	0	0	0	1	1	1	0	0	0	0	2	0	0	0	0	0	1	0	0
sp|Q9Y215|COLQ_HUMAN Acetylcholinesterase collagenic tail peptide OS=Homo sapiens OX=9606 GN=COLQ PE=1 SV=2	0	0	1	1	0	4	17	4	32	3	24	20	0	0	4	7	6	1	3	1	0	0	18	2	0	2	10	1	3	2	3	1	0	4	1	14	5	3	1	0	3	1	5	1	0	0	4	0	1
sp|Q9NVV2|CS073_HUMAN Putative uncharacterized protein C19orf73 OS=Homo sapiens OX=9606 GN=C19orf73 PE=1 SV=2	2	2	3	3	5	1	0	0	1	1	1	0	0	0	4	2	4	0	0	0	0	0	1	2	0	0	5	0	0	1	1	0	0	2	0	2	3	2	0	0	3	2	0	2	0	0	2	0	4
sp|Q96FQ7|CR018_HUMAN Putative uncharacterized protein encoded by LINC00526 OS=Homo sapiens OX=9606 GN=LINC00526 PE=5 SV=1	0	0	2	0	1	0	2	0	0	1	1	0	0	0	1	0	2	0	0	1	0	0	1	0	0	0	0	0	0	0	0	0	0	1	0	0	0	0	0	0	0	0	0	2	0	0	0	0	0
sp|P02489|CRYAA_HUMAN Alpha-crystallin A chain OS=Homo sapiens OX=9606 GN=CRYAA PE=1 SV=2	0	0	0	1	1	0	1	0	0	0	0	2	1	0	0	0	2	0	0	0	1	0	0	0	0	0	1	0	1	2	0	0	0	2	0	1	2	1	0	0	1	0	0	0	0	0	3	0	0
sp|Q0VDD7|CS057_HUMAN Uncharacterized protein C19orf57 OS=Homo sapiens OX=9606 GN=C19orf57 PE=1 SV=2	4	2	7	8	7	1	10	12	7	10	13	11	1	5	4	9	6	0	0	0	0	2	6	9	1	1	10	2	6	3	3	0	0	5	4	8	2	7	0	0	2	1	0	8	0	0	11	1	6
sp|Q9Y6N1|COX11_HUMAN Cytochrome c oxidase assembly protein COX11, mitochondrial OS=Homo sapiens OX=9606 GN=COX11 PE=1 SV=3	1	0	5	1	0	0	2	1	3	0	1	0	2	2	0	3	3	0	0	0	0	0	2	1	0	1	3	0	0	1	1	0	0	0	1	2	5	2	0	0	2	2	1	1	0	0	2	0	1
sp|Q16696|CP2AD_HUMAN Cytochrome P450 2A13 OS=Homo sapiens OX=9606 GN=CYP2A13 PE=1 SV=3	1	1	3	0	0	1	2	1	2	2	0	4	1	5	2	2	3	2	1	0	1	1	2	2	0	2	1	0	1	2	1	0	0	2	0	3	0	0	0	0	1	0	0	1	0	0	3	0	2
sp|P98082|DAB2_HUMAN Disabled homolog 2 OS=Homo sapiens OX=9606 GN=DAB2 PE=1 SV=3	9	4	5	8	9	2	2	4	2	4	8	7	2	3	4	5	1	3	1	1	6	4	8	2	1	3	13	1	1	4	3	0	0	4	6	6	4	12	0	0	2	0	2	6	0	0	7	0	1
sp|O00574|CXCR6_HUMAN C-X-C chemokine receptor type 6 OS=Homo sapiens OX=9606 GN=CXCR6 PE=2 SV=1	1	2	0	0	0	0	1	1	1	1	0	0	0	0	3	0	1	0	0	0	1	1	0	2	2	0	0	0	0	0	1	0	0	1	0	0	0	0	0	0	3	0	1	0	0	0	0	0	0
sp|Q8N144|CXD3_HUMAN Gap junction delta-3 protein OS=Homo sapiens OX=9606 GN=GJD3 PE=1 SV=1	3	1	1	7	6	1	2	0	0	1	3	2	0	0	1	3	2	0	0	0	0	0	0	1	0	0	3	0	0	2	1	0	0	4	0	5	1	0	0	0	3	0	0	0	0	0	2	0	2
sp|Q5VZ89|DEN4C_HUMAN DENN domain-containing protein 4C OS=Homo sapiens OX=9606 GN=DENND4C PE=1 SV=3	4	3	2	5	6	9	7	10	5	6	4	6	4	11	7	13	14	3	2	3	9	3	6	13	1	2	8	0	5	8	9	3	0	16	7	8	8	18	1	0	9	1	3	4	0	0	18	0	9
sp|O75140|DEPD5_HUMAN GATOR complex protein DEPDC5 OS=Homo sapiens OX=9606 GN=DEPDC5 PE=1 SV=2	11	4	6	8	6	6	2	5	4	5	3	4	2	4	8	10	6	4	5	2	3	4	5	8	1	3	6	0	3	5	7	1	1	7	2	6	2	9	0	0	9	0	0	4	0	1	3	0	7
sp|Q30KP8|DB136_HUMAN Beta-defensin 136 OS=Homo sapiens OX=9606 GN=DEFB136 PE=3 SV=1	0	0	1	0	0	0	0	0	1	1	1	0	0	1	0	0	1	0	0	0	1	0	1	0	0	0	0	0	0	0	0	0	0	0	0	0	1	0	0	0	0	0	0	1	0	0	0	0	0
sp|Q86SG4|DPCA2_HUMAN Putative Dresden prostate carcinoma protein 2 OS=Homo sapiens OX=9606 GN=HMGN2P46 PE=5 SV=1	1	0	3	0	1	0	0	0	0	0	0	0	1	0	1	2	1	1	1	1	0	0	0	4	0	0	1	0	0	0	0	0	0	1	0	2	2	3	0	0	2	0	0	2	0	0	1	0	0
sp|P51648|AL3A2_HUMAN Aldehyde dehydrogenase family 3 member A2 OS=Homo sapiens OX=9606 GN=ALDH3A2 PE=1 SV=1	3	0	0	1	2	1	3	1	2	1	0	1	6	1	4	1	2	0	0	0	1	2	1	1	0	1	0	0	1	3	4	0	0	7	1	1	0	1	0	0	2	0	0	0	0	0	1	1	2
dU-editing enzyme APOBEC-3C OS=Homo sapiens OX=9606 GN=APOBEC3C PE=1 SV=2	0	0	1	0	0	0	0	0	0	0	0	0	0	0	0	0	1	0	0	1	0	1	1	1	1	1	0	0	0	0	0	0	0	0	0	1	1	0	0	0	0	0	0	0	0	0	0	0	2
sp|P30542|AA1R_HUMAN Adenosine receptor A1 OS=Homo sapiens OX=9606 GN=ADORA1 PE=1 SV=1	0	1	1	2	1	0	0	0	1	1	2	1	1	1	2	2	2	1	1	0	1	0	0	5	1	0	1	0	0	1	0	0	0	2	0	1	1	1	0	0	2	0	0	0	0	0	1	0	1
sp|P40394|ADH7_HUMAN All-trans-retinol dehydrogenase [NAD(+)] ADH7 OS=Homo sapiens OX=9606 GN=ADH7 PE=1 SV=2	1	0	1	2	2	1	1	6	2	1	2	0	1	2	1	1	0	0	0	0	1	0	1	0	1	0	1	0	0	2	2	0	0	2	0	0	1	1	0	0	2	0	0	0	0	0	4	0	1
sp|Q8NER5|ACV1C_HUMAN Activin receptor type-1C OS=Homo sapiens OX=9606 GN=ACVR1C PE=1 SV=1	1	1	0	1	2	0	0	1	2	0	2	1	0	1	0	1	2	0	0	0	2	1	0	1	0	1	2	0	2	1	0	1	0	3	1	3	0	1	1	0	4	1	1	1	0	0	1	0	0
sp|P02768|ALBU_HUMAN Serum albumin OS=Homo sapiens OX=9606 GN=ALB PE=1 SV=2	5	3	2	1	1	1	0	2	1	0	0	0	0	3	2	1	1	0	0	0	1	1	0	0	0	1	1	0	0	1	2	1	0	3	0	1	0	3	0	0	7	0	0	0	0	0	1	0	0
sp|Q03154|ACY1_HUMAN Aminoacylase-1 OS=Homo sapiens OX=9606 GN=ACY1 PE=1 SV=1	1	2	1	2	2	1	2	1	2	2	2	1	1	1	2	1	2	2	0	1	1	0	0	1	0	0	3	0	0	1	2	1	0	1	1	1	1	2	0	0	6	0	0	0	0	0	0	0	3
sp|O60241|AGRB2_HUMAN Adhesion G protein-coupled receptor B2 OS=Homo sapiens OX=9606 GN=ADGRB2 PE=1 SV=2	6	4	8	13	6	2	11	8	10	10	11	13	1	1	13	11	13	3	1	1	5	0	8	14	1	1	11	0	3	11	6	0	0	6	1	15	5	10	0	0	9	1	0	3	0	0	11	0	8
sp|P12236|ADT3_HUMAN ADP/ATP translocase 3 OS=Homo sapiens OX=9606 GN=SLC25A6 PE=1 SV=4	0	1	1	0	1	1	0	2	5	1	0	0	0	0	0	1	0	1	0	2	0	0	1	1	0	1	0	0	0	0	2	0	0	0	0	0	1	0	0	0	0	0	0	1	0	0	0	0	0
sp|Q08828|ADCY1_HUMAN Adenylate cyclase type 1 OS=Homo sapiens OX=9606 GN=ADCY1 PE=1 SV=2	5	3	11	2	4	3	5	2	11	7	7	4	4	2	5	6	6	2	1	0	1	0	4	5	2	0	4	0	0	3	6	0	0	2	2	2	5	4	1	0	5	0	1	1	0	0	5	0	3
sp|O15204|ADEC1_HUMAN ADAM DEC1 OS=Homo sapiens OX=9606 GN=ADAMDEC1 PE=1 SV=2	0	0	1	0	2	1	2	1	2	1	1	2	1	3	2	5	3	0	0	0	3	0	0	3	1	2	0	0	0	6	0	0	0	2	0	1	0	3	0	0	2	0	0	0	0	0	1	0	1
sp|Q9Y243|AKT3_HUMAN RAC-gamma serine/threonine-protein kinase OS=Homo sapiens OX=9606 GN=AKT3 PE=1 SV=1	0	1	0	0	1	2	0	0	1	2	2	1	1	2	2	1	2	0	0	0	0	0	0	2	0	1	0	0	3	1	0	0	0	4	3	2	2	1	0	0	1	0	0	0	0	0	1	1	2
sp|Q9NZK5|ADA2_HUMAN Adenosine deaminase 2 OS=Homo sapiens OX=9606 GN=ADA2 PE=1 SV=2	4	0	0	1	1	2	1	2	2	0	1	1	1	3	5	2	1	0	0	0	1	1	3	2	1	0	2	0	1	1	0	0	0	0	1	0	4	1	0	0	1	0	2	0	0	0	2	0	0
sp|P08913|ADA2A_HUMAN Alpha-2A adrenergic receptor OS=Homo sapiens OX=9606 GN=ADRA2A PE=1 SV=4	7	1	3	7	7	2	9	2	5	2	4	9	0	1	2	2	3	0	0	1	0	0	6	2	1	2	2	0	2	3	0	0	0	5	0	4	2	4	0	0	2	0	0	1	0	0	3	0	0
sp|Q9UKF5|ADA29_HUMAN Disintegrin and metalloproteinase domain-containing protein 29 OS=Homo sapiens OX=9606 GN=ADAM29 PE=1 SV=3	0	0	0	0	0	0	3	2	5	2	3	3	3	3	2	1	3	0	3	5	2	0	0	2	1	3	10	0	9	1	3	0	0	5	0	4	2	11	0	0	2	2	2	10	0	0	2	1	5
sp|P09972|ALDOC_HUMAN Fructose-bisphosphate aldolase C OS=Homo sapiens OX=9606 GN=ALDOC PE=1 SV=2	0	2	0	1	1	0	0	0	2	2	1	0	2	0	0	2	1	0	1	0	0	0	1	0	0	0	4	0	0	5	0	0	0	3	0	1	2	1	0	0	1	0	1	0	0	0	1	0	0
sp|Q9Y673|ALG5_HUMAN Dolichyl-phosphate beta-glucosyltransferase OS=Homo sapiens OX=9606 GN=ALG5 PE=1 SV=1	2	0	0	0	1	1	0	1	1	0	0	0	0	3	1	0	2	0	0	0	0	0	0	1	0	0	0	0	2	0	0	0	0	1	2	0	0	1	0	0	2	0	1	1	0	0	0	0	0
sp|Q04828|AK1C1_HUMAN Aldo-keto reductase family 1 member C1 OS=Homo sapiens OX=9606 GN=AKR1C1 PE=1 SV=1	0	1	2	1	1	1	2	1	0	0	1	1	0	0	3	3	0	0	0	0	1	3	0	0	0	1	3	0	2	0	2	0	0	1	2	2	0	0	0	0	5	0	0	0	0	0	3	0	0
sp|O94910|AGRL1_HUMAN Adhesion G protein-coupled receptor L1 OS=Homo sapiens OX=9606 GN=ADGRL1 PE=1 SV=1	8	1	9	10	5	5	9	8	11	6	8	14	1	3	9	12	10	1	0	0	7	1	11	5	1	5	11	1	5	8	6	3	0	8	6	14	4	9	3	0	12	3	0	4	0	0	10	0	9
sp|Q8IVW1|ARL17_HUMAN ADP-ribosylation factor-like protein 17 OS=Homo sapiens OX=9606 GN=ARL17A PE=2 SV=2	0	0	2	1	0	1	2	2	2	1	1	1	2	0	0	0	0	0	0	0	0	0	0	0	0	0	1	0	0	2	0	0	0	1	0	2	0	2	1	0	1	0	0	1	0	0	2	0	0
sp|Q9Y6B7|AP4B1_HUMAN AP-4 complex subunit beta-1 OS=Homo sapiens OX=9606 GN=AP4B1 PE=1 SV=2	5	1	2	1	2	2	2	2	1	1	0	2	0	1	5	6	5	0	1	0	4	2	2	2	2	0	2	0	2	1	2	0	0	2	2	3	2	3	0	0	5	0	0	0	0	0	3	0	2
sp|Q7Z6G8|ANS1B_HUMAN Ankyrin repeat and sterile alpha motif domain-containing protein 1B OS=Homo sapiens OX=9606 GN=ANKS1B PE=1 SV=2	3	1	7	4	1	3	2	7	7	6	3	5	3	3	5	7	5	2	0	2	8	3	0	6	1	5	7	0	2	6	3	1	0	10	5	6	7	11	4	0	3	1	1	9	0	0	9	0	4
sp|P20073|ANXA7_HUMAN Annexin A7 OS=Homo sapiens OX=9606 GN=ANXA7 PE=1 SV=3	3	3	1	1	4	5	6	6	5	15	15	1	0	0	1	2	0	0	1	2	0	1	11	0	1	1	10	3	3	1	0	0	0	1	1	7	1	3	1	0	1	0	1	5	0	1	4	1	3
sp|Q9BXS5|AP1M1_HUMAN AP-1 complex subunit mu-1 OS=Homo sapiens OX=9606 GN=AP1M1 PE=1 SV=3	1	0	2	1	1	1	2	1	0	1	5	0	1	1	1	0	1	0	1	0	3	0	0	1	0	0	0	0	0	3	2	0	0	0	1	1	2	2	0	0	3	0	0	0	0	0	1	0	2
sp|Q9Y5C1|ANGL3_HUMAN Angiopoietin-related protein 3 OS=Homo sapiens OX=9606 GN=ANGPTL3 PE=1 SV=1	1	0	1	1	1	0	0	2	1	1	2	0	3	0	3	1	1	1	0	0	1	4	0	1	0	0	2	1	1	1	0	0	0	1	0	2	2	2	0	0	1	0	0	0	0	0	1	0	3
sp|Q8IVJ8|APRG1_HUMAN AP20 region protein 1 OS=Homo sapiens OX=9606 GN=APRG1 PE=2 SV=2	1	1	1	1	1	1	0	0	3	0	1	2	2	0	0	2	0	0	0	1	0	1	0	2	0	1	1	0	0	0	0	0	0	1	0	0	0	1	0	0	0	0	0	0	0	0	0	0	0
sp|Q9BWW9|APOL5_HUMAN Apolipoprotein L5 OS=Homo sapiens OX=9606 GN=APOL5 PE=2 SV=1	2	1	1	1	5	2	2	1	2	2	0	2	0	1	3	3	3	0	0	0	2	0	2	2	0	1	2	0	1	0	3	1	0	1	1	2	0	1	0	0	3	1	1	0	0	0	1	0	2
sp|Q8NI99|ANGL6_HUMAN Angiopoietin-related protein 6 OS=Homo sapiens OX=9606 GN=ANGPTL6 PE=1 SV=1	0	6	3	5	2	0	1	4	3	3	4	4	1	0	4	2	7	1	2	0	0	0	2	4	0	1	3	0	1	2	4	0	0	3	0	4	1	1	0	0	2	1	0	2	0	0	3	0	0
sp|Q13315|ATM_HUMAN Serine-protein kinase ATM OS=Homo sapiens OX=9606 GN=ATM PE=1 SV=4	3	9	8	5	2	7	11	11	10	2	1	2	6	5	12	10	18	1	3	5	17	8	1	13	2	0	4	0	3	4	8	1	0	13	3	2	6	7	0	0	14	0	4	3	0	0	10	0	7
sp|Q93084|AT2A3_HUMAN Sarcoplasmic/endoplasmic reticulum calcium ATPase 3 OS=Homo sapiens OX=9606 GN=ATP2A3 PE=1 SV=2	6	1	4	4	4	1	4	4	2	3	4	2	1	2	4	3	7	1	0	0	4	2	5	5	1	2	4	0	1	4	5	0	0	10	2	5	2	1	0	0	5	0	2	4	0	1	3	0	4
sp|O95352|ATG7_HUMAN Ubiquitin-like modifier-activating enzyme ATG7 OS=Homo sapiens OX=9606 GN=ATG7 PE=1 SV=1	4	0	4	1	4	1	5	1	4	3	5	2	1	2	4	4	3	3	3	0	3	3	3	5	0	2	2	1	0	2	3	0	0	9	2	4	0	5	0	0	5	0	2	2	0	0	4	0	1
sp|Q7Z4Y8|AT5L2_HUMAN Putative ATP synthase subunit g 2, mitochondrial OS=Homo sapiens OX=9606 GN=ATP5MGL PE=5 SV=1	0	0	1	0	1	0	0	0	1	0	0	0	0	1	0	1	2	0	0	0	0	0	0	0	0	2	1	0	1	0	0	0	0	0	0	1	1	0	0	0	2	0	0	0	0	0	0	0	1
sp|P17544|ATF7_HUMAN Cyclic AMP-dependent transcription factor ATF-7 OS=Homo sapiens OX=9606 GN=ATF7 PE=1 SV=2	3	2	4	5	5	0	6	0	2	3	6	4	1	0	6	4	1	1	2	3	3	2	4	5	1	1	7	0	4	2	3	0	0	2	2	9	2	10	3	0	4	0	0	5	0	0	8	1	3
sp|Q13705|AVR2B_HUMAN Activin receptor type-2B OS=Homo sapiens OX=9606 GN=ACVR2B PE=1 SV=3	1	1	1	0	3	1	0	1	2	4	2	3	1	3	0	1	3	0	1	0	1	0	1	4	0	0	3	0	1	2	2	0	0	4	0	3	1	1	0	0	3	0	1	2	0	0	0	0	1
sp|Q86UB2|BIVM_HUMAN Basic immunoglobulin-like variable motif-containing protein OS=Homo sapiens OX=9606 GN=BIVM PE=1 SV=3	2	2	0	1	1	1	3	6	3	4	2	3	0	4	3	1	3	0	0	0	6	2	1	1	0	3	3	0	3	1	0	0	0	1	1	3	0	2	2	0	1	0	0	0	0	0	4	0	4
sp|Q6ZT62|BGIN_HUMAN Bargin OS=Homo sapiens OX=9606 GN=BARGIN PE=1 SV=2	4	5	8	8	8	2	2	2	4	1	3	3	1	2	1	4	7	1	0	0	3	0	2	7	4	0	5	0	1	2	2	0	0	5	1	3	4	1	0	0	2	0	4	0	0	0	5	0	4
sp|Q7Z465|BNIPL_HUMAN Bcl-2/adenovirus E1B 19 kDa-interacting protein 2-like protein OS=Homo sapiens OX=9606 GN=BNIPL PE=1 SV=1	4	2	3	1	3	1	0	1	4	2	1	2	1	1	1	3	2	0	0	0	1	0	3	1	0	0	1	0	0	0	1	0	0	2	0	1	1	6	0	0	4	1	0	1	0	0	3	0	1
sp|Q9NZM4|BICRA_HUMAN BRD4-interacting chromatin-remodeling complex-associated protein OS=Homo sapiens OX=9606 GN=BICRA PE=1 SV=2	34	14	28	30	45	5	20	16	13	26	27	22	1	6	34	23	28	3	1	1	4	5	19	21	3	4	45	5	22	23	15	2	0	24	7	48	9	21	5	0	28	9	1	18	1	2	23	4	15
sp|Q86YS7|C2CD5_HUMAN C2 domain-containing protein 5 OS=Homo sapiens OX=9606 GN=C2CD5 PE=1 SV=1	4	2	3	4	1	5	3	2	4	1	2	2	3	2	8	4	4	1	2	0	7	4	4	5	3	3	1	0	5	4	0	1	1	6	8	3	2	4	0	0	1	0	1	2	0	0	2	0	5
sp|Q8WUQ7|CATIN_HUMAN Cactin OS=Homo sapiens OX=9606 GN=CACTIN PE=1 SV=3	3	2	3	4	1	0	2	5	1	2	3	5	0	1	1	0	2	0	1	1	1	1	2	5	1	2	0	0	3	1	1	0	0	2	0	4	1	4	0	0	4	0	0	0	0	0	3	0	2
sp|Q14444|CAPR1_HUMAN Caprin-1 OS=Homo sapiens OX=9606 GN=CAPRIN1 PE=1 SV=2	7	7	6	7	6	1	7	7	8	3	7	5	0	1	3	4	2	0	3	1	3	4	2	0	4	3	5	1	3	7	1	0	1	2	6	6	2	9	0	0	2	0	1	6	2	1	5	1	2
sp|Q92793|CBP_HUMAN CREB-binding protein OS=Homo sapiens OX=9606 GN=CREBBP PE=1 SV=3	21	18	22	19	11	5	20	15	19	22	28	12	9	7	16	15	10	10	9	12	14	11	16	9	9	11	36	8	29	16	13	0	1	21	9	36	7	24	4	0	17	0	19	29	1	1	30	5	15
sp|Q9BYG0|B3GN5_HUMAN Lactosylceramide 1,3-N-acetyl-beta-D-glucosaminyltransferase OS=Homo sapiens OX=9606 GN=B3GNT5 PE=1 SV=1	1	1	1	3	2	0	1	0	1	3	2	1	1	1	0	1	0	1	0	0	2	0	0	0	0	0	0	0	0	1	0	0	0	1	1	2	1	0	0	0	1	0	0	0	0	0	0	0	0
sp|Q9UFE4|CCD39_HUMAN Coiled-coil domain-containing protein 39 OS=Homo sapiens OX=9606 GN=CCDC39 PE=2 SV=3	0	4	0	1	0	1	2	4	0	0	1	0	0	1	1	2	1	0	1	2	4	0	0	0	0	0	0	0	0	1	0	0	0	0	1	1	0	2	0	0	1	0	0	0	0	0	3	0	0
sp|P08185|CBG_HUMAN Corticosteroid-binding globulin OS=Homo sapiens OX=9606 GN=SERPINA6 PE=1 SV=1	0	2	2	0	0	0	1	1	2	0	0	0	2	1	2	2	1	0	0	2	1	1	0	1	1	0	0	0	1	0	2	0	0	6	0	0	0	0	0	0	1	0	1	1	0	0	2	0	0
sp|P12830|CADH1_HUMAN Cadherin-1 OS=Homo sapiens OX=9606 GN=CDH1 PE=1 SV=3	5	1	5	5	5	3	2	1	3	3	1	2	2	3	6	4	3	0	1	1	1	5	5	5	2	4	9	0	2	2	5	0	0	3	3	6	5	5	2	0	4	1	1	2	0	0	3	0	8
sp|Q8IYX3|CC116_HUMAN Coiled-coil domain-containing protein 116 OS=Homo sapiens OX=9606 GN=CCDC116 PE=1 SV=3	2	1	3	3	0	3	3	6	2	6	5	0	0	3	2	3	8	1	0	0	3	2	3	3	1	0	6	0	3	5	3	0	0	2	0	5	4	11	1	0	5	0	3	0	0	0	8	0	3
sp|Q02224|CENPE_HUMAN Centromere-associated protein E OS=Homo sapiens OX=9606 GN=CENPE PE=1 SV=2	1	7	0	2	1	1	1	1	4	4	1	1	2	3	4	3	2	1	0	0	10	4	2	4	0	2	3	0	0	4	0	0	0	1	1	1	1	4	1	0	2	0	0	2	0	0	2	0	3
sp|P20851|C4BPB_HUMAN C4b-binding protein beta chain OS=Homo sapiens OX=9606 GN=C4BPB PE=1 SV=1	2	0	1	2	2	1	0	4	0	1	1	1	0	0	1	0	1	0	0	0	1	0	0	2	0	2	2	0	0	0	1	0	0	0	2	3	0	0	0	0	2	1	0	0	0	0	0	0	0
sp|Q6IPU0|CENPP_HUMAN Centromere protein P OS=Homo sapiens OX=9606 GN=CENPP PE=1 SV=1	1	0	1	0	2	1	1	2	1	0	0	1	0	2	1	0	0	0	0	0	0	0	0	3	0	0	0	0	0	0	0	0	0	0	0	1	0	0	0	0	1	0	0	0	0	0	2	0	0
sp|Q96NF6|CH049_HUMAN Putative uncharacterized protein C8orf49 OS=Homo sapiens OX=9606 GN=C8orf49 PE=2 SV=1	1	1	1	1	2	0	1	3	0	0	1	1	2	0	4	2	5	1	1	0	0	0	2	1	0	0	0	0	2	2	0	0	0	4	0	1	3	3	0	0	5	0	0	0	0	0	3	0	2
sp|Q69YU5|CL073_HUMAN Uncharacterized protein C12orf73 OS=Homo sapiens OX=9606 GN=C12orf73 PE=3 SV=2	0	0	1	0	0	0	0	1	0	0	1	0	1	0	0	1	0	0	0	0	0	0	1	0	0	0	2	0	1	0	0	0	0	0	0	1	1	1	0	0	1	0	0	0	0	0	1	0	0
sp|Q8WUE5|CT55_HUMAN Cancer/testis antigen 55 OS=Homo sapiens OX=9606 GN=CT55 PE=1 SV=1	0	0	0	2	0	0	1	3	3	3	2	2	1	1	0	1	0	0	0	0	1	1	3	1	0	1	0	0	1	1	1	0	0	1	0	0	1	2	0	0	0	0	0	1	0	0	0	0	0
sp|P46109|CRKL_HUMAN Crk-like protein OS=Homo sapiens OX=9606 GN=CRKL PE=1 SV=1	5	0	1	1	2	2	1	1	4	2	2	2	2	0	1	1	1	1	0	0	1	2	2	0	1	1	0	0	1	3	5	0	0	1	0	3	3	3	0	0	2	0	1	0	0	0	1	0	3
sp|Q16630|CPSF6_HUMAN Cleavage and polyadenylation specificity factor subunit 6 OS=Homo sapiens OX=9606 GN=CPSF6 PE=1 SV=2	1	1	6	8	5	7	19	3	8	20	20	20	1	0	4	6	9	2	0	0	1	0	13	7	1	2	20	3	3	1	4	0	0	5	3	18	5	2	0	0	5	2	0	3	0	1	2	0	4
sp|P26998|CRBB3_HUMAN Beta-crystallin B3 OS=Homo sapiens OX=9606 GN=CRYBB3 PE=1 SV=4	0	2	2	0	1	2	1	1	2	2	1	1	0	0	1	0	1	0	0	1	2	0	2	1	0	0	0	0	0	0	0	0	0	0	0	0	1	1	0	0	4	0	0	1	0	0	1	0	0
sp|P24468|COT2_HUMAN COUP transcription factor 2 OS=Homo sapiens OX=9606 GN=NR2F2 PE=1 SV=1	4	1	1	3	3	1	3	5	3	3	6	4	0	1	4	1	0	0	0	1	0	3	4	1	1	0	4	0	2	3	1	1	0	0	0	7	2	0	0	0	3	0	1	4	0	0	5	1	3
sp|P0DML3|CSH2_HUMAN Chorionic somatomammotropin hormone 2 OS=Homo sapiens OX=9606 GN=CSH2 PE=1 SV=1	0	1	0	0	0	0	0	1	1	0	0	0	0	0	1	1	1	0	0	0	0	0	0	2	0	1	0	0	0	0	0	0	0	0	0	0	1	1	0	0	1	0	0	0	0	0	1	0	0
sp|Q9BWP8|COL11_HUMAN Collectin-11 OS=Homo sapiens OX=9606 GN=COLEC11 PE=1 SV=1	1	2	0	0	1	0	3	4	12	0	7	4	2	0	1	1	2	0	0	1	1	0	4	0	0	1	2	0	0	0	0	0	0	0	1	3	0	1	0	0	2	0	0	0	0	0	0	0	0
sp|Q9BXS0|COPA1_HUMAN Collagen alpha-1(XXV) chain OS=Homo sapiens OX=9606 GN=COL25A1 PE=1 SV=2	5	0	5	4	5	2	30	4	78	1	53	42	2	0	4	5	2	1	4	1	0	1	34	2	0	1	15	3	4	2	1	1	0	6	3	26	4	3	0	0	9	0	4	6	0	0	2	0	2
sp|Q96B18|DACT3_HUMAN Dapper homolog 3 OS=Homo sapiens OX=9606 GN=DACT3 PE=1 SV=2	12	2	10	12	9	1	10	8	15	5	10	12	0	2	2	2	3	0	1	0	0	0	8	2	0	1	13	0	1	2	3	1	0	5	0	14	8	6	5	0	5	1	1	1	0	0	9	0	4
sp|Q6ZV56|CV034_HUMAN Putative uncharacterized protein C22orf34 OS=Homo sapiens OX=9606 GN=C22orf34 PE=5 SV=1	1	0	0	1	1	0	1	1	2	1	0	1	0	1	0	1	2	0	0	0	0	1	2	1	0	0	0	0	0	2	1	0	0	1	0	1	1	3	0	0	1	0	0	0	0	0	1	0	2
sp|A6NGU7|CX028_HUMAN Putative uncharacterized protein encoded by LINC01546 OS=Homo sapiens OX=9606 GN=LINC01546 PE=5 SV=1	0	0	0	0	0	0	0	0	1	1	1	0	0	0	0	0	0	0	0	0	1	0	1	0	0	0	0	0	1	0	0	0	0	1	0	1	0	0	0	0	0	0	0	0	0	0	0	0	0
sp|Q5VT33|CX031_HUMAN Putative uncharacterized protein encoded by LINC01545 OS=Homo sapiens OX=9606 GN=LINC01545 PE=4 SV=1	0	0	0	0	0	0	0	0	0	0	0	0	0	0	0	2	1	0	0	0	0	0	0	2	0	0	1	0	0	0	0	0	0	0	0	0	1	0	0	0	1	1	0	0	0	0	0	0	0
sp|Q8N2C3|DEPD4_HUMAN DEP domain-containing protein 4 OS=Homo sapiens OX=9606 GN=DEPDC4 PE=2 SV=1	0	0	1	0	0	0	2	2	2	1	1	3	0	0	1	5	5	1	0	0	2	1	1	4	1	2	2	0	1	1	1	0	0	0	1	0	3	0	0	0	5	1	0	1	0	0	1	0	0
sp|Q6ZNG2|DBX2_HUMAN Homeobox protein DBX2 OS=Homo sapiens OX=9606 GN=DBX2 PE=2 SV=2	4	1	5	4	8	2	3	1	2	2	4	0	0	0	5	4	4	0	0	0	1	2	1	2	0	2	3	0	2	1	1	0	0	2	1	5	4	5	0	0	3	1	0	1	0	0	3	0	1
sp|Q9NQI0|DDX4_HUMAN Probable ATP-dependent RNA helicase DDX4 OS=Homo sapiens OX=9606 GN=DDX4 PE=1 SV=2	2	1	3	3	3	1	3	8	10	2	2	4	2	1	1	3	3	2	0	0	7	0	3	3	2	0	1	0	2	1	1	0	0	4	1	2	2	4	0	0	3	0	3	1	0	0	1	0	1
sp|Q96JK2|DCAF5_HUMAN DDB1- and CUL4-associated factor 5 OS=Homo sapiens OX=9606 GN=DCAF5 PE=1 SV=2	5	2	5	2	2	1	1	10	8	1	2	2	2	1	7	0	5	1	1	0	4	3	4	1	1	2	7	0	1	5	3	0	0	3	1	9	1	6	1	0	3	0	1	1	0	0	7	0	6
sp|O95336|6PGL_HUMAN 6-phosphogluconolactonase OS=Homo sapiens OX=9606 GN=PGLS PE=1 SV=2	4	2	2	2	4	1	1	2	2	1	0	2	1	0	3	4	2	0	1	0	0	0	0	3	0	0	0	0	0	2	4	0	0	2	1	3	1	0	0	0	4	0	0	1	0	0	3	1	1
sp|P78314|3BP2_HUMAN SH3 domain-binding protein 2 OS=Homo sapiens OX=9606 GN=SH3BP2 PE=1 SV=2	9	1	6	7	2	1	4	2	1	1	3	4	0	5	10	9	5	2	4	0	1	1	2	3	1	1	9	0	1	4	4	2	0	5	2	15	4	3	0	0	7	1	0	2	0	0	4	0	3
sp|P00505|AATM_HUMAN Aspartate aminotransferase, mitochondrial OS=Homo sapiens OX=9606 GN=GOT2 PE=1 SV=3	1	1	2	0	0	0	3	1	1	2	2	1	1	1	0	3	1	1	1	3	0	2	2	2	0	2	1	0	1	0	2	0	0	1	1	1	3	2	0	0	4	0	0	3	0	1	0	0	1
sp|Q9NY61|AATF_HUMAN Protein AATF OS=Homo sapiens OX=9606 GN=AATF PE=1 SV=1	2	5	2	4	2	1	2	4	2	2	3	2	1	1	3	3	2	1	1	1	1	0	1	0	0	0	5	0	1	2	3	0	0	3	0	2	2	4	0	0	0	0	0	0	0	0	2	0	1
sp|Q9BXJ7|AMNLS_HUMAN Protein amnionless OS=Homo sapiens OX=9606 GN=AMN PE=1 SV=2	4	3	4	5	4	2	4	3	2	3	3	5	0	1	4	4	5	0	1	0	0	1	4	1	1	0	2	0	0	0	2	0	0	3	0	0	1	3	1	0	3	0	0	0	0	0	2	0	2
sp|P55198|AF17_HUMAN Protein AF-17 OS=Homo sapiens OX=9606 GN=MLLT6 PE=1 SV=3	14	5	15	15	15	2	8	18	17	10	11	11	0	5	11	10	8	0	0	1	3	1	10	15	0	4	9	0	4	6	1	1	0	11	1	13	2	21	0	0	17	1	1	3	0	0	10	0	7
sp|Q96P47|AGAP3_HUMAN Arf-GAP with GTPase, ANK repeat and PH domain-containing protein 3 OS=Homo sapiens OX=9606 GN=AGAP3 PE=1 SV=2	5	4	9	4	5	0	7	7	4	8	5	7	1	1	10	1	5	0	1	1	2	1	4	5	0	0	5	0	6	2	3	0	0	5	2	4	1	6	2	0	6	1	1	2	0	0	7	0	3
sp|Q99490|AGAP2_HUMAN Arf-GAP with GTPase, ANK repeat and PH domain-containing protein 2 OS=Homo sapiens OX=9606 GN=AGAP2 PE=1 SV=2	9	7	16	10	13	0	13	15	13	11	13	7	0	2	15	10	10	0	1	0	1	0	10	7	1	1	11	0	4	6	5	0	0	9	2	13	9	13	5	0	8	1	0	1	0	0	17	0	5
sp|Q9Y6U3|ADSV_HUMAN Adseverin OS=Homo sapiens OX=9606 GN=SCIN PE=1 SV=4	4	1	1	2	2	0	3	4	0	8	1	0	0	2	6	1	1	0	0	1	2	0	3	1	0	0	0	0	1	4	0	0	0	3	1	2	3	1	0	0	3	0	1	1	0	0	3	0	2
sp|Q9BRR6|ADPGK_HUMAN ADP-dependent glucokinase OS=Homo sapiens OX=9606 GN=ADPGK PE=1 SV=1	2	1	2	1	4	2	1	4	0	2	2	5	0	2	4	4	4	0	0	1	0	1	2	4	2	0	2	0	1	0	4	0	1	2	1	4	2	2	0	0	4	0	0	0	0	0	4	0	0
sp|P36896|ACV1B_HUMAN Activin receptor type-1B OS=Homo sapiens OX=9606 GN=ACVR1B PE=1 SV=1	0	1	1	1	2	1	2	1	4	1	3	3	1	1	0	2	3	0	2	0	1	1	0	6	1	1	1	0	3	0	2	0	0	3	0	3	1	0	0	0	0	0	0	1	0	0	0	0	0
sp|Q3MIX3|ADCK5_HUMAN Uncharacterized aarF domain-containing protein kinase 5 OS=Homo sapiens OX=9606 GN=ADCK5 PE=1 SV=3	1	5	1	1	2	1	0	2	3	1	3	1	0	1	4	4	3	0	2	1	0	1	1	3	0	1	1	0	0	1	3	0	0	6	0	0	2	2	1	0	1	0	0	1	0	0	0	0	0
sp|O95394|AGM1_HUMAN Phosphoacetylglucosamine mutase OS=Homo sapiens OX=9606 GN=PGM3 PE=1 SV=1	3	1	1	1	1	0	0	0	3	1	0	0	0	2	2	2	1	0	2	0	0	0	0	1	2	1	0	0	1	1	0	0	1	2	0	0	0	0	0	0	2	0	0	1	1	0	1	0	0
sp|Q96QF7|ACRC_HUMAN Acidic repeat-containing protein OS=Homo sapiens OX=9606 GN=GCNA PE=1 SV=1	3	2	0	1	12	0	0	4	0	0	0	1	2	5	2	4	0	0	1	0	10	0	0	2	0	0	1	0	3	0	2	1	0	0	7	2	3	7	0	0	2	0	0	0	0	0	1	0	1
sp|Q6P093|ADCL2_HUMAN Arylacetamide deacetylase-like 2 OS=Homo sapiens OX=9606 GN=AADACL2 PE=2 SV=3	0	2	0	2	1	1	0	2	1	1	0	0	0	0	1	2	3	0	1	0	1	1	0	0	0	2	0	0	0	0	0	0	0	2	0	0	1	1	0	0	3	0	0	1	0	0	1	0	1
sp|P04424|ARLY_HUMAN Argininosuccinate lyase OS=Homo sapiens OX=9606 GN=ASL PE=1 SV=4	0	0	3	1	0	1	1	2	1	0	3	0	1	1	1	0	3	0	0	0	0	0	1	0	0	2	0	0	0	0	0	0	0	2	0	0	0	1	0	0	0	0	2	0	0	0	1	0	1
sp|Q5TZF3|ANR45_HUMAN Ankyrin repeat domain-containing protein 45 OS=Homo sapiens OX=9606 GN=ANKRD45 PE=1 SV=2	0	1	1	0	0	0	1	1	0	0	1	2	0	1	0	1	1	0	0	1	1	0	2	1	0	0	1	0	1	0	0	0	0	0	0	1	0	1	0	0	2	1	0	1	0	1	1	0	0
sp|Q13367|AP3B2_HUMAN AP-3 complex subunit beta-2 OS=Homo sapiens OX=9606 GN=AP3B2 PE=1 SV=2	3	6	3	5	10	2	3	7	2	2	3	2	4	3	5	4	8	1	1	0	1	1	3	4	0	1	6	0	1	0	4	0	0	4	1	4	3	6	0	0	6	0	2	4	0	0	8	0	2
sp|Q5XXA6|ANO1_HUMAN Anoctamin-1 OS=Homo sapiens OX=9606 GN=ANO1 PE=1 SV=1	4	0	2	2	5	2	2	2	1	4	4	0	1	2	2	4	3	1	1	2	3	2	3	5	1	1	0	0	0	3	4	0	0	4	1	4	2	3	0	0	1	0	3	1	0	0	4	0	3
sp|Q92888|ARHG1_HUMAN Rho guanine nucleotide exchange factor 1 OS=Homo sapiens OX=9606 GN=ARHGEF1 PE=1 SV=2	2	1	5	3	4	3	11	5	9	4	7	8	1	3	6	6	11	1	1	0	1	0	7	6	2	1	7	0	4	3	1	0	0	7	0	6	8	8	1	0	8	1	0	1	0	0	8	1	2
sp|Q16853|AOC3_HUMAN Membrane primary amine oxidase OS=Homo sapiens OX=9606 GN=AOC3 PE=1 SV=3	4	2	4	5	5	0	7	5	4	7	6	6	0	1	5	4	5	2	1	1	1	2	3	3	0	1	6	2	3	6	2	0	0	3	2	7	3	9	1	0	5	0	0	3	0	0	2	0	4
sp|Q13795|ARFRP_HUMAN ADP-ribosylation factor-related protein 1 OS=Homo sapiens OX=9606 GN=ARFRP1 PE=1 SV=1	0	1	0	0	0	0	0	1	0	0	1	0	0	0	1	1	0	0	0	0	0	0	0	1	0	0	0	0	0	1	0	0	0	0	0	0	1	0	0	0	1	0	0	1	0	0	0	0	0
sp|Q9Y6Q5|AP1M2_HUMAN AP-1 complex subunit mu-2 OS=Homo sapiens OX=9606 GN=AP1M2 PE=1 SV=4	1	0	2	1	1	2	1	1	0	1	5	0	1	0	1	0	1	0	0	0	2	0	0	1	0	1	0	0	1	2	3	0	0	0	1	0	2	3	0	0	3	0	0	0	0	0	0	0	2
sp|O14744|ANM5_HUMAN Protein arginine N-methyltransferase 5 OS=Homo sapiens OX=9606 GN=PRMT5 PE=1 SV=4	5	2	3	0	6	3	3	3	2	1	3	2	3	3	3	6	6	0	1	0	0	3	0	1	0	3	5	1	0	3	3	0	0	2	2	1	3	3	0	0	2	1	2	1	0	0	3	0	4
sp|Q9Y2G4|ANKR6_HUMAN Ankyrin repeat domain-containing protein 6 OS=Homo sapiens OX=9606 GN=ANKRD6 PE=2 SV=3	7	4	2	3	2	0	2	1	2	4	1	4	0	1	2	0	1	0	1	1	0	2	1	1	0	1	1	0	2	1	1	0	0	2	2	2	4	2	0	0	0	0	0	0	0	0	1	0	2
sp|Q9Y2Q0|AT8A1_HUMAN Phospholipid-transporting ATPase IA OS=Homo sapiens OX=9606 GN=ATP8A1 PE=1 SV=1	0	1	2	4	2	1	1	5	2	4	1	0	0	1	3	2	3	2	0	0	6	2	4	6	1	0	1	0	1	0	1	0	0	5	0	2	2	4	1	0	5	0	2	1	0	0	2	0	3
sp|Q9H672|ASB7_HUMAN Ankyrin repeat and SOCS box protein 7 OS=Homo sapiens OX=9606 GN=ASB7 PE=1 SV=2	1	0	0	1	0	0	1	0	0	6	0	0	0	0	0	0	0	0	0	2	0	0	0	0	0	0	0	0	1	0	1	0	0	3	0	0	1	0	0	0	2	0	0	1	0	0	1	0	0
sp|Q9NR71|ASAH2_HUMAN Neutral ceramidase OS=Homo sapiens OX=9606 GN=ASAH2 PE=1 SV=2	0	3	2	5	1	0	2	4	4	5	3	8	2	1	1	4	4	0	1	1	4	0	2	4	1	3	2	0	3	2	3	0	0	3	0	5	2	3	0	0	2	0	1	2	1	0	4	0	3
sp|Q8N6G6|ATL1_HUMAN ADAMTS-like protein 1 OS=Homo sapiens OX=9606 GN=ADAMTSL1 PE=1 SV=4	5	2	11	12	3	2	10	6	9	6	10	10	6	6	11	13	13	0	2	1	2	3	2	9	2	3	10	0	7	8	6	0	0	16	5	7	5	6	0	0	6	0	2	4	0	1	14	1	11
sp|Q9UBX8|B4GT6_HUMAN Beta-1,4-galactosyltransferase 6 OS=Homo sapiens OX=9606 GN=B4GALT6 PE=1 SV=1	1	0	0	0	2	1	2	2	3	2	1	0	2	1	3	1	4	1	0	0	1	0	1	2	0	2	2	0	0	1	1	0	0	2	2	1	2	0	0	0	2	1	1	0	0	0	0	0	0
sp|Q7Z3E2|CC186_HUMAN Coiled-coil domain-containing protein 186 OS=Homo sapiens OX=9606 GN=CCDC186 PE=1 SV=2	0	3	1	0	0	3	0	7	0	1	0	0	0	1	0	1	0	0	0	0	3	2	2	0	0	3	0	0	0	0	0	0	0	0	1	0	0	0	0	0	1	0	0	0	0	0	1	0	0
sp|Q8N187|CARTF_HUMAN Calcium-responsive transcription factor OS=Homo sapiens OX=9606 GN=CARF PE=1 SV=2	0	2	1	3	0	4	1	4	0	2	1	3	3	2	4	5	6	2	0	1	3	7	2	8	1	3	7	0	2	2	2	0	0	6	4	4	4	7	2	0	3	1	0	4	0	0	4	0	5
sp|Q9NY47|CA2D2_HUMAN Voltage-dependent calcium channel subunit alpha-2/delta-2 OS=Homo sapiens OX=9606 GN=CACNA2D2 PE=1 SV=2	7	3	5	7	5	3	6	6	4	4	4	8	1	2	6	8	10	0	1	0	0	2	3	5	1	3	5	0	3	4	3	0	0	8	2	5	3	4	0	0	5	1	0	3	1	0	9	0	5
sp|P49069|CAMLG_HUMAN Calcium signal-modulating cyclophilin ligand OS=Homo sapiens OX=9606 GN=CAMLG PE=1 SV=1	0	1	0	0	1	1	3	2	0	1	2	0	1	0	1	1	0	0	0	0	0	0	1	1	0	0	0	0	0	0	0	0	0	0	0	1	0	3	0	0	1	0	0	1	0	0	2	0	0
sp|Q16739|CEGT_HUMAN Ceramide glucosyltransferase OS=Homo sapiens OX=9606 GN=UGCG PE=1 SV=1	1	3	0	0	0	0	1	0	1	2	1	0	1	3	1	3	2	0	0	2	0	0	0	2	0	2	0	0	0	1	3	0	0	1	1	0	0	2	0	0	1	0	0	0	0	0	2	0	2
sp|Q9Y376|CAB39_HUMAN Calcium-binding protein 39 OS=Homo sapiens OX=9606 GN=CAB39 PE=1 SV=1	0	1	0	1	0	1	2	0	0	0	0	0	0	2	0	1	0	0	1	0	1	0	1	1	0	0	0	0	1	0	1	0	0	1	0	0	0	0	0	0	1	0	0	1	0	0	0	0	1
sp|Q8IXQ3|CI040_HUMAN Uncharacterized protein C9orf40 OS=Homo sapiens OX=9606 GN=C9orf40 PE=1 SV=1	1	2	4	4	1	0	3	0	3	1	3	2	1	0	3	3	2	0	1	0	1	0	1	6	0	0	4	0	0	0	1	1	0	3	0	4	3	1	1	0	3	1	0	1	0	0	0	0	1
sp|Q8N2Z9|CENPS_HUMAN Centromere protein S OS=Homo sapiens OX=9606 GN=CENPS PE=1 SV=1	0	0	0	0	0	0	0	2	0	0	0	0	0	0	0	0	0	0	0	0	0	0	1	0	0	0	0	0	0	0	0	0	0	0	0	0	0	0	0	0	0	0	0	0	0	0	0	0	0
sp|Q8N5B7|CERS5_HUMAN Ceramide synthase 5 OS=Homo sapiens OX=9606 GN=CERS5 PE=1 SV=1	1	1	1	2	0	1	1	3	1	1	1	4	2	3	3	1	0	0	0	1	0	1	2	3	0	0	0	0	1	1	0	0	0	3	0	0	1	3	0	0	1	0	0	1	0	0	2	0	1
sp|Q9P2E5|CHPF2_HUMAN Chondroitin sulfate glucuronyltransferase OS=Homo sapiens OX=9606 GN=CHPF2 PE=2 SV=2	6	3	6	5	8	2	6	4	8	3	5	4	2	2	2	4	5	0	0	0	1	1	7	5	2	1	4	0	3	1	3	0	1	6	0	7	5	3	1	0	9	1	0	2	0	1	5	0	2
sp|P23946|CMA1_HUMAN Chymase OS=Homo sapiens OX=9606 GN=CMA1 PE=1 SV=1	0	1	1	1	0	1	1	0	2	1	2	2	0	1	1	3	2	1	0	1	0	1	0	1	1	1	1	0	1	3	0	0	0	1	1	0	2	1	0	0	2	0	1	1	0	0	2	0	0
sp|Q16526|CRY1_HUMAN Cryptochrome-1 OS=Homo sapiens OX=9606 GN=CRY1 PE=1 SV=1	2	1	2	1	1	3	3	4	3	3	6	1	1	2	4	2	2	1	0	0	0	4	4	1	0	2	2	0	2	1	1	0	0	3	3	1	2	2	0	0	7	0	1	1	0	0	2	0	1
sp|Q9P126|CLC1B_HUMAN C-type lectin domain family 1 member B OS=Homo sapiens OX=9606 GN=CLEC1B PE=1 SV=2	0	0	0	0	0	0	1	3	0	0	0	0	0	0	0	0	0	0	0	0	0	0	0	0	0	1	0	0	0	0	0	0	0	0	0	0	0	0	0	0	1	0	0	0	0	0	0	0	0
sp|Q9ULV4|COR1C_HUMAN Coronin-1C OS=Homo sapiens OX=9606 GN=CORO1C PE=1 SV=1	1	0	2	3	0	0	2	2	1	3	0	2	1	1	2	1	2	1	2	1	4	0	2	4	1	1	1	0	2	3	0	0	1	1	2	0	1	2	0	0	2	0	0	0	0	0	0	0	2
sp|Q7Z408|CSMD2_HUMAN CUB and sushi domain-containing protein 2 OS=Homo sapiens OX=9606 GN=CSMD2 PE=1 SV=2	3	5	7	10	16	11	16	35	27	13	38	13	6	7	17	13	20	2	1	0	14	11	15	19	5	13	16	2	7	10	24	1	1	15	5	37	8	13	0	0	13	1	2	4	0	0	11	1	12
sp|P17927|CR1_HUMAN Complement receptor type 1 OS=Homo sapiens OX=9606 GN=CR1 PE=1 SV=3	5	2	2	6	17	11	8	25	9	11	17	10	3	10	11	3	7	2	3	0	6	4	14	13	9	18	10	0	12	12	16	0	6	17	4	21	11	7	1	0	6	0	1	5	0	0	7	1	6
sp|Q68DQ2|CRBG3_HUMAN Very large A-kinase anchor protein OS=Homo sapiens OX=9606 GN=CRYBG3 PE=1 SV=3	12	3	6	5	9	3	10	17	7	5	5	6	9	9	9	14	14	3	1	0	16	11	10	5	3	7	7	0	3	7	9	1	0	16	5	9	3	21	2	0	14	0	4	6	0	0	15	1	8
sp|P10589|COT1_HUMAN COUP transcription factor 1 OS=Homo sapiens OX=9606 GN=NR2F1 PE=1 SV=1	4	1	0	3	2	0	4	3	5	5	6	2	0	1	4	1	0	0	0	0	0	4	4	1	1	2	1	0	3	1	1	0	0	0	0	6	2	2	0	0	3	0	1	4	0	0	3	0	5
sp|Q8IZC6|CORA1_HUMAN Collagen alpha-1(XXVII) chain OS=Homo sapiens OX=9606 GN=COL27A1 PE=1 SV=1	16	4	15	8	13	8	67	19	166	7	119	86	3	8	22	14	18	4	11	1	2	2	92	10	6	2	40	1	14	10	11	0	0	15	1	53	20	28	4	0	23	2	4	16	1	0	17	0	14
sp|Q99062|CSF3R_HUMAN Granulocyte colony-stimulating factor receptor OS=Homo sapiens OX=9606 GN=CSF3R PE=1 SV=1	3	4	3	3	6	1	6	5	2	7	5	7	2	3	13	9	11	3	0	1	3	1	7	11	0	2	3	0	5	5	3	0	0	8	3	6	3	5	0	0	13	0	1	5	0	0	8	1	5
sp|Q9P218|COKA1_HUMAN Collagen alpha-1(XX) chain OS=Homo sapiens OX=9606 GN=COL20A1 PE=1 SV=4	9	4	20	7	13	2	12	10	30	8	26	19	2	2	11	8	15	2	2	0	0	0	24	13	1	0	11	0	8	6	7	0	0	14	2	12	11	9	1	0	9	2	1	5	0	0	9	0	6
sp|Q02318|CP27A_HUMAN Sterol 26-hydroxylase, mitochondrial OS=Homo sapiens OX=9606 GN=CYP27A1 PE=1 SV=1	5	2	4	4	3	1	2	3	2	7	1	5	0	2	4	1	8	1	0	1	1	0	1	1	2	0	2	0	4	1	5	0	0	2	1	3	1	2	0	0	5	0	1	0	0	0	1	0	3
sp|P33552|CKS2_HUMAN Cyclin-dependent kinases regulatory subunit 2 OS=Homo sapiens OX=9606 GN=CKS2 PE=1 SV=1	0	0	0	0	0	0	0	1	0	0	0	0	0	0	1	0	0	0	0	0	0	0	0	2	0	0	0	0	1	0	0	0	0	2	0	0	0	0	0	0	0	0	0	0	0	0	0	0	1
sp|P20815|CP3A5_HUMAN Cytochrome P450 3A5 OS=Homo sapiens OX=9606 GN=CYP3A5 PE=1 SV=1	1	0	2	1	1	4	3	2	2	3	2	3	1	1	3	4	8	2	0	0	0	1	1	2	2	1	3	0	2	3	1	0	0	5	0	2	0	1	0	0	4	1	0	0	0	0	0	0	2
sp|P11712|CP2C9_HUMAN Cytochrome P450 2C9 OS=Homo sapiens OX=9606 GN=CYP2C9 PE=1 SV=3	0	0	1	1	1	3	1	3	0	5	0	2	1	2	5	3	4	0	2	0	2	2	2	5	1	2	2	0	0	5	0	0	0	3	1	2	0	0	0	0	0	0	2	0	0	0	2	0	2
sp|Q6V0L0|CP26C_HUMAN Cytochrome P450 26C1 OS=Homo sapiens OX=9606 GN=CYP26C1 PE=2 SV=2	3	0	2	3	1	2	2	4	5	5	5	2	0	0	6	6	2	1	1	0	0	0	8	4	1	0	2	0	0	1	1	0	0	1	0	2	2	3	0	0	2	0	2	0	0	0	4	0	1
sp|Q86T65|DAAM2_HUMAN Disheveled-associated activator of morphogenesis 2 OS=Homo sapiens OX=9606 GN=DAAM2 PE=1 SV=3	3	2	2	5	3	1	3	2	2	4	4	3	1	0	5	4	3	1	1	3	1	2	4	5	2	2	6	0	1	0	2	0	1	8	3	9	2	5	1	0	5	1	1	1	1	0	2	0	3
sp|Q5T4H9|CSC10_HUMAN Protein CASC10 OS=Homo sapiens OX=9606 GN=CASC10 PE=2 SV=1	1	0	1	1	0	0	5	1	2	0	2	2	0	0	0	2	1	0	0	0	0	0	3	0	0	0	2	0	0	0	0	0	0	1	0	1	2	2	0	0	0	0	0	1	0	1	2	0	1
sp|Q9Y6A2|CP46A_HUMAN Cholesterol 24-hydroxylase OS=Homo sapiens OX=9606 GN=CYP46A1 PE=1 SV=1	3	1	2	1	1	1	4	3	0	4	1	3	0	0	4	1	4	0	0	0	0	1	3	3	0	1	2	0	1	2	1	0	0	3	0	2	4	1	0	0	3	0	0	1	0	0	4	1	1
sp|Q8N118|CP4X1_HUMAN Cytochrome P450 4X1 OS=Homo sapiens OX=9606 GN=CYP4X1 PE=1 SV=1	1	1	2	4	1	4	1	1	1	0	0	2	1	2	3	5	5	0	0	0	0	1	2	2	1	0	4	0	1	3	0	0	1	1	0	3	0	1	0	0	1	0	0	1	0	0	2	1	3
sp|P48444|COPD_HUMAN Coatomer subunit delta OS=Homo sapiens OX=9606 GN=ARCN1 PE=1 SV=1	1	1	3	3	4	3	2	2	3	1	2	1	0	1	2	1	0	1	1	0	3	1	3	1	1	2	1	0	0	0	0	0	0	0	1	1	0	4	0	0	1	0	0	1	0	1	0	0	1
sp|Q8TCZ7|CU074_HUMAN Putative uncharacterized protein encoded by LINC00308 OS=Homo sapiens OX=9606 GN=LINC00308 PE=5 SV=2	0	0	0	0	1	0	0	0	0	0	0	0	1	1	0	0	0	0	0	0	0	0	0	0	0	0	1	0	0	0	0	0	0	0	0	0	0	0	0	0	0	0	0	0	0	0	0	0	0
sp|P60606|CTXN1_HUMAN Cortexin-1 OS=Homo sapiens OX=9606 GN=CTXN1 PE=3 SV=1	0	0	0	0	0	0	0	0	0	0	1	1	0	0	1	1	3	0	0	0	0	0	2	0	1	0	2	0	0	0	0	0	0	1	0	1	1	1	0	0	0	0	0	0	0	0	3	0	1
sp|P26232|CTNA2_HUMAN Catenin alpha-2 OS=Homo sapiens OX=9606 GN=CTNNA2 PE=1 SV=5	2	7	5	1	2	0	0	2	2	1	1	2	1	5	2	3	3	2	1	0	2	1	1	2	0	2	1	0	2	1	2	0	0	3	1	0	1	3	0	0	2	0	0	1	0	0	4	0	1
sp|O60716|CTND1_HUMAN Catenin delta-1 OS=Homo sapiens OX=9606 GN=CTNND1 PE=1 SV=1	0	7	2	3	3	1	5	4	6	5	7	7	1	3	2	3	0	0	1	0	1	2	5	1	0	3	2	0	3	2	3	0	0	3	0	2	4	1	0	0	4	0	5	1	0	0	1	0	0
sp|O14595|CTDS2_HUMAN Carboxy-terminal domain RNA polymerase II polypeptide A small phosphatase 2 OS=Homo sapiens OX=9606 GN=CTDSP2 PE=1 SV=2	0	1	0	2	1	0	0	1	0	0	0	0	1	2	2	2	2	0	0	0	1	1	0	2	0	1	0	0	0	0	1	0	0	0	0	1	1	1	0	0	0	0	0	1	0	0	1	0	2
sp|Q16619|CTF1_HUMAN Cardiotrophin-1 OS=Homo sapiens OX=9606 GN=CTF1 PE=1 SV=1	3	1	4	2	3	1	2	0	1	1	3	1	0	0	2	2	4	0	0	0	0	0	1	2	0	0	3	0	0	1	1	1	0	4	0	2	0	2	0	0	4	0	0	0	0	0	0	0	1
sp|O95865|DDAH2_HUMAN N(G),N(G)-dimethylarginine dimethylaminohydrolase 2 OS=Homo sapiens OX=9606 GN=DDAH2 PE=1 SV=1	0	0	2	0	0	0	1	2	4	1	5	2	0	0	7	2	4	0	1	0	0	0	2	6	0	0	3	0	0	0	1	0	0	3	0	3	1	2	0	0	4	0	0	0	0	0	6	1	1
sp|Q8N2K0|ABD12_HUMAN Lysophosphatidylserine lipase ABHD12 OS=Homo sapiens OX=9606 GN=ABHD12 PE=1 SV=2	4	0	1	3	1	1	1	2	1	1	1	1	0	2	0	3	3	0	0	0	0	0	2	2	0	0	0	0	0	0	1	0	0	5	1	2	1	3	0	0	3	0	0	1	0	0	1	0	2
sp|P00519|ABL1_HUMAN Tyrosine-protein kinase ABL1 OS=Homo sapiens OX=9606 GN=ABL1 PE=1 SV=4	10	2	10	8	8	1	7	12	6	7	9	5	3	5	7	6	4	3	1	2	0	2	6	6	0	1	8	0	4	6	2	0	0	7	1	10	7	10	4	0	9	1	1	4	0	0	9	0	4
sp|Q86UQ4|ABCAD_HUMAN ATP-binding cassette sub-family A member 13 OS=Homo sapiens OX=9606 GN=ABCA13 PE=2 SV=3	6	10	12	5	6	13	7	10	9	10	7	3	6	10	23	25	27	3	1	4	35	7	7	17	5	10	6	1	6	8	8	0	1	16	11	4	4	12	1	0	19	0	3	7	1	0	14	1	10
sp|Q5FVE4|ACBG2_HUMAN Long-chain-fatty-acid--CoA ligase ACSBG2 OS=Homo sapiens OX=9606 GN=ACSBG2 PE=1 SV=2	0	2	0	0	1	0	4	5	4	2	4	3	0	1	0	2	2	2	1	1	3	2	1	6	0	1	1	0	0	2	1	1	0	0	0	1	0	1	0	0	2	0	1	0	0	0	3	0	4
sp|Q15822|ACHA2_HUMAN Neuronal acetylcholine receptor subunit alpha-2 OS=Homo sapiens OX=9606 GN=CHRNA2 PE=1 SV=2	4	0	2	2	2	1	4	4	2	1	1	2	3	1	6	8	4	2	1	0	0	1	4	5	0	0	3	0	1	3	2	0	0	7	1	3	1	3	1	0	2	0	1	0	0	0	1	0	3
sp|Q92747|ARC1A_HUMAN Actin-related protein 2/3 complex subunit 1A OS=Homo sapiens OX=9606 GN=ARPC1A PE=2 SV=2	0	0	2	0	1	0	2	2	2	0	0	0	0	2	1	2	2	0	0	0	0	0	0	2	0	1	0	0	0	1	1	0	0	0	1	0	0	4	0	0	3	0	0	1	0	0	1	0	1
sp|Q9P1U1|ARP3B_HUMAN Actin-related protein 3B OS=Homo sapiens OX=9606 GN=ACTR3B PE=2 SV=1	3	0	1	2	0	0	3	0	1	2	1	2	4	1	3	1	2	1	1	0	1	3	1	1	0	2	1	0	2	2	2	0	0	0	1	0	0	1	0	0	2	0	0	1	0	0	0	0	0
sp|Q8TF62|AT8B4_HUMAN Probable phospholipid-transporting ATPase IM OS=Homo sapiens OX=9606 GN=ATP8B4 PE=1 SV=3	1	1	2	3	0	2	0	4	4	1	1	1	2	2	3	1	3	0	1	0	3	1	1	3	1	2	1	0	0	1	2	0	0	5	0	0	2	4	0	0	3	0	0	3	0	0	3	0	4
sp|P48201|AT5G3_HUMAN ATP synthase F(0) complex subunit C3, mitochondrial OS=Homo sapiens OX=9606 GN=ATP5MC3 PE=1 SV=1	0	0	3	0	0	0	0	1	1	0	0	0	0	0	1	1	0	0	0	0	0	0	0	0	0	0	0	0	1	0	0	0	0	0	0	0	0	1	0	0	2	0	0	0	0	0	1	0	0
sp|Q8N3C0|ASCC3_HUMAN Activating signal cointegrator 1 complex subunit 3 OS=Homo sapiens OX=9606 GN=ASCC3 PE=1 SV=3	3	5	6	5	4	8	5	9	5	1	6	4	7	2	8	7	7	3	4	2	7	3	8	5	1	3	5	0	5	7	6	0	0	8	1	3	4	8	0	0	8	1	3	5	0	0	7	0	5
sp|Q96QE3|ATAD5_HUMAN ATPase family AAA domain-containing protein 5 OS=Homo sapiens OX=9606 GN=ATAD5 PE=1 SV=4	7	2	6	6	4	3	1	5	1	3	1	3	3	7	3	6	3	1	0	0	7	2	3	9	1	6	3	0	1	6	5	0	0	8	3	5	1	10	1	0	4	0	0	2	0	0	7	0	6
sp|Q9H1Z8|AUGN_HUMAN Augurin OS=Homo sapiens OX=9606 GN=ECRG4 PE=1 SV=1	0	0	3	2	1	0	1	0	1	0	0	2	1	0	1	0	0	1	0	0	0	0	0	0	0	0	0	0	1	0	0	0	0	1	0	2	0	0	0	0	0	0	0	0	0	0	1	0	0
sp|P46100|ATRX_HUMAN Transcriptional regulator ATRX OS=Homo sapiens OX=9606 GN=ATRX PE=1 SV=5	4	10	1	3	2	1	3	14	8	4	1	3	4	12	7	6	4	3	2	6	12	6	3	2	2	7	5	0	5	1	4	0	0	10	4	4	8	5	0	0	9	0	1	5	0	1	8	0	6
sp|Q96GD4|AURKB_HUMAN Aurora kinase B OS=Homo sapiens OX=9606 GN=AURKB PE=1 SV=3	0	1	1	2	4	1	0	0	2	1	3	0	1	2	5	2	1	0	0	0	0	1	2	5	0	0	2	0	2	1	3	0	0	6	0	1	4	1	0	0	1	0	1	1	0	0	2	0	1
sp|Q9BX70|BTBD2_HUMAN BTB/POZ domain-containing protein 2 OS=Homo sapiens OX=9606 GN=BTBD2 PE=1 SV=1	4	3	6	6	3	1	2	6	4	4	1	9	1	2	2	1	0	1	0	0	2	0	4	3	1	1	2	0	1	1	2	0	0	0	2	2	3	2	0	0	2	0	1	1	0	0	1	0	4
sp|P00736|C1R_HUMAN Complement C1r subcomponent OS=Homo sapiens OX=9606 GN=C1R PE=1 SV=2	0	1	1	2	0	2	4	5	4	4	5	1	0	2	3	4	8	1	0	0	0	4	0	1	1	1	7	0	2	3	2	0	0	8	3	2	3	0	0	0	5	1	0	1	0	1	1	0	2
sp|Q9NZP8|C1RL_HUMAN Complement C1r subcomponent-like protein OS=Homo sapiens OX=9606 GN=C1RL PE=1 SV=2	1	0	0	2	3	1	1	4	5	4	4	2	1	1	6	1	2	0	1	0	0	3	2	0	0	2	2	0	2	2	3	0	0	3	1	4	4	1	0	0	0	0	0	5	0	0	3	0	2
sp|Q9NPZ5|B3GA2_HUMAN Galactosylgalactosylxylosylprotein 3-beta-glucuronosyltransferase 2 OS=Homo sapiens OX=9606 GN=B3GAT2 PE=1 SV=2	0	2	5	1	0	0	1	2	2	1	3	1	1	1	2	2	3	0	0	0	0	1	2	4	0	2	3	1	0	1	1	0	0	2	1	3	2	2	1	0	3	1	1	1	0	0	0	0	2
sp|Q7Z7M8|B3GN8_HUMAN UDP-GlcNAc:betaGal beta-1,3-N-acetylglucosaminyltransferase 8 OS=Homo sapiens OX=9606 GN=B3GNT8 PE=1 SV=1	4	1	3	7	3	2	5	4	2	3	4	3	0	0	6	5	4	0	1	0	0	0	2	4	0	1	6	0	1	3	1	0	0	8	0	5	2	3	0	0	6	0	0	0	0	0	3	0	0
sp|Q9C0J1|B3GN4_HUMAN N-acetyllactosaminide beta-1,3-N-acetylglucosaminyltransferase 4 OS=Homo sapiens OX=9606 GN=B3GNT4 PE=1 SV=1	4	4	5	6	2	1	2	2	4	5	1	2	1	1	3	2	7	0	1	0	1	0	1	2	0	0	2	0	0	2	2	0	0	3	1	4	1	2	0	0	1	0	2	3	0	0	1	0	1
sp|Q16204|CCDC6_HUMAN Coiled-coil domain-containing protein 6 OS=Homo sapiens OX=9606 GN=CCDC6 PE=1 SV=2	2	6	0	2	1	0	2	3	5	2	0	0	2	1	0	1	1	0	0	2	3	2	1	1	2	2	5	2	2	5	1	0	0	2	1	8	2	5	1	0	2	0	1	3	0	0	6	1	4
sp|P07339|CATD_HUMAN Cathepsin D OS=Homo sapiens OX=9606 GN=CTSD PE=1 SV=1	1	0	1	4	1	0	3	2	4	3	1	4	1	2	3	2	2	1	3	1	1	0	2	5	0	1	1	0	0	2	4	0	0	3	0	1	0	3	0	0	0	0	0	2	0	0	4	0	0
sp|Q7Z6B0|CCD91_HUMAN Coiled-coil domain-containing protein 91 OS=Homo sapiens OX=9606 GN=CCDC91 PE=1 SV=2	0	4	2	2	0	2	0	2	1	0	0	0	0	0	0	0	2	0	0	0	1	0	1	1	0	0	0	0	0	1	1	0	0	1	1	2	0	1	0	0	0	0	0	0	0	0	1	0	0
sp|Q8TDX6|CGAT1_HUMAN Chondroitin sulfate N-acetylgalactosaminyltransferase 1 OS=Homo sapiens OX=9606 GN=CSGALNACT1 PE=1 SV=2	1	1	4	3	0	0	0	1	3	0	0	1	1	0	4	3	1	0	0	2	2	3	0	1	0	0	2	0	2	1	2	0	0	0	2	1	1	1	0	0	2	0	1	1	0	0	0	0	1
sp|Q9NRR3|C42S2_HUMAN CDC42 small effector protein 2 OS=Homo sapiens OX=9606 GN=CDC42SE2 PE=1 SV=1	0	1	1	0	0	0	1	1	1	1	2	0	0	0	0	0	0	1	0	0	1	0	0	0	0	0	0	0	1	0	1	0	0	0	0	0	1	0	0	0	0	0	0	0	0	0	0	0	0
sp|O43745|CHP2_HUMAN Calcineurin B homologous protein 2 OS=Homo sapiens OX=9606 GN=CHP2 PE=1 SV=3	2	0	1	0	0	2	0	1	0	0	0	0	0	1	0	0	0	0	0	1	0	0	0	0	0	1	0	0	1	0	0	0	0	1	0	1	0	2	0	0	0	0	0	0	0	0	0	0	0
sp|Q5T035|CI129_HUMAN Putative uncharacterized protein C9orf129 OS=Homo sapiens OX=9606 GN=C9orf129 PE=4 SV=1	1	0	1	1	5	2	2	2	2	3	2	2	1	0	2	4	0	1	1	0	3	2	2	3	0	1	4	0	1	2	0	0	0	3	0	4	1	3	0	0	0	0	2	4	0	0	3	0	2
sp|Q86X02|CDR2L_HUMAN Cerebellar degeneration-related protein 2-like OS=Homo sapiens OX=9606 GN=CDR2L PE=1 SV=2	1	4	3	1	2	1	1	2	1	1	0	2	0	1	3	2	3	0	0	0	0	0	0	1	0	0	1	0	0	0	1	0	0	1	0	0	2	1	1	0	1	0	0	0	0	0	2	0	1
sp|P05156|CFAI_HUMAN Complement factor I OS=Homo sapiens OX=9606 GN=CFI PE=1 SV=2	0	1	2	0	0	2	1	2	2	1	3	1	1	1	1	1	2	0	0	1	0	0	1	0	1	0	2	0	4	2	0	0	0	0	0	2	1	2	0	0	3	0	0	4	0	1	2	0	1
sp|P02462|CO4A1_HUMAN Collagen alpha-1(IV) chain OS=Homo sapiens OX=9606 GN=COL4A1 PE=1 SV=4	14	0	13	5	9	22	67	34	216	6	207	83	5	1	22	18	2	4	8	1	0	0	129	6	2	1	40	3	7	4	6	1	0	13	2	80	7	14	3	0	39	0	6	13	0	0	21	0	12
sp|Q6PI25|CNIH2_HUMAN Protein cornichon homolog 2 OS=Homo sapiens OX=9606 GN=CNIH2 PE=1 SV=1	0	0	0	0	0	0	1	0	0	0	1	0	0	1	0	2	0	0	0	0	0	1	1	0	0	0	0	0	0	0	0	0	0	0	0	0	0	1	0	0	1	0	0	0	0	0	0	0	0
sp|Q14055|CO9A2_HUMAN Collagen alpha-2(IX) chain OS=Homo sapiens OX=9606 GN=COL9A2 PE=1 SV=2	3	2	6	3	2	0	42	7	97	0	74	55	1	2	3	5	1	3	4	0	0	2	53	2	1	1	20	3	6	3	3	1	0	7	1	26	7	1	0	0	5	0	3	3	0	0	4	0	3
sp|Q8IZS7|CLCL1_HUMAN C-type lectin-like domain family 1 OS=Homo sapiens OX=9606 GN=CLECL1 PE=2 SV=1	0	1	0	1	0	1	0	0	0	0	0	0	0	0	0	1	0	0	0	1	0	0	0	0	0	0	0	0	0	1	0	0	0	1	0	0	1	0	0	0	0	0	0	1	0	0	1	0	0
sp|Q9H8S5|CNTD2_HUMAN Cyclin N-terminal domain-containing protein 2 OS=Homo sapiens OX=9606 GN=CNTD2 PE=2 SV=2	2	1	3	4	1	1	0	1	2	2	1	3	0	0	2	2	2	0	0	0	0	0	0	4	0	0	3	0	1	2	0	0	0	5	0	1	3	4	2	0	3	0	1	1	0	0	1	0	0
sp|Q3C1V1|CK091_HUMAN Uncharacterized protein C11orf91 OS=Homo sapiens OX=9606 GN=C11orf91 PE=2 SV=2	3	0	3	3	4	1	1	3	1	2	1	2	0	1	2	3	2	0	0	0	0	0	3	2	0	0	6	0	1	1	1	1	0	3	0	6	1	4	1	0	4	1	1	0	0	0	2	0	1
sp|Q8N7H1|CL061_HUMAN Putative uncharacterized protein encoded by LINC01465 OS=Homo sapiens OX=9606 GN=LINC01465 PE=2 SV=1	4	2	5	2	5	0	0	1	0	2	1	2	0	1	1	3	2	0	0	0	0	0	1	2	0	0	3	0	1	0	2	0	0	0	1	3	3	2	1	0	1	1	0	0	0	0	1	0	0
sp|Q8IZV2|CKLF8_HUMAN CKLF-like MARVEL transmembrane domain-containing protein 8 OS=Homo sapiens OX=9606 GN=CMTM8 PE=1 SV=2	0	0	0	0	0	0	0	0	0	0	0	0	0	0	1	0	0	0	1	0	2	0	0	0	0	0	0	0	0	0	1	0	0	1	0	1	0	0	0	0	0	0	0	0	0	0	0	0	1
sp|P16619|CL3L1_HUMAN C-C motif chemokine 3-like 1 OS=Homo sapiens OX=9606 GN=CCL3L1 PE=1 SV=1	1	1	1	1	1	0	0	0	0	0	0	0	0	0	0	1	0	0	0	0	1	0	0	0	0	0	0	0	0	0	0	0	0	0	0	0	0	0	0	0	0	0	0	0	0	0	0	0	0
sp|P56277|CMC4_HUMAN Cx9C motif-containing protein 4 OS=Homo sapiens OX=9606 GN=CMC4 PE=1 SV=1	0	1	1	0	0	0	0	0	0	0	0	0	0	1	0	0	0	0	0	0	0	0	0	0	0	0	1	0	1	0	0	0	0	0	0	0	1	0	0	0	0	0	0	1	0	0	0	0	0
sp|P0DMU9|CT45A_HUMAN Cancer/testis antigen family 45 member A10 OS=Homo sapiens OX=9606 GN=CT45A10 PE=1 SV=1	0	0	3	1	1	0	3	4	1	0	0	1	1	1	0	0	0	1	1	0	0	1	0	1	0	1	0	0	1	0	0	0	0	1	1	0	0	0	0	0	0	0	0	1	0	0	3	2	1
sp|Q9UBI1|COMD3_HUMAN COMM domain-containing protein 3 OS=Homo sapiens OX=9606 GN=COMMD3 PE=1 SV=1	0	0	0	1	0	0	0	0	1	0	0	0	1	0	0	2	0	1	1	0	1	0	0	0	0	0	0	0	0	0	1	0	0	2	0	1	0	1	0	0	1	0	0	0	0	0	1	0	0
sp|O00230|CORT_HUMAN Cortistatin OS=Homo sapiens OX=9606 GN=CORT PE=1 SV=1	0	1	1	3	1	0	0	1	1	1	2	2	0	0	1	0	1	1	0	0	0	0	2	1	0	0	0	0	0	0	0	0	0	1	1	1	1	1	0	0	1	0	0	1	0	0	1	0	0
sp|O95727|CRTAM_HUMAN Cytotoxic and regulatory T-cell molecule OS=Homo sapiens OX=9606 GN=CRTAM PE=1 SV=2	0	0	1	2	1	1	0	0	1	0	0	0	0	1	1	2	1	1	0	0	4	0	1	1	1	1	0	0	0	3	2	0	0	1	0	0	0	0	0	0	3	0	0	3	0	0	2	0	0
sp|Q5BKX5|CS054_HUMAN UPF0692 protein C19orf54 OS=Homo sapiens OX=9606 GN=C19orf54 PE=1 SV=2	4	0	1	3	1	0	2	3	3	2	5	4	1	2	5	9	6	0	1	0	0	0	3	6	0	0	7	1	2	3	3	0	0	3	0	12	4	3	1	0	10	3	0	2	0	0	6	1	1
sp|Q96MF6|CQ10A_HUMAN Coenzyme Q-binding protein COQ10 homolog A, mitochondrial OS=Homo sapiens OX=9606 GN=COQ10A PE=2 SV=2	1	0	2	5	2	1	2	1	0	3	2	2	0	0	1	2	3	0	1	0	0	0	0	2	2	0	3	0	1	1	0	0	0	2	1	3	2	0	0	0	0	0	2	0	0	0	1	0	3
sp|P01189|COLI_HUMAN Pro-opiomelanocortin OS=Homo sapiens OX=9606 GN=POMC PE=1 SV=2	2	1	2	2	0	2	2	1	2	4	2	5	0	0	1	0	0	0	0	0	1	0	3	1	0	1	0	0	0	0	1	1	0	0	0	1	2	1	0	0	1	0	0	0	0	0	2	0	1
sp|O94886|CSCL1_HUMAN CSC1-like protein 1 OS=Homo sapiens OX=9606 GN=TMEM63A PE=1 SV=3	3	4	5	4	4	1	2	0	0	4	3	0	3	2	4	5	3	1	3	0	2	1	2	9	0	1	2	0	2	1	1	0	0	7	0	1	0	3	0	0	6	0	0	3	0	0	3	0	2
sp|A0A1B0GTU2|CTXD1_HUMAN Cortexin domain-containing 1 OS=Homo sapiens OX=9606 GN=CTXND1 PE=3 SV=1	0	0	0	1	0	0	0	0	0	0	0	0	0	0	0	0	0	0	1	0	0	0	0	0	0	0	1	0	0	0	0	0	0	0	0	0	0	0	0	0	0	0	0	0	0	0	2	0	0
sp|A6NEN9|CX065_HUMAN Uncharacterized protein CXorf65 OS=Homo sapiens OX=9606 GN=CXorf65 PE=4 SV=1	0	1	2	0	0	0	0	0	1	0	1	1	1	3	1	2	0	0	0	0	0	1	0	2	0	2	1	1	0	1	2	0	0	1	1	0	3	1	0	0	2	0	0	0	0	0	1	0	2
sp|P0DP74|D130A_HUMAN Beta-defensin 130A OS=Homo sapiens OX=9606 GN=DEFB130A PE=2 SV=1	0	0	0	0	0	0	0	0	1	2	0	0	0	1	1	0	2	0	0	0	0	0	1	0	0	0	1	0	1	1	0	0	0	0	0	0	0	0	0	0	0	0	0	1	0	0	0	0	0
sp|Q8IWA5|CTL2_HUMAN Choline transporter-like protein 2 OS=Homo sapiens OX=9606 GN=SLC44A2 PE=1 SV=3	1	1	1	3	1	3	1	2	5	1	2	1	1	2	1	1	2	0	0	0	2	1	2	3	0	1	2	0	0	1	2	0	0	3	3	2	2	2	0	0	3	0	0	0	0	0	1	0	2
sp|Q8WYA6|CTBL1_HUMAN Beta-catenin-like protein 1 OS=Homo sapiens OX=9606 GN=CTNNBL1 PE=1 SV=1	1	3	3	0	0	2	1	2	2	1	0	1	2	4	1	0	0	0	2	0	4	1	0	0	1	1	0	0	1	2	0	0	0	0	0	1	2	0	0	0	1	0	1	0	0	0	0	0	1
sp|P78524|DEN2B_HUMAN DENN domain-containing protein 2B OS=Homo sapiens OX=9606 GN=DENND2B PE=1 SV=3	8	4	6	7	5	4	5	7	8	5	5	4	1	4	12	8	8	0	2	1	5	3	5	8	2	3	10	1	5	6	2	0	0	4	4	14	5	10	4	0	10	1	1	1	0	0	14	2	7
sp|Q9H0S4|DDX47_HUMAN Probable ATP-dependent RNA helicase DDX47 OS=Homo sapiens OX=9606 GN=DDX47 PE=1 SV=1	2	0	2	5	1	1	3	1	2	0	1	0	0	3	5	3	1	0	1	0	0	0	0	1	0	0	0	0	3	1	1	0	0	3	1	1	1	1	0	0	1	0	0	1	0	0	0	0	0
sp|Q3I5F7|ACOT6_HUMAN Putative acyl-coenzyme A thioesterase 6 OS=Homo sapiens OX=9606 GN=ACOT6 PE=2 SV=1	0	0	1	0	1	1	1	0	0	1	1	1	2	1	0	1	1	1	1	1	1	0	1	1	0	0	1	0	0	0	0	0	0	0	0	1	1	0	0	0	1	0	0	0	0	0	1	0	1
sp|Q96IU4|ABHEB_HUMAN Protein ABHD14B OS=Homo sapiens OX=9606 GN=ABHD14B PE=1 SV=1	2	2	2	2	5	0	4	2	0	1	2	1	1	1	2	3	2	1	0	0	0	0	2	3	0	0	1	0	1	1	2	0	0	1	0	1	1	1	0	0	3	0	0	0	0	0	3	1	0
sp|P02763|A1AG1_HUMAN Alpha-1-acid glycoprotein 1 OS=Homo sapiens OX=9606 GN=ORM1 PE=1 SV=1	1	1	2	0	0	0	0	0	0	0	0	0	0	0	2	1	2	0	0	0	2	0	0	0	0	1	0	0	1	1	1	0	0	0	1	0	0	0	0	0	1	0	0	0	0	0	1	0	2
4-isomerase type 2 OS=Homo sapiens OX=9606 GN=HSD3B2 PE=1 SV=2	0	0	4	1	1	0	1	2	2	0	1	2	0	1	1	2	2	0	0	0	2	0	2	0	1	0	2	0	0	1	0	0	0	1	2	0	3	4	0	0	3	0	0	1	0	0	2	0	1
sp|O95477|ABCA1_HUMAN Phospholipid-transporting ATPase ABCA1 OS=Homo sapiens OX=9606 GN=ABCA1 PE=1 SV=3	6	4	7	5	3	7	6	8	9	15	8	2	7	4	11	13	12	6	2	0	11	3	11	9	3	3	7	0	5	7	9	0	1	5	3	3	10	3	0	0	7	1	2	5	0	0	15	1	10
sp|P51825|AFF1_HUMAN AF4/FMR2 family member 1 OS=Homo sapiens OX=9606 GN=AFF1 PE=1 SV=1	8	2	9	10	13	5	6	10	3	3	7	5	0	14	8	12	9	2	3	4	1	2	5	10	2	4	18	0	7	7	6	1	0	8	2	20	4	25	4	0	8	3	1	8	0	0	20	3	7
sp|Q53FZ2|ACSM3_HUMAN Acyl-coenzyme A synthetase ACSM3, mitochondrial OS=Homo sapiens OX=9606 GN=ACSM3 PE=1 SV=2	1	2	1	1	3	0	2	3	4	1	3	1	4	3	5	2	5	1	1	1	2	1	2	2	1	1	2	0	1	0	1	0	0	1	0	4	0	0	0	0	0	0	1	0	0	0	2	0	4
sp|Q16186|ADRM1_HUMAN Proteasomal ubiquitin receptor ADRM1 OS=Homo sapiens OX=9606 GN=ADRM1 PE=1 SV=2	3	5	3	4	4	2	4	5	9	0	1	5	2	0	3	4	5	0	2	0	2	2	3	0	0	1	2	0	4	1	2	0	0	3	0	6	3	3	0	0	3	1	2	3	0	0	4	0	2
sp|P40145|ADCY8_HUMAN Adenylate cyclase type 8 OS=Homo sapiens OX=9606 GN=ADCY8 PE=1 SV=1	2	3	5	1	3	2	5	6	8	4	3	3	5	2	5	4	6	1	0	3	4	0	4	6	1	2	2	0	3	1	4	0	0	7	2	3	5	5	0	0	4	0	0	2	0	0	2	0	2
sp|Q96PN6|ADCYA_HUMAN Adenylate cyclase type 10 OS=Homo sapiens OX=9606 GN=ADCY10 PE=1 SV=3	3	2	2	0	0	4	4	3	5	0	3	3	5	2	3	4	7	1	1	2	2	5	0	2	5	1	1	0	2	2	4	0	1	3	3	1	4	3	0	0	5	0	2	1	0	0	2	0	3
sp|Q96B36|AKTS1_HUMAN Proline-rich AKT1 substrate 1 OS=Homo sapiens OX=9606 GN=AKT1S1 PE=1 SV=1	6	2	5	5	3	0	0	1	0	1	3	3	0	0	2	0	1	0	0	0	1	1	1	2	0	0	7	1	1	3	1	0	0	1	1	7	1	4	2	0	3	0	0	1	0	0	5	0	1
sp|P05062|ALDOB_HUMAN Fructose-bisphosphate aldolase B OS=Homo sapiens OX=9606 GN=ALDOB PE=1 SV=2	2	3	1	1	1	1	0	0	3	2	1	0	0	0	1	2	3	0	0	0	0	0	0	0	0	0	3	0	1	2	0	0	0	2	0	0	0	0	0	0	1	0	1	1	0	1	1	0	0
sp|P49418|AMPH_HUMAN Amphiphysin OS=Homo sapiens OX=9606 GN=AMPH PE=1 SV=1	6	5	7	7	6	2	1	3	2	3	2	2	2	1	2	3	3	0	0	0	1	0	4	5	0	1	7	0	0	5	4	2	0	3	2	6	0	7	1	0	3	0	1	3	0	0	6	1	1
sp|Q6NVV9|ADAM5_HUMAN Putative disintegrin and metalloproteinase domain-containing protein 5 OS=Homo sapiens OX=9606 GN=ADAM5 PE=5 SV=2	0	1	1	0	1	1	2	2	4	3	2	1	1	0	1	2	2	0	1	1	1	2	0	0	0	1	3	0	2	1	4	0	0	2	1	0	1	2	1	0	2	0	1	1	0	0	2	0	2
sp|P55008|AIF1_HUMAN Allograft inflammatory factor 1 OS=Homo sapiens OX=9606 GN=AIF1 PE=1 SV=1	0	0	0	0	0	0	0	2	0	0	2	1	0	0	0	2	0	0	0	0	0	0	0	1	0	0	1	0	0	0	0	0	0	2	0	1	0	1	0	0	0	0	0	0	0	0	0	0	1
sp|Q6P6B7|ANR16_HUMAN Ankyrin repeat domain-containing protein 16 OS=Homo sapiens OX=9606 GN=ANKRD16 PE=1 SV=1	3	3	0	2	0	0	1	3	1	2	3	1	0	1	1	0	0	0	1	0	0	0	1	0	0	1	0	0	1	1	0	0	0	2	0	1	1	0	0	0	1	0	1	0	0	0	0	0	0
sp|P12429|ANXA3_HUMAN Annexin A3 OS=Homo sapiens OX=9606 GN=ANXA3 PE=1 SV=3	1	1	0	0	0	1	0	1	1	0	0	0	0	0	2	1	0	0	0	0	0	1	0	1	0	0	1	0	0	0	0	0	0	1	0	0	0	1	1	0	1	0	0	0	0	0	0	0	0
sp|Q8N9V6|ANR53_HUMAN Ankyrin repeat domain-containing protein 53 OS=Homo sapiens OX=9606 GN=ANKRD53 PE=1 SV=3	4	1	2	5	1	1	1	1	1	5	1	0	0	5	6	3	3	1	3	0	0	1	2	5	1	1	7	1	1	2	0	0	0	4	1	5	4	3	0	0	3	0	1	2	0	0	2	0	2
sp|Q5W041|ARMC3_HUMAN Armadillo repeat-containing protein 3 OS=Homo sapiens OX=9606 GN=ARMC3 PE=2 SV=2	4	0	3	1	2	0	5	6	2	4	2	0	5	2	3	4	4	1	3	1	5	1	1	9	4	2	0	0	0	0	4	0	0	4	2	0	2	4	0	0	1	0	2	0	0	0	3	0	3
sp|Q92754|AP2C_HUMAN Transcription factor AP-2 gamma OS=Homo sapiens OX=9606 GN=TFAP2C PE=1 SV=1	4	0	3	3	3	1	3	0	0	1	2	1	1	2	1	7	4	1	0	1	1	2	4	5	0	2	2	0	2	3	1	0	0	4	0	3	1	5	0	0	5	0	0	3	0	0	3	0	0
sp|Q9UPS8|ANR26_HUMAN Ankyrin repeat domain-containing protein 26 OS=Homo sapiens OX=9606 GN=ANKRD26 PE=1 SV=4	3	3	0	3	1	2	1	3	2	3	5	1	0	0	4	2	3	0	2	2	11	4	3	3	3	3	2	0	0	3	2	1	0	2	1	1	0	7	0	0	6	1	1	0	0	0	2	0	1
sp|Q9H0F7|ARL6_HUMAN ADP-ribosylation factor-like protein 6 OS=Homo sapiens OX=9606 GN=ARL6 PE=1 SV=1	0	0	0	0	0	0	0	1	0	0	0	0	1	0	1	1	1	0	0	1	0	1	0	0	0	0	0	0	1	0	0	0	0	0	0	0	0	0	0	0	1	0	0	0	0	0	0	0	0
sp|Q5T9G4|ARM12_HUMAN Armadillo repeat-containing protein 12 OS=Homo sapiens OX=9606 GN=ARMC12 PE=1 SV=1	0	0	0	1	1	0	2	0	0	0	0	0	0	1	2	2	0	0	0	0	0	3	2	0	0	1	0	0	1	0	2	0	0	2	0	0	1	3	0	0	3	0	0	1	0	0	1	0	0
sp|Q9NXL2|ARH38_HUMAN Rho guanine nucleotide exchange factor 38 OS=Homo sapiens OX=9606 GN=ARHGEF38 PE=1 SV=2	0	3	0	1	0	1	0	3	2	1	1	2	2	4	4	0	4	0	2	3	2	0	0	4	0	0	1	0	2	2	1	0	0	5	1	3	1	1	0	0	3	0	2	2	0	0	3	0	0
sp|P53365|ARFP2_HUMAN Arfaptin-2 OS=Homo sapiens OX=9606 GN=ARFIP2 PE=1 SV=1	1	1	1	0	0	0	1	3	4	2	0	3	0	1	1	1	3	1	1	1	1	0	4	0	0	1	0	0	0	1	1	1	0	1	1	1	0	2	0	0	2	0	0	0	0	0	0	0	0
sp|P56211|ARP19_HUMAN cAMP-regulated phosphoprotein 19 OS=Homo sapiens OX=9606 GN=ARPP19 PE=1 SV=2	0	0	2	1	1	0	1	0	0	1	0	0	0	0	1	0	0	0	0	0	0	0	0	0	0	0	2	0	1	0	0	0	0	1	0	0	0	1	0	0	2	0	0	0	0	0	0	0	0
sp|P11245|ARY2_HUMAN Arylamine N-acetyltransferase 2 OS=Homo sapiens OX=9606 GN=NAT2 PE=1 SV=1	0	0	0	1	0	0	1	2	0	0	0	0	1	0	2	1	2	0	1	0	0	0	0	1	0	0	0	0	0	0	0	0	0	1	2	1	0	1	0	0	0	0	0	0	0	0	1	0	1
sp|Q92688|AN32B_HUMAN Acidic leucine-rich nuclear phosphoprotein 32 family member B OS=Homo sapiens OX=9606 GN=ANP32B PE=1 SV=1	1	0	0	0	1	0	0	0	1	0	0	0	0	2	0	0	2	0	0	0	0	0	0	1	0	0	0	0	0	0	0	0	0	0	0	1	0	0	0	0	4	0	0	0	0	0	1	0	0
sp|P0C7T5|ATX1L_HUMAN Ataxin-1-like OS=Homo sapiens OX=9606 GN=ATXN1L PE=1 SV=1	6	6	9	6	6	1	5	6	1	7	4	1	0	2	4	5	8	2	0	0	5	0	4	8	2	3	11	0	3	3	4	1	0	7	2	5	5	10	1	0	3	2	0	3	0	0	6	1	6
sp|O00499|BIN1_HUMAN Myc box-dependent-interacting protein 1 OS=Homo sapiens OX=9606 GN=BIN1 PE=1 SV=1	3	3	5	7	4	3	8	3	2	5	3	3	0	4	5	2	2	0	0	0	1	1	3	3	1	3	7	1	3	2	5	0	0	3	2	6	1	5	2	0	1	0	0	5	0	0	3	0	2
sp|Q9Y6E2|BZW2_HUMAN Basic leucine zipper and W2 domain-containing protein 2 OS=Homo sapiens OX=9606 GN=BZW2 PE=1 SV=1	0	0	0	0	2	1	0	1	0	1	0	0	0	0	1	0	2	0	1	0	1	0	1	1	0	0	0	0	1	0	3	0	0	0	0	0	1	0	0	0	2	0	0	0	0	0	0	0	2
sp|Q6ZN84|CCD81_HUMAN Coiled-coil domain-containing protein 81 OS=Homo sapiens OX=9606 GN=CCDC81 PE=1 SV=2	0	5	2	1	0	2	1	1	0	1	0	1	1	3	4	3	4	0	0	3	1	2	0	5	1	0	3	1	1	2	1	0	0	3	0	4	2	3	1	0	3	0	0	0	0	0	5	0	2
sp|Q8N5R6|CCD33_HUMAN Coiled-coil domain-containing protein 33 OS=Homo sapiens OX=9606 GN=CCDC33 PE=1 SV=3	6	6	5	2	3	4	6	0	3	5	8	3	3	2	2	8	7	0	0	0	2	6	4	8	2	4	5	1	6	3	4	0	0	7	4	10	3	14	0	0	7	1	4	4	0	1	4	0	3
sp|P13501|CCL5_HUMAN C-C motif chemokine 5 OS=Homo sapiens OX=9606 GN=CCL5 PE=1 SV=3	3	0	0	3	1	0	0	0	0	0	0	0	0	0	0	1	0	0	0	0	0	0	0	0	0	0	0	0	0	0	0	0	0	0	0	0	1	1	0	0	0	0	0	0	0	0	2	0	0
sp|O14958|CASQ2_HUMAN Calsequestrin-2 OS=Homo sapiens OX=9606 GN=CASQ2 PE=1 SV=2	0	1	0	1	0	2	1	1	0	0	0	0	1	0	2	2	1	0	2	0	0	2	1	0	0	0	2	0	0	0	1	0	0	0	0	1	1	0	0	0	2	0	1	0	0	0	0	0	1
sp|Q2NKX9|CB068_HUMAN UPF0561 protein C2orf68 OS=Homo sapiens OX=9606 GN=C2orf68 PE=1 SV=1	1	0	1	2	1	0	0	1	0	2	0	1	0	0	0	1	2	1	0	0	0	0	0	1	0	0	2	0	1	0	1	0	0	0	0	3	4	0	0	0	1	0	1	0	0	0	0	0	0
sp|A0A096LP49|CC187_HUMAN Coiled-coil domain-containing protein 187 OS=Homo sapiens OX=9606 GN=CCDC187 PE=2 SV=1	6	10	8	11	11	3	10	15	10	6	8	15	0	6	8	15	11	1	1	1	0	2	13	10	0	2	11	0	6	6	3	0	0	8	0	12	13	10	0	0	13	1	1	6	0	1	15	1	6
sp|O15444|CCL25_HUMAN C-C motif chemokine 25 OS=Homo sapiens OX=9606 GN=CCL25 PE=1 SV=2	1	1	1	1	1	0	1	1	1	0	1	1	0	0	0	0	0	0	0	0	2	0	0	0	0	0	0	0	0	1	0	0	0	0	0	0	1	1	0	0	0	0	0	0	0	0	2	0	0
sp|Q9NWW7|CB042_HUMAN Uncharacterized protein C2orf42 OS=Homo sapiens OX=9606 GN=C2orf42 PE=1 SV=1	2	1	1	3	1	1	4	0	1	0	1	2	2	7	3	3	3	1	0	1	2	0	0	2	0	0	3	0	2	3	3	0	0	7	0	2	3	0	0	0	3	1	1	1	0	0	4	0	3
sp|Q8NAE3|CA180_HUMAN Putative uncharacterized protein encoded by LINC01555 OS=Homo sapiens OX=9606 GN=LINC01555 PE=2 SV=1	1	1	0	1	1	0	0	1	1	1	0	2	0	0	2	0	1	0	1	0	0	0	1	1	0	0	1	1	0	0	1	0	0	1	0	1	1	0	0	0	1	0	0	0	0	0	0	0	0
sp|Q9H0I3|CC113_HUMAN Coiled-coil domain-containing protein 113 OS=Homo sapiens OX=9606 GN=CCDC113 PE=1 SV=1	1	1	0	0	1	0	0	1	0	0	0	0	0	0	0	1	1	0	0	1	1	0	0	1	0	0	0	0	0	1	0	0	0	1	0	0	0	1	0	0	1	0	0	0	0	0	0	0	0
sp|Q9HC52|CBX8_HUMAN Chromobox protein homolog 8 OS=Homo sapiens OX=9606 GN=CBX8 PE=1 SV=3	0	0	2	0	1	2	4	2	1	6	4	4	0	0	1	5	1	1	0	1	1	0	4	3	0	1	2	0	1	2	0	1	0	1	1	1	5	5	1	0	2	0	0	1	0	0	4	0	1
sp|Q9Y4M8|CH071_HUMAN Putative uncharacterized protein encoded by LINC00588 OS=Homo sapiens OX=9606 GN=LINC00588 PE=5 SV=1	1	2	2	1	0	0	1	1	1	1	0	1	0	0	3	2	1	0	0	1	1	0	3	2	0	0	1	0	1	1	1	0	0	1	0	2	3	0	0	0	0	0	0	2	0	0	3	0	0
sp|Q8IU99|CAHM1_HUMAN Calcium homeostasis modulator protein 1 OS=Homo sapiens OX=9606 GN=CALHM1 PE=1 SV=2	4	0	4	2	6	0	4	0	2	1	2	1	1	3	2	3	2	0	0	1	2	1	3	3	0	1	0	0	1	0	2	0	0	3	1	4	2	0	0	0	5	0	1	0	0	0	2	0	1
sp|Q9BXU9|CABP8_HUMAN Calcium-binding protein 8 OS=Homo sapiens OX=9606 GN=CALN1 PE=1 SV=1	0	1	0	0	0	0	0	1	1	1	0	1	0	0	1	0	1	0	0	0	3	0	0	0	0	0	0	0	0	0	1	0	0	0	0	0	0	0	0	0	1	0	0	0	0	0	0	0	0
sp|Q9UQN3|CHM2B_HUMAN Charged multivesicular body protein 2b OS=Homo sapiens OX=9606 GN=CHMP2B PE=1 SV=1	1	2	0	0	1	0	0	1	0	0	0	0	0	0	0	0	0	0	0	3	0	0	0	0	0	0	0	0	0	1	0	0	0	0	0	0	0	1	0	0	0	0	0	0	0	0	0	0	0
sp|Q8IUQ0|CLVS1_HUMAN Clavesin-1 OS=Homo sapiens OX=9606 GN=CLVS1 PE=1 SV=1	1	2	1	0	0	2	1	2	1	2	1	2	2	0	2	3	5	0	0	0	2	1	3	2	1	0	1	0	0	0	0	0	0	5	0	0	0	1	0	0	4	0	0	0	0	0	1	0	1
sp|P67870|CSK2B_HUMAN Casein kinase II subunit beta OS=Homo sapiens OX=9606 GN=CSNK2B PE=1 SV=1	0	1	0	0	0	1	1	0	2	1	1	0	1	2	3	1	1	0	1	1	1	1	1	0	1	0	1	0	2	0	0	0	0	2	0	1	2	2	0	0	2	0	1	1	0	0	1	0	0
sp|Q9BU40|CRDL1_HUMAN Chordin-like protein 1 OS=Homo sapiens OX=9606 GN=CHRDL1 PE=1 SV=2	1	1	0	1	0	2	0	1	0	0	0	0	0	1	2	1	3	0	0	1	3	0	0	1	0	1	5	0	1	1	2	0	0	2	1	1	4	2	0	0	4	1	0	3	0	1	4	0	0
sp|Q5TA50|CPTP_HUMAN Ceramide-1-phosphate transfer protein OS=Homo sapiens OX=9606 GN=CPTP PE=1 SV=1	1	0	1	1	0	0	1	3	0	0	2	2	0	0	3	2	1	1	0	0	0	0	0	0	0	0	0	0	0	0	1	0	0	0	0	0	0	0	0	0	0	0	0	0	0	0	2	0	0
sp|O95639|CPSF4_HUMAN Cleavage and polyadenylation specificity factor subunit 4 OS=Homo sapiens OX=9606 GN=CPSF4 PE=1 SV=1	1	1	0	1	0	1	2	2	3	4	0	3	1	1	2	1	0	1	0	1	0	1	1	1	1	0	1	0	2	1	0	1	1	1	0	1	2	0	0	0	2	0	1	3	0	0	1	0	0
sp|Q9P2I0|CPSF2_HUMAN Cleavage and polyadenylation specificity factor subunit 2 OS=Homo sapiens OX=9606 GN=CPSF2 PE=1 SV=2	0	1	3	1	2	1	0	1	2	2	1	1	2	0	7	1	3	2	1	0	0	1	3	2	2	0	2	1	2	0	2	1	0	4	0	2	1	3	0	0	5	1	0	2	0	0	0	0	1
sp|Q8N123|CPXCR_HUMAN CPX chromosomal region candidate gene 1 protein OS=Homo sapiens OX=9606 GN=CPXCR1 PE=2 SV=2	1	1	0	1	0	1	0	1	0	0	0	0	0	0	1	2	0	0	1	1	0	2	1	0	0	0	1	0	0	2	1	0	0	1	1	0	2	0	0	0	0	0	1	0	0	0	1	0	2
sp|P07333|CSF1R_HUMAN Macrophage colony-stimulating factor 1 receptor OS=Homo sapiens OX=9606 GN=CSF1R PE=1 SV=2	3	5	6	4	2	1	3	2	4	2	8	6	2	1	7	6	9	0	2	0	4	1	3	8	1	1	6	0	2	2	10	0	0	8	2	5	2	4	1	0	10	3	1	3	0	0	6	0	0
sp|Q86UP6|CUZD1_HUMAN CUB and zona pellucida-like domain-containing protein 1 OS=Homo sapiens OX=9606 GN=CUZD1 PE=2 SV=1	1	1	0	2	0	0	1	4	3	0	0	3	1	1	1	2	3	0	0	1	0	3	1	3	0	1	2	0	1	0	2	0	0	2	2	2	1	4	0	0	4	0	0	1	0	0	1	0	2
sp|Q8WXU2|DAAF4_HUMAN Dynein assembly factor 4, axonemal OS=Homo sapiens OX=9606 GN=DNAAF4 PE=1 SV=2	0	0	0	0	3	2	0	0	0	0	0	0	1	2	2	3	2	0	0	1	0	1	1	1	0	1	1	0	0	0	1	0	0	3	0	0	2	0	0	0	2	0	0	1	0	1	1	0	1
sp|Q93034|CUL5_HUMAN Cullin-5 OS=Homo sapiens OX=9606 GN=CUL5 PE=1 SV=4	1	2	0	2	1	1	0	1	0	1	1	1	2	4	5	4	1	0	1	0	2	1	0	3	1	0	0	0	1	1	2	0	0	5	1	0	0	1	0	0	3	0	0	0	0	0	1	0	0
sp|Q7L211|ABHDD_HUMAN Protein ABHD13 OS=Homo sapiens OX=9606 GN=ABHD13 PE=2 SV=1	0	0	1	0	0	3	2	1	1	0	1	0	2	0	2	4	3	1	1	1	3	1	1	2	1	0	1	0	0	2	0	0	0	1	1	2	0	1	0	0	1	0	2	1	0	0	2	0	0
sp|P20848|A1ATR_HUMAN Putative alpha-1-antitrypsin-related protein OS=Homo sapiens OX=9606 GN=SERPINA2 PE=1 SV=1	2	0	0	0	2	2	0	0	0	0	1	0	1	0	3	4	1	1	0	0	0	2	2	1	0	0	0	0	0	0	1	0	0	3	1	0	1	1	0	0	3	0	0	1	0	0	3	0	1
sp|Q6UWZ7|ABRX1_HUMAN BRCA1-A complex subunit Abraxas 1 OS=Homo sapiens OX=9606 GN=ABRAXAS1 PE=1 SV=2	0	2	1	1	0	1	0	2	0	0	0	0	0	1	1	2	1	0	1	1	2	0	0	2	0	0	1	0	0	1	0	0	0	0	1	0	0	1	1	0	0	0	0	0	0	0	2	0	1
sp|P02708|ACHA_HUMAN Acetylcholine receptor subunit alpha OS=Homo sapiens OX=9606 GN=CHRNA1 PE=1 SV=2	0	0	1	1	0	0	2	1	1	1	3	1	2	2	2	2	1	3	1	0	1	0	3	2	0	1	1	0	2	1	1	0	0	2	0	1	0	5	0	0	5	0	1	0	0	0	1	0	2
U-editing enzyme APOBEC-2 OS=Homo sapiens OX=9606 GN=APOBEC2 PE=1 SV=1	0	0	2	0	0	0	1	0	1	0	0	0	1	0	1	1	1	1	0	0	0	0	0	0	0	0	1	0	0	0	1	0	0	1	0	0	1	0	0	0	1	0	0	0	0	0	0	0	0
sp|P52895|AK1C2_HUMAN Aldo-keto reductase family 1 member C2 OS=Homo sapiens OX=9606 GN=AKR1C2 PE=1 SV=3	0	1	2	1	1	1	2	1	0	0	1	1	0	0	3	3	0	0	0	0	1	3	0	0	0	1	3	0	2	0	2	0	0	1	2	2	0	0	0	0	5	0	0	0	0	0	3	0	0
sp|P09525|ANXA4_HUMAN Annexin A4 OS=Homo sapiens OX=9606 GN=ANXA4 PE=1 SV=4	1	1	0	0	0	0	1	0	0	0	0	0	0	0	0	0	0	0	1	0	0	0	0	0	0	0	0	0	0	0	0	0	0	1	0	0	0	0	0	0	0	0	0	0	0	0	0	0	0
sp|Q8IUR7|ARMC8_HUMAN Armadillo repeat-containing protein 8 OS=Homo sapiens OX=9606 GN=ARMC8 PE=1 SV=2	3	0	0	1	1	0	2	2	0	1	0	1	2	3	5	4	2	0	0	2	2	1	0	5	1	0	1	0	2	0	2	0	0	3	1	1	1	1	0	0	7	0	1	0	0	0	2	0	1
sp|B4E2M5|ANR66_HUMAN Ankyrin repeat domain-containing protein 66 OS=Homo sapiens OX=9606 GN=ANKRD66 PE=2 SV=2	2	1	0	3	2	0	1	0	0	4	1	2	0	0	0	2	0	0	2	0	0	0	1	0	0	0	0	0	1	2	1	0	0	1	1	0	1	2	0	0	2	0	0	0	0	0	0	0	0
sp|Q96K78|AGRG7_HUMAN Adhesion G-protein coupled receptor G7 OS=Homo sapiens OX=9606 GN=ADGRG7 PE=1 SV=2	1	0	3	2	1	0	3	7	2	1	2	2	1	1	2	1	0	2	0	0	6	2	1	0	0	1	0	0	1	3	2	0	0	1	3	0	3	0	0	0	4	0	0	0	0	0	1	0	2
sp|P17516|AK1C4_HUMAN Aldo-keto reductase family 1 member C4 OS=Homo sapiens OX=9606 GN=AKR1C4 PE=1 SV=3	0	2	1	1	1	1	2	1	0	1	0	0	0	0	5	3	1	0	2	0	0	2	0	0	0	1	2	0	3	0	1	0	0	1	2	3	1	0	0	0	5	0	1	0	0	0	2	0	0
sp|Q9H6L4|ARMC7_HUMAN Armadillo repeat-containing protein 7 OS=Homo sapiens OX=9606 GN=ARMC7 PE=1 SV=1	2	1	2	1	1	0	1	0	1	1	2	0	0	0	1	3	2	2	0	0	1	0	0	0	0	2	1	0	0	1	0	0	0	0	0	0	3	1	0	0	1	0	0	2	0	1	1	0	0
sp|Q9NR81|ARHG3_HUMAN Rho guanine nucleotide exchange factor 3 OS=Homo sapiens OX=9606 GN=ARHGEF3 PE=1 SV=1	3	0	3	2	2	0	0	3	1	1	0	2	1	1	5	4	5	0	0	1	1	0	2	3	0	1	2	1	0	3	1	0	0	3	1	0	4	3	0	0	4	0	0	1	0	0	6	0	1
sp|O14791|APOL1_HUMAN Apolipoprotein L1 OS=Homo sapiens OX=9606 GN=APOL1 PE=1 SV=5	1	2	2	0	2	1	0	3	0	1	1	0	0	0	2	1	2	1	0	0	0	2	1	1	0	0	1	0	0	0	0	0	0	1	0	0	0	2	0	0	1	0	1	0	0	0	4	0	1
sp|O75843|AP1G2_HUMAN AP-1 complex subunit gamma-like 2 OS=Homo sapiens OX=9606 GN=AP1G2 PE=1 SV=1	1	2	3	2	6	0	1	0	3	2	3	1	3	3	5	3	5	0	2	0	2	1	4	5	0	0	4	0	1	1	4	0	0	5	2	3	5	2	0	0	8	1	0	2	0	1	1	0	2
sp|Q9NP61|ARFG3_HUMAN ADP-ribosylation factor GTPase-activating protein 3 OS=Homo sapiens OX=9606 GN=ARFGAP3 PE=1 SV=1	2	1	1	2	1	0	2	5	1	0	1	1	0	3	4	2	1	0	2	1	2	2	1	0	0	0	3	0	1	3	1	0	0	1	2	1	1	2	1	0	1	1	2	1	0	0	2	0	0
sp|Q13625|ASPP2_HUMAN Apoptosis-stimulating of p53 protein 2 OS=Homo sapiens OX=9606 GN=TP53BP2 PE=1 SV=2	6	6	7	2	6	1	4	4	2	7	5	8	3	3	8	4	8	1	2	2	5	8	8	7	0	7	8	0	8	8	5	1	0	10	2	17	5	12	2	0	8	0	4	4	0	0	11	1	5
sp|Q96PE2|ARHGH_HUMAN Rho guanine nucleotide exchange factor 17 OS=Homo sapiens OX=9606 GN=ARHGEF17 PE=1 SV=1	20	6	15	26	15	6	17	21	22	17	19	22	1	8	16	24	13	2	3	2	1	0	23	18	4	1	29	2	5	7	9	0	0	18	1	22	19	21	3	0	25	3	2	5	0	0	21	0	25
sp|Q9NWX5|ASB6_HUMAN Ankyrin repeat and SOCS box protein 6 OS=Homo sapiens OX=9606 GN=ASB6 PE=1 SV=1	2	1	0	2	0	1	1	1	1	1	0	0	1	0	4	4	1	0	0	0	0	1	1	2	0	0	2	1	0	0	0	0	0	4	0	0	1	1	0	0	4	0	1	0	0	0	0	0	1
sp|A6NMY6|AXA2L_HUMAN Putative annexin A2-like protein OS=Homo sapiens OX=9606 GN=ANXA2P2 PE=5 SV=2	0	0	0	0	0	0	1	0	0	0	0	0	0	1	1	1	0	0	0	0	0	1	1	0	0	0	0	0	0	0	0	0	0	0	0	0	0	0	0	0	1	0	0	1	0	0	1	0	0
sp|P56134|ATPK_HUMAN ATP synthase subunit f, mitochondrial OS=Homo sapiens OX=9606 GN=ATP5MF PE=1 SV=3	0	0	1	0	1	0	0	1	1	2	0	0	0	0	1	0	0	0	0	0	0	0	0	1	0	0	1	0	0	0	0	0	0	0	0	0	0	0	0	0	0	0	0	0	0	0	0	0	0
sp|O75947|ATP5H_HUMAN ATP synthase subunit d, mitochondrial OS=Homo sapiens OX=9606 GN=ATP5PD PE=1 SV=3	2	0	1	2	0	1	0	0	0	0	0	0	1	2	1	1	1	0	0	0	0	1	0	2	1	0	1	0	0	0	0	0	0	0	1	2	0	0	0	0	0	0	0	1	0	0	0	0	1
sp|P0C6P0|BCL8_HUMAN Putative protein BCL8 OS=Homo sapiens OX=9606 GN=NBEAP1 PE=5 SV=1	0	0	0	0	0	0	0	0	0	0	1	0	1	0	1	0	0	0	0	0	0	0	0	0	0	0	0	0	3	0	0	0	0	0	0	0	0	0	0	0	2	0	0	0	0	0	0	0	0
sp|Q9NZS9|BFAR_HUMAN Bifunctional apoptosis regulator OS=Homo sapiens OX=9606 GN=BFAR PE=1 SV=1	1	0	1	0	1	2	1	3	0	1	1	2	1	3	4	2	4	0	2	0	2	0	0	4	0	2	0	0	2	1	1	0	0	3	2	2	1	7	0	0	1	0	0	3	0	0	0	0	3
sp|A2AJT9|BCLA3_HUMAN BCLAF1 and THRAP3 family member 3 OS=Homo sapiens OX=9606 GN=BCLAF3 PE=1 SV=1	2	0	1	0	0	1	3	1	3	3	1	3	1	8	2	0	3	0	1	0	3	1	0	1	0	5	2	0	1	0	1	0	0	3	3	3	5	5	0	0	1	0	1	2	0	0	0	0	2
sp|P30411|BKRB2_HUMAN B2 bradykinin receptor OS=Homo sapiens OX=9606 GN=BDKRB2 PE=1 SV=2	1	1	0	0	0	0	1	1	0	0	1	1	0	1	1	2	2	0	1	0	2	0	1	0	0	0	0	0	0	0	2	0	0	1	1	0	0	0	0	0	4	0	0	1	0	0	1	0	1
sp|Q6P575|BGP11_HUMAN Putative inactive beta-glucuronidase protein GUSBP11 OS=Homo sapiens OX=9606 GN=GUSBP11 PE=5 SV=2	3	0	2	0	1	1	4	1	3	2	4	2	1	1	3	3	1	0	1	0	0	0	3	2	1	1	2	0	0	0	3	0	0	2	0	2	1	2	0	0	3	0	0	0	0	0	1	0	2
sp|P54687|BCAT1_HUMAN Branched-chain-amino-acid aminotransferase, cytosolic OS=Homo sapiens OX=9606 GN=BCAT1 PE=1 SV=3	0	0	2	2	0	0	4	5	3	1	0	2	3	1	6	3	2	1	0	0	1	1	2	2	1	2	1	0	0	0	2	0	0	2	3	1	0	2	0	0	3	0	1	1	0	0	4	0	1
sp|Q9NYM9|BET1L_HUMAN BET1-like protein OS=Homo sapiens OX=9606 GN=BET1L PE=1 SV=1	0	1	1	0	0	0	0	0	0	0	0	0	0	0	0	0	0	0	0	0	0	0	0	0	0	0	0	0	0	0	0	0	0	0	0	0	0	0	0	0	0	0	0	0	0	0	0	0	0
sp|Q7RTU4|BHA09_HUMAN Class A basic helix-loop-helix protein 9 OS=Homo sapiens OX=9606 GN=BHLHA9 PE=1 SV=2	3	0	6	8	5	0	3	5	5	3	4	6	0	0	3	3	0	0	1	0	0	0	5	4	0	0	4	0	1	0	0	0	0	0	0	5	5	1	0	0	3	0	1	0	0	0	1	0	0
sp|Q2TBE0|C19L2_HUMAN CWF19-like protein 2 OS=Homo sapiens OX=9606 GN=CWF19L2 PE=1 SV=4	0	3	1	1	1	2	3	3	2	1	3	0	2	1	2	2	3	0	0	1	3	1	3	1	0	0	3	0	1	1	1	0	0	3	3	1	1	5	0	0	1	0	0	3	0	0	2	0	0
sp|Q9H8M2|BRD9_HUMAN Bromodomain-containing protein 9 OS=Homo sapiens OX=9606 GN=BRD9 PE=1 SV=2	1	3	2	2	1	1	1	5	1	2	1	0	1	4	0	3	2	1	2	1	2	2	0	3	2	0	4	0	0	1	6	0	0	3	3	2	1	4	0	0	0	0	0	2	0	1	1	0	2
sp|Q13072|BAGE1_HUMAN B melanoma antigen 1 OS=Homo sapiens OX=9606 GN=BAGE PE=2 SV=1	0	1	0	0	0	0	0	0	0	0	0	0	0	0	0	0	1	0	0	0	0	0	0	0	0	0	0	0	0	1	0	0	0	0	0	0	0	1	0	0	0	0	0	0	0	0	0	0	0
sp|Q8NFC6|BD1L1_HUMAN Biorientation of chromosomes in cell division protein 1-like 1 OS=Homo sapiens OX=9606 GN=BOD1L1 PE=1 SV=2	7	7	16	13	13	1	11	24	15	10	7	18	4	10	5	8	8	4	1	1	11	4	11	7	1	4	14	1	6	12	3	2	0	4	8	7	3	19	0	0	11	0	0	7	0	0	8	0	9
sp|O60729|CC14B_HUMAN Dual specificity protein phosphatase CDC14B OS=Homo sapiens OX=9606 GN=CDC14B PE=1 SV=1	3	0	1	2	1	0	0	0	2	2	0	3	2	0	2	0	0	0	0	0	1	0	1	0	0	0	0	0	0	0	1	0	0	1	0	0	3	2	0	0	0	0	0	1	0	0	5	0	2
sp|Q6ZRV3|CC074_HUMAN Putative uncharacterized protein encoded by LINC00696 OS=Homo sapiens OX=9606 GN=LINC00696 PE=5 SV=1	1	0	1	1	0	0	0	4	6	0	1	0	0	1	0	1	2	0	0	0	0	0	0	0	0	0	1	0	0	0	0	0	0	3	0	0	0	1	1	0	2	1	0	0	0	0	2	0	0
sp|Q8IVY1|CA210_HUMAN Type III endosome membrane protein TEMP OS=Homo sapiens OX=9606 GN=C1orf210 PE=3 SV=1	1	0	1	1	1	0	0	1	2	1	1	2	1	0	0	1	0	0	0	0	0	0	1	0	0	0	1	0	0	2	0	0	0	1	0	0	0	1	0	0	1	0	0	0	0	0	0	0	3
sp|Q9UNH5|CC14A_HUMAN Dual specificity protein phosphatase CDC14A OS=Homo sapiens OX=9606 GN=CDC14A PE=1 SV=1	4	1	2	1	1	1	2	5	1	3	2	4	2	1	4	2	2	1	0	0	4	5	2	2	0	2	3	0	0	0	1	0	0	3	3	2	1	1	1	0	3	0	0	1	0	0	5	0	3
sp|O43529|CHSTA_HUMAN Carbohydrate sulfotransferase 10 OS=Homo sapiens OX=9606 GN=CHST10 PE=1 SV=1	0	0	0	0	3	0	2	1	0	0	2	0	2	2	3	3	1	0	0	1	1	0	0	3	2	1	2	0	0	1	2	0	0	2	0	1	4	1	0	0	1	0	0	0	0	0	2	1	0
sp|Q8N0X4|CLYBL_HUMAN Citramalyl-CoA lyase, mitochondrial OS=Homo sapiens OX=9606 GN=CLYBL PE=1 SV=2	1	2	1	0	0	0	0	2	1	0	0	2	1	1	1	3	2	2	0	0	1	0	0	1	1	0	0	0	2	1	2	1	0	2	1	0	0	0	0	0	3	0	0	1	0	0	1	0	0
sp|O75153|CLU_HUMAN Clustered mitochondria protein homolog OS=Homo sapiens OX=9606 GN=CLUH PE=1 SV=2	5	6	10	4	6	4	6	5	3	5	3	3	7	1	6	4	4	2	0	1	4	4	4	11	0	3	2	0	4	4	2	1	0	10	4	2	6	2	0	0	3	0	2	5	0	1	8	1	2
sp|Q96DZ9|CKLF5_HUMAN CKLF-like MARVEL transmembrane domain-containing protein 5 OS=Homo sapiens OX=9606 GN=CMTM5 PE=1 SV=2	1	0	2	1	3	0	3	1	1	2	1	1	0	0	0	1	1	0	0	0	0	1	0	1	0	0	3	0	2	1	1	0	0	2	0	1	0	1	0	0	2	1	0	0	0	0	0	0	0
sp|Q96C57|CSTOS_HUMAN Protein CUSTOS OS=Homo sapiens OX=9606 GN=CUSTOS PE=1 SV=2	4	1	4	3	1	1	0	2	0	0	1	0	0	1	2	0	0	0	1	0	1	0	1	1	0	0	0	0	0	0	1	0	0	0	0	1	3	2	0	0	0	0	0	0	0	0	2	0	0
sp|Q6P387|CP046_HUMAN Uncharacterized protein C16orf46 OS=Homo sapiens OX=9606 GN=C16orf46 PE=2 SV=2	3	0	3	3	1	2	2	1	0	0	2	3	2	4	5	4	1	0	0	0	1	1	0	1	0	1	1	0	3	1	2	0	0	2	1	5	1	2	0	0	3	0	1	2	0	0	3	0	4
sp|P38432|COIL_HUMAN Coilin OS=Homo sapiens OX=9606 GN=COIL PE=1 SV=1	1	2	2	3	2	0	3	5	6	3	1	2	1	4	4	3	4	0	0	0	1	0	1	2	0	1	3	0	1	3	1	0	0	2	0	2	1	7	1	0	4	0	0	0	0	0	4	0	3
sp|Q8N684|CPSF7_HUMAN Cleavage and polyadenylation specificity factor subunit 7 OS=Homo sapiens OX=9606 GN=CPSF7 PE=1 SV=1	4	1	4	4	1	1	5	3	1	6	5	2	3	2	5	3	6	2	2	0	4	1	1	8	1	2	7	0	2	3	3	0	0	7	5	4	3	3	0	0	4	1	1	0	0	0	5	0	3
sp|P39060|COIA1_HUMAN Collagen alpha-1(XVIII) chain OS=Homo sapiens OX=9606 GN=COL18A1 PE=1 SV=5	11	5	22	17	16	10	51	15	98	10	98	79	2	0	18	24	13	2	1	1	2	1	73	17	1	1	39	3	9	8	7	3	0	11	6	64	18	12	3	0	20	1	1	6	0	1	16	1	6
sp|Q8N1P7|CRBG2_HUMAN Beta/gamma crystallin domain-containing protein 2 OS=Homo sapiens OX=9606 GN=CRYBG2 PE=2 SV=2	19	4	17	8	25	3	26	20	10	13	20	21	3	10	12	17	17	0	3	1	2	1	17	15	3	0	15	0	4	6	8	2	0	14	0	20	9	22	1	0	12	0	1	12	0	2	18	0	9
sp|P49747|COMP_HUMAN Cartilage oligomeric matrix protein OS=Homo sapiens OX=9606 GN=COMP PE=1 SV=2	4	2	2	4	1	3	4	6	5	2	5	6	1	1	6	1	2	1	0	1	1	4	6	3	0	5	2	0	4	1	3	0	0	1	0	4	5	4	1	0	3	0	1	4	0	0	5	0	1
sp|Q6RUI8|CS048_HUMAN Uncharacterized protein C19orf48 OS=Homo sapiens OX=9606 GN=C19orf48 PE=4 SV=1	0	0	1	2	1	0	2	1	1	1	2	1	0	0	3	0	0	1	0	0	0	0	1	0	0	0	2	0	2	1	0	0	0	1	0	3	1	2	0	0	1	0	0	1	0	0	1	0	0
sp|P20813|CP2B6_HUMAN Cytochrome P450 2B6 OS=Homo sapiens OX=9606 GN=CYP2B6 PE=1 SV=1	3	0	3	1	2	1	2	1	0	2	1	3	2	2	3	3	5	1	3	0	0	0	3	3	0	2	3	0	1	1	1	0	0	5	0	4	2	0	0	0	2	0	0	0	0	0	1	0	3
sp|Q6PB30|CSAG1_HUMAN Putative chondrosarcoma-associated gene 1 protein OS=Homo sapiens OX=9606 GN=CSAG1 PE=2 SV=3	0	1	2	0	0	1	0	1	1	0	1	1	0	1	0	0	0	1	0	0	1	1	1	0	0	1	1	0	0	0	2	1	0	0	1	1	0	1	0	0	0	0	0	1	0	0	1	0	2
sp|Q9H6X5|CS044_HUMAN Uncharacterized protein C19orf44 OS=Homo sapiens OX=9606 GN=C19orf44 PE=1 SV=1	7	4	5	1	7	0	1	1	0	2	1	2	2	1	4	1	1	0	1	0	5	1	2	1	0	1	1	0	1	2	1	1	0	4	2	1	0	4	0	0	4	0	0	4	0	0	4	0	4
sp|P10635|CP2D6_HUMAN Cytochrome P450 2D6 OS=Homo sapiens OX=9606 GN=CYP2D6 PE=1 SV=2	4	2	7	3	0	0	3	2	0	2	4	3	1	0	5	4	2	2	0	1	2	1	4	6	1	2	3	0	0	4	0	0	0	6	0	4	2	2	0	0	3	0	1	1	0	0	3	1	2
sp|Q96I36|COX14_HUMAN Cytochrome c oxidase assembly protein COX14 OS=Homo sapiens OX=9606 GN=COX14 PE=1 SV=1	0	1	0	0	0	0	0	1	0	0	0	0	0	0	0	0	0	0	0	0	0	0	0	0	0	0	0	0	1	0	0	0	0	0	0	0	0	0	0	0	0	0	0	0	0	0	0	0	0
sp|Q9P1W3|CSC1_HUMAN Calcium permeable stress-gated cation channel 1 OS=Homo sapiens OX=9606 GN=TMEM63C PE=2 SV=1	1	3	2	2	4	1	1	1	0	3	2	0	5	0	4	3	1	3	0	1	2	1	0	9	1	2	2	0	2	2	2	0	0	5	1	0	2	3	1	0	4	0	1	1	0	0	4	0	0
sp|Q9UBF2|COPG2_HUMAN Coatomer subunit gamma-2 OS=Homo sapiens OX=9606 GN=COPG2 PE=1 SV=1	2	1	3	1	4	0	2	2	1	2	1	3	2	3	6	0	5	1	1	0	0	1	1	3	0	2	3	0	1	2	4	0	0	3	0	3	3	4	0	0	2	0	1	2	0	0	1	0	2
sp|Q5SW24|DACT2_HUMAN Dapper homolog 2 OS=Homo sapiens OX=9606 GN=DACT2 PE=1 SV=1	9	5	11	8	7	3	10	11	6	4	8	13	2	1	12	8	7	0	2	0	0	0	9	8	0	1	11	0	1	0	4	0	0	5	1	6	4	14	3	0	9	2	1	4	0	0	10	0	1
sp|Q8NBI2|CYAC3_HUMAN Cytochrome b ascorbate-dependent protein 3 OS=Homo sapiens OX=9606 GN=CYB561A3 PE=1 SV=1	0	0	0	0	0	0	1	1	1	0	0	1	0	2	0	1	2	0	0	0	0	0	0	2	1	0	0	0	0	1	3	0	0	2	0	1	0	2	0	0	3	0	0	0	0	0	1	0	0
sp|P01040|CYTA_HUMAN Cystatin-A OS=Homo sapiens OX=9606 GN=CSTA PE=1 SV=1	0	0	0	2	0	0	0	0	0	0	0	0	0	0	0	0	0	0	0	0	0	0	0	0	0	0	0	0	0	0	0	0	0	1	1	1	0	0	0	0	1	0	0	1	0	0	0	0	1
sp|Q15828|CYTM_HUMAN Cystatin-M OS=Homo sapiens OX=9606 GN=CST6 PE=1 SV=1	1	1	0	2	0	0	0	0	0	0	0	0	0	0	2	2	1	0	0	0	0	1	2	0	1	0	0	0	1	0	0	0	0	1	1	1	1	0	0	0	0	0	0	1	0	0	0	0	0
sp|Q02221|CX6A2_HUMAN Cytochrome c oxidase subunit 6A2, mitochondrial OS=Homo sapiens OX=9606 GN=COX6A2 PE=2 SV=2	0	0	0	2	0	0	1	0	1	1	0	0	0	0	1	1	1	0	1	0	0	0	3	3	0	0	0	0	0	0	0	0	0	0	0	1	2	0	0	0	0	0	0	1	0	0	0	0	1
sp|O96019|ACL6A_HUMAN Actin-like protein 6A OS=Homo sapiens OX=9606 GN=ACTL6A PE=1 SV=1	3	1	2	0	1	2	2	2	5	0	2	1	2	5	0	4	2	1	0	0	1	1	4	2	1	1	0	0	0	0	0	0	0	1	2	0	1	0	0	0	1	0	2	0	0	0	1	0	0
sp|P36544|ACHA7_HUMAN Neuronal acetylcholine receptor subunit alpha-7 OS=Homo sapiens OX=9606 GN=CHRNA7 PE=1 SV=5	2	1	2	1	2	2	2	3	2	3	3	0	1	3	2	2	3	2	2	0	0	0	2	1	0	1	2	0	2	1	2	0	0	1	2	0	2	3	0	0	1	0	0	0	0	0	2	0	2
sp|Q9NRG9|AAAS_HUMAN Aladin OS=Homo sapiens OX=9606 GN=AAAS PE=1 SV=1	2	2	6	2	2	4	3	5	4	4	5	1	1	2	9	6	4	2	0	0	1	2	5	8	0	0	8	1	1	1	2	0	0	3	2	4	3	6	1	0	7	0	0	0	0	0	5	0	2
sp|P08912|ACM5_HUMAN Muscarinic acetylcholine receptor M5 OS=Homo sapiens OX=9606 GN=CHRM5 PE=1 SV=2	3	2	4	0	1	1	1	1	0	1	2	1	1	2	0	4	2	0	1	0	0	0	2	1	3	0	2	1	2	1	1	0	0	2	1	0	2	0	0	0	2	0	0	1	0	0	3	1	4
sp|P05067|A4_HUMAN Amyloid-beta precursor protein OS=Homo sapiens OX=9606 GN=APP PE=1 SV=3	6	2	6	3	1	0	3	2	2	0	0	1	0	1	3	4	5	1	2	1	2	3	1	3	1	2	1	0	1	0	0	0	0	1	0	1	3	2	0	0	3	0	0	0	0	0	1	0	2
sp|Q9H0P0|5NT3A_HUMAN Cytosolic 5'-nucleotidase 3A OS=Homo sapiens OX=9606 GN=NT5C3A PE=1 SV=3	0	1	0	1	1	0	2	1	1	0	0	0	0	2	0	0	0	0	1	0	0	0	0	1	0	1	0	0	0	0	2	0	0	0	0	0	0	0	0	0	1	0	2	0	0	0	0	0	0
sp|P49189|AL9A1_HUMAN 4-trimethylaminobutyraldehyde dehydrogenase OS=Homo sapiens OX=9606 GN=ALDH9A1 PE=1 SV=3	3	1	2	0	1	0	1	4	1	4	2	2	1	1	2	0	0	0	0	0	2	2	0	1	0	1	1	0	0	2	1	0	0	4	1	2	0	2	0	0	5	0	1	1	0	0	1	0	3
sp|P0C7M7|ACSM4_HUMAN Acyl-coenzyme A synthetase ACSM4, mitochondrial OS=Homo sapiens OX=9606 GN=ACSM4 PE=2 SV=1	0	0	0	2	3	1	2	2	4	3	2	1	2	2	7	6	3	0	0	1	1	1	2	3	0	2	1	0	4	3	0	0	0	4	0	4	1	1	0	0	2	0	1	1	0	0	2	0	6
sp|Q8TD30|ALAT2_HUMAN Alanine aminotransferase 2 OS=Homo sapiens OX=9606 GN=GPT2 PE=1 SV=1	1	2	0	2	1	2	3	4	2	3	2	3	2	1	3	2	2	4	0	2	1	1	4	3	0	0	0	0	1	1	3	0	0	2	0	5	1	4	0	0	0	0	1	1	0	0	2	0	3
sp|Q8IZF2|AGRF5_HUMAN Adhesion G protein-coupled receptor F5 OS=Homo sapiens OX=9606 GN=ADGRF5 PE=1 SV=3	2	2	1	2	1	4	7	5	6	2	5	1	4	3	3	3	5	0	3	1	11	5	3	8	1	4	1	0	1	4	1	0	0	7	4	4	2	5	0	0	5	0	1	3	0	1	10	0	4
sp|P10323|ACRO_HUMAN Acrosin OS=Homo sapiens OX=9606 GN=ACR PE=1 SV=4	1	1	7	3	2	0	2	1	1	2	3	3	3	4	2	1	2	0	0	0	1	1	1	3	0	0	12	1	3	4	1	0	0	4	1	10	3	7	2	0	2	0	2	0	0	0	7	0	2
sp|P35869|AHR_HUMAN Aryl hydrocarbon receptor OS=Homo sapiens OX=9606 GN=AHR PE=1 SV=2	7	3	2	2	2	3	2	2	4	2	3	0	3	2	4	5	8	3	0	2	0	3	1	4	0	5	6	0	3	4	1	0	0	5	2	4	2	5	1	0	4	0	2	8	0	0	4	0	5
sp|O75078|ADA11_HUMAN Disintegrin and metalloproteinase domain-containing protein 11 OS=Homo sapiens OX=9606 GN=ADAM11 PE=2 SV=3	1	1	1	3	4	0	5	6	9	3	9	7	0	2	7	5	3	0	0	0	2	2	4	6	0	2	4	0	0	2	1	0	0	7	1	5	2	2	0	0	7	0	1	1	0	0	4	0	0
sp|C9JTQ0|ANR63_HUMAN Ankyrin repeat domain-containing protein 63 OS=Homo sapiens OX=9606 GN=ANKRD63 PE=3 SV=1	4	0	3	3	5	0	3	4	5	5	4	5	0	0	3	3	3	0	2	0	1	2	4	1	0	0	6	0	3	1	0	0	0	5	1	3	4	2	1	0	5	0	1	1	0	0	4	0	1
sp|O15084|ANR28_HUMAN Serine/threonine-protein phosphatase 6 regulatory ankyrin repeat subunit A OS=Homo sapiens OX=9606 GN=ANKRD28 PE=1 SV=5	4	3	3	4	1	1	1	4	2	10	1	0	1	2	3	1	2	1	1	1	6	2	2	2	0	2	0	0	1	1	2	0	0	5	0	0	3	3	0	0	3	0	3	0	0	0	3	0	1
sp|Q99996|AKAP9_HUMAN A-kinase anchor protein 9 OS=Homo sapiens OX=9606 GN=AKAP9 PE=1 SV=4	3	24	1	2	0	1	2	14	8	3	5	1	2	0	6	2	1	1	1	11	9	3	2	6	0	2	3	0	3	3	5	0	0	8	2	3	0	6	0	0	9	0	0	2	0	0	10	1	4
sp|Q8IW93|ARHGJ_HUMAN Rho guanine nucleotide exchange factor 19 OS=Homo sapiens OX=9606 GN=ARHGEF19 PE=1 SV=1	6	2	8	2	6	3	8	4	3	6	6	7	2	2	7	8	10	1	0	1	1	0	6	5	0	2	3	0	4	2	3	1	0	8	1	10	5	6	0	0	5	1	0	3	0	1	6	0	3
sp|Q96P48|ARAP1_HUMAN Arf-GAP with Rho-GAP domain, ANK repeat and PH domain-containing protein 1 OS=Homo sapiens OX=9606 GN=ARAP1 PE=1 SV=3	7	5	15	8	10	2	7	4	3	2	10	6	2	2	12	9	8	1	2	0	1	2	6	8	1	1	13	0	3	7	4	3	0	7	1	15	9	8	1	0	8	1	0	4	0	0	10	0	11
sp|Q96DE5|APC16_HUMAN Anaphase-promoting complex subunit 16 OS=Homo sapiens OX=9606 GN=ANAPC16 PE=1 SV=1	0	0	0	1	1	0	0	3	1	1	0	0	0	0	2	1	1	0	0	0	0	0	1	2	0	0	0	0	0	0	0	0	0	0	0	0	0	0	0	0	0	0	0	0	0	0	1	0	0
sp|P08519|APOA_HUMAN Apolipoprotein(a) OS=Homo sapiens OX=9606 GN=LPA PE=1 SV=1	60	61	32	61	125	0	1	36	3	1	3	3	6	3	6	35	2	0	0	0	0	5	1	67	1	0	70	1	7	73	2	29	0	2	2	1	38	33	1	0	32	1	2	6	0	1	35	0	37
sp|Q6UY14|ATL4_HUMAN ADAMTS-like protein 4 OS=Homo sapiens OX=9606 GN=ADAMTSL4 PE=1 SV=2	14	4	11	9	8	1	10	10	13	11	9	17	1	1	10	13	14	1	1	1	2	2	13	14	0	4	18	1	8	5	4	2	0	11	2	25	15	9	2	0	9	4	3	5	0	0	15	3	11
sp|O60312|AT10A_HUMAN Probable phospholipid-transporting ATPase VA OS=Homo sapiens OX=9606 GN=ATP10A PE=2 SV=2	5	2	6	1	5	3	8	8	6	3	7	3	2	1	10	10	9	2	1	1	2	0	5	10	1	0	2	0	1	4	2	1	0	6	2	4	3	7	0	0	10	0	0	4	0	0	10	1	8
sp|Q9H6S1|AZI2_HUMAN 5-azacytidine-induced protein 2 OS=Homo sapiens OX=9606 GN=AZI2 PE=1 SV=1	0	0	1	0	1	1	0	0	0	0	0	0	0	0	1	2	3	0	0	0	2	2	0	2	0	2	2	0	0	1	0	0	0	1	2	3	0	2	0	0	3	2	0	1	0	0	3	0	0
sp|Q5T9A4|ATD3B_HUMAN ATPase family AAA domain-containing protein 3B OS=Homo sapiens OX=9606 GN=ATAD3B PE=1 SV=1	3	2	2	3	2	0	5	2	7	4	5	6	0	1	4	5	5	0	0	1	0	1	5	3	0	0	2	1	0	0	2	0	0	3	0	6	1	1	0	0	5	1	1	3	0	0	2	0	3
sp|Q9BSB4|ATGA1_HUMAN Autophagy-related protein 101 OS=Homo sapiens OX=9606 GN=ATG101 PE=1 SV=1	0	0	0	0	0	0	0	0	2	0	0	0	0	1	1	0	0	0	0	1	0	0	0	0	0	0	0	0	0	1	0	0	0	0	0	1	0	1	0	0	1	0	1	1	0	0	1	0	0
sp|Q53S33|BOLA3_HUMAN BolA-like protein 3 OS=Homo sapiens OX=9606 GN=BOLA3 PE=1 SV=1	2	0	2	1	1	1	0	0	2	0	1	0	0	1	0	0	0	0	0	1	0	0	1	0	0	0	0	0	0	0	0	0	0	0	0	0	1	0	0	0	1	0	0	0	0	0	0	0	0
sp|Q6AI39|BICRL_HUMAN BRD4-interacting chromatin-remodeling complex-associated protein-like OS=Homo sapiens OX=9606 GN=BICRAL PE=1 SV=2	2	6	3	6	4	1	7	8	4	7	7	6	2	2	6	5	7	1	2	4	5	3	4	5	1	3	7	0	8	5	4	0	0	5	4	2	0	14	1	0	6	0	2	7	0	0	10	1	5
sp|Q07021|C1QBP_HUMAN Complement component 1 Q subcomponent-binding protein, mitochondrial OS=Homo sapiens OX=9606 GN=C1QBP PE=1 SV=1	1	1	1	2	2	0	1	0	0	0	0	1	1	0	4	1	1	0	0	0	1	0	4	3	0	0	0	0	1	1	2	0	0	3	0	2	2	1	0	0	4	0	1	1	0	0	1	0	1
sp|Q9BXH1|BBC3_HUMAN Bcl-2-binding component 3, isoforms 1/2 OS=Homo sapiens OX=9606 GN=BBC3 PE=1 SV=1	3	1	2	4	7	1	4	2	1	5	2	5	0	0	2	2	3	1	0	0	0	0	4	5	0	0	5	0	1	2	0	0	0	3	0	6	3	2	0	0	3	1	1	0	0	0	1	0	0
sp|Q96L58|B3GT6_HUMAN Beta-1,3-galactosyltransferase 6 OS=Homo sapiens OX=9606 GN=B3GALT6 PE=1 SV=2	1	1	3	2	5	0	2	1	2	1	3	0	0	0	0	0	2	0	0	0	0	0	1	0	0	0	1	0	1	1	0	0	0	1	0	2	3	0	0	0	1	0	0	1	0	0	1	1	0
sp|A6NHX0|CAST2_HUMAN Cytosolic arginine sensor for mTORC1 subunit 2 OS=Homo sapiens OX=9606 GN=CASTOR2 PE=1 SV=3	1	0	2	0	1	1	2	1	0	1	1	0	2	1	2	1	2	0	0	1	1	0	1	1	0	0	2	0	2	3	0	0	0	2	1	0	1	0	0	0	1	0	0	0	0	0	2	0	1
sp|A6NKD9|CC85C_HUMAN Coiled-coil domain-containing protein 85C OS=Homo sapiens OX=9606 GN=CCDC85C PE=1 SV=1	5	2	1	3	4	0	2	4	4	5	2	4	0	2	6	5	2	0	1	0	0	1	2	3	0	0	2	0	2	0	1	1	0	2	0	3	2	1	0	0	2	1	0	0	0	0	4	0	0
sp|Q6ZVT6|CC067_HUMAN Uncharacterized protein C3orf67 OS=Homo sapiens OX=9606 GN=C3orf67 PE=2 SV=2	3	4	0	0	1	1	2	7	2	2	3	3	3	1	4	4	6	4	2	0	4	1	2	2	0	2	3	1	4	2	0	0	0	5	1	4	1	6	0	0	2	0	0	4	0	0	9	1	4
sp|Q9HBI5|CC014_HUMAN Uncharacterized protein C3orf14 OS=Homo sapiens OX=9606 GN=C3orf14 PE=2 SV=1	0	2	1	0	1	0	0	0	0	1	0	0	1	0	1	1	0	0	0	1	0	0	0	0	0	0	1	0	1	0	1	0	0	0	0	0	1	0	0	0	0	0	0	0	0	0	0	0	0
sp|Q8N163|CCAR2_HUMAN Cell cycle and apoptosis regulator protein 2 OS=Homo sapiens OX=9606 GN=CCAR2 PE=1 SV=2	5	7	8	12	8	3	5	4	3	9	4	4	3	3	14	10	14	1	1	0	0	1	3	13	0	3	8	0	3	5	6	0	0	11	0	7	5	4	0	0	10	2	0	3	0	0	4	1	4
sp|O75808|CAN15_HUMAN Calpain-15 OS=Homo sapiens OX=9606 GN=CAPN15 PE=1 SV=1	9	2	12	12	10	3	7	6	8	7	10	6	1	2	8	7	7	0	2	0	2	3	11	7	0	1	12	0	5	4	3	0	0	8	2	14	6	11	2	0	9	2	0	2	0	0	7	0	5
sp|Q96LW7|CAR19_HUMAN Caspase recruitment domain-containing protein 19 OS=Homo sapiens OX=9606 GN=CARD19 PE=1 SV=1	1	1	1	3	1	0	1	0	1	1	1	1	0	0	1	2	2	0	0	2	1	0	1	2	0	1	1	0	0	1	1	0	0	1	0	2	2	6	0	0	3	0	1	1	0	0	1	0	0
sp|Q8ND23|CARL3_HUMAN Capping protein, Arp2/3 and myosin-I linker protein 3 OS=Homo sapiens OX=9606 GN=CARMIL3 PE=2 SV=2	5	5	6	8	9	3	15	8	7	8	8	11	3	4	11	5	12	0	4	1	6	1	11	5	0	1	9	1	9	10	3	1	0	6	2	16	7	6	1	0	9	1	1	7	0	0	9	1	7
sp|Q49MI3|CERKL_HUMAN Ceramide kinase-like protein OS=Homo sapiens OX=9606 GN=CERKL PE=1 SV=1	2	0	3	3	3	3	2	3	3	3	3	0	1	0	5	2	5	0	1	0	1	2	0	3	0	0	0	0	1	4	0	0	0	4	1	2	3	1	0	0	4	0	0	3	0	0	3	0	1
sp|P0CE67|CC079_HUMAN Putative uncharacterized protein C3orf79 OS=Homo sapiens OX=9606 GN=C3orf79 PE=4 SV=1	1	1	0	0	0	1	0	0	0	0	1	0	0	0	3	1	2	0	0	0	0	0	1	1	0	0	0	0	0	0	0	0	0	0	0	0	0	1	0	0	2	0	1	0	0	0	0	0	0
sp|Q6ZV77|CI139_HUMAN Uncharacterized protein C9orf139 OS=Homo sapiens OX=9606 GN=C9orf139 PE=2 SV=1	1	0	2	1	1	0	1	2	3	1	2	1	1	1	5	3	2	0	1	0	2	1	1	2	0	1	3	0	1	1	2	0	0	4	0	2	1	1	0	0	2	0	1	2	0	0	4	0	0
sp|A4D256|CC14C_HUMAN Dual specificity protein phosphatase CDC14C OS=Homo sapiens OX=9606 GN=CDC14C PE=2 SV=3	1	0	0	0	0	0	0	0	1	3	0	2	3	0	4	2	1	0	0	0	0	0	0	0	0	0	0	0	0	0	1	0	0	2	0	1	2	0	0	0	2	0	0	1	0	0	3	0	1
sp|Q8TEP8|CE192_HUMAN Centrosomal protein of 192 kDa OS=Homo sapiens OX=9606 GN=CEP192 PE=1 SV=3	8	5	8	9	9	5	7	16	10	11	6	6	8	11	13	23	12	3	1	2	9	4	13	12	1	2	9	0	6	7	11	0	0	19	7	6	8	16	2	0	6	0	3	7	0	0	25	1	8
sp|Q96BT3|CENPT_HUMAN Centromere protein T OS=Homo sapiens OX=9606 GN=CENPT PE=1 SV=2	3	3	6	6	6	1	2	4	3	1	2	4	0	1	6	6	8	1	0	1	1	1	3	6	0	0	4	0	4	1	3	1	0	7	1	6	5	2	0	0	5	1	0	4	0	0	8	1	7
sp|Q8IY22|CMIP_HUMAN C-Maf-inducing protein OS=Homo sapiens OX=9606 GN=CMIP PE=1 SV=3	2	1	3	3	4	1	1	1	4	4	2	4	1	3	3	7	4	1	2	1	1	3	1	7	1	1	1	0	1	4	5	0	0	5	0	1	4	2	0	0	12	0	1	3	0	0	1	0	2
sp|Q9HC73|CRLF2_HUMAN Cytokine receptor-like factor 2 OS=Homo sapiens OX=9606 GN=CRLF2 PE=1 SV=1	0	1	2	0	0	1	1	0	1	1	0	2	1	0	1	1	3	0	1	0	0	0	1	3	0	0	1	0	1	0	0	0	0	1	0	4	0	1	0	0	2	0	1	2	0	0	1	0	2
sp|P0C7P0|CISD3_HUMAN CDGSH iron-sulfur domain-containing protein 3, mitochondrial OS=Homo sapiens OX=9606 GN=CISD3 PE=1 SV=1	4	0	0	0	0	1	0	1	0	1	1	0	0	2	0	1	3	0	0	0	0	0	3	0	0	0	0	0	0	0	1	0	0	0	0	1	1	1	0	0	0	0	0	0	0	0	0	0	1
sp|Q9UJA2|CRLS1_HUMAN Cardiolipin synthase (CMP-forming) OS=Homo sapiens OX=9606 GN=CRLS1 PE=1 SV=1	6	1	6	2	5	0	2	1	2	1	0	1	0	0	3	3	5	0	0	0	1	0	2	0	1	0	3	0	1	3	0	0	0	5	1	1	3	0	0	0	2	0	1	0	0	0	1	0	4
sp|Q70SY1|CR3L2_HUMAN Cyclic AMP-responsive element-binding protein 3-like protein 2 OS=Homo sapiens OX=9606 GN=CREB3L2 PE=1 SV=3	2	2	1	2	5	0	2	3	2	3	1	2	1	1	8	5	4	1	1	0	0	1	2	6	1	1	5	0	1	1	1	0	0	7	0	2	1	5	0	0	5	2	0	1	0	0	5	0	6
sp|Q16527|CSRP2_HUMAN Cysteine and glycine-rich protein 2 OS=Homo sapiens OX=9606 GN=CSRP2 PE=1 SV=3	0	1	1	0	0	0	1	0	3	1	1	2	1	0	1	0	0	0	0	0	1	0	2	0	0	1	1	0	1	1	0	0	0	0	1	1	0	1	0	0	0	0	0	0	0	0	1	0	2
sp|Q6ZU35|CRACD_HUMAN Capping protein inhibiting regulator of actin dynamics OS=Homo sapiens OX=9606 GN=CRACD PE=1 SV=3	13	5	9	18	12	1	10	6	3	4	5	10	1	6	7	7	8	0	2	0	3	2	5	5	1	1	14	0	9	8	6	2	0	8	3	14	5	9	2	0	10	2	1	4	0	0	13	1	6
sp|Q96SM3|CPXM1_HUMAN Probable carboxypeptidase X1 OS=Homo sapiens OX=9606 GN=CPXM1 PE=2 SV=2	5	1	5	5	5	3	4	0	1	6	5	4	1	5	5	11	7	3	0	0	0	1	1	5	1	2	7	0	3	3	8	0	0	4	1	2	4	3	0	0	5	0	1	2	0	0	4	0	4
sp|Q0VDD5|CQ091_HUMAN Putative uncharacterized protein encoded by MIR22HG OS=Homo sapiens OX=9606 GN=MIR22HG PE=5 SV=1	1	0	0	0	1	0	1	1	1	0	0	2	1	1	0	1	0	0	0	0	0	0	1	0	0	0	0	0	0	0	1	0	0	0	0	0	1	1	0	0	0	0	0	0	0	0	1	0	0
sp|Q14993|COJA1_HUMAN Collagen alpha-1(XIX) chain OS=Homo sapiens OX=9606 GN=COL19A1 PE=1 SV=3	5	1	11	4	6	5	42	13	112	0	99	52	5	2	13	6	4	1	4	0	3	2	62	4	1	0	23	3	1	0	1	2	0	9	3	42	4	6	1	0	15	0	0	3	0	0	7	0	4
sp|Q8NEA5|CS018_HUMAN Uncharacterized protein C19orf18 OS=Homo sapiens OX=9606 GN=C19orf18 PE=1 SV=1	0	1	1	1	0	0	0	2	2	1	1	0	0	1	0	2	2	0	0	1	0	0	2	1	1	1	0	0	0	1	0	0	0	0	2	1	0	0	0	0	2	0	0	0	0	0	1	0	0
sp|Q5KU26|COL12_HUMAN Collectin-12 OS=Homo sapiens OX=9606 GN=COLEC12 PE=1 SV=3	0	0	3	1	1	0	13	6	24	3	22	22	1	1	3	2	0	0	1	1	3	1	14	0	0	2	4	0	2	1	1	0	0	2	2	11	3	3	0	0	1	0	1	0	0	0	0	0	0
sp|P09919|CSF3_HUMAN Granulocyte colony-stimulating factor OS=Homo sapiens OX=9606 GN=CSF3 PE=1 SV=1	2	3	1	4	2	0	0	1	0	3	1	3	1	0	2	3	3	0	1	1	0	0	0	4	1	0	2	0	0	1	1	0	0	2	0	2	0	2	0	0	3	2	0	2	0	0	3	0	1
sp|P05108|CP11A_HUMAN Cholesterol side-chain cleavage enzyme, mitochondrial OS=Homo sapiens OX=9606 GN=CYP11A1 PE=1 SV=2	1	1	0	0	2	0	0	2	1	3	1	2	2	0	5	4	6	2	0	1	1	1	2	6	0	1	0	0	0	2	1	1	0	1	2	1	1	1	0	0	4	0	0	0	0	0	3	0	0
sp|O43303|CP110_HUMAN Centriolar coiled-coil protein of 110 kDa OS=Homo sapiens OX=9606 GN=CCP110 PE=1 SV=3	4	1	3	4	4	3	2	5	0	2	3	1	2	6	1	3	4	1	4	4	3	4	3	4	1	1	4	0	2	5	3	0	0	4	3	2	2	9	1	0	7	0	2	4	0	0	4	0	2
sp|Q49B96|COX19_HUMAN Cytochrome c oxidase assembly protein COX19 OS=Homo sapiens OX=9606 GN=COX19 PE=1 SV=1	0	0	0	0	0	1	0	2	0	1	0	0	0	0	0	1	0	1	0	0	0	0	1	2	0	0	0	0	0	0	0	0	0	0	0	1	0	0	0	0	0	0	0	0	0	0	0	0	0
sp|O14579|COPE_HUMAN Coatomer subunit epsilon OS=Homo sapiens OX=9606 GN=COPE PE=1 SV=3	1	2	1	1	4	0	0	0	1	1	2	1	1	1	2	2	0	0	1	1	1	0	2	2	0	1	2	1	0	1	2	0	0	2	0	1	0	0	0	0	2	0	0	0	0	0	2	0	1
sp|P78560|CRADD_HUMAN Death domain-containing protein CRADD OS=Homo sapiens OX=9606 GN=CRADD PE=1 SV=1	0	1	1	0	0	1	0	0	0	0	1	2	0	0	3	0	1	1	0	0	1	1	0	2	0	0	2	0	2	0	0	0	0	2	0	0	2	0	0	0	1	0	0	0	0	0	0	0	0
sp|P45844|ABCG1_HUMAN ATP-binding cassette sub-family G member 1 OS=Homo sapiens OX=9606 GN=ABCG1 PE=1 SV=3	3	1	2	1	0	2	1	7	4	0	1	3	0	0	2	2	3	2	2	1	1	2	0	2	1	1	0	0	1	1	4	0	0	4	0	1	2	0	0	0	4	0	1	1	1	0	2	0	1
sp|O75027|ABCB7_HUMAN ATP-binding cassette sub-family B member 7, mitochondrial OS=Homo sapiens OX=9606 GN=ABCB7 PE=1 SV=2	1	3	0	3	1	0	0	4	7	2	0	1	2	1	5	4	1	0	1	0	2	0	1	3	0	0	2	0	0	2	2	0	0	2	0	0	3	1	0	0	1	0	2	2	0	0	2	0	2
sp|Q9BV23|ABHD6_HUMAN Monoacylglycerol lipase ABHD6 OS=Homo sapiens OX=9606 GN=ABHD6 PE=1 SV=1	1	0	1	1	0	0	0	3	2	1	1	0	0	4	1	3	2	0	1	1	1	0	1	1	1	0	1	0	1	0	1	0	0	5	0	1	0	0	0	0	1	0	0	2	0	0	0	0	1
sp|Q9UKU7|ACAD8_HUMAN Isobutyryl-CoA dehydrogenase, mitochondrial OS=Homo sapiens OX=9606 GN=ACAD8 PE=1 SV=1	0	3	0	1	1	1	1	2	7	2	3	2	1	0	1	1	1	0	0	0	1	0	1	1	2	1	0	0	0	1	1	0	0	1	1	0	0	2	0	0	2	0	2	0	0	0	1	0	0
sp|P61221|ABCE1_HUMAN ATP-binding cassette sub-family E member 1 OS=Homo sapiens OX=9606 GN=ABCE1 PE=1 SV=1	2	2	1	0	0	0	3	2	3	2	3	0	3	2	3	3	1	1	0	0	2	2	2	6	1	0	1	0	1	1	1	0	0	2	3	0	2	0	0	0	2	0	1	1	0	0	4	0	1
sp|P30154|2AAB_HUMAN Serine/threonine-protein phosphatase 2A 65 kDa regulatory subunit A beta isoform OS=Homo sapiens OX=9606 GN=PPP2R1B PE=1 SV=3	1	4	2	0	0	0	2	0	3	1	1	4	4	0	2	2	6	1	0	0	1	2	2	4	0	2	0	0	1	1	1	0	0	5	1	0	3	1	0	0	6	0	0	0	0	0	0	0	0
sp|Q05901|ACHB3_HUMAN Neuronal acetylcholine receptor subunit beta-3 OS=Homo sapiens OX=9606 GN=CHRNB3 PE=2 SV=2	0	0	0	0	1	1	0	3	1	0	1	0	2	2	4	2	0	0	0	0	0	0	3	4	1	0	0	0	1	2	0	0	0	1	0	1	1	3	0	0	4	0	0	0	0	0	3	0	0
sp|Q8N6N7|ACBD7_HUMAN Acyl-CoA-binding domain-containing protein 7 OS=Homo sapiens OX=9606 GN=ACBD7 PE=1 SV=1	0	0	0	2	0	0	0	0	0	0	0	0	0	0	1	0	0	0	0	1	0	0	0	0	0	0	0	0	0	0	0	0	0	1	0	0	0	0	0	0	0	0	1	0	0	0	0	0	0
sp|Q66LE6|2ABD_HUMAN Serine/threonine-protein phosphatase 2A 55 kDa regulatory subunit B delta isoform OS=Homo sapiens OX=9606 GN=PPP2R2D PE=1 SV=1	2	0	1	1	0	0	1	0	2	1	1	0	1	0	0	2	2	1	0	0	0	0	1	1	1	2	1	0	0	1	1	0	0	1	2	1	2	1	0	0	1	1	0	2	0	0	2	0	0
sp|P53396|ACLY_HUMAN ATP-citrate synthase OS=Homo sapiens OX=9606 GN=ACLY PE=1 SV=3	3	4	1	4	4	2	4	2	8	2	4	4	6	3	6	4	4	1	1	1	3	2	2	1	2	1	2	0	5	2	7	1	0	3	1	5	3	4	0	0	3	0	2	2	0	0	6	1	7
sp|P52209|6PGD_HUMAN 6-phosphogluconate dehydrogenase, decarboxylating OS=Homo sapiens OX=9606 GN=PGD PE=1 SV=3	1	3	1	2	0	0	1	3	5	0	3	2	0	2	1	3	3	0	0	0	2	0	0	0	0	1	1	0	1	3	0	0	0	2	1	0	1	0	0	0	3	1	0	1	0	0	1	0	1
sp|O00767|ACOD_HUMAN Acyl-CoA desaturase OS=Homo sapiens OX=9606 GN=SCD PE=1 SV=2	0	1	1	2	1	1	0	2	1	2	0	1	3	1	1	0	2	0	0	1	1	0	0	2	1	1	1	0	0	0	2	0	0	4	1	0	1	1	0	0	2	1	0	0	0	0	1	0	0
sp|Q9Y3L3|3BP1_HUMAN SH3 domain-binding protein 1 OS=Homo sapiens OX=9606 GN=SH3BP1 PE=1 SV=3	9	4	6	11	11	2	3	3	3	3	4	2	1	3	5	5	9	1	1	1	3	0	5	6	3	1	10	0	2	3	3	0	0	10	1	12	5	3	0	0	4	2	4	3	0	1	11	0	5
sp|O43741|AAKB2_HUMAN 5'-AMP-activated protein kinase subunit beta-2 OS=Homo sapiens OX=9606 GN=PRKAB2 PE=1 SV=1	0	0	1	1	1	0	1	1	2	1	0	1	1	3	3	3	2	0	0	0	0	0	1	2	1	0	2	0	1	0	1	0	0	3	1	3	0	0	0	0	3	2	0	1	0	0	1	0	0
sp|P51816|AFF2_HUMAN AF4/FMR2 family member 2 OS=Homo sapiens OX=9606 GN=AFF2 PE=1 SV=4	11	3	7	10	10	3	5	3	2	1	5	4	5	7	9	7	11	1	1	4	6	10	2	8	3	8	16	1	5	5	5	2	0	4	4	13	7	13	3	0	7	2	1	3	0	0	8	0	9
sp|Q8TF27|AGA11_HUMAN Arf-GAP with GTPase, ANK repeat and PH domain-containing protein 11 OS=Homo sapiens OX=9606 GN=AGAP11 PE=2 SV=2	0	2	3	0	2	0	1	4	0	2	1	0	0	2	2	1	1	0	0	1	3	2	1	2	0	1	0	0	2	3	1	0	0	1	3	0	0	3	0	0	2	0	0	0	0	0	1	0	4
sp|Q9BYD9|ACTT3_HUMAN Actin-related protein T3 OS=Homo sapiens OX=9606 GN=ACTRT3 PE=2 SV=1	2	2	2	1	3	1	2	3	1	0	1	2	2	1	3	3	2	1	0	1	1	0	3	0	1	1	2	0	1	1	0	0	0	2	2	0	2	0	0	0	3	1	0	0	0	0	0	0	0
sp|Q96PE1|AGRA2_HUMAN Adhesion G protein-coupled receptor A2 OS=Homo sapiens OX=9606 GN=ADGRA2 PE=1 SV=2	11	5	7	12	11	1	10	12	16	13	18	7	1	0	12	10	14	1	1	1	3	3	10	13	0	2	10	0	2	3	4	1	0	14	1	10	8	8	2	0	12	2	0	3	0	0	7	0	5
sp|O94788|AL1A2_HUMAN Retinal dehydrogenase 2 OS=Homo sapiens OX=9606 GN=ALDH1A2 PE=1 SV=3	2	2	1	1	1	3	4	1	3	4	3	1	5	2	1	1	1	0	1	0	0	1	0	2	1	1	3	0	1	2	0	0	0	1	3	1	0	0	0	0	4	0	0	1	0	0	1	0	1
sp|Q9P0K1|ADA22_HUMAN Disintegrin and metalloproteinase domain-containing protein 22 OS=Homo sapiens OX=9606 GN=ADAM22 PE=1 SV=1	1	1	1	0	1	1	2	9	8	2	5	2	4	3	6	3	3	1	0	0	3	2	2	4	0	1	2	0	2	3	3	0	0	3	3	2	1	5	1	0	4	0	0	0	0	0	4	0	1
sp|O43184|ADA12_HUMAN Disintegrin and metalloproteinase domain-containing protein 12 OS=Homo sapiens OX=9606 GN=ADAM12 PE=1 SV=3	8	0	4	7	8	3	5	4	5	3	3	2	0	1	9	4	9	3	2	0	1	6	1	9	2	2	4	0	4	4	1	0	0	2	2	10	3	6	0	0	3	0	1	6	0	1	3	1	1
sp|Q9UKB5|AJAP1_HUMAN Adherens junction-associated protein 1 OS=Homo sapiens OX=9606 GN=AJAP1 PE=1 SV=1	4	1	7	2	2	2	2	4	2	4	3	4	0	0	3	1	4	0	1	2	1	1	3	4	0	0	4	0	1	1	2	0	0	3	1	3	3	4	2	0	2	0	0	1	0	0	3	0	4
sp|P84996|ALEX_HUMAN Protein ALEX OS=Homo sapiens OX=9606 GN=GNAS PE=1 SV=1	4	2	8	8	6	0	7	3	0	2	14	3	0	3	13	7	19	3	2	1	1	1	5	15	2	1	17	1	14	6	1	0	0	10	0	17	14	10	2	0	9	4	2	11	0	0	8	0	4
sp|O75689|ADAP1_HUMAN Arf-GAP with dual PH domain-containing protein 1 OS=Homo sapiens OX=9606 GN=ADAP1 PE=1 SV=2	3	0	2	1	1	2	2	2	0	1	3	1	0	3	2	1	1	0	0	0	0	1	3	0	1	0	0	0	3	1	0	0	0	1	0	0	0	3	0	0	2	0	0	1	0	0	2	0	1
sp|Q9BUB4|ADAT1_HUMAN tRNA-specific adenosine deaminase 1 OS=Homo sapiens OX=9606 GN=ADAT1 PE=1 SV=1	4	4	1	2	2	1	4	2	3	1	3	1	3	2	2	2	2	1	0	0	0	1	3	1	0	1	0	0	1	3	4	0	0	3	1	5	1	0	0	0	1	0	0	2	0	1	5	1	3
sp|Q5T2E6|ARMD3_HUMAN Armadillo-like helical domain-containing protein 3 OS=Homo sapiens OX=9606 GN=ARMH3 PE=1 SV=1	3	0	0	0	1	1	2	1	0	1	0	0	0	1	5	2	0	2	0	0	3	1	0	3	0	0	0	0	0	2	3	0	0	1	0	3	1	2	0	0	0	0	1	0	0	0	4	0	2
sp|O95376|ARI2_HUMAN E3 ubiquitin-protein ligase ARIH2 OS=Homo sapiens OX=9606 GN=ARIH2 PE=1 SV=1	1	4	2	0	1	1	1	0	0	0	0	1	0	0	1	1	2	2	0	1	2	0	0	2	0	2	2	0	1	0	2	0	0	0	0	1	1	1	0	0	1	0	0	0	0	0	1	0	0
sp|Q8N2N9|AN36B_HUMAN Ankyrin repeat domain-containing protein 36B OS=Homo sapiens OX=9606 GN=ANKRD36B PE=1 SV=4	1	1	0	2	0	1	4	10	2	1	1	1	2	6	0	0	0	0	0	2	2	2	0	0	0	2	0	0	1	4	0	0	0	5	0	2	0	1	0	0	8	0	2	0	0	0	3	0	0
sp|Q9UBL3|ASH2L_HUMAN Set1/Ash2 histone methyltransferase complex subunit ASH2 OS=Homo sapiens OX=9606 GN=ASH2L PE=1 SV=1	7	2	3	5	5	1	7	3	3	2	2	5	2	2	2	3	1	0	1	1	1	1	2	4	1	2	3	0	0	2	1	0	0	3	1	2	0	2	0	0	1	0	1	1	0	0	4	0	3
sp|Q9NY37|ASIC5_HUMAN Acid-sensing ion channel 5 OS=Homo sapiens OX=9606 GN=ASIC5 PE=1 SV=1	0	1	0	0	0	2	2	3	1	1	1	0	0	2	1	2	2	0	1	0	1	0	1	1	0	1	3	0	0	0	0	0	0	1	1	1	1	1	1	0	3	1	0	2	0	0	2	0	2
sp|P59998|ARPC4_HUMAN Actin-related protein 2/3 complex subunit 4 OS=Homo sapiens OX=9606 GN=ARPC4 PE=1 SV=3	1	0	0	0	0	0	0	2	0	0	0	0	0	0	2	1	2	0	0	0	0	1	0	0	0	0	0	0	0	0	1	0	0	0	0	0	0	1	0	0	1	0	0	0	0	0	0	0	1
sp|Q4VNC1|AT134_HUMAN Probable cation-transporting ATPase 13A4 OS=Homo sapiens OX=9606 GN=ATP13A4 PE=2 SV=3	2	5	3	5	2	1	2	7	2	4	5	2	3	2	7	2	7	2	0	0	3	1	0	6	2	3	5	1	4	3	6	0	0	7	1	5	1	2	0	0	9	1	2	1	0	0	2	0	4
sp|P16615|AT2A2_HUMAN Sarcoplasmic/endoplasmic reticulum calcium ATPase 2 OS=Homo sapiens OX=9606 GN=ATP2A2 PE=1 SV=1	3	0	2	1	3	1	3	5	3	1	5	1	3	4	3	2	2	1	1	0	3	4	5	4	1	2	3	0	1	3	3	0	0	7	2	2	2	3	0	0	2	0	1	2	0	0	0	0	4
sp|Q674R7|ATG9B_HUMAN Autophagy-related protein 9B OS=Homo sapiens OX=9606 GN=ATG9B PE=1 SV=1	5	2	14	8	6	1	4	7	7	4	2	8	2	1	13	11	13	1	1	0	1	1	7	8	1	0	13	1	4	6	4	1	0	13	0	12	5	10	3	0	8	2	1	5	0	0	10	0	7
sp|P20020|AT2B1_HUMAN Plasma membrane calcium-transporting ATPase 1 OS=Homo sapiens OX=9606 GN=ATP2B1 PE=1 SV=4	3	2	4	3	3	1	5	4	7	2	6	1	5	4	6	3	3	1	1	1	5	3	1	9	0	5	6	0	1	1	2	0	0	4	1	5	7	6	1	0	4	0	0	0	0	0	6	0	2
sp|P15336|ATF2_HUMAN Cyclic AMP-dependent transcription factor ATF-2 OS=Homo sapiens OX=9606 GN=ATF2 PE=1 SV=4	5	4	1	7	3	1	2	1	1	1	1	3	1	1	4	7	1	0	0	0	2	1	2	3	0	1	5	0	5	8	2	0	0	5	4	5	2	6	0	0	3	0	0	1	0	0	11	1	5
sp|O15169|AXIN1_HUMAN Axin-1 OS=Homo sapiens OX=9606 GN=AXIN1 PE=1 SV=2	4	2	7	7	9	2	9	8	8	7	5	4	2	2	4	2	4	1	0	2	2	0	4	6	0	2	6	1	0	2	4	0	0	9	2	6	4	8	0	0	3	0	1	0	0	0	7	0	4
sp|Q9NPI1|BRD7_HUMAN Bromodomain-containing protein 7 OS=Homo sapiens OX=9606 GN=BRD7 PE=1 SV=1	2	0	0	0	3	1	2	7	4	1	2	3	1	3	3	3	3	0	1	0	2	1	2	2	3	2	2	0	0	1	2	0	0	4	1	2	2	3	0	0	1	0	2	1	0	0	1	0	2
sp|Q9Y2C3|B3GT5_HUMAN Beta-1,3-galactosyltransferase 5 OS=Homo sapiens OX=9606 GN=B3GALT5 PE=1 SV=1	0	0	0	1	0	3	1	4	0	0	0	0	1	1	2	1	1	0	1	0	1	0	1	2	0	0	2	0	1	0	1	0	0	3	0	0	2	1	0	0	1	0	1	0	0	0	1	0	2
sp|P55291|CAD15_HUMAN Cadherin-15 OS=Homo sapiens OX=9606 GN=CDH15 PE=1 SV=1	6	1	4	4	7	0	4	3	2	5	9	5	1	0	8	8	10	0	0	0	1	3	3	8	0	2	6	0	4	3	5	0	0	13	1	8	6	3	0	0	8	1	0	3	0	0	5	0	7
sp|P08217|CEL2A_HUMAN Chymotrypsin-like elastase family member 2A OS=Homo sapiens OX=9606 GN=CELA2A PE=1 SV=1	1	0	1	3	0	0	1	1	2	1	2	1	1	0	1	1	1	0	0	0	1	1	0	0	0	0	3	0	2	5	0	0	0	2	0	1	0	0	0	0	0	0	0	1	0	1	2	0	0
sp|Q9BXF3|CECR2_HUMAN Cat eye syndrome critical region protein 2 OS=Homo sapiens OX=9606 GN=CECR2 PE=1 SV=2	11	6	12	10	9	8	15	14	17	16	16	18	5	8	10	9	11	3	6	2	8	2	18	8	2	3	22	3	16	6	4	1	0	10	2	21	8	16	1	0	17	2	2	13	0	0	18	1	12
sp|P31997|CEAM8_HUMAN Carcinoembryonic antigen-related cell adhesion molecule 8 OS=Homo sapiens OX=9606 GN=CEACAM8 PE=1 SV=2	1	0	1	1	2	0	2	2	0	1	0	4	3	0	1	2	0	0	0	0	2	3	0	3	0	5	1	0	1	1	0	0	0	1	0	3	1	4	0	0	2	0	0	2	0	0	4	1	4
sp|Q96MD7|CI085_HUMAN Uncharacterized protein C9orf85 OS=Homo sapiens OX=9606 GN=C9orf85 PE=1 SV=1	1	0	0	0	0	0	0	0	2	0	0	0	0	0	1	2	1	0	1	1	1	0	0	0	0	0	2	0	1	0	1	0	0	1	0	1	0	1	0	0	2	0	0	0	0	0	4	0	0
sp|Q9NPF2|CHSTB_HUMAN Carbohydrate sulfotransferase 11 OS=Homo sapiens OX=9606 GN=CHST11 PE=1 SV=1	0	1	0	0	0	1	1	0	0	0	0	0	1	0	0	3	2	1	2	0	1	0	0	1	0	0	1	0	0	0	0	0	0	4	1	0	2	0	0	0	1	0	1	1	0	0	0	0	1
sp|Q99459|CDC5L_HUMAN Cell division cycle 5-like protein OS=Homo sapiens OX=9606 GN=CDC5L PE=1 SV=2	3	1	1	2	3	0	3	5	0	4	1	0	3	1	4	8	5	0	0	1	2	1	1	3	1	2	3	0	0	2	1	0	1	1	2	3	0	2	0	0	2	0	0	2	0	0	2	1	4
sp|Q5T655|CFA58_HUMAN Cilia- and flagella-associated protein 58 OS=Homo sapiens OX=9606 GN=CFAP58 PE=1 SV=1	0	4	1	0	1	1	1	1	1	1	1	2	0	0	2	1	0	0	1	1	2	1	1	0	0	0	0	0	0	2	0	0	0	0	1	1	0	1	0	0	0	0	0	0	0	0	0	0	0
sp|P11912|CD79A_HUMAN B-cell antigen receptor complex-associated protein alpha chain OS=Homo sapiens OX=9606 GN=CD79A PE=1 SV=2	0	0	1	1	0	0	0	0	2	1	1	3	0	1	1	1	2	2	0	0	1	0	2	4	2	0	2	0	1	0	0	0	0	4	0	2	1	1	0	0	1	0	0	0	0	0	1	0	2
sp|Q9C0B2|CFA74_HUMAN Cilia- and flagella-associated protein 74 OS=Homo sapiens OX=9606 GN=CFAP74 PE=2 SV=3	2	2	2	7	5	0	6	7	3	4	3	7	4	3	6	9	9	0	1	1	1	2	5	10	0	0	5	0	3	8	4	0	0	9	2	9	4	12	0	0	6	0	1	2	0	1	8	0	5
sp|P21127|CD11B_HUMAN Cyclin-dependent kinase 11B OS=Homo sapiens OX=9606 GN=CDK11B PE=1 SV=4	2	1	6	2	2	4	3	5	3	2	4	1	3	2	5	2	2	0	1	1	2	1	4	4	1	0	5	1	1	2	0	0	0	4	1	7	3	6	1	0	4	1	1	3	1	0	3	0	0
sp|A8K010|CF176_HUMAN Putative transcriptional regulator encoded by LINC00473 OS=Homo sapiens OX=9606 GN=LINC00473 PE=5 SV=2	2	1	1	1	3	1	1	1	1	1	0	1	0	0	0	3	1	0	0	0	2	0	2	0	1	0	0	0	0	1	0	0	0	0	1	0	1	2	0	0	3	0	0	0	0	0	1	0	0
sp|P21554|CNR1_HUMAN Cannabinoid receptor 1 OS=Homo sapiens OX=9606 GN=CNR1 PE=1 SV=1	1	0	1	0	0	4	0	3	0	2	1	1	1	1	2	0	2	1	0	0	2	0	1	1	0	0	2	1	0	0	2	0	0	0	1	0	0	1	0	0	3	1	0	3	0	0	0	0	1
sp|Q9HAK2|COE2_HUMAN Transcription factor COE2 OS=Homo sapiens OX=9606 GN=EBF2 PE=1 SV=4	1	1	3	1	2	1	2	5	3	1	9	1	5	3	6	4	1	1	0	0	3	2	2	1	1	2	4	0	2	1	1	0	0	3	3	4	1	6	2	0	2	0	2	2	0	0	3	0	0
sp|O95196|CSPG5_HUMAN Chondroitin sulfate proteoglycan 5 OS=Homo sapiens OX=9606 GN=CSPG5 PE=1 SV=3	3	1	6	6	3	2	5	4	8	9	9	7	1	0	5	3	6	0	0	0	1	2	6	9	0	0	6	0	3	4	0	2	0	3	1	6	3	6	1	0	5	1	0	2	0	0	6	0	5
sp|O43889|CREB3_HUMAN Cyclic AMP-responsive element-binding protein 3 OS=Homo sapiens OX=9606 GN=CREB3 PE=1 SV=2	1	0	1	3	4	1	3	1	1	3	0	1	2	0	6	6	2	1	0	2	2	0	2	3	0	2	4	0	0	2	3	2	0	3	0	2	1	2	0	0	5	0	1	2	0	0	2	0	2
sp|P20023|CR2_HUMAN Complement receptor type 2 OS=Homo sapiens OX=9606 GN=CR2 PE=1 SV=2	3	1	1	3	10	3	6	7	2	9	4	6	2	4	5	3	2	0	1	0	5	1	7	6	2	8	4	0	1	2	14	0	0	9	4	9	4	5	0	0	7	0	1	0	0	0	3	1	4
sp|Q14019|COTL1_HUMAN Coactosin-like protein OS=Homo sapiens OX=9606 GN=COTL1 PE=1 SV=3	0	0	0	0	0	0	0	2	1	0	0	0	1	0	0	0	0	0	0	0	0	0	1	0	0	0	0	0	0	0	0	0	0	0	0	0	0	0	0	0	0	0	0	0	0	0	0	0	0
sp|Q9Y2W7|CSEN_HUMAN Calsenilin OS=Homo sapiens OX=9606 GN=KCNIP3 PE=1 SV=1	0	0	0	0	2	1	0	0	1	1	0	0	0	0	1	0	0	0	0	0	1	0	0	0	0	0	0	0	0	0	3	0	0	2	0	0	1	2	0	0	2	0	0	0	0	0	1	0	0
sp|Q6UWE3|COLL2_HUMAN Colipase-like protein 2 OS=Homo sapiens OX=9606 GN=CLPSL2 PE=1 SV=3	1	0	1	1	1	0	1	0	0	0	0	0	1	0	0	0	0	1	0	0	0	0	2	0	0	0	0	0	0	0	0	0	0	0	0	0	0	1	0	0	0	0	0	0	0	0	0	0	1
sp|O15432|COPT2_HUMAN Probable low affinity copper uptake protein 2 OS=Homo sapiens OX=9606 GN=SLC31A2 PE=1 SV=1	0	0	0	1	0	1	0	1	0	0	0	0	0	0	1	1	0	0	0	0	0	1	0	0	0	0	0	0	0	2	0	0	0	0	0	0	1	1	0	0	1	0	0	0	0	0	0	0	0
sp|Q9BRF8|CPPED_HUMAN Serine/threonine-protein phosphatase CPPED1 OS=Homo sapiens OX=9606 GN=CPPED1 PE=1 SV=3	0	2	1	4	0	1	0	0	0	3	1	1	0	2	4	0	1	1	0	0	1	1	0	1	0	0	1	0	1	1	1	0	0	2	0	1	0	0	0	0	1	0	0	0	0	0	0	0	0
sp|P78329|CP4F2_HUMAN Cytochrome P450 4F2 OS=Homo sapiens OX=9606 GN=CYP4F2 PE=1 SV=1	1	1	7	2	1	1	3	3	1	1	0	2	2	1	7	2	6	0	2	0	0	0	2	3	1	1	2	0	0	0	4	0	0	1	1	3	2	2	0	0	5	0	1	1	0	0	3	0	0
sp|Q02928|CP4AB_HUMAN Cytochrome P450 4A11 OS=Homo sapiens OX=9606 GN=CYP4A11 PE=1 SV=1	0	1	2	1	2	3	2	3	0	0	0	0	0	0	5	5	5	0	1	0	1	0	3	4	2	0	4	0	1	0	1	0	0	2	0	2	2	0	0	0	0	0	0	0	0	0	4	0	2
sp|Q86YQ8|CPNE8_HUMAN Copine-8 OS=Homo sapiens OX=9606 GN=CPNE8 PE=1 SV=2	2	1	4	3	2	0	2	2	3	2	3	2	1	3	2	2	3	0	0	0	2	0	2	3	0	1	2	0	0	2	2	0	0	2	1	4	2	1	0	0	2	0	0	3	0	0	2	0	3
sp|Q8N9W5|DAAF3_HUMAN Dynein assembly factor 3, axonemal OS=Homo sapiens OX=9606 GN=DNAAF3 PE=1 SV=4	10	1	6	5	4	1	4	2	2	5	4	1	1	0	2	6	5	0	1	1	0	0	4	7	0	0	5	1	0	3	1	0	0	3	1	3	2	4	1	0	6	0	0	2	0	0	4	1	3
sp|Q99627|CSN8_HUMAN COP9 signalosome complex subunit 8 OS=Homo sapiens OX=9606 GN=COPS8 PE=1 SV=1	1	0	2	1	2	1	1	1	0	0	1	0	0	0	1	2	0	0	1	0	0	0	1	0	1	1	1	0	2	1	1	0	0	0	1	2	0	0	0	0	0	0	1	0	0	0	1	0	0
sp|O95567|CV031_HUMAN Uncharacterized protein C22orf31 OS=Homo sapiens OX=9606 GN=C22orf31 PE=2 SV=1	1	1	1	1	2	1	2	2	0	0	2	0	0	3	1	1	1	1	0	0	1	1	2	1	0	2	1	0	1	1	0	0	0	0	0	1	0	1	0	0	4	0	0	0	0	0	0	0	2
sp|Q8NEC5|CTSR1_HUMAN Cation channel sperm-associated protein 1 OS=Homo sapiens OX=9606 GN=CATSPER1 PE=1 SV=3	0	3	3	3	2	1	2	6	2	5	4	3	2	0	0	1	1	0	0	0	1	0	3	0	0	1	1	0	4	0	1	0	0	1	0	1	3	5	0	0	1	0	0	2	0	0	2	0	1
sp|Q53TN4|CYBR1_HUMAN Cytochrome b reductase 1 OS=Homo sapiens OX=9606 GN=CYBRD1 PE=1 SV=1	1	0	0	0	1	1	0	2	2	1	0	0	0	2	1	1	3	0	0	0	1	0	1	1	0	1	0	0	0	1	2	0	0	1	0	2	0	2	0	0	1	0	0	0	0	0	2	0	1
sp|Q86XM0|CTSRD_HUMAN Cation channel sperm-associated protein subunit delta OS=Homo sapiens OX=9606 GN=CATSPERD PE=1 SV=3	2	2	0	1	2	2	3	4	5	3	3	1	3	3	5	5	6	3	0	1	6	1	3	2	0	1	1	0	2	2	4	0	0	5	1	0	3	1	0	0	3	0	0	2	0	0	4	0	5
sp|Q9H222|ABCG5_HUMAN ATP-binding cassette sub-family G member 5 OS=Homo sapiens OX=9606 GN=ABCG5 PE=1 SV=1	1	2	1	1	3	1	1	4	4	2	4	0	0	0	6	2	4	0	1	1	1	0	2	4	2	2	1	0	1	0	1	0	1	1	0	1	1	2	0	0	3	0	0	0	0	0	4	0	3
sp|Q5JWF8|ACL10_HUMAN Actin-like protein 10 OS=Homo sapiens OX=9606 GN=ACTL10 PE=2 SV=1	2	0	2	3	0	1	0	1	1	0	1	0	0	1	1	1	2	0	0	0	1	0	2	0	0	0	1	0	1	0	0	0	0	3	0	0	0	0	0	0	4	0	0	0	0	0	1	0	1
sp|P17787|ACHB2_HUMAN Neuronal acetylcholine receptor subunit beta-2 OS=Homo sapiens OX=9606 GN=CHRNB2 PE=1 SV=1	1	0	0	3	4	1	0	1	4	1	1	2	3	1	2	4	2	0	1	1	2	0	3	3	0	3	1	0	1	3	1	0	0	4	1	0	1	3	0	0	1	0	0	0	0	0	2	0	3
dU-editing enzyme APOBEC-3H OS=Homo sapiens OX=9606 GN=APOBEC3H PE=1 SV=4	0	0	0	0	0	1	1	1	0	1	1	0	0	1	2	1	1	0	1	0	1	0	0	2	1	1	0	0	0	0	0	0	0	0	0	1	1	1	0	0	0	0	0	1	0	0	2	0	0
sp|P36639|8ODP_HUMAN 7,8-dihydro-8-oxoguanine triphosphatase OS=Homo sapiens OX=9606 GN=NUDT1 PE=1 SV=3	0	0	0	0	0	1	0	0	2	2	3	0	1	1	2	0	1	0	1	0	0	0	2	1	1	0	0	0	2	0	0	0	0	1	0	0	0	3	0	0	1	0	0	1	0	0	0	0	1
sp|Q96AP0|ACD_HUMAN Adrenocortical dysplasia protein homolog OS=Homo sapiens OX=9606 GN=ACD PE=1 SV=4	5	0	3	6	5	1	3	4	1	2	3	4	0	0	3	4	7	1	0	1	1	1	2	4	1	0	7	1	4	3	2	0	0	2	2	9	6	7	2	0	8	2	0	5	1	0	9	0	6
sp|P21589|5NTD_HUMAN 5'-nucleotidase OS=Homo sapiens OX=9606 GN=NT5E PE=1 SV=1	4	0	5	1	1	1	4	4	4	2	2	1	3	4	1	3	2	0	0	0	1	1	0	4	0	2	1	0	1	2	2	1	0	4	1	1	1	3	0	0	4	0	0	0	0	0	1	0	2
sp|P50406|5HT6R_HUMAN 5-hydroxytryptamine receptor 6 OS=Homo sapiens OX=9606 GN=HTR6 PE=1 SV=1	3	2	3	4	1	0	3	2	2	1	2	3	3	0	6	6	4	1	0	1	0	0	4	3	0	2	6	0	2	3	2	0	0	5	1	6	5	3	0	0	6	1	1	1	0	0	2	0	0
dU-editing enzyme APOBEC-3B OS=Homo sapiens OX=9606 GN=APOBEC3B PE=1 SV=1	0	0	0	0	0	0	1	1	2	0	1	0	0	0	3	1	2	0	0	1	0	2	1	2	1	1	0	0	0	1	0	0	0	1	0	1	2	1	0	0	2	0	0	2	0	0	0	0	1
sp|Q5VTM2|AGAP9_HUMAN Arf-GAP with GTPase, ANK repeat and PH domain-containing protein 9 OS=Homo sapiens OX=9606 GN=AGAP9 PE=3 SV=2	2	4	5	1	4	1	3	5	1	2	2	0	1	3	3	1	2	1	0	1	4	2	2	1	0	1	2	0	2	6	1	0	0	2	3	3	0	7	1	0	2	1	1	0	0	0	2	0	4
sp|Q6P461|ACSM6_HUMAN Acyl-coenzyme A synthetase ACSM6, mitochondrial OS=Homo sapiens OX=9606 GN=ACSM6 PE=2 SV=3	2	1	2	2	3	1	4	3	4	1	4	2	3	0	3	5	5	2	0	1	2	1	3	3	0	0	1	0	3	1	2	0	0	3	1	3	1	1	0	0	2	0	3	2	0	0	6	0	1
sp|Q8N302|AGGF1_HUMAN Angiogenic factor with G patch and FHA domains 1 OS=Homo sapiens OX=9606 GN=AGGF1 PE=1 SV=2	1	2	2	1	3	1	2	2	1	2	1	1	2	3	2	2	2	0	1	0	2	2	2	2	0	2	4	0	2	4	3	0	0	2	0	2	1	5	2	0	3	0	0	2	0	1	10	0	7
sp|Q12802|AKP13_HUMAN A-kinase anchor protein 13 OS=Homo sapiens OX=9606 GN=AKAP13 PE=1 SV=2	4	8	11	9	14	5	13	22	14	7	11	16	4	5	12	12	14	4	5	4	12	6	8	11	3	7	12	0	6	9	11	2	0	13	7	11	5	13	0	0	7	2	5	7	0	0	18	1	11
sp|Q8N7J2|AMER2_HUMAN APC membrane recruitment protein 2 OS=Homo sapiens OX=9606 GN=AMER2 PE=1 SV=3	8	1	8	9	6	0	7	9	10	6	8	8	2	4	3	3	1	0	1	1	2	1	5	1	0	0	8	0	2	2	3	1	0	3	0	10	1	5	1	0	1	0	0	1	0	0	9	0	4
sp|Q6ZN18|AEBP2_HUMAN Zinc finger protein AEBP2 OS=Homo sapiens OX=9606 GN=AEBP2 PE=1 SV=2	1	0	1	1	0	0	2	12	13	1	2	1	1	1	3	3	4	0	1	1	2	1	2	2	1	1	1	0	2	0	2	0	0	0	0	2	2	3	1	0	1	0	1	0	0	0	4	0	1
sp|P07550|ADRB2_HUMAN Beta-2 adrenergic receptor OS=Homo sapiens OX=9606 GN=ADRB2 PE=1 SV=3	1	0	1	0	2	0	1	6	3	2	1	0	0	0	2	1	1	0	1	0	1	0	0	0	1	0	0	0	1	0	2	0	0	0	1	0	1	1	0	0	0	0	0	1	0	0	0	0	1
sp|P05141|ADT2_HUMAN ADP/ATP translocase 2 OS=Homo sapiens OX=9606 GN=SLC25A5 PE=1 SV=7	0	0	1	0	1	1	0	2	5	1	0	0	0	0	1	1	0	1	0	1	0	0	1	1	0	1	0	0	0	0	2	0	0	0	0	0	1	0	0	0	0	0	0	1	0	0	0	0	0
sp|Q08AH3|ACS2A_HUMAN Acyl-coenzyme A synthetase ACSM2A, mitochondrial OS=Homo sapiens OX=9606 GN=ACSM2A PE=1 SV=2	2	1	0	0	2	1	2	3	6	0	2	1	3	1	4	3	3	2	2	1	1	1	3	2	1	2	1	0	1	2	0	0	0	3	0	2	1	1	0	0	3	0	1	1	0	0	0	0	4
sp|Q6DCA0|AMERL_HUMAN AMMECR1-like protein OS=Homo sapiens OX=9606 GN=AMMECR1L PE=1 SV=1	1	0	1	1	2	1	4	1	3	1	1	2	0	2	2	1	3	0	0	0	0	2	2	1	1	2	3	0	0	1	0	0	0	1	3	2	4	4	1	0	7	1	0	1	0	0	2	0	3
sp|Q86WK6|AMGO1_HUMAN Amphoterin-induced protein 1 OS=Homo sapiens OX=9606 GN=AMIGO1 PE=1 SV=1	2	1	2	1	0	1	4	2	1	0	0	1	0	2	5	3	4	0	1	1	4	3	3	6	0	0	3	0	2	1	1	0	0	4	1	2	1	1	0	0	4	0	0	1	0	0	2	0	0
sp|Q7Z7M1|AGRD2_HUMAN Adhesion G-protein coupled receptor D2 OS=Homo sapiens OX=9606 GN=ADGRD2 PE=2 SV=1	8	3	8	4	11	1	5	5	4	1	5	10	0	0	10	10	16	1	2	1	2	0	7	13	1	1	8	0	3	3	10	1	1	10	2	7	6	5	0	0	12	2	2	3	0	0	7	0	3
sp|O75969|AKAP3_HUMAN A-kinase anchor protein 3 OS=Homo sapiens OX=9606 GN=AKAP3 PE=1 SV=2	3	1	2	3	6	3	4	5	1	2	4	2	0	4	4	2	1	2	1	1	1	4	1	4	1	1	5	1	1	1	3	1	0	6	1	4	2	4	0	0	3	0	0	3	0	0	5	0	1
sp|Q8N6D5|ANR29_HUMAN Ankyrin repeat domain-containing protein 29 OS=Homo sapiens OX=9606 GN=ANKRD29 PE=1 SV=2	2	1	0	1	0	0	0	2	0	1	0	1	0	0	1	0	0	0	0	0	0	1	1	0	0	1	0	0	0	1	0	0	0	1	1	0	1	0	0	0	2	0	0	1	0	0	0	0	0
sp|P40617|ARL4A_HUMAN ADP-ribosylation factor-like protein 4A OS=Homo sapiens OX=9606 GN=ARL4A PE=1 SV=2	0	0	0	0	0	0	0	2	0	0	1	0	0	0	1	0	2	0	0	1	0	1	0	0	0	0	0	0	1	0	1	0	0	1	0	0	0	0	0	0	1	0	0	0	0	0	0	0	0
sp|A6NH57|ARL5C_HUMAN Putative ADP-ribosylation factor-like protein 5C OS=Homo sapiens OX=9606 GN=ARL5C PE=3 SV=4	0	0	0	0	0	0	0	0	0	0	1	0	1	0	0	0	0	0	0	1	1	0	0	0	0	0	0	0	1	0	0	0	0	2	0	0	0	0	0	0	0	0	0	0	0	0	0	0	1
sp|Q9C0C7|AMRA1_HUMAN Activating molecule in BECN1-regulated autophagy protein 1 OS=Homo sapiens OX=9606 GN=AMBRA1 PE=1 SV=2	6	7	6	3	5	2	5	13	7	7	6	8	2	0	7	4	12	1	2	3	11	1	6	4	0	2	9	0	4	10	2	2	0	5	1	9	6	17	1	0	8	1	0	4	0	0	12	1	11
sp|P54802|ANAG_HUMAN Alpha-N-acetylglucosaminidase OS=Homo sapiens OX=9606 GN=NAGLU PE=1 SV=2	5	1	2	4	3	3	2	1	7	6	3	7	1	1	8	4	5	0	1	0	1	0	2	3	2	0	2	0	0	2	2	0	0	3	2	4	4	1	0	0	4	0	0	3	0	0	3	0	0
sp|Q92870|APBB2_HUMAN Amyloid-beta A4 precursor protein-binding family B member 2 OS=Homo sapiens OX=9606 GN=APBB2 PE=1 SV=3	1	1	4	4	3	1	2	1	1	2	0	0	1	3	6	4	4	0	0	0	6	3	1	3	1	4	7	0	4	2	2	1	0	2	0	6	2	7	1	0	3	1	0	4	0	1	5	1	6
sp|O14497|ARI1A_HUMAN AT-rich interactive domain-containing protein 1A OS=Homo sapiens OX=9606 GN=ARID1A PE=1 SV=3	19	16	27	19	18	6	39	21	28	34	38	33	9	11	10	9	16	18	6	9	8	8	26	12	13	11	42	8	36	12	6	0	5	10	15	32	12	32	5	0	15	1	14	27	1	1	41	10	12
sp|Q9BVC5|ASHWN_HUMAN Ashwin OS=Homo sapiens OX=9606 GN=C2orf49 PE=1 SV=1	0	0	0	2	1	0	0	2	1	1	0	1	0	5	3	3	4	0	0	0	1	1	0	1	0	0	1	0	0	1	2	0	0	3	1	2	1	3	1	0	2	1	0	2	0	0	1	0	0
sp|Q5JPF3|AN36C_HUMAN Ankyrin repeat domain-containing protein 36C OS=Homo sapiens OX=9606 GN=ANKRD36C PE=1 SV=3	3	1	0	4	0	1	6	15	1	1	1	1	3	13	0	2	2	0	0	2	5	3	1	3	0	2	3	0	3	5	1	0	0	6	0	3	1	2	0	0	16	0	2	2	0	0	6	0	2
sp|O14525|ASTN1_HUMAN Astrotactin-1 OS=Homo sapiens OX=9606 GN=ASTN1 PE=1 SV=3	3	3	7	4	4	3	4	8	4	5	5	5	3	3	3	7	7	2	3	1	3	2	2	9	0	3	5	2	2	7	9	0	0	10	0	4	3	5	0	0	10	0	0	3	0	2	5	0	3
sp|P23634|AT2B4_HUMAN Plasma membrane calcium-transporting ATPase 4 OS=Homo sapiens OX=9606 GN=ATP2B4 PE=1 SV=2	3	3	2	2	1	0	7	4	4	2	5	1	5	4	7	1	4	0	2	0	2	1	2	7	1	4	4	1	2	2	4	0	0	4	2	4	4	7	1	0	5	0	0	2	0	1	4	1	3
sp|Q8WXS3|BAALC_HUMAN Brain and acute leukemia cytoplasmic protein OS=Homo sapiens OX=9606 GN=BAALC PE=1 SV=3	1	0	2	2	5	0	1	3	1	1	3	2	1	1	1	0	0	0	0	0	1	0	1	0	0	0	2	0	0	1	3	0	0	1	0	0	0	1	0	0	0	0	0	0	0	0	4	0	1
sp|P23435|CBLN1_HUMAN Cerebellin-1 OS=Homo sapiens OX=9606 GN=CBLN1 PE=1 SV=1	0	0	0	1	1	1	0	0	0	0	1	1	1	0	1	2	0	0	0	0	2	0	0	0	0	0	1	0	1	0	0	0	0	1	0	0	0	1	0	0	0	0	0	0	0	0	1	0	0
sp|Q6ZMN8|CCNI2_HUMAN Cyclin-I2 OS=Homo sapiens OX=9606 GN=CCNI2 PE=2 SV=1	4	2	5	3	6	0	3	1	1	4	4	0	0	0	3	2	4	0	0	0	0	0	1	4	0	0	5	0	0	2	1	0	0	3	2	3	4	1	0	0	1	0	0	2	0	0	5	0	1
sp|Q9H6F5|CCD86_HUMAN Coiled-coil domain-containing protein 86 OS=Homo sapiens OX=9606 GN=CCDC86 PE=1 SV=1	1	4	2	1	5	0	8	3	1	3	8	1	0	2	4	3	4	0	1	0	0	0	3	2	0	0	10	2	7	2	0	0	0	2	0	11	1	4	2	0	2	0	0	3	0	0	9	0	1
sp|Q9H503|BAFL_HUMAN Barrier-to-autointegration factor-like protein OS=Homo sapiens OX=9606 GN=BANF2 PE=1 SV=1	0	0	0	0	0	0	0	0	0	0	0	0	0	0	0	1	0	0	0	0	0	0	0	0	0	0	0	0	0	0	0	0	0	0	0	0	1	0	0	0	1	0	0	0	0	0	0	0	0
sp|Q13191|CBLB_HUMAN E3 ubiquitin-protein ligase CBL-B OS=Homo sapiens OX=9606 GN=CBLB PE=1 SV=2	6	0	9	5	3	2	4	3	2	6	7	4	7	3	11	8	10	0	0	0	3	4	3	14	0	2	19	2	3	1	2	1	0	9	4	16	11	12	5	0	12	2	2	2	0	0	9	0	4
sp|Q4G0X9|CCD40_HUMAN Coiled-coil domain-containing protein 40 OS=Homo sapiens OX=9606 GN=CCDC40 PE=1 SV=2	1	4	1	2	0	0	3	4	4	0	2	4	1	0	0	1	2	1	2	1	3	0	0	1	1	0	3	0	1	1	2	0	0	1	0	3	1	3	1	0	0	0	1	0	0	0	1	0	1
sp|P22748|CAH4_HUMAN Carbonic anhydrase 4 OS=Homo sapiens OX=9606 GN=CA4 PE=1 SV=2	1	0	2	2	2	0	2	1	1	1	3	0	0	0	2	2	2	0	0	0	1	2	2	2	1	0	2	0	1	1	1	0	0	3	0	1	0	2	0	0	3	1	1	3	0	0	0	0	0
sp|P06276|CHLE_HUMAN Cholinesterase OS=Homo sapiens OX=9606 GN=BCHE PE=1 SV=1	1	0	2	2	4	3	0	3	4	1	7	1	1	3	2	4	1	0	1	0	4	1	4	3	0	2	2	0	1	4	0	0	0	3	0	1	2	2	0	0	2	0	0	0	0	0	3	0	1
sp|Q8N1I8|CAAS1_HUMAN Putative uncharacterized protein encoded by CACTIN-AS1 OS=Homo sapiens OX=9606 GN=CACTIN-AS1 PE=2 SV=1	2	0	2	1	0	1	1	2	1	3	3	2	0	0	3	2	3	0	0	0	0	0	2	0	0	0	3	0	1	0	1	0	0	1	1	2	2	1	1	0	2	0	1	1	0	0	2	0	2
sp|P10809|CH60_HUMAN 60 kDa heat shock protein, mitochondrial OS=Homo sapiens OX=9606 GN=HSPD1 PE=1 SV=2	1	3	0	1	2	0	2	3	8	1	1	1	3	3	1	2	2	1	0	0	0	0	1	0	0	1	1	0	0	0	2	0	0	1	0	0	2	0	0	0	3	0	2	0	0	0	1	0	1
sp|Q6ZU80|CE128_HUMAN Centrosomal protein of 128 kDa OS=Homo sapiens OX=9606 GN=CEP128 PE=1 SV=2	0	3	0	0	1	1	0	4	3	0	1	1	0	0	2	1	1	0	0	1	3	0	0	2	0	0	1	0	0	0	1	0	0	1	0	1	0	2	1	0	0	0	0	0	0	0	2	0	1
sp|Q7Z692|CEA19_HUMAN Carcinoembryonic antigen-related cell adhesion molecule 19 OS=Homo sapiens OX=9606 GN=CEACAM19 PE=2 SV=2	1	3	1	3	2	1	1	0	1	0	2	1	1	1	4	4	3	0	2	1	0	0	4	4	2	0	4	1	4	1	2	0	0	2	1	3	1	3	0	0	3	1	0	1	0	0	2	0	3
sp|P40199|CEAM6_HUMAN Carcinoembryonic antigen-related cell adhesion molecule 6 OS=Homo sapiens OX=9606 GN=CEACAM6 PE=1 SV=3	4	0	1	2	2	0	2	1	1	1	1	4	2	0	1	4	0	0	1	0	3	3	1	4	0	4	1	0	0	0	2	0	0	2	1	4	1	4	0	0	3	0	0	1	0	0	3	0	2
sp|A6NGY3|CE052_HUMAN Uncharacterized protein C5orf52 OS=Homo sapiens OX=9606 GN=C5orf52 PE=2 SV=2	0	0	1	0	0	1	1	0	1	3	2	0	1	0	1	0	0	0	1	1	0	0	0	1	0	0	0	0	1	0	1	0	0	0	0	1	0	0	0	0	1	0	0	0	0	0	2	0	0
sp|A4D0T2|CG066_HUMAN Uncharacterized protein C7orf66 OS=Homo sapiens OX=9606 GN=C7orf66 PE=4 SV=1	2	1	1	0	1	1	0	0	0	0	0	0	0	1	0	2	2	0	0	2	0	0	1	1	0	0	0	0	0	0	0	0	0	0	0	1	0	1	0	0	1	0	1	0	0	0	1	0	0
sp|Q99440|CD006_HUMAN Uncharacterized protein encoded by LINC01587 OS=Homo sapiens OX=9606 GN=LINC01587 PE=2 SV=1	0	0	0	0	0	0	0	0	2	0	0	0	0	0	0	0	0	0	0	1	0	0	0	0	0	0	0	0	0	0	1	0	0	0	0	0	0	1	0	0	0	0	0	0	0	0	0	0	0
sp|Q13319|CD5R2_HUMAN Cyclin-dependent kinase 5 activator 2 OS=Homo sapiens OX=9606 GN=CDK5R2 PE=1 SV=1	6	1	1	7	5	0	5	5	3	9	6	2	1	3	2	3	4	0	0	0	0	0	7	0	0	0	4	1	2	1	5	0	0	6	0	5	0	4	1	0	1	0	1	0	0	0	5	0	0
sp|Q8WVX3|CD003_HUMAN Uncharacterized protein C4orf3 OS=Homo sapiens OX=9606 GN=C4orf3 PE=1 SV=2	1	0	0	0	1	0	0	0	2	0	1	0	0	0	0	0	0	0	0	0	0	0	1	0	0	0	0	0	0	0	0	0	0	0	0	0	0	1	0	0	0	0	0	0	0	0	1	0	0
sp|Q5BLP8|CD048_HUMAN Neuropeptide-like protein C4orf48 OS=Homo sapiens OX=9606 GN=C4orf48 PE=1 SV=3	3	1	2	3	1	0	1	0	0	0	0	0	0	0	0	0	0	2	2	0	0	0	0	1	0	0	1	0	0	0	0	0	0	1	0	2	1	2	0	0	1	0	0	1	0	0	1	0	0
sp|Q8IVW4|CDKL3_HUMAN Cyclin-dependent kinase-like 3 OS=Homo sapiens OX=9606 GN=CDKL3 PE=1 SV=1	1	1	0	1	2	1	3	1	5	0	1	1	5	4	1	3	1	0	0	0	4	0	3	5	0	3	0	0	3	1	2	0	0	2	3	4	3	4	0	0	7	0	0	2	0	0	3	0	3
sp|P21926|CD9_HUMAN CD9 antigen OS=Homo sapiens OX=9606 GN=CD9 PE=1 SV=4	0	0	0	0	0	0	0	1	3	0	0	0	1	0	0	0	0	0	0	0	1	0	1	0	0	0	0	0	0	1	1	0	0	0	0	0	0	0	0	0	0	0	0	0	0	0	0	0	0
sp|Q16878|CDO1_HUMAN Cysteine dioxygenase type 1 OS=Homo sapiens OX=9606 GN=CDO1 PE=1 SV=2	0	1	0	1	0	0	1	1	0	0	0	0	0	0	2	1	1	0	0	0	0	0	0	1	0	0	0	0	0	1	0	0	0	1	0	0	0	1	0	0	0	0	0	0	0	0	0	0	1
sp|P35790|CHKA_HUMAN Choline kinase alpha OS=Homo sapiens OX=9606 GN=CHKA PE=1 SV=3	4	1	2	3	2	1	3	2	0	3	0	1	1	3	4	4	2	0	0	1	1	1	2	6	0	1	4	1	4	1	1	1	0	6	0	3	3	1	0	0	3	0	0	1	0	0	0	0	2
sp|O00421|CCRL2_HUMAN C-C chemokine receptor-like 2 OS=Homo sapiens OX=9606 GN=CCRL2 PE=1 SV=2	2	1	1	0	2	0	0	3	0	1	1	0	1	0	3	2	3	0	1	1	2	1	0	0	0	0	0	0	0	2	1	0	0	0	0	2	0	1	0	0	3	0	1	1	0	0	0	0	0
sp|Q00532|CDKL1_HUMAN Cyclin-dependent kinase-like 1 OS=Homo sapiens OX=9606 GN=CDKL1 PE=1 SV=6	0	0	0	1	0	2	1	0	2	0	3	2	1	1	5	3	2	0	0	1	1	1	2	3	0	3	0	0	1	1	3	0	0	3	0	1	1	2	0	0	5	0	0	1	0	0	0	0	0
sp|Q86XI2|CNDG2_HUMAN Condensin-2 complex subunit G2 OS=Homo sapiens OX=9606 GN=NCAPG2 PE=1 SV=1	3	0	3	5	1	1	1	2	2	1	2	1	1	2	7	7	3	1	1	0	2	1	3	6	0	1	2	0	1	0	2	0	0	5	0	1	6	4	0	0	5	0	0	0	0	0	6	0	1
sp|A8K4G0|CLM7_HUMAN CMRF35-like molecule 7 OS=Homo sapiens OX=9606 GN=CD300LB PE=1 SV=2	0	0	1	0	1	0	0	0	0	1	0	2	0	1	0	0	1	1	1	0	0	0	0	1	0	2	1	0	0	1	0	0	0	2	0	0	0	1	0	0	3	0	0	1	0	0	1	0	1
sp|P12109|CO6A1_HUMAN Collagen alpha-1(VI) chain OS=Homo sapiens OX=9606 GN=COL6A1 PE=1 SV=3	3	2	8	4	4	2	19	6	55	2	36	25	3	2	5	3	6	0	1	0	1	1	26	5	0	3	6	1	6	1	3	0	0	6	3	14	8	5	0	0	8	0	0	1	0	0	4	0	3
sp|P30622|CLIP1_HUMAN CAP-Gly domain-containing linker protein 1 OS=Homo sapiens OX=9606 GN=CLIP1 PE=1 SV=2	4	11	3	1	4	1	3	2	1	1	1	0	0	4	2	5	2	1	1	0	6	3	1	3	0	3	2	0	3	4	2	0	0	2	1	2	1	3	0	0	1	0	0	3	0	0	5	0	2
sp|O15516|CLOCK_HUMAN Circadian locomoter output cycles protein kaput OS=Homo sapiens OX=9606 GN=CLOCK PE=1 SV=1	3	4	1	4	4	2	1	3	3	0	1	0	1	2	3	5	1	1	0	3	3	1	2	5	0	0	2	0	4	2	2	0	0	3	1	1	0	3	0	0	1	0	1	5	0	0	3	0	4
sp|Q5U649|CL060_HUMAN Uncharacterized protein C12orf60 OS=Homo sapiens OX=9606 GN=C12orf60 PE=1 SV=2	0	0	1	0	0	1	0	1	0	0	0	1	0	2	1	0	0	0	1	2	3	0	0	1	0	0	0	0	0	0	0	0	0	0	1	0	0	2	0	0	1	0	1	0	0	0	1	0	0
sp|H7BZ55|CRCC2_HUMAN Putative ciliary rootlet coiled-coil protein 2 OS=Homo sapiens OX=9606 GN=CROCC2 PE=5 SV=4	4	22	2	6	0	0	4	8	3	3	3	0	0	0	1	4	3	0	0	0	3	0	4	4	1	0	5	0	1	2	2	0	0	2	0	3	2	3	2	0	2	0	0	4	0	0	2	0	1
sp|Q9H0L4|CSTFT_HUMAN Cleavage stimulation factor subunit 2 tau variant OS=Homo sapiens OX=9606 GN=CSTF2T PE=1 SV=1	5	4	9	3	6	0	12	7	17	14	13	21	1	0	6	4	8	1	4	3	0	3	8	5	5	0	11	0	6	5	2	0	2	6	1	8	3	4	0	0	5	1	3	7	0	1	5	0	2
sp|Q8IV77|CNGA4_HUMAN Cyclic nucleotide-gated cation channel alpha-4 OS=Homo sapiens OX=9606 GN=CNGA4 PE=1 SV=3	2	0	2	2	2	2	3	2	2	1	2	3	0	0	3	1	5	0	1	1	1	0	1	2	0	1	1	0	1	3	2	0	0	2	0	4	2	1	0	0	3	1	1	1	0	0	0	0	2
sp|Q8NI60|COQ8A_HUMAN Atypical kinase COQ8A, mitochondrial OS=Homo sapiens OX=9606 GN=COQ8A PE=1 SV=1	4	4	5	3	3	4	0	4	3	3	4	4	1	1	3	1	3	1	0	2	1	0	3	1	2	1	0	0	2	2	1	0	0	5	0	0	3	4	0	0	3	0	1	3	0	0	1	0	1
sp|Q14865|ARI5B_HUMAN AT-rich interactive domain-containing protein 5B OS=Homo sapiens OX=9606 GN=ARID5B PE=1 SV=3	7	2	9	6	5	5	7	7	7	3	7	6	4	10	8	8	6	0	2	1	2	1	3	4	3	4	8	0	4	2	4	0	0	11	2	7	6	10	3	0	8	0	2	0	0	0	9	1	2
sp|Q8NEN0|ARMC2_HUMAN Armadillo repeat-containing protein 2 OS=Homo sapiens OX=9606 GN=ARMC2 PE=1 SV=4	2	2	4	4	0	1	3	1	4	1	0	3	2	2	4	2	8	0	1	0	3	1	1	2	1	1	3	0	3	4	1	0	0	3	0	3	1	6	0	0	4	0	0	1	0	0	8	0	1
sp|Q2TAZ0|ATG2A_HUMAN Autophagy-related protein 2 homolog A OS=Homo sapiens OX=9606 GN=ATG2A PE=1 SV=3	12	5	10	18	17	6	16	11	16	13	13	17	4	1	19	21	19	1	3	4	1	1	9	23	2	1	22	2	6	9	16	0	0	23	5	18	9	17	4	0	11	0	2	8	0	0	18	0	7
sp|Q6NXE6|ARMC6_HUMAN Armadillo repeat-containing protein 6 OS=Homo sapiens OX=9606 GN=ARMC6 PE=1 SV=2	4	5	1	2	2	0	2	3	2	3	1	1	0	0	0	3	1	1	0	2	0	0	2	1	0	0	0	0	1	1	1	0	0	2	0	0	0	2	0	0	3	0	0	0	0	0	1	0	0
sp|P53367|ARFP1_HUMAN Arfaptin-1 OS=Homo sapiens OX=9606 GN=ARFIP1 PE=1 SV=2	4	1	1	1	2	0	2	1	0	0	1	2	1	1	1	1	1	0	0	0	0	0	1	1	0	2	0	0	2	0	1	0	0	3	0	1	0	3	0	0	1	0	0	0	0	0	0	0	1
sp|O14520|AQP7_HUMAN Aquaporin-7 OS=Homo sapiens OX=9606 GN=AQP7 PE=1 SV=1	1	1	1	2	2	1	2	1	0	1	0	1	2	1	1	0	2	1	0	0	0	1	1	4	0	0	2	0	0	2	1	0	0	1	0	4	1	1	1	0	3	0	1	0	0	0	1	0	2
sp|O95236|APOL3_HUMAN Apolipoprotein L3 OS=Homo sapiens OX=9606 GN=APOL3 PE=1 SV=3	1	0	2	0	1	2	0	4	2	0	0	0	1	0	2	0	2	0	0	0	1	0	1	0	0	0	0	0	2	0	0	0	0	2	0	0	0	0	0	0	1	0	0	0	0	0	0	0	2
sp|O43520|AT8B1_HUMAN Phospholipid-transporting ATPase IC OS=Homo sapiens OX=9606 GN=ATP8B1 PE=1 SV=3	0	3	2	3	2	5	0	4	2	2	1	0	1	2	2	2	3	1	0	2	0	0	1	3	1	2	0	0	3	1	2	0	0	4	3	0	3	2	0	0	3	0	0	3	0	0	3	0	2
sp|Q6UWY0|ARSK_HUMAN Arylsulfatase K OS=Homo sapiens OX=9606 GN=ARSK PE=1 SV=1	4	0	3	0	2	1	2	2	0	1	2	1	1	4	3	2	4	0	1	0	2	3	0	3	2	1	3	0	0	2	1	0	0	4	1	0	0	4	2	0	2	0	1	0	0	0	4	1	0
sp|Q96B67|ARRD3_HUMAN Arrestin domain-containing protein 3 OS=Homo sapiens OX=9606 GN=ARRDC3 PE=1 SV=1	2	1	0	1	2	0	0	5	1	2	0	2	2	1	2	7	5	0	1	0	1	3	1	0	0	0	3	0	1	1	0	0	0	6	0	4	0	6	1	0	3	1	0	1	0	0	4	0	0
sp|O75882|ATRN_HUMAN Attractin OS=Homo sapiens OX=9606 GN=ATRN PE=1 SV=2	1	1	4	3	2	2	8	5	9	2	7	5	3	3	5	10	7	3	0	1	5	2	9	4	1	4	4	0	3	1	3	0	0	7	6	3	3	5	0	0	7	1	0	3	0	0	0	0	3
sp|Q8TE60|ATS18_HUMAN A disintegrin and metalloproteinase with thrombospondin motifs 18 OS=Homo sapiens OX=9606 GN=ADAMTS18 PE=1 SV=3	9	5	3	5	4	3	5	8	11	9	7	4	2	8	8	5	6	1	0	0	3	4	4	7	3	5	5	0	4	3	2	0	1	8	2	3	3	7	1	0	5	0	0	6	0	1	8	2	4
sp|Q8WZ55|BSND_HUMAN Barttin OS=Homo sapiens OX=9606 GN=BSND PE=1 SV=1	0	2	1	3	3	0	5	2	1	4	3	3	0	1	3	2	3	0	2	0	0	0	3	2	0	0	4	0	4	1	1	0	0	2	0	2	3	4	1	0	2	0	1	1	0	0	0	0	2
sp|Q9C0K0|BC11B_HUMAN B-cell lymphoma/leukemia 11B OS=Homo sapiens OX=9606 GN=BCL11B PE=1 SV=1	5	0	8	4	4	3	11	3	10	16	8	7	3	3	10	9	12	2	3	0	0	1	6	9	1	2	8	0	2	4	2	0	0	10	3	11	4	12	3	0	12	3	2	3	0	0	10	0	2
sp|P43251|BTD_HUMAN Biotinidase OS=Homo sapiens OX=9606 GN=BTD PE=1 SV=2	1	2	1	1	1	2	3	1	5	0	1	0	2	2	5	1	3	1	2	0	2	1	1	1	2	1	1	0	0	1	2	0	1	5	0	1	1	3	0	0	5	1	0	1	0	0	1	0	1
sp|Q6ZUJ8|BCAP_HUMAN Phosphoinositide 3-kinase adapter protein 1 OS=Homo sapiens OX=9606 GN=PIK3AP1 PE=1 SV=2	7	2	5	1	2	1	0	6	1	1	4	4	2	3	4	2	3	0	0	1	2	3	1	3	4	0	7	1	3	2	5	0	1	3	0	5	7	6	1	0	4	1	1	2	0	1	2	0	5
sp|P22003|BMP5_HUMAN Bone morphogenetic protein 5 OS=Homo sapiens OX=9606 GN=BMP5 PE=1 SV=1	1	0	0	1	2	2	1	4	3	0	2	1	2	1	2	1	0	0	0	0	3	0	1	3	0	1	1	0	3	0	0	0	0	1	1	3	0	2	0	0	1	0	0	0	0	0	3	0	1
sp|P36894|BMR1A_HUMAN Bone morphogenetic protein receptor type-1A OS=Homo sapiens OX=9606 GN=BMPR1A PE=1 SV=2	0	1	2	0	2	0	1	0	2	1	2	1	1	0	0	0	3	0	0	1	2	0	2	3	1	1	1	0	1	0	0	0	0	1	1	2	1	1	0	0	4	1	0	0	0	0	1	0	0
sp|Q8IYA2|C144C_HUMAN Putative coiled-coil domain-containing protein 144C OS=Homo sapiens OX=9606 GN=CCDC144CP PE=5 SV=3	2	4	2	1	0	1	1	6	3	1	2	0	1	3	1	2	3	1	0	0	6	3	1	1	0	6	4	0	0	3	3	0	0	4	1	3	0	4	1	0	5	0	2	1	0	0	3	0	0
sp|P09871|C1S_HUMAN Complement C1s subcomponent OS=Homo sapiens OX=9606 GN=C1S PE=1 SV=1	2	2	1	3	1	2	3	6	6	0	3	5	1	1	3	2	3	0	2	0	3	4	4	5	1	2	4	0	1	3	2	0	0	2	0	6	1	3	1	0	1	0	3	1	0	1	4	0	1
sp|Q9GZL8|BPEC1_HUMAN Putative BPES syndrome breakpoint region protein OS=Homo sapiens OX=9606 GN=BPESC1 PE=2 SV=1	1	0	0	0	1	1	4	1	2	1	2	1	0	0	0	3	1	1	0	0	1	0	1	2	0	0	1	0	0	0	0	1	0	2	1	4	0	0	0	0	2	0	0	0	0	0	1	0	1
sp|Q9C0B6|BRNP2_HUMAN BMP/retinoic acid-inducible neural-specific protein 2 OS=Homo sapiens OX=9606 GN=BRINP2 PE=2 SV=2	4	2	2	0	3	3	2	5	3	6	1	4	0	1	6	6	5	0	1	1	0	1	3	7	0	0	1	0	1	2	2	0	0	3	2	3	5	1	0	0	2	0	1	1	0	0	0	0	3
sp|Q14790|CASP8_HUMAN Caspase-8 OS=Homo sapiens OX=9606 GN=CASP8 PE=1 SV=1	0	0	1	0	1	1	3	0	2	0	3	0	1	2	3	4	0	1	1	3	2	0	1	2	1	0	0	0	2	1	0	0	0	0	0	0	1	0	0	0	3	0	0	0	0	0	0	0	1
sp|Q8TBE0|BAHD1_HUMAN Bromo adjacent homology domain-containing 1 protein OS=Homo sapiens OX=9606 GN=BAHD1 PE=1 SV=2	9	1	8	9	8	2	10	5	7	7	11	6	0	7	10	13	9	1	1	1	0	2	7	7	0	2	12	1	5	6	2	2	0	6	2	15	4	8	1	1	12	1	2	5	0	0	11	0	1
sp|P29279|CCN2_HUMAN CCN family member 2 OS=Homo sapiens OX=9606 GN=CCN2 PE=1 SV=2	2	0	0	0	2	1	0	2	1	2	2	4	0	2	1	1	0	0	0	0	1	1	1	1	2	0	1	0	1	2	1	0	0	0	1	4	3	2	0	0	1	0	1	0	0	0	0	0	0
sp|Q86UW7|CAPS2_HUMAN Calcium-dependent secretion activator 2 OS=Homo sapiens OX=9606 GN=CADPS2 PE=1 SV=2	5	6	3	7	4	3	2	4	5	1	2	1	1	4	5	3	3	0	3	2	4	2	6	9	2	1	2	0	1	4	3	0	1	6	2	3	1	4	0	0	5	0	1	2	0	1	4	0	0
sp|Q8N4S0|CCD82_HUMAN Coiled-coil domain-containing protein 82 OS=Homo sapiens OX=9606 GN=CCDC82 PE=1 SV=2	0	1	0	0	0	0	1	0	0	0	0	1	0	5	0	1	0	0	0	0	1	0	0	1	0	0	0	0	0	0	1	0	0	0	1	0	0	0	0	0	1	0	0	1	0	0	2	0	0
sp|P53701|CCHL_HUMAN Cytochrome c-type heme lyase OS=Homo sapiens OX=9606 GN=HCCS PE=1 SV=1	3	1	2	1	2	0	1	1	0	1	2	2	0	0	2	1	3	2	1	0	3	0	1	0	2	0	2	0	2	3	1	0	0	2	1	4	2	0	0	0	1	0	0	2	0	0	1	0	0
sp|Q5VU69|CA189_HUMAN Uncharacterized protein C1orf189 OS=Homo sapiens OX=9606 GN=C1orf189 PE=1 SV=1	0	1	0	0	0	0	0	0	0	0	0	0	0	0	0	0	0	0	0	1	0	0	0	1	0	0	0	0	0	0	0	0	0	0	0	0	0	0	0	0	0	0	0	0	0	0	0	0	0
sp|P27544|CERS1_HUMAN Ceramide synthase 1 OS=Homo sapiens OX=9606 GN=CERS1 PE=1 SV=1	3	2	4	4	1	1	3	0	2	1	0	3	0	1	2	2	3	0	1	0	0	0	1	1	0	0	2	0	1	0	1	0	0	1	1	2	0	1	0	0	1	0	1	0	0	0	2	0	0
sp|Q8IZS8|CA2D3_HUMAN Voltage-dependent calcium channel subunit alpha-2/delta-3 OS=Homo sapiens OX=9606 GN=CACNA2D3 PE=1 SV=1	3	2	1	1	5	1	3	5	3	3	3	3	0	3	1	4	4	0	1	0	4	2	4	4	1	1	0	0	0	1	3	0	0	2	4	1	2	3	0	0	7	0	0	0	0	0	7	0	1
sp|Q8N0S6|CENPL_HUMAN Centromere protein L OS=Homo sapiens OX=9606 GN=CENPL PE=1 SV=2	1	2	1	1	1	0	0	0	1	1	0	0	1	2	0	1	2	0	0	0	1	0	0	1	0	1	1	0	2	1	0	0	0	2	1	1	1	2	0	0	0	0	0	1	0	0	3	0	0
sp|Q8WUD6|CHPT1_HUMAN Cholinephosphotransferase 1 OS=Homo sapiens OX=9606 GN=CHPT1 PE=1 SV=1	2	2	0	0	4	0	0	2	2	2	0	1	1	1	4	2	3	0	0	0	0	0	0	2	0	0	0	0	1	1	0	0	0	3	0	0	0	0	0	0	6	0	0	2	0	1	2	0	0
sp|Q9NUB4|CT141_HUMAN Uncharacterized protein C20orf141 OS=Homo sapiens OX=9606 GN=C20orf141 PE=2 SV=1	3	1	0	0	0	0	2	0	1	2	2	4	0	0	1	2	2	1	0	0	0	0	1	4	0	0	2	0	1	2	0	0	0	3	0	2	2	1	0	0	2	0	0	1	0	0	1	0	1
sp|Q6UXF7|CL18B_HUMAN C-type lectin domain family 18 member B OS=Homo sapiens OX=9606 GN=CLEC18B PE=2 SV=2	2	2	1	0	1	1	1	2	2	0	2	1	1	0	2	0	2	1	1	2	2	0	3	1	1	0	1	0	1	1	0	0	0	2	1	1	0	2	1	0	2	0	0	1	0	0	1	0	1
sp|Q8N1N0|CLC4F_HUMAN C-type lectin domain family 4 member F OS=Homo sapiens OX=9606 GN=CLEC4F PE=2 SV=2	1	2	1	2	3	0	0	3	2	2	1	0	0	2	1	0	1	0	0	2	3	0	1	0	0	1	1	0	2	0	1	0	0	1	0	3	0	0	0	0	1	0	0	1	0	0	1	0	0
sp|Q9NY74|ETAA1_HUMAN Ewing's tumor-associated antigen 1 OS=Homo sapiens OX=9606 GN=ETAA1 PE=1 SV=2	3	3	0	2	3	1	1	1	1	4	1	2	2	5	1	1	2	0	0	0	8	5	1	4	0	6	2	0	3	1	2	1	0	2	2	3	3	2	0	0	2	1	1	2	0	1	5	0	5
sp|P62942|FKB1A_HUMAN Peptidyl-prolyl cis-trans isomerase FKBP1A OS=Homo sapiens OX=9606 GN=FKBP1A PE=1 SV=2	1	0	0	0	0	1	2	0	1	1	1	0	3	0	1	0	0	0	0	1	0	1	0	1	1	0	1	0	1	1	0	0	0	0	0	0	0	0	0	0	0	0	0	0	0	0	0	0	0
sp|Q14314|FGL2_HUMAN Fibroleukin OS=Homo sapiens OX=9606 GN=FGL2 PE=1 SV=1	1	1	0	1	1	0	1	2	4	2	1	0	1	1	0	1	2	1	1	0	2	0	2	1	0	1	0	0	2	0	0	0	0	1	2	0	0	2	0	0	1	0	0	4	0	1	0	0	2
sp|P09769|FGR_HUMAN Tyrosine-protein kinase Fgr OS=Homo sapiens OX=9606 GN=FGR PE=1 SV=2	0	0	1	2	3	0	2	4	5	3	2	1	2	1	1	4	4	0	1	2	0	0	1	1	1	1	2	1	1	2	2	0	1	3	1	2	1	3	0	0	1	0	1	1	0	0	2	0	2
sp|O95750|FGF19_HUMAN Fibroblast growth factor 19 OS=Homo sapiens OX=9606 GN=FGF19 PE=1 SV=1	1	1	1	1	0	0	1	1	2	1	2	2	1	0	1	0	0	1	0	0	1	0	0	0	1	1	0	0	0	0	1	0	0	5	0	2	0	0	0	0	1	0	0	0	0	0	2	0	0
sp|Q92915|FGF14_HUMAN Fibroblast growth factor 14 OS=Homo sapiens OX=9606 GN=FGF14 PE=1 SV=1	1	0	0	0	0	0	2	1	0	2	1	0	0	0	1	2	2	1	0	0	0	0	1	1	0	0	1	0	0	1	1	0	0	3	1	0	0	2	0	0	2	0	0	0	0	0	0	0	0
sp|P25089|FPR3_HUMAN N-formyl peptide receptor 3 OS=Homo sapiens OX=9606 GN=FPR3 PE=2 SV=2	0	0	2	1	0	1	1	0	1	0	0	0	2	1	1	3	2	0	0	0	2	0	1	1	0	0	0	0	2	3	1	0	0	2	0	0	0	2	0	0	0	0	0	0	0	0	4	0	0
sp|Q5FWF7|FBX48_HUMAN F-box only protein 48 OS=Homo sapiens OX=9606 GN=FBXO48 PE=1 SV=1	0	0	0	0	0	0	0	0	0	0	0	0	0	0	0	1	1	0	0	0	2	0	0	0	1	0	1	0	0	2	0	0	0	1	0	0	0	0	0	0	0	0	0	0	0	0	1	0	0
sp|A8MUP6|GS1L2_HUMAN Germ cell-specific gene 1-like protein 2 OS=Homo sapiens OX=9606 GN=GSG1L2 PE=3 SV=3	1	1	1	1	2	0	1	3	2	2	1	1	0	0	1	1	4	0	0	0	0	0	1	0	0	0	1	0	1	0	0	0	0	1	0	1	0	1	0	0	0	0	0	0	0	0	0	0	1
sp|Q14449|GRB14_HUMAN Growth factor receptor-bound protein 14 OS=Homo sapiens OX=9606 GN=GRB14 PE=1 SV=2	3	1	3	0	2	3	1	2	3	1	2	1	3	2	3	3	3	2	0	0	1	0	4	4	0	1	1	0	2	1	4	0	0	3	1	1	0	2	0	0	2	0	1	2	0	0	0	0	2
sp|Q9ULK0|GRID1_HUMAN Glutamate receptor ionotropic, delta-1 OS=Homo sapiens OX=9606 GN=GRID1 PE=2 SV=2	4	4	4	2	3	1	2	5	3	4	3	1	3	2	8	6	5	1	2	1	4	2	2	5	0	1	1	0	2	0	4	0	0	4	1	0	2	4	0	0	1	0	2	3	0	0	4	0	1
sp|Q14416|GRM2_HUMAN Metabotropic glutamate receptor 2 OS=Homo sapiens OX=9606 GN=GRM2 PE=1 SV=2	3	1	7	5	6	1	2	4	4	4	1	5	1	1	6	4	5	0	0	0	1	0	0	2	0	3	2	0	1	1	5	0	0	1	2	2	6	4	1	0	3	1	0	1	0	0	4	1	4
sp|Q13255|GRM1_HUMAN Metabotropic glutamate receptor 1 OS=Homo sapiens OX=9606 GN=GRM1 PE=1 SV=3	4	2	5	7	2	2	7	6	8	6	3	3	2	3	11	10	8	0	2	1	2	1	5	9	0	2	5	0	4	3	6	0	0	8	1	10	3	6	1	0	7	2	3	3	0	0	6	0	3
sp|O00222|GRM8_HUMAN Metabotropic glutamate receptor 8 OS=Homo sapiens OX=9606 GN=GRM8 PE=1 SV=2	1	2	4	1	4	1	2	5	5	4	5	0	3	3	5	2	6	2	0	1	2	0	3	4	0	2	0	0	2	3	3	0	0	1	2	2	3	4	0	0	2	0	2	1	0	0	3	1	3
sp|P59796|GPX6_HUMAN Glutathione peroxidase 6 OS=Homo sapiens OX=9606 GN=GPX6 PE=2 SV=2	1	0	1	1	1	1	1	1	2	1	1	1	0	0	1	2	1	0	0	1	0	0	0	2	0	0	1	0	0	0	1	0	0	0	2	0	1	1	0	0	1	0	1	0	0	0	3	0	2
sp|P0CJ92|GOG8H_HUMAN Golgin subfamily A member 8H OS=Homo sapiens OX=9606 GN=GOLGA8H PE=3 SV=1	2	6	4	4	3	0	3	1	3	2	1	2	0	0	3	4	1	1	1	1	3	1	1	0	0	2	2	0	0	1	1	0	0	1	0	4	3	3	0	0	3	0	0	1	0	0	3	0	0
sp|H3BPF8|GOG8S_HUMAN Golgin subfamily A member 8S OS=Homo sapiens OX=9606 GN=GOLGA8S PE=3 SV=1	3	6	6	5	3	0	3	2	1	1	2	1	0	0	5	3	1	0	2	1	3	1	1	1	0	1	4	1	1	0	0	0	0	2	0	4	3	4	0	0	2	0	0	2	0	0	2	0	0
sp|Q6P9A2|GLT18_HUMAN Polypeptide N-acetylgalactosaminyltransferase 18 OS=Homo sapiens OX=9606 GN=GALNT18 PE=2 SV=2	3	2	2	3	4	1	2	3	0	2	1	2	1	0	1	3	4	0	0	1	3	3	1	4	1	2	4	0	1	0	0	0	0	2	1	1	5	2	1	0	5	1	2	1	0	0	2	0	3
sp|Q9HAV7|GRPE1_HUMAN GrpE protein homolog 1, mitochondrial OS=Homo sapiens OX=9606 GN=GRPEL1 PE=1 SV=2	1	0	1	1	0	0	0	0	0	1	0	0	0	1	2	0	3	0	0	1	0	0	1	2	0	1	0	0	0	0	0	0	0	1	0	0	1	0	0	0	4	0	0	0	0	0	0	0	2
sp|Q96CH1|GP146_HUMAN Probable G-protein coupled receptor 146 OS=Homo sapiens OX=9606 GN=GPR146 PE=2 SV=1	1	0	1	1	1	1	3	2	0	0	3	1	0	1	1	3	3	1	0	1	0	0	1	1	1	0	0	0	1	1	0	0	0	4	0	0	2	1	0	0	2	0	0	0	0	0	1	0	1
sp|P46093|GPR4_HUMAN G-protein coupled receptor 4 OS=Homo sapiens OX=9606 GN=GPR4 PE=2 SV=2	3	1	1	2	2	3	2	0	0	0	2	1	0	1	1	3	3	0	1	0	1	0	2	1	1	0	0	0	0	0	0	0	0	2	0	0	0	1	0	0	2	0	0	1	0	0	3	1	1
sp|O95800|GPR75_HUMAN Probable G-protein coupled receptor 75 OS=Homo sapiens OX=9606 GN=GPR75 PE=1 SV=1	2	1	3	1	2	1	2	5	1	3	2	1	0	3	3	3	3	0	3	1	2	0	1	2	1	0	0	0	1	0	3	0	0	2	0	0	1	6	0	0	1	0	1	4	0	0	2	1	1
sp|Q9H2G9|GO45_HUMAN Golgin-45 OS=Homo sapiens OX=9606 GN=BLZF1 PE=1 SV=2	0	1	0	1	0	0	2	0	1	0	0	0	1	1	0	1	2	0	0	1	0	0	0	1	1	0	2	0	0	1	1	0	0	1	1	1	1	2	1	0	0	0	0	0	0	0	2	0	4
sp|Q14410|GLPK2_HUMAN Glycerol kinase 2 OS=Homo sapiens OX=9606 GN=GK2 PE=2 SV=2	1	2	1	1	2	1	2	5	2	1	6	1	1	1	2	2	2	1	1	2	3	0	2	1	0	1	2	0	0	0	0	0	0	2	1	1	1	2	0	0	0	0	1	0	0	0	2	0	2
sp|O43194|GPR39_HUMAN G-protein coupled receptor 39 OS=Homo sapiens OX=9606 GN=GPR39 PE=1 SV=1	3	2	1	5	0	0	2	1	1	2	1	1	1	0	2	0	2	1	1	2	0	1	2	0	0	1	0	0	0	2	1	0	0	1	0	1	2	2	0	0	5	0	0	3	0	1	3	0	2
sp|Q9UJ42|GP160_HUMAN Probable G-protein coupled receptor 160 OS=Homo sapiens OX=9606 GN=GPR160 PE=2 SV=1	0	0	0	0	0	1	0	0	0	0	2	0	0	0	1	4	1	0	1	0	0	2	0	1	1	1	1	0	2	1	0	0	0	2	1	1	0	1	0	0	2	0	0	0	0	0	2	0	1
sp|P11488|GNAT1_HUMAN Guanine nucleotide-binding protein G(t) subunit alpha-1 OS=Homo sapiens OX=9606 GN=GNAT1 PE=1 SV=5	0	2	0	0	0	1	0	4	1	2	0	1	0	0	0	1	0	0	0	0	1	0	1	0	0	0	1	1	0	0	0	0	0	0	0	0	0	0	0	0	0	0	0	0	0	0	0	0	1
sp|Q86UL3|GPAT4_HUMAN Glycerol-3-phosphate acyltransferase 4 OS=Homo sapiens OX=9606 GN=GPAT4 PE=1 SV=1	1	2	1	1	0	1	0	0	1	1	0	0	2	2	1	3	3	0	0	1	1	2	2	2	0	0	0	0	0	0	0	0	0	1	1	0	2	1	0	0	1	0	1	0	0	0	1	0	2
sp|P46976|GLYG_HUMAN Glycogenin-1 OS=Homo sapiens OX=9606 GN=GYG1 PE=1 SV=4	2	0	2	3	1	0	1	0	1	1	1	0	0	1	2	1	0	0	2	1	1	0	0	0	0	2	0	0	2	2	2	0	0	1	0	1	0	2	0	0	2	0	2	0	0	0	0	0	1
sp|Q14520|HABP2_HUMAN Hyaluronan-binding protein 2 OS=Homo sapiens OX=9606 GN=HABP2 PE=1 SV=1	3	3	1	3	1	1	0	5	1	3	1	2	1	4	1	2	3	0	0	0	0	0	2	2	0	2	4	0	2	1	0	0	0	0	1	2	2	4	1	0	0	0	0	5	0	0	1	0	4
sp|P69891|HBG1_HUMAN Hemoglobin subunit gamma-1 OS=Homo sapiens OX=9606 GN=HBG1 PE=1 SV=2	0	0	0	0	0	0	0	1	0	0	1	0	0	0	2	0	0	0	1	0	0	0	0	0	0	0	0	0	0	0	0	0	0	0	0	0	0	0	0	0	0	0	0	0	0	0	0	0	1
sp|P14317|HCLS1_HUMAN Hematopoietic lineage cell-specific protein OS=Homo sapiens OX=9606 GN=HCLS1 PE=1 SV=3	3	1	4	4	3	1	0	3	7	2	2	1	0	0	1	0	4	1	2	0	0	0	0	2	1	2	5	0	1	2	0	0	0	4	1	4	0	3	0	0	2	1	0	0	0	0	1	0	2
sp|Q86Z02|HIPK1_HUMAN Homeodomain-interacting protein kinase 1 OS=Homo sapiens OX=9606 GN=HIPK1 PE=1 SV=1	7	9	7	9	12	2	2	6	2	2	9	2	7	2	7	11	11	1	1	2	5	2	6	6	1	1	5	0	15	8	8	0	0	8	2	3	2	9	0	0	8	1	2	7	0	1	14	2	9
sp|Q9BYE0|HES7_HUMAN Transcription factor HES-7 OS=Homo sapiens OX=9606 GN=HES7 PE=1 SV=2	2	1	5	2	6	0	4	1	1	1	4	2	0	2	4	3	6	0	1	0	0	0	1	3	0	0	6	1	3	1	1	0	0	2	0	8	4	1	0	0	5	2	1	1	0	0	1	0	1
sp|A8MVS5|HIDE1_HUMAN Protein HIDE1 OS=Homo sapiens OX=9606 GN=HIDE1 PE=1 SV=2	4	1	0	2	4	2	0	0	1	1	1	1	0	2	0	4	1	0	0	0	0	1	0	3	0	0	2	0	1	1	0	0	0	1	1	3	1	4	0	0	0	0	0	0	0	0	2	1	3
sp|Q9NPH9|IL26_HUMAN Interleukin-26 OS=Homo sapiens OX=9606 GN=IL26 PE=1 SV=1	0	1	1	0	0	0	0	0	1	0	0	0	0	0	0	0	0	0	0	0	0	0	0	1	0	0	0	0	0	0	0	0	0	0	0	0	1	0	0	0	0	0	0	0	0	0	0	0	0
sp|Q9H2K0|IF3M_HUMAN Translation initiation factor IF-3, mitochondrial OS=Homo sapiens OX=9606 GN=MTIF3 PE=1 SV=4	1	0	1	1	2	0	0	1	0	0	0	1	0	0	1	0	1	0	0	0	2	0	0	0	0	0	1	0	2	1	0	0	0	1	0	0	1	2	0	0	2	0	0	1	0	0	0	0	1
sp|Q9H496|IFG15_HUMAN Torsin-1A-interacting protein 2, isoform IFRG15 OS=Homo sapiens OX=9606 GN=TOR1AIP2 PE=1 SV=1	2	0	1	0	1	2	0	0	0	1	1	1	0	0	2	2	1	0	0	0	0	0	1	2	0	0	2	0	1	1	0	0	0	2	0	1	2	0	0	0	4	0	0	0	0	0	1	0	0
[truncated: 18,387 more rows]
[truncated: 46 more columns]
