# Supplementary material for: ProminTools: shedding light on proteins of unknown function in biomineralization with user friendly tools illustrated using mollusc shell matrix protein sequences
Source: PeerJ. 2020 Sep 11;8:e9852. doi: 10.7717/peerj.9852 (PMC7489238; doi:10.7717/peerj.9852)
Supplement: Supplemental Information 6 [file peerj-08-9852-s006.zip › lxxll/LXXLL_fgmotifs.txt]

protein	A...P	A...Q	A..P	A.P	AP	FP	G...P	G...S	G..G	G..P	G.P	GP	I.P	K.P	L...P	L..P	L.P	M...P	M..P	M..Q	N...S	N.P	P...G	P...L	P...M	P...N	P...P	P...P..Q	P...Q	P...T	P...V	P..E.P	P..GM	P..L	P..N	P..P	P..R	P..S	P..SP	P.EESP	P.L	P.L.P	P.M	P.Q	P.Q.M	P.QV	P.S	P.SQ	P.T
sp|Q15788|NCOA1_HUMAN Nuclear receptor coactivator 1 OS=Homo sapiens OX=9606 GN=NCOA1 PE=1 SV=3	8	8	9	6	4	3	9	14	7	11	10	4	7	0	15	9	8	5	4	10	14	9	10	13	5	11	12	1	12	14	5	0	3	6	9	13	5	16	3	0	15	1	7	10	1	1	17	2	8
sp|Q8IZL8|PELP1_HUMAN Proline-, glutamic acid- and leucine-rich protein 1 OS=Homo sapiens OX=9606 GN=PELP1 PE=1 SV=2	20	6	14	14	17	1	11	11	6	18	12	17	4	1	10	13	18	2	2	1	2	0	8	11	4	3	35	3	3	10	5	6	0	19	1	26	5	11	3	0	20	7	0	7	1	0	6	0	12
sp|P48552|NRIP1_HUMAN Nuclear receptor-interacting protein 1 OS=Homo sapiens OX=9606 GN=NRIP1 PE=1 SV=2	3	10	4	3	4	2	2	15	5	5	2	3	1	6	4	5	2	1	1	0	10	5	6	5	3	4	4	0	2	4	4	1	1	6	6	6	1	7	1	0	8	0	0	1	0	0	10	0	5
sp|O14686|KMT2D_HUMAN Histone-lysine N-methyltransferase 2D OS=Homo sapiens OX=9606 GN=KMT2D PE=1 SV=2	49	28	62	43	39	22	66	52	57	60	66	71	9	27	104	91	121	18	14	7	8	8	56	67	13	10	138	13	44	31	20	41	2	73	11	140	14	98	45	15	88	27	12	44	3	3	94	5	41
sp|Q15596|NCOA2_HUMAN Nuclear receptor coactivator 2 OS=Homo sapiens OX=9606 GN=NCOA2 PE=1 SV=2	12	6	10	4	9	7	6	18	13	9	13	7	4	1	7	7	12	9	10	9	9	15	12	9	7	8	14	1	10	9	5	2	1	11	8	16	8	13	1	0	11	3	10	17	1	1	19	2	3
sp|O75448|MED24_HUMAN Mediator of RNA polymerase II transcription subunit 24 OS=Homo sapiens OX=9606 GN=MED24 PE=1 SV=1	3	6	2	3	1	4	2	9	3	1	2	3	3	4	5	7	4	1	4	2	1	0	0	6	1	1	3	0	1	3	6	0	0	7	2	2	6	1	0	0	3	0	1	1	0	0	2	0	4
sp|P51843|NR0B1_HUMAN Nuclear receptor subfamily 0 group B member 1 OS=Homo sapiens OX=9606 GN=NR0B1 PE=1 SV=2	7	1	3	7	9	0	5	0	2	4	2	2	0	3	2	4	3	0	0	1	2	1	1	4	0	1	4	1	3	2	1	0	0	3	0	5	6	1	0	0	2	0	1	3	0	0	1	0	1
sp|Q9BYK8|HELZ2_HUMAN Helicase with zinc finger domain 2 OS=Homo sapiens OX=9606 GN=HELZ2 PE=1 SV=6	21	16	15	14	19	4	15	14	11	14	14	13	3	6	25	23	26	5	0	0	4	3	11	28	4	3	15	0	12	10	13	0	0	25	4	9	19	11	1	0	18	2	3	7	0	3	14	2	14
sp|A5YKK6|CNOT1_HUMAN CCR4-NOT transcription complex subunit 1 OS=Homo sapiens OX=9606 GN=CNOT1 PE=1 SV=2	14	14	12	10	15	9	5	9	5	12	10	3	8	7	15	17	13	2	2	6	9	10	6	13	6	5	9	0	16	13	7	0	1	21	9	7	9	8	0	0	14	1	5	10	0	0	10	0	8
sp|Q14686|NCOA6_HUMAN Nuclear receptor coactivator 6 OS=Homo sapiens OX=9606 GN=NCOA6 PE=1 SV=3	12	12	20	22	23	7	17	14	14	25	18	26	7	11	18	18	20	11	18	20	23	22	23	20	17	26	40	9	29	12	13	0	0	23	20	34	4	33	6	0	26	2	9	34	5	2	32	8	16
sp|Q3L8U1|CHD9_HUMAN Chromodomain-helicase-DNA-binding protein 9 OS=Homo sapiens OX=9606 GN=CHD9 PE=1 SV=2	13	7	9	4	8	6	7	13	10	13	14	6	9	4	16	15	17	4	3	2	15	11	7	15	2	8	8	0	6	8	10	1	0	17	7	6	9	17	0	0	19	0	8	7	0	0	17	1	8
sp|Q9Y6Q9|NCOA3_HUMAN Nuclear receptor coactivator 3 OS=Homo sapiens OX=9606 GN=NCOA3 PE=1 SV=1	6	7	4	8	2	4	10	16	6	15	12	10	3	5	12	9	7	9	9	9	14	7	12	10	7	8	9	5	6	3	4	0	4	3	13	6	7	10	1	0	10	1	10	13	2	0	10	0	3
sp|Q86YN6|PRGC2_HUMAN Peroxisome proliferator-activated receptor gamma coactivator 1-beta OS=Homo sapiens OX=9606 GN=PPARGC1B PE=1 SV=2	13	4	7	13	12	2	8	5	2	7	6	4	0	8	7	8	11	1	0	1	0	1	4	10	1	1	11	0	5	3	4	3	0	7	0	14	6	14	2	0	10	3	1	5	0	0	14	2	4
sp|O43918|AIRE_HUMAN Autoimmune regulator OS=Homo sapiens OX=9606 GN=AIRE PE=1 SV=1	7	2	10	11	10	4	6	2	6	5	4	4	0	3	9	5	9	0	1	0	1	0	3	5	1	0	7	0	2	3	4	3	1	7	1	9	7	2	0	0	9	0	0	0	0	0	3	1	1
sp|P42226|STAT6_HUMAN Signal transducer and activator of transcription 6 OS=Homo sapiens OX=9606 GN=STAT6 PE=1 SV=1	5	4	1	4	4	3	2	5	7	8	3	4	3	5	8	11	10	2	1	3	0	1	6	9	4	1	8	3	5	1	3	0	0	9	1	5	2	3	0	0	7	2	2	6	0	1	4	0	4
sp|P52824|DGKQ_HUMAN Diacylglycerol kinase theta OS=Homo sapiens OX=9606 GN=DGKQ PE=1 SV=2	11	1	13	12	9	0	6	7	10	9	5	9	2	1	7	6	9	1	0	1	0	2	7	3	1	0	7	0	3	2	6	0	0	5	0	2	2	8	2	0	9	1	1	2	0	2	10	1	1
sp|O43593|HAIR_HUMAN Lysine-specific demethylase hairless OS=Homo sapiens OX=9606 GN=HR PE=1 SV=5	9	7	19	9	9	2	12	6	15	10	17	18	0	6	11	15	20	3	2	1	3	0	15	10	0	1	22	0	7	2	8	1	0	11	1	21	7	7	0	0	18	3	1	3	0	1	11	1	10
sp|P35398|RORA_HUMAN Nuclear receptor ROR-alpha OS=Homo sapiens OX=9606 GN=RORA PE=1 SV=2	2	1	3	3	3	2	2	2	2	3	0	0	4	0	2	1	1	1	0	1	3	0	2	0	1	1	0	0	2	1	1	0	0	0	1	3	1	6	0	0	1	0	1	2	0	0	2	0	1
sp|P51449|RORG_HUMAN Nuclear receptor ROR-gamma OS=Homo sapiens OX=9606 GN=RORC PE=1 SV=2	3	1	4	2	2	1	0	3	5	4	2	2	0	2	4	1	3	1	0	0	1	1	2	4	0	1	0	0	2	2	0	0	0	2	0	2	2	4	0	0	5	0	0	0	0	0	1	0	0
sp|Q15648|MED1_HUMAN Mediator of RNA polymerase II transcription subunit 1 OS=Homo sapiens OX=9606 GN=MED1 PE=1 SV=4	3	6	10	5	5	2	6	26	13	16	13	6	6	13	5	8	7	3	1	3	14	7	9	6	4	5	18	2	5	11	3	1	1	11	4	8	5	23	3	0	11	0	3	3	0	0	21	0	9
sp|O43889|CREB3_HUMAN Cyclic AMP-responsive element-binding protein 3 OS=Homo sapiens OX=9606 GN=CREB3 PE=1 SV=2	1	0	1	3	4	1	3	1	1	3	1	1	2	0	8	6	2	1	0	2	2	0	2	4	0	2	5	0	0	2	3	2	0	3	0	2	1	3	1	0	5	0	1	2	0	0	2	0	2
sp|Q8N2W9|PIAS4_HUMAN E3 SUMO-protein ligase PIAS4 OS=Homo sapiens OX=9606 GN=PIAS4 PE=1 SV=1	1	1	2	2	3	0	3	6	5	8	2	4	1	4	6	5	10	0	0	0	2	1	3	5	3	1	4	0	1	1	4	0	0	2	3	3	2	2	0	0	3	0	0	2	0	1	1	0	2
sp|Q9Y4B4|ARIP4_HUMAN Helicase ARIP4 OS=Homo sapiens OX=9606 GN=RAD54L2 PE=1 SV=4	13	2	13	8	6	3	9	8	9	9	7	5	3	6	12	12	9	4	4	0	4	6	11	17	2	3	8	0	8	5	6	0	0	10	7	12	1	11	1	0	13	2	4	7	1	0	7	1	7
sp|O60244|MED14_HUMAN Mediator of RNA polymerase II transcription subunit 14 OS=Homo sapiens OX=9606 GN=MED14 PE=1 SV=2	13	3	11	11	10	2	4	8	6	10	6	6	8	5	14	15	11	2	3	1	6	8	10	13	4	4	13	0	7	9	7	0	0	9	3	19	6	13	2	0	10	2	4	12	1	0	12	0	7
sp|Q6P9F0|CCD62_HUMAN Coiled-coil domain-containing protein 62 OS=Homo sapiens OX=9606 GN=CCDC62 PE=1 SV=2	0	5	0	0	2	0	0	4	1	1	0	0	1	3	1	0	1	0	1	2	9	5	2	4	0	0	1	0	1	0	0	0	0	3	1	0	0	2	0	0	1	0	0	1	0	0	6	0	0
sp|Q76L83|ASXL2_HUMAN Putative Polycomb group protein ASXL2 OS=Homo sapiens OX=9606 GN=ASXL2 PE=1 SV=1	3	5	9	8	4	1	9	11	9	9	5	14	7	13	13	9	5	2	3	0	10	4	12	9	2	3	12	2	10	10	6	1	0	7	3	11	6	17	1	0	10	2	2	9	0	2	21	3	10
sp|Q8NFD5|ARI1B_HUMAN AT-rich interactive domain-containing protein 1B OS=Homo sapiens OX=9606 GN=ARID1B PE=1 SV=2	14	13	17	19	15	7	31	28	26	29	26	33	3	12	10	10	8	14	16	10	11	3	29	7	23	11	38	7	28	6	10	2	5	11	12	31	14	37	6	0	18	5	20	30	4	0	36	8	6
sp|Q68CP9|ARID2_HUMAN AT-rich interactive domain-containing protein 2 OS=Homo sapiens OX=9606 GN=ARID2 PE=1 SV=2	3	15	13	15	14	3	9	19	5	9	15	10	9	6	9	11	4	3	4	4	7	11	14	12	2	6	17	3	14	11	18	0	0	6	8	10	5	18	3	0	4	0	0	23	0	3	19	1	15
sp|O14497|ARI1A_HUMAN AT-rich interactive domain-containing protein 1A OS=Homo sapiens OX=9606 GN=ARID1A PE=1 SV=3	21	16	29	19	19	6	41	25	28	34	39	34	9	12	12	10	16	19	8	9	8	9	26	13	16	11	42	9	36	14	7	0	5	11	15	35	15	33	5	0	16	1	14	29	1	1	43	10	12
sp|Q5VVJ2|MYSM1_HUMAN Histone H2A deubiquitinase MYSM1 OS=Homo sapiens OX=9606 GN=MYSM1 PE=1 SV=1	2	3	4	4	0	1	1	4	1	2	1	0	1	3	1	5	3	3	0	0	1	2	0	5	1	3	2	0	1	2	0	0	0	4	3	1	2	5	0	0	3	0	0	4	0	1	5	2	2
sp|Q7LBC6|KDM3B_HUMAN Lysine-specific demethylase 3B OS=Homo sapiens OX=9606 GN=KDM3B PE=1 SV=2	15	2	10	4	13	2	11	14	12	7	13	10	3	5	9	8	11	3	1	1	7	4	7	8	3	6	13	1	5	8	5	1	0	11	3	8	2	15	0	0	16	2	1	5	0	1	16	0	10
sp|Q9UBK2|PRGC1_HUMAN Peroxisome proliferator-activated receptor gamma coactivator 1-alpha OS=Homo sapiens OX=9606 GN=PPARGC1A PE=1 SV=1	1	0	1	3	1	0	4	3	2	2	4	1	1	4	4	4	4	0	0	1	7	4	0	4	0	3	6	1	1	1	1	0	0	3	2	4	5	6	1	0	5	0	0	3	0	0	10	0	5
sp|P37231|PPARG_HUMAN Peroxisome proliferator-activated receptor gamma OS=Homo sapiens OX=9606 GN=PPARG PE=1 SV=3	1	3	1	1	0	1	0	2	1	3	0	0	3	1	3	2	2	2	0	0	2	2	1	1	0	2	2	0	2	2	1	0	0	1	0	3	1	3	0	0	2	0	0	1	0	0	4	0	3
sp|Q9HCD5|NCOA5_HUMAN Nuclear receptor coactivator 5 OS=Homo sapiens OX=9606 GN=NCOA5 PE=1 SV=2	4	3	1	3	5	0	4	4	5	6	9	6	0	0	2	1	1	3	1	1	4	3	3	3	2	0	4	1	3	2	2	0	0	2	2	5	5	6	0	0	1	0	0	4	0	0	8	3	1
sp|O75925|PIAS1_HUMAN E3 SUMO-protein ligase PIAS1 OS=Homo sapiens OX=9606 GN=PIAS1 PE=1 SV=2	2	3	3	2	2	4	3	5	2	4	1	1	2	4	3	7	8	1	0	0	3	0	3	7	3	1	4	0	2	5	3	0	0	8	3	5	1	6	2	0	7	1	0	2	0	1	7	0	6
sp|O75928|PIAS2_HUMAN E3 SUMO-protein ligase PIAS2 OS=Homo sapiens OX=9606 GN=PIAS2 PE=1 SV=3	1	4	3	4	1	1	6	3	1	3	1	0	4	2	5	5	3	0	2	1	4	3	1	3	3	2	4	1	1	4	8	0	0	5	1	7	2	4	0	0	3	0	1	2	0	1	9	0	4
sp|Q9Y6X2|PIAS3_HUMAN E3 SUMO-protein ligase PIAS3 OS=Homo sapiens OX=9606 GN=PIAS3 PE=1 SV=2	2	3	5	7	7	3	7	9	6	6	4	7	3	3	8	8	11	1	1	0	2	0	6	11	3	1	5	0	2	5	6	1	0	7	2	10	2	5	1	0	6	0	1	2	0	1	3	0	7
sp|O15534|PER1_HUMAN Period circadian protein homolog 1 OS=Homo sapiens OX=9606 GN=PER1 PE=1 SV=2	13	6	17	11	23	3	13	20	9	14	14	15	1	3	13	9	12	1	1	2	7	1	9	13	1	2	29	0	3	9	6	1	0	20	1	18	10	20	6	0	10	2	1	5	0	0	16	0	7
sp|Q15652|JHD2C_HUMAN Probable JmjC domain-containing histone demethylation protein 2C OS=Homo sapiens OX=9606 GN=JMJD1C PE=1 SV=2	6	6	8	4	6	2	7	8	5	8	8	4	8	5	18	8	15	1	3	3	23	7	7	12	3	5	11	0	12	17	11	0	0	17	9	5	3	19	1	0	22	5	5	7	0	0	24	2	11
sp|Q13352|CENPR_HUMAN Centromere protein R OS=Homo sapiens OX=9606 GN=ITGB3BP PE=1 SV=2	0	0	0	1	0	0	0	0	0	0	1	0	0	0	1	1	0	0	0	0	0	1	0	0	0	0	0	0	0	2	0	0	0	0	0	0	1	1	0	0	1	0	0	0	0	0	1	0	1
sp|P04150|GCR_HUMAN Glucocorticoid receptor OS=Homo sapiens OX=9606 GN=NR3C1 PE=1 SV=1	2	4	4	2	2	6	1	4	2	1	3	1	4	0	3	6	3	0	1	1	4	2	1	3	0	2	3	0	1	4	5	0	0	5	2	2	3	8	0	0	6	1	3	1	0	0	4	0	3
sp|Q71F56|MD13L_HUMAN Mediator of RNA polymerase II transcription subunit 13-like OS=Homo sapiens OX=9606 GN=MED13L PE=1 SV=1	9	6	14	13	12	4	16	18	12	7	5	6	7	9	19	21	19	6	10	2	10	10	15	12	2	8	16	0	13	13	11	0	0	22	8	19	6	33	5	0	14	2	3	10	1	1	25	1	19
sp|Q9UHV7|MED13_HUMAN Mediator of RNA polymerase II transcription subunit 13 OS=Homo sapiens OX=9606 GN=MED13 PE=1 SV=3	8	8	14	7	9	8	9	17	12	8	4	8	10	8	16	16	22	5	4	2	12	4	6	10	3	6	16	0	14	7	14	1	0	17	1	18	4	20	4	0	10	2	4	8	0	1	27	3	15
sp|P06401|PRGR_HUMAN Progesterone receptor OS=Homo sapiens OX=9606 GN=PGR PE=1 SV=4	15	5	12	17	14	6	9	9	4	10	10	8	3	2	8	8	12	2	1	1	1	1	11	12	0	3	13	1	3	3	3	1	0	7	2	13	2	13	2	0	13	2	2	4	0	0	8	1	3
sp|O15055|PER2_HUMAN Period circadian protein homolog 2 OS=Homo sapiens OX=9606 GN=PER2 PE=1 SV=2	12	3	16	15	11	10	8	10	7	3	7	5	2	5	6	5	6	2	0	1	2	4	5	7	3	4	11	0	8	7	4	0	0	10	1	15	10	9	0	0	12	0	3	5	0	1	7	0	7
sp|Q9Y4C1|KDM3A_HUMAN Lysine-specific demethylase 3A OS=Homo sapiens OX=9606 GN=KDM3A PE=1 SV=4	7	4	11	4	4	0	9	5	2	1	6	1	4	6	11	7	9	1	0	1	7	7	5	5	2	5	5	1	2	4	4	0	0	13	3	3	2	7	0	0	12	2	4	5	0	1	8	0	4
sp|Q71SY5|MED25_HUMAN Mediator of RNA polymerase II transcription subunit 25 OS=Homo sapiens OX=9606 GN=MED25 PE=1 SV=2	13	6	10	9	20	1	14	9	12	13	15	16	1	3	8	11	23	2	0	2	0	2	15	15	0	1	22	3	11	3	8	1	0	13	2	17	4	7	1	0	14	8	1	16	0	1	7	2	4
sp|Q9BZS1|FOXP3_HUMAN Forkhead box protein P3 OS=Homo sapiens OX=9606 GN=FOXP3 PE=1 SV=1	2	2	3	4	6	2	2	2	3	4	2	6	0	1	9	4	5	0	3	0	0	1	1	5	0	2	6	0	1	1	3	0	0	4	1	6	2	6	2	0	7	1	1	1	0	0	3	1	3
sp|Q09472|EP300_HUMAN Histone acetyltransferase p300 OS=Homo sapiens OX=9606 GN=EP300 PE=1 SV=2	18	19	20	18	11	3	24	9	16	28	23	17	10	7	15	21	14	15	9	16	12	12	30	12	20	13	37	11	38	12	6	0	7	25	7	29	8	23	6	0	24	3	28	38	5	4	26	9	24
sp|P51610|HCFC1_HUMAN Host cell factor 1 OS=Homo sapiens OX=9606 GN=HCFC1 PE=1 SV=2	16	16	22	12	21	2	17	14	13	22	18	12	3	11	14	14	17	4	2	1	4	13	10	11	4	1	18	1	12	22	15	1	0	15	3	12	13	18	2	0	5	2	5	10	0	2	17	2	24
sp|O43707|ACTN4_HUMAN Alpha-actinin-4 OS=Homo sapiens OX=9606 GN=ACTN4 PE=1 SV=2	1	2	2	3	3	0	2	2	3	1	0	4	0	1	2	4	4	0	0	0	3	1	2	2	0	1	2	0	1	1	2	0	0	2	3	0	0	1	0	0	3	0	1	2	0	0	1	0	2
sp|Q8IXJ9|ASXL1_HUMAN Polycomb group protein ASXL1 OS=Homo sapiens OX=9606 GN=ASXL1 PE=1 SV=4	12	6	6	10	11	4	14	11	14	11	8	10	5	10	9	9	11	1	4	0	8	1	12	15	1	4	15	0	9	7	10	2	0	15	6	18	9	14	2	0	12	1	2	4	0	0	13	0	11
sp|Q6PML9|ZNT9_HUMAN Zinc transporter 9 OS=Homo sapiens OX=9606 GN=SLC30A9 PE=1 SV=1	1	1	1	0	1	0	2	3	2	0	2	1	1	4	3	2	1	0	0	0	0	1	0	1	0	0	1	0	2	4	2	0	0	2	1	1	4	2	0	0	1	0	0	2	0	2	2	0	1
sp|Q92753|RORB_HUMAN Nuclear receptor ROR-beta OS=Homo sapiens OX=9606 GN=RORB PE=1 SV=3	0	1	2	0	1	1	2	1	2	0	1	0	2	1	1	4	2	0	0	0	3	0	2	1	1	2	0	0	2	3	0	0	0	0	1	0	1	1	0	0	2	0	0	2	0	0	1	0	0
sp|Q9BQI9|NRIP2_HUMAN Nuclear receptor-interacting protein 2 OS=Homo sapiens OX=9606 GN=NRIP2 PE=1 SV=3	2	1	2	0	2	1	1	0	0	1	3	1	1	1	6	2	3	0	0	0	0	0	0	4	1	0	2	0	2	1	2	1	0	3	0	5	0	2	1	0	2	0	1	2	0	1	4	0	1
[truncated: 46 more columns]
