# Supplementary material for: ProminTools: shedding light on proteins of unknown function in biomineralization with user friendly tools illustrated using mollusc shell matrix protein sequences
Source: PeerJ. 2020 Sep 11;8:e9852. doi: 10.7717/peerj.9852 (PMC7489238; doi:10.7717/peerj.9852)
Supplement: Supplemental Information 7 — Details of the procedure and descriptions of files can be found in the R markdown document. [file peerj-08-9852-s007.zip]

Archive with 17 entries (16 files):
- Supp7/
- Supp7/top500_bgmotifs.txt
- Supp7/Analysis_details.Rmd
- Supp7/Annotation_cluster_protein_table.txt
- Supp7/top500.fasta
- Supp7/top500_fgenrich.txt
- Supp7/ids2fasta_human.pl
- Supp7/top500_wordcloud.svg
- Supp7/parse_ensemblehu.pl
- Supp7/runflps_home.pl
- Supp7/top500_motifs.html
- Supp7/top500_motifsummary.txt
- Supp7/top500_fgmotifs.txt
- Supp7/top500_Rscript.R
- Supp7/COMPOSITION.awk
- Supp7/top500ids.txt
- Supp7/top500.fa.emapper.annotations
