# Supplementary material for: ProminTools: shedding light on proteins of unknown function in biomineralization with user friendly tools illustrated using mollusc shell matrix protein sequences
Source: PeerJ. 2020 Sep 11;8:e9852. doi: 10.7717/peerj.9852 (PMC7489238; doi:10.7717/peerj.9852)
Supplement: Supplemental Information 7 — Details of the procedure and descriptions of files can be found in the R markdown document. [file peerj-08-9852-s007.zip › Supp7/Analysis_details.Rmd]

---
title: "Validation of biological meaning of clusters using human low complexity proteins"
output: html_notebook
---


#Introduction

This file contains the description of the analysis demonstrating that clustering proteins based on their enriched motif content can generate biologically meaningful groups.

Perl and awk scripts used in the anlaysis are bundled in this directory. First import the necessary R packages. Wkdir refers to your chosen working directory.

```{r}
library(tidyverse)
library(ComplexHeatmap)
library(NbClust)
library(RColorBrewer)
library(wordcloud)
library(pals)


```

Run fLPS on the human proteome. download from ensemble 100. - all models. Remove models < 100 aas. remove models including internal stop codons. Left with 89562 proteins. 

```{}

perl parse_ensemblehu.pl Homo_sapiens.GRCh38.pep.all.fa Hs_ensm_100.fasta

gawk -f COMPOSITION.awk Hs_ensm_100.fasta > human_comp.txt 

perl wkdir/runflps_home.pl human_comp.txt Hs_ensm_100.fasta 1e-06 human_fLPS_e6
```

Read in data and extract the most biased gene ids

```{r}
hu_flps<-read.table('wkdir/human_fLPS_e6_pvals.txt', sep = "\t", header = TRUE)

hu_flps_wh<-hu_flps %>% filter(type == 'whole') 

top500<-hu_flps_wh[order(hu_flps_wh$inverse.pval, decreasing = TRUE),] %>% .$protein %>% unique() %>% as.vector() %>% .[1:500]

write.table(top500, file = 'wkdir/top500ids.txt', quote = FALSE, sep = "\n", row.names = FALSE, col.names = FALSE)
```
Extract fasta file of sequences:

```{}

perl ids2fasta_human.pl top500ids.txt Hs_ensm_100.fasta top500.fasta
```


run eggNOG mapper , restricted taxonomic scope to hominidae (9604)

```{}
emapper.py --cpu 6 -i /data/shared/emapper_jobs/user_data/MM_d28xv75q/query_seqs.fa --output query_seqs.fa --output_dir /data/shared/emapper_jobs/user_data/MM_d28xv75q -m diamond -d none --tax_scope 9604 --go_evidence non-electronic --target_orthologs all --seed_ortholog_evalue 0.001 --seed_ortholog_score 60 --query-cover 20 --subject-cover 0 --override --temp_dir /data/shared/emapper_jobs/user_data/MM_d28xv75q
```

Run motif finder:

```{}
docker run --rm -v /wkdir/:/working/ \
-w /working biologistatsea/promofi:02 \
/working/top500.fasta \
/working/UP000005640_9606.fasta 9 1e-10 top500

```


Read in the annotations, and the motif finder data. Extract the data for those proteins with annotations:

```{r}

Anno500<-read.table('/wkdir/top500.fa.emapper.annotations', sep="\t", header = FALSE)

ids303<-Anno500 %>% .$V1 %>% unique

Moten500<-read.table('/wkdir/top500_fgenrich.txt', sep="\t", header = TRUE, row.names = 1)
Mot500<-read.table('/wkdir/top500_motifsummary.txt', sep="\t", header = TRUE)
Motnum500<-read.table('/wkdir/top500_fgmotifs.txt', sep="\t", header = TRUE, row.names = 1)

#remove inf enriched motifs, require motif in at least 3 prots, remove prots with no motifs
Motnum500 = Motnum500[ rowSums(Motnum500)!=0, ] 
Mot500_finite<-subset(Mot500, enrichment!="Inf")
Mot500_finite<-subset(Mot500_finite, positiveprots >= 3)
Moten500_2 <- Moten500[, colnames(Moten500) %in% Mot500_finite$motif]
Moten500_2<-rownames_to_column(Moten500_2, var="protein")
Mot_enr_303<- filter(Moten500_2, protein %in% ids303)
Mot_enr_303<-column_to_rownames(Mot_enr_303, var="protein")
mots303<-colnames(Mot_enr_303)

keepmots<-vector()
for(i in mots303){
  ms<-Mot_enr_303 %>% select(., all_of(i)) %>% sum()
  if(ms > 1000){
    keepmots<-c(keepmots, i)
  }
}

Mot_enr_303<-Mot_enr_303[, keepmots]

Mot_enr_303 <- Mot_enr_303[rowSums(Mot_enr_303)>0,]

Mot303_mat<- as.matrix(Mot_enr_303)
```


choose the number of clusters:

```{r}

Mot303_mat_dist<-dist2(Mot303_mat, pairwise_fun = function(x, y) 1 - cor(x, y))

Mot303_mat_sil<-NbClust(data = NULL, diss = Mot303_mat_dist, distance = NULL, min.nc = 2, max.nc = 280, method = "ward.D", index = "silhouette", alphaBeale = 0.05)
plot(Mot303_mat_sil$All.index)
Mot303_mat_sil$Best.nc

```

120 clusters. Plot heatmap:

120 clusters

```{r}

hmcol <- colorRampPalette(brewer.pal(9, "GnBu"), bias = 5)(100)
HM_303<-Heatmap(Mot303_mat, 
              col = hmcol,
              #clustering_distance_rows = "euclidean",
              clustering_distance_rows = function(x, y) 1 - cor(x, y),
              clustering_method_rows = "ward.D",
              clustering_distance_columns =  function(x, y) 1 - cor(x, y),
              clustering_method_columns = "ward.D",
              row_split = 120,
              row_names_gp = gpar(fontsize = 5),
              column_names_gp = gpar(fontsize = 11),
              row_dend_width = unit(3, "cm"),
              column_dend_height = unit(3, "cm"),
              heatmap_legend_param = list(legend_width = unit(6, "cm"),
                                          title_position = 'topcenter',
                                          legend_direction = 'horizontal',
                                          title = "Fold motif enrichment",
                                          title_gp = gpar(fontsize = 18),
                                          labels_gp = gpar(fontsize = 14)
              ))


```

Extract cluster identity and write output showing annotation and cluster membership for each protein.

```{r}

rcl.list <- row_order(HM_303)  #Extract clusters (output is a list)

protclusters<-vector()
clusnumber<-vector()
Mot303_mat_red<-Mot303_mat %>% as.data.frame() %>% rownames_to_column(., var = "protein") %>% select(., 1,2)
for(i in 1:120){
  pros<- Mot303_mat_red[rcl.list[[i]],] %>% .$protein %>% as.vector()
  templen<-length(pros)
  protclusters<-c(protclusters, pros)
  clusnumber<-c(clusnumber, rep(i, templen))
}
clus303<-cbind(protclusters, clusnumber) %>% as.data.frame()
  
Annoclus<-merge(Anno500, clus303, by.x = "V1", by.y = "protclusters")

write.table(Annoclus, file = '/wkdir/Top300_annoclus.txt', sep="\t", quote=FALSE, row.names=FALSE, col.names = TRUE)
