# Supplementary material for: ProminTools: shedding light on proteins of unknown function in biomineralization with user friendly tools illustrated using mollusc shell matrix protein sequences
Source: PeerJ. 2020 Sep 11;8:e9852. doi: 10.7717/peerj.9852 (PMC7489238; doi:10.7717/peerj.9852)
Supplement: Supplemental Information 7 — Details of the procedure and descriptions of files can be found in the R markdown document. [file peerj-08-9852-s007.zip › Supp7/top500_fgenrich.txt]

protein	A...FRV.C	A...I.KPW	A...P	A...QSDN	A...VKV.D	A...W.KP	A...Y..AC	A...YDLQS	A..GQ.T.I	A..IS.PS	A..ISMP	A..PF.VP	A..PI.PPG	A..SG.MS	A..SR.IAS	A..SRTS.Q	A..TS.PTS	A.AAAAAK	A.C.PI.G	A.D	A.DP..PP	A.DPI..P	A.F.CE.S	A.FEC	A.FECE	A.G.HCE	A.G.SG.KG	A.G.TGP.G	A.I.G.P	A.I.G.P.P	A.IQ.PP	A.ISG.P	A.KAY.LQ	A.KVTW	A.L.V.EP	A.N.AG	A.N.AG..S	A.N.AG.S	A.N.K..SD	A.N.SD..Y	A.N.YG.G	A.NAAG	A.NAAGV	A.NE.G.S	A.NK.G.G	A.NR.G.S	A.NS.G	A.PGVG..G	A.PLPVTS
ENSP00000481532	0	0	0.672561568465609	0	0	0	243.772773625172	0	0	0	0	0	0	0	0	0	0	0	0	0.283169660194845	0	0	0	0	0	0	0	0	0	0	0	0	0	0	0	0	0	0	0	0	0	0	0	0	0	0	0	0	0
ENSP00000480618	0	0	0.672561568465609	0	0	0	243.772773625172	0	0	0	0	0	0	0	0	0	0	0	0	0.283169660194845	0	0	0	0	0	0	0	0	0	0	0	0	0	0	0	0	0	0	0	0	0	0	0	0	0	0	0	0	0
ENSP00000474096	0	0	0.395844031247013	0	0	0	0	0	0	0	0	0	0	0	0	0	0	0	0	0.583319933458806	0	0	0	0	0	0	0	0	0	0	0	0	0	0	0	0	0	0	0	0	0	0	0	0	0	0	0	0	0
ENSP00000474609	0	0	0.397860214767795	0	0	0	0	0	0	0	0	0	0	0	0	0	0	0	0	0.586291002729394	0	0	0	0	0	0	0	0	0	0	0	0	0	0	0	0	0	0	0	0	0	0	0	0	0	0	0	0	0
ENSP00000364163	0	0	1.87190946778418	0	0	0	0	0	0	0	0	0	0	0	0	0	0	0	0	1.3792327533005	0	0	0	0	0	0	0	0	0	0	0	0	0	0	0	0	0	0	0	0	0	0	0	0	0	0	0	0	0
ENSP00000423354	0	0	1.0278055548168	0	0	0	0	0	0	0	0	0	0	0	0	0	0	0	2542.53399122807	0.605834036153707	0	0	0	0	0	0	0	0	0	0	0	0	0	0	0	0	0	0	0	0	0	0	0	0	0	0	0	0	0
ENSP00000423195	0	0	1.23989241533456	0	0	0	0	0	0	0	0	0	0	0	0	0	0	0	5111.97310405644	0.609039507244467	0	0	0	0	0	0	0	0	0	0	0	0	0	0	0	0	0	0	0	0	0	0	0	0	0	0	0	0	0
ENSP00000416284	0	0	1.23989241533456	0	0	0	0	0	0	0	0	0	0	0	0	0	0	0	5111.97310405644	0.609039507244467	0	0	0	0	0	0	0	0	0	0	0	0	0	0	0	0	0	0	0	0	0	0	0	0	0	0	0	0	0
ENSP00000274473	0	0	1.0278055548168	0	0	0	0	0	0	0	0	0	0	0	0	0	0	0	2542.53399122807	0.605834036153707	0	0	0	0	0	0	0	0	0	0	0	0	0	0	0	0	0	0	0	0	0	0	0	0	0	0	0	0	0
ENSP00000341368	0	0	6.50943518050643	0	0	0	0	0	0	0	0	0	0	0	0	0	0	0	0	0.58135589327881	0	0	0	0	0	0	0	0	0	0	0	0	0	0	0	0	0	0	0	0	0	0	0	0	0	0	0	0	0
ENSP00000285879	0	0	0.205201109017716	0	0	0	0	0	0	0	0	0	0	0	0	0	0	0	0	0	0	0	0	0	0	0	0	0	0	0	0	0	0	0	0	0	0	0	0	0	0	0	0	0	0	0	0	0	0
ENSP00000396812	0	5375.03708854891	3.04196136390843	0	0	0	0	0	0	0	0	0	0	0	0	0	0	0	0	0.800476125655107	0	0	0	0	0	0	0	0	0	0	597.226343172101	0	0	0	0	0	0	0	0	0	0	0	0	0	0	0	0	0	0
ENSP00000404619	0	5375.03708854891	3.04196136390843	0	0	0	0	0	0	0	0	0	0	0	0	0	0	0	0	0.800476125655107	0	0	0	0	0	0	0	0	0	0	597.226343172101	0	0	0	0	0	0	0	0	0	0	0	0	0	0	0	0	0	0
ENSP00000498485	0	0	1.75010953322055	0	0	0	0	0	0	0	0	0	0	0	0	0	0	0	0	0.257897984023609	0	0	0	0	0	0	0	0	0	0	0	0	0	0	0	0	0	0	0	0	0	0	0	0	0	0	0	0	0
ENSP00000347665	0	0	1.85126793810321	0	0	0	0	0	0	0	0	0	0	0	0	0	0	0	0	0.227337327588949	0	0	0	0	0	0	0	0	0	0	0	0	0	0	0	0	0	0	0	0	0	0	0	0	0	0	0	0	0
ENSP00000352798	0	0	1.73683903333923	0	0	0	0	0	0	0	0	0	0	0	0	0	0	0	0	0.196878791680509	0	0	0	0	0	0	0	0	0	0	0	0	0	0	0	0	0	0	0	0	0	0	0	0	0	0	0	0	0
ENSP00000372751	0	0	1.87190946778418	0	0	0	0	0	0	0	0	0	0	0	0	0	0	0	0	1.3792327533005	0	0	0	0	0	0	0	0	0	0	0	0	0	0	0	0	0	0	0	0	0	0	0	0	0	0	0	0	0
ENSP00000372706	3513.3196969697	0	1.98833656422742	0	0	0	0	0	0	0	0	0	0	0	0	0	0	0	0	0.418576243160743	0	0	0	0	0	0	7026.63939393939	2342.21313131313	0	0	0	0	0	0	0	0	0	0	0	0	0	0	0	0	0	0	0	0	0
ENSP00000448701	3339.27275345622	0	1.88983602014703	0	0	0	0	0	0	0	0	0	0	0	0	0	0	0	0	0.39784032328066	0	0	0	0	0	0	6678.54550691244	2226.18183563748	0	0	0	0	0	0	0	0	0	0	0	0	0	0	0	0	0	0	0	0	0
ENSP00000450084	3558.61111111111	0	2.0139688956263	0	0	0	0	0	0	0	0	0	0	0	0	0	0	0	0	0.423972253661894	0	0	0	0	0	0	7117.22222222222	2372.40740740741	0	0	0	0	0	0	0	0	0	0	0	0	0	0	0	0	0	0	0	0	0
ENSP00000302716	0	0	2.39920424191379	0	0	0	0	0	0	0	0	0	0	0	0	0	2580.44847540619	0	0	0.384292678174508	0	0	0	0	0	0	0	0	0	0	0	0	0	0	0	0	0	0	0	0	0	0	0	0	0	0	0	0	0
ENSP00000368751	0	0	2.52924088665383	0	0	0	0	0	0	0	0	0	0	0	0	0	2720.30854059127	0	0	0.40512130526468	0	0	0	0	0	0	0	0	0	0	0	0	0	0	0	0	0	0	0	0	0	0	0	0	0	0	0	0	0
ENSP00000381009	0	0	2.40759931333799	0	0	0	0	0	0	0	0	0	0	0	0	0	0	0	0	0	0	0	0	0	0	0	0	0	0	0	0	0	0	0	0	0	0	0	0	0	0	0	0	0	0	0	0	0	0
ENSP00000398837	0	0	2.33044972208186	0	0	0	0	0	0	0	0	0	0	0	0	0	0	0	0	0.508766704394273	0	0	0	0	0	0	0	0	0	0	0	0	0	0	0	0	0	0	0	0	0	0	0	0	0	0	0	0	0
ENSP00000495847	0	0	1.68347461564821	0	0	0	0	0	0	0	0	0	0	0	0	0	0	0	0	0	0	0	0	0	0	0	0	0	126.196828195751	0	0	0	0	0	0	0	0	0	0	0	0	0	0	0	0	0	0	0	0
ENSP00000382083	0	0	1.79158766435957	0	0	0	0	0	0	0	0	0	0	0	0	0	0	0	0	0	0	0	0	0	0	0	0	0	134.301211657863	0	0	0	0	0	0	0	0	0	0	0	0	0	0	0	0	0	0	0	0
ENSP00000382078	0	0	2.17990387440215	0	0	0	0	0	0	0	0	0	0	0	0	0	0	0	0	0	0	0	0	0	0	0	0	0	136.175182053089	0	0	0	0	0	0	0	0	0	0	0	0	0	0	0	0	0	0	0	0
ENSP00000484110	0	0	0.948743589061666	0	0	0	0	0	0	0	0	0	0	0	0	0	0	0	0	0	0	0	0	0	0	0	0	0	177.799579806159	0	0	0	0	0	0	0	0	0	0	0	0	0	0	0	0	0	0	0	0
ENSP00000344465	0	0	1.35587078012477	0	0	0	0	0	0	0	0	0	0	0	0	0	0	0	0	0.333004243594612	0	0	0	0	0	0	0	0	0	0	0	0	0	0	0	0	0	0	0	0	0	0	0	0	0	0	53.7513676656034	0	0
ENSP00000292357	0	0	1.35587078012477	0	0	0	0	0	0	0	0	0	0	0	0	0	0	0	0	0.333004243594612	0	0	0	0	0	0	0	0	0	0	0	0	0	0	0	0	0	0	0	0	0	0	0	0	0	0	53.7513676656034	0	0
ENSP00000459798	0	0	0	0	0	0	0	0	0	0	0	0	0	0	0	0	0	0	0	0	0	0	0	0	0	0	0	0	0	0	0	0	0	0	0	0	0	0	0	0	0	0	0	0	0	0	0	0	0
ENSP00000461030	0	0	0	0	0	0	0	0	0	0	0	0	0	0	0	0	0	0	0	0	0	0	0	0	0	0	0	0	0	0	0	0	0	0	0	0	0	0	0	0	0	0	0	0	0	0	0	0	0
ENSP00000484022	0	0	0	0	0	0	0	0	0	0	0	0	0	0	0	0	0	0	0	0	0	0	0	0	0	0	0	0	0	0	0	0	0	0	0	0	0	0	0	0	0	0	0	0	0	0	0	0	0
ENSP00000461444	0	0	0	0	0	0	0	0	0	0	0	0	0	0	0	0	0	0	0	0	0	0	0	0	0	0	0	0	0	0	0	0	0	0	0	0	0	0	0	0	0	0	0	0	0	0	0	0	0
ENSP00000460506	0	0	0	0	0	0	0	0	0	0	0	0	0	0	0	0	0	0	0	0	0	0	0	0	0	0	0	0	0	0	0	0	0	0	0	0	0	0	0	0	0	0	0	0	0	0	0	0	0
ENSP00000458979	0	0	0	0	0	0	0	0	0	0	0	0	0	0	0	0	0	0	0	0	0	0	0	0	0	0	0	0	0	0	0	0	0	0	0	0	0	0	0	0	0	0	0	0	0	0	0	0	0
ENSP00000464818	0	0	0	0	0	0	0	0	0	0	0	0	0	0	0	0	0	0	0	0	0	0	0	0	0	0	0	0	0	0	0	0	0	0	0	0	0	0	0	0	0	0	0	0	0	0	0	0	0
ENSP00000413977	0	5375.03708854891	3.04196136390843	0	0	0	0	0	0	0	0	0	0	0	0	0	0	0	0	0.800476125655107	0	0	0	0	0	0	0	0	0	0	597.226343172101	0	0	0	0	0	0	0	0	0	0	0	0	0	0	0	0	0	0
ENSP00000415363	0	5375.03708854891	3.04196136390843	0	0	0	0	0	0	0	0	0	0	0	0	0	0	0	0	0.800476125655107	0	0	0	0	0	0	0	0	0	0	597.226343172101	0	0	0	0	0	0	0	0	0	0	0	0	0	0	0	0	0	0
ENSP00000458595	0	0	0	0	0	0	0	0	0	0	0	0	0	0	0	0	0	0	0	0	0	0	0	0	0	0	0	0	0	0	0	0	0	0	0	0	0	0	0	0	0	0	0	0	0	0	0	0	0
ENSP00000442626	0	0	0	0	0	0	0	0	0	0	0	0	0	0	0	0	0	0	0	0	0	0	0	0	0	0	0	0	0	0	0	0	0	0	0	0	0	0	0	0	0	0	0	0	0	0	0	0	0
ENSP00000371264	0	0	0	0	0	0	0	0	0	0	0	0	0	0	0	0	0	0	0	0	0	0	0	0	0	0	0	0	0	0	0	0	0	0	0	0	0	0	0	0	0	0	0	0	0	0	0	0	0
ENSP00000374013	0	0	1.68994951801609	0	0	0	0	0	0	0	0	0	0	0	0	0	0	0	0	0	0	0	0	0	0	0	0	0	0	0	0	0	0	0	0	0	0	0	0	0	0	0	0	0	0	0	0	0	0
ENSP00000442127	0	0	1.42024040301958	0	0	0	0	0	0	0	0	0	0	0	0	0	0	0	0	0	0	0	0	0	0	0	0	0	0	0	0	0	0	0	0	0	0	0	0	0	0	0	0	0	0	0	0	0	0
ENSP00000367482	0	0	1.2840529671136	0	0	0	0	0	0	0	0	0	0	0	0	0	0	0	0	0	0	0	0	0	0	0	0	0	0	0	0	0	0	0	0	0	0	0	0	0	0	0	0	0	0	0	0	0	0
ENSP00000353367	0	0	1.08490586341774	0	0	0	0	0	0	0	0	0	0	0	0	0	0	0	0	0.799364353258363	0	0	0	0	0	0	0	0	0	0	0	0	0	0	0	0	0	0	0	0	0	0	0	0	0	0	0	0	0
ENSP00000409826	0	0	1.14312032438162	0	0	0	0	0	0	0	0	0	0	0	0	0	0	0	0	0	0	0	0	0	0	0	0	0	0	0	0	0	0	0	0	0	0	0	0	0	0	0	0	0	0	0	0	0	0
ENSP00000375084	0	0	1.0278055548168	0	0	0	0	0	0	0	0	0	0	0	0	0	0	0	0	0.757292545192134	0	0	0	0	0	0	0	0	0	0	0	0	0	0	0	0	0	0	0	0	0	0	0	0	0	0	0	0	0
ENSP00000417330	0	0	0	0	0	0	0	0	0	0	0	0	0	0	0	0	0	0	0	0	0	0	0	0	0	0	0	0	0	0	0	0	0	0	0	0	0	0	0	0	0	0	0	0	0	0	0	0	0
ENSP00000379866	0	0	1.663950294662	0	0	0	0	0	0	0	0	0	0	0	0	0	0	0	0	0.613003669717656	0	0	0	0	0	0	0	0	103.944369732831	0	0	0	0	0	0	0	0	0	0	0	0	0	0	0	0	0	0	0	0
ENSP00000379823	0	0	2.66613991824335	0	0	0	0	0	0	0	0	0	0	0	0	0	0	0	0	0.206781677010547	0	0	0	0	0	0	0	0	0	0	0	0	0	0	0	0	0	0	0	0	0	0	0	0	0	0	0	0	0
ENSP00000404513	3571.76678989526	0	1.87702751970241	0	0	0	0	0	0	0	0	0	0	0	0	0	0	0	0	0.425539618740127	0	0	0	0	0	0	7143.53357979051	2381.17785993017	0	0	0	0	0	0	0	0	0	0	0	0	0	0	0	0	0	0	0	0	0
ENSP00000354486	0	0	0.105085052241359	0	0	0	0	0	0	0	0	0	0	0	0	0	0	0	0	0.309708879468711	0	0	0	0	0	0	0	0	0	0	0	0	0	0	0	0	0	0	0	0	0	0	0	0	0	0	0	0	0
ENSP00000349305	0	0	0.208951998660929	0	0	0	0	0	0	0	0	0	0	0	0	0	0	0	0	0.30791386590068	0	0	0	0	0	0	0	0	0	0	0	0	0	0	0	0	0	0	0	0	0	0	0	0	0	0	0	0	0
ENSP00000405842	0	0	0	0	0	0	0	0	0	0	0	0	0	0	0	0	0	0	0	0.164519009341407	0	0	0	0	0	0	0	0	0	0	0	0	0	0	0	0	0	0	0	0	0	0	0	0	0	0	0	0	0
ENSP00000420723	0	0	0	0	0	0	0	0	0	0	0	0	0	0	0	0	0	0	0	0	0	0	0	0	0	0	0	0	0	0	0	0	0	0	0	0	0	0	0	0	0	0	0	0	0	0	0	0	0
ENSP00000431443	0	0	0	0	0	0	0	0	0	0	0	0	0	0	0	0	0	0	0	0	0	0	0	0	0	0	0	0	0	0	0	0	0	0	0	0	0	0	0	0	0	0	0	0	0	0	0	0	0
ENSP00000381542	0	0	0	0	0	0	0	0	0	0	0	0	0	0	0	0	0	0	0	0	0	0	0	0	0	0	0	0	0	0	0	0	0	0	0	0	0	0	0	0	0	0	0	0	0	0	0	0	0
ENSP00000381541	0	0	0	0	0	0	0	0	0	0	0	0	0	0	0	0	0	0	0	0	0	0	0	0	0	0	0	0	0	0	0	0	0	0	0	0	0	0	0	0	0	0	0	0	0	0	0	0	0
ENSP00000481216	0	0	0	0	0	0	0	0	0	0	0	0	0	0	0	0	0	0	0	0	0	0	0	0	0	0	0	0	0	0	0	0	0	0	0	0	0	0	0	0	0	0	0	0	0	0	0	0	0
ENSP00000495537	0	0	1.01709924695413	0	0	0	0	0	0	0	0	0	0	0	0	0	0	0	0	0.599523264943773	0	0	0	0	0	0	0	0	0	0	0	0	0	0	0	0	0	0	0	0	0	0	0	0	0	0	0	0	0
ENSP00000384373	0	0	0.349760696266017	0	0	0	0	0	0	0	0	0	0	0	0	0	0	0	0	0.515411045683005	0	0	0	0	0	2163.05130597015	0	0	0	0	0	0	0	0	0	0	0	0	0	0	0	0	0	0	0	0	0	0	0
ENSP00000385359	0	0	0.349239443365472	0	0	0	0	0	0	0	0	0	0	0	0	0	0	0	0	0.514642921918946	0	0	0	0	0	2159.82768256334	0	0	0	0	0	0	0	0	0	0	0	0	0	0	0	0	0	0	0	0	0	0	0
ENSP00000370949	0	0	0.771700328753781	0	0	0	0	0	0	0	0	0	0	0	0	0	0	0	0	0.379061910655997	0	0	0	0	0	0	0	0	0	0	0	0	0	0	0	0	0	0	0	0	0	0	0	0	0	0	0	0	0
ENSP00000422037	0	0	0.771700328753781	0	0	0	0	0	0	0	0	0	0	0	0	0	0	0	0	0.379061910655997	0	0	0	0	0	0	0	0	0	0	0	0	0	0	0	0	0	0	0	0	0	0	0	0	0	0	0	0	0
ENSP00000333113	0	0	0.771700328753781	0	0	0	0	0	0	0	0	0	0	0	0	0	0	0	0	0.379061910655997	0	0	0	0	0	0	0	0	0	0	0	0	0	0	0	0	0	0	0	0	0	0	0	0	0	0	0	0	0
ENSP00000486851	0	0	4.75683909242451	0	0	0	0	0	0	0	0	0	0	0	0	5172.40910104841	0	0	0	0.15405996011939	0	0	0	0	0	0	0	0	0	0	0	0	0	862.068183508068	0	0	0	0	0	0	0	0	0	0	0	0	0	0	77586.1365157261
ENSP00000486256	0	0	4.77702604413156	0	0	0	0	0	0	0	0	0	0	0	0	5252.07474518686	0	0	0	0.156432797557243	0	0	0	0	0	0	0	0	0	0	0	0	0	0	0	0	0	0	0	0	0	0	0	0	0	0	0	0	78781.1211778029
ENSP00000486205	0	0	4.77486302577334	0	0	0	0	0	0	0	0	0	0	0	0	5249.69662666968	0	0	0	0.156361965409832	0	0	0	0	0	0	0	0	0	0	0	0	0	0	0	0	0	0	0	0	0	0	0	0	0	0	0	0	78745.4494000453
ENSP00000486305	0	0	4.7597765707156	0	0	0	0	0	0	0	0	0	0	0	0	5233.1099074701	0	0	0	0.155867930763987	0	0	0	0	0	0	0	0	0	0	0	0	0	0	0	0	0	0	0	0	0	0	0	0	0	0	0	0	78496.6486120515
ENSP00000487123	0	0	4.76931861841816	0	0	0	0	0	0	0	0	0	0	0	0	5302.51772238738	0	0	0	0.157935239244278	0	0	0	0	0	0	0	0	0	0	0	0	0	0	0	0	0	0	0	0	0	0	0	0	0	0	0	0	79537.7658358107
ENSP00000480194	0	0	4.17443621176298	0	0	0	0	0	724.667479217451	0	0	0	0	0	0	4348.00487530471	0	0	0	0.259010238595622	0	0	0	0	0	543.500609413088	0	0	0	0	0	0	0	0	0	0	0	0	0	0	0	0	0	0	0	0	0	0	65220.0731295706
ENSP00000487329	0	0	4.68359996635121	0	0	0	0	0	0	0	0	0	0	0	0	5266.38882580059	0	0	0	0.0784295708852176	0	0	0	0	0	0	0	0	0	0	0	0	0	0	0	0	0	0	0	0	0	0	0	0	0	0	0	0	78995.8323870088
ENSP00000486533	0	0	4.68359996635121	0	0	0	0	0	0	0	0	0	0	0	0	5266.38882580059	0	0	0	0.0784295708852176	0	0	0	0	0	0	0	0	0	0	0	0	0	0	0	0	0	0	0	0	0	0	0	0	0	0	0	0	78995.8323870088
ENSP00000486965	0	0	4.32155244583294	0	0	0	0	0	766.339810959085	0	0	0	0	0	0	4598.03886575451	0	0	0	0.27390473972446	0	0	0	0	0	0	0	0	0	0	0	0	0	766.339810959085	0	0	0	0	0	0	0	0	0	0	0	0	0	0	68970.5829863177
ENSP00000481715	0	0	4.17764307963421	0	0	0	0	0	717.669761683689	0	0	0	0	0	0	4306.01857010214	0	0	0	0.256509118371486	0	0	0	0	0	538.252321262767	0	0	0	0	0	0	0	717.669761683689	0	0	0	0	0	0	0	0	0	0	0	0	0	0	64590.278551532
ENSP00000484511	0	0	0	0	0	0	0	0	0	0	0	0	0	0	0	0	0	0	0	0	0	0	0	0	0	0	0	0	0	0	0	0	0	0	0	0	0	0	0	0	0	0	0	0	0	0	0	0	0
ENSP00000481419	0	0	0	0	0	0	0	0	0	0	0	0	0	0	0	0	0	0	0	0	0	0	0	0	0	0	0	0	0	0	0	0	0	0	0	0	0	0	0	0	0	0	0	0	0	0	0	0	0
ENSP00000294599	0	0	1.90675074449334	0	0	0	0	0	0	0	0	0	0	0	0	0	0	0	0	2.24784638312523	0	0	0	0	0	0	0	0	0	0	0	0	0	0	0	0	0	0	0	0	0	0	0	0	0	0	0	0	0
ENSP00000348982	0	0	2.43311788706794	0	0	0	0	0	0	0	0	0	0	0	0	0	0	0	1880.91417910448	1.56864231294827	0	0	0	0	0	0	0	0	0	0	0	0	0	0	0	0	0	0	0	0	0	0	0	0	0	0	0	0	0
ENSP00000419033	0	0	2.30265734276418	0	0	0	0	0	0	0	0	0	0	0	0	0	0	0	0	1.5661015900572	0	0	0	0	0	0	0	0	0	0	0	0	0	0	0	0	0	0	0	0	0	0	0	0	0	0	0	0	0
ENSP00000243077	0	0	0.567283523653289	0	0	0	0	0	0	0	0	0	0	0	0	0	0	0	0	2.65985673883505	0	0	0	65.4227327103648	0	0	0	0	0	0	0	0	0	0	0	0	0	0	0	0	0	0	0	0	0	0	0	0	0
ENSP00000478585	0	0	0	0	0	0	0	0	0	0	0	0	0	0	0	0	0	0	0	0	0	0	0	0	0	0	0	0	0	0	0	0	0	0	0	0	0	0	0	0	0	0	0	0	0	0	0	0	0
ENSP00000486418	0	0	0	0	0	0	0	0	0	0	0	0	0	0	0	0	0	0	0	0	0	0	0	0	0	0	0	0	0	0	0	0	0	0	0	0	0	0	0	0	0	0	0	0	0	0	0	0	0
ENSP00000478428	0	0	0	0	0	0	0	0	0	0	0	0	0	0	0	0	0	0	0	0	0	0	0	0	0	0	0	0	0	0	0	0	0	0	0	0	0	0	0	0	0	0	0	0	0	0	0	0	0
ENSP00000481348	0	0	0	0	0	0	0	0	0	0	0	0	0	0	0	0	0	0	0	0	0	0	0	0	0	0	0	0	0	0	0	0	0	0	0	0	0	0	0	0	0	0	0	0	0	0	0	0	0
ENSP00000387477	0	5375.03708854891	3.04196136390843	0	0	0	0	0	0	0	0	0	0	0	0	0	0	0	0	0.800476125655107	0	0	0	0	0	0	0	0	0	0	597.226343172101	0	0	0	0	0	0	0	0	0	0	0	0	0	0	0	0	0	0
ENSP00000408226	0	5375.03708854891	3.04196136390843	0	0	0	0	0	0	0	0	0	0	0	0	0	0	0	0	0.800476125655107	0	0	0	0	0	0	0	0	0	0	597.226343172101	0	0	0	0	0	0	0	0	0	0	0	0	0	0	0	0	0	0
ENSP00000487099	0	0	0	0	0	0	0	0	0	0	0	0	0	0	0	0	0	0	0	0	0	0	0	0	0	0	0	0	0	0	0	0	0	0	0	0	0	0	0	0	0	0	0	0	0	0	0	0	0
ENSP00000486084	0	0	0	0	0	0	0	0	0	0	0	0	0	0	0	0	0	0	0	0	0	0	0	0	0	0	0	0	0	0	0	0	0	0	0	0	0	0	0	0	0	0	0	0	0	0	0	0	0
ENSP00000487561	0	0	0	0	0	0	0	0	0	0	0	0	0	0	0	0	0	0	0	0	0	0	0	0	0	0	0	0	0	0	0	0	0	0	0	0	0	0	0	0	0	0	0	0	0	0	0	0	0
ENSP00000486225	0	0	0	0	0	0	0	0	0	0	0	0	0	0	0	0	0	0	0	0	0	0	0	0	0	0	0	0	0	0	0	0	0	0	0	0	0	0	0	0	0	0	0	0	0	0	0	0	0
ENSP00000484814	0	0	0	0	0	0	0	0	0	0	0	0	0	0	0	0	0	0	0	0	0	0	0	0	0	0	0	0	0	0	0	0	0	0	0	0	0	0	0	0	0	0	0	0	0	0	0	0	0
ENSP00000487288	0	0	0	0	0	0	0	0	0	0	0	0	0	0	0	0	0	0	0	0	0	0	0	0	0	0	0	0	0	0	0	0	0	0	0	0	0	0	0	0	0	0	0	0	0	0	0	0	0
ENSP00000381008	0	0	0.953059924408606	0	0	0	0	0	0	0	0	57.0855202906971	0	0	0	0	0	0	0	0.357060798863597	0	0	0	0	0	0	0	0	0	0	0	0	0	0	0	0	0	0	0	0	0	0	0	0	0	0	0	0	0
ENSP00000301740	0	0	1.87335489206435	0	0	0	0	0	0	0	0	0	0	0	0	0	0	0	0	0.250963227185765	0	0	0	0	0	0	0	0	0	0	0	0	0	0	0	14.9925967785318	0	0	0	0	0	0	0	0	0	0	0	0	0
ENSP00000461181	0	0	1.38117681629606	0	0	0	0	0	0	0	0	0	0	0	0	0	0	0	0	0	0	0	0	0	0	0	0	0	0	0	0	0	0	0	0	0	0	0	0	0	0	0	0	0	0	0	0	0	0
ENSP00000458647	0	0	1.30916014803481	0	0	0	0	0	0	0	0	0	0	0	0	0	0	0	0	0	0	0	0	0	0	0	0	0	0	0	0	0	0	0	0	0	0	0	0	0	0	0	0	0	0	0	0	0	0
ENSP00000434552	0	0	1.62172779583551	0	0	0	0	0	0	0	0	0	0	0	0	0	0	0	0	0.298724394989285	0	0	0	0	0	0	0	0	0	0	0	0	0	0	0	0	0	0	0	0	0	0	0	0	0	0	0	0	0
ENSP00000483371	0	0	1.42600202737261	0	0	0	0	0	0	0	0	0	0	0	0	0	0	0	0	0.35022860102192	0	0	0	0	0	0	0	0	0	0	0	0	0	0	0	0	0	0	0	0	0	0	0	0	0	0	0	0	0
ENSP00000359603	0	0	0.546883702446281	0	0	0	0	0	0	0	0	0	0	0	0	0	0	0	0	0.201473395920428	0	0	0	0	0	0	0	0	0	0	0	0	0	0	0	0	0	0	0	0	0	0	0	0	0	0	0	0	0
ENSP00000254958	0	0	0.192397098931224	0	0	0	0	0	0	0	0	0	0	0	0	0	0	0	0	1.41759195651729	0	0	0	0	0	0	0	0	0	0	0	0	0	0	0	0	0	0	0	0	0	0	0	0	0	0	0	0	0
ENSP00000379946	0	0	5.55805619258626	0	0	0	0	0	0	0	0	0	0	0	0	0	0	0	0	1.10681218143466	0	0	0	0	0	0	0	0	0	0	0	0	0	0	265.429372710623	0	0	0	0	0	0	0	0	0	0	0	0	0	0
ENSP00000480219	0	0	5.74971330267544	0	0	0	0	0	0	0	0	0	0	0	0	0	0	0	0	1.14497811872551	0	0	0	0	0	0	0	0	0	0	0	0	0	0	274.582109700644	0	0	0	0	0	0	0	0	0	0	0	0	0	0
ENSP00000469582	0	0	0.187172257586447	0	0	0	0	0	0	0	0	0	0	0	0	0	0	0	0	0	0	0	0	0	0	0	0	0	0	0	0	0	0	0	0	0	0	0	0	0	0	0	0	0	0	0	0	0	0
ENSP00000373027	0	0	0.748689030345787	0	0	0	0	0	0	0	0	0	0	0	0	0	0	0	0	0	0	0	0	0	0	0	0	0	0	0	0	0	0	0	0	0	0	0	0	0	0	0	0	0	0	0	0	0	0
ENSP00000447201	0	0	0.828055358650994	0	0	0	0	0	0	0	0	0	0	0	0	0	0	0	0	0	0	0	0	0	0	0	0	0	0	0	0	0	0	0	0	0	0	0	0	0	0	0	0	0	0	0	0	0	0
ENSP00000280527	0	0	0.678589767852021	0	0	0	0	0	0	0	0	0	0	0	0	0	0	0	0	0.666651352524349	0	0	0	0	0	0	0	0	0	0	0	0	0	0	0	0	0	0	0	0	0	0	0	0	0	0	0	0	0
ENSP00000401817	0	0	0.828055358650994	0	0	0	0	0	0	0	0	0	0	0	0	0	0	0	0	0	0	0	0	0	0	0	0	0	0	0	0	0	0	0	0	0	0	0	0	0	0	0	0	0	0	0	0	0	0
ENSP00000497810	0	0	5.62865491989347	0	0	0	0	0	0	0	0	0	0	0	0	0	0	0	0	0	0	0	0	0	0	0	0	0	0	0	0	0	0	0	0	0	0	0	0	0	0	0	0	0	0	0	0	0	0
ENSP00000242848	0	0	0.42147422032056	0	0	0	0	0	0	0	0	0	0	0	0	0	0	0	0	1.44920731669862	0	0	0	0	0	0	0	0	0	0	0	0	0	0	0	0	0	0	0	0	0	0	0	0	0	0	0	0	0
ENSP00000282007	0	0	0.449500639063104	0	0	0	0	0	0	0	0	0	0	0	0	0	0	0	0	1.76637033558881	0	0	0	0	0	0	0	0	0	0	0	0	0	0	0	0	0	0	0	0	0	0	0	0	0	0	0	0	0
ENSP00000262518	0	0	2.90203921360039	0	0	0	0	0	0	0	0	0	0	0	0	0	0	0	0	1.71059021972811	0	0	0	0	0	0	0	0	0	0	0	0	0	0	0	0	0	0	0	0	0	0	0	0	0	0	0	0	0
ENSP00000378499	0	0	2.99727611138768	0	0	0	0	0	0	0	0	0	0	0	0	0	0	0	0	1.62724860602712	0	0	0	0	0	0	0	0	0	0	0	0	0	0	0	0	0	0	0	0	0	0	0	0	0	0	0	0	0
ENSP00000463957	0	0	0.123499165479964	0	0	0	0	0	0	0	0	0	0	0	0	0	0	0	0	2.45686055768262	0	0	0	0	0	0	0	0	0	0	0	0	0	0	0	0	0	0	0	0	0	0	0	0	0	0	0	0	0
ENSP00000500971	0	0	0.248372725488322	0	0	0	0	0	0	0	0	0	0	0	0	0	0	0	0	1.09801399239305	0	0	0	0	0	0	0	0	0	0	0	0	0	0	0	0	0	0	0	0	0	0	0	0	0	0	29.5390398883046	0	0
ENSP00000411654	0	0	0	0	0	0	0	0	0	0	0	0	0	0	0	0	0	0	0	1.32817461772159	0	0	0	0	0	0	0	0	0	0	0	0	0	0	0	0	0	0	0	0	0	0	0	0	0	0	35.7308770956608	0	0
ENSP00000446280	0	0	0.251978136019604	0	0	0	0	0	0	0	0	0	0	0	0	0	0	0	0	1.11395290518585	0	0	0	0	0	0	0	0	0	0	0	0	0	0	0	0	0	0	0	0	0	0	0	0	0	0	29.9678324028122	0	0
ENSP00000486476	0	0	0.831876700384208	0	0	0	105.531025003868	0	0	0	0	0	0	0	0	0	0	0	0	0.612931133488841	0	0	0	0	0	0	0	0	0	0	0	0	0	0	0	0	0	0	0	0	0	0	0	0	0	0	0	0	0
ENSP00000478743	0	0	0.658627505616165	0	0	0	167.105619694153	0	0	0	0	0	0	0	0	0	0	0	0	0.58233625734842	0	0	0	0	0	0	0	0	0	0	0	0	0	0	0	0	0	0	0	0	0	0	0	0	0	0	0	0	0
ENSP00000369889	0	0	3.15184487556465	0	0	0	0	0	0	0	0	0	0	0	0	0	0	0	0	0	0	0	0	0	0	0	0	0	0	0	0	0	0	0	0	0	0	0	0	0	0	0	0	0	0	0	0	0	0
ENSP00000338213	0	0	3.13995321824146	0	0	0	0	0	0	0	0	0	0	0	0	0	0	0	0	0	0	0	0	0	0	0	0	0	0	0	0	0	0	0	0	0	0	0	0	0	0	0	0	0	0	0	0	0	0
ENSP00000253332	0	0	1.57804489224398	0	0	0	0	0	0	0	0	0	0	0	0	0	0	0	0	1.16271178655762	0	0	0	0	0	0	0	0	0	0	0	0	0	0	0	0	0	0	0	0	0	0	0	0	0	0	0	0	0
ENSP00000384537	0	0	1.57804489224398	0	0	0	0	0	0	0	0	0	0	0	0	0	0	0	0	1.16271178655762	0	0	0	0	0	0	0	0	0	0	0	0	0	0	0	0	0	0	0	0	0	0	0	0	0	0	0	0	0
ENSP00000352794	0	0	1.25763685061663	0	0	0	0	0	0	0	0	0	0	0	0	0	0	0	0	0.823674181532768	0	0	0	0	0	0	0	0	0	0	0	0	0	0	0	0	0	0	0	0	0	0	0	0	0	0	0	0	0
ENSP00000375069	0	0	2.16981172683548	0	0	0	0	0	0	0	0	0	0	0	0	0	0	0	0	1.27898296521338	0	0	0	0	0	0	0	0	0	0	0	0	0	0	0	0	0	0	0	0	0	0	0	0	0	0	0	0	0
ENSP00000455585	0	0	2.13359332168344	0	0	0	0	0	0	0	0	0	0	0	0	0	0	0	0	0.524014264958442	0	0	0	0	0	0	0	0	0	0	0	0	0	0	0	0	0	0	0	0	0	0	0	0	0	0	0	0	0
ENSP00000362776	0	0	2.4836498319638	0	0	0	0	0	0	0	0	0	0	0	0	0	0	0	0	0.430580300009493	0	0	0	0	0	0	0	0	0	0	0	0	0	0	0	0	0	0	0	0	0	0	0	0	0	0	0	0	0
ENSP00000362772	0	0	2.6684641112635	0	0	0	0	0	0	0	0	0	0	0	0	0	0	0	0	0.714959421547853	0	0	0	0	0	0	0	0	0	0	0	0	0	0	0	0	0	0	0	0	0	0	0	0	0	0	0	0	0
ENSP00000396024	0	0	0.348201584692766	0	0	0	0	0	0	0	0	0	0	0	0	0	0	0	0	1.18410812872653	0	0	0	0	0	0	0	0	0	0	0	0	0	0	0	4.71592482963991	0	0	0	0	0	0	0	0	0	0	0	0	0
ENSP00000356224	0	0	0.346301655618621	0	0	0	0	0	0	0	0	0	0	0	0	0	0	0	0	1.21690205966079	0	0	0	0	0	0	0	0	0	0	0	0	0	0	0	4.69019283102416	0	0	0	0	0	0	0	0	0	0	0	0	0
ENSP00000341887	0	0	0.335090085555145	0	0	0	0	0	0	0	0	0	0	0	0	0	0	0	0	1.27563005467541	0	0	0	0	0	0	0	0	0	0	0	0	0	0	0	4.9165426995376	0	0	0	0	0	0	0	0	0	0	0	0	0
ENSP00000478752	0	0	0.243913262033028	0	0	0	0	0	0	0	0	0	0	0	0	0	0	0	0	2.60589035066895	0	0	0	0	0	0	0	0	0	0	0	0	0	0	0	0	0	0	0	0	0	0	0	0	0	0	0	0	0
ENSP00000498781	0	0	0.243913262033028	0	0	0	0	0	0	0	0	0	0	0	0	0	0	0	0	2.60589035066895	0	0	0	0	0	0	0	0	0	0	0	0	0	0	0	0	0	0	0	0	0	0	0	0	0	0	0	0	0
ENSP00000482374	0	0	8.35683803262638	0	0	0	0	0	0	0	0	0	0	0	0	0	0	0	0	0.256556761224081	0	0	0	0	0	0	0	0	0	0	0	0	0	0	0	0	0	0	0	0	0	0	0	0	0	0	0	0	0
ENSP00000394510	0	0	3.68313817678949	0	0	0	0	0	0	0	0	0	0	0	0	0	0	0	0	1.35687780199455	0	0	0	0	0	0	0	0	0	0	0	0	0	0	0	0	0	0	0	0	0	0	0	0	0	0	0	0	0
ENSP00000478000	0	0	3.47169876293676	0	0	0	0	0	0	0	0	0	0	0	0	0	0	0	0	1.70531062028451	0	0	0	0	0	0	0	0	0	0	0	0	0	0	0	0	0	0	0	0	0	0	0	0	0	0	0	0	0
ENSP00000408335	0	0	1.87190946778418	0	0	0	0	0	0	0	0	0	0	0	0	0	0	0	0	1.3792327533005	0	0	0	0	0	0	0	0	0	0	0	0	0	0	0	0	0	0	0	0	0	0	0	0	0	0	0	0	0
ENSP00000320232	0	0	0.529506378191174	0	0	0	0	0	0	0	0	0	0	0	0	0	0	0	0	0.536446745753953	0	0	0	0	0	0	0	0	0	0	0	0	0	0	0	0	0	0	0	0	0	0	0	0	0	0	7.8717932875626	0	0
ENSP00000264828	3322.05014326648	0	2.41725730485282	0	0	0	0	0	0	0	0	0	0	0	0	0	0	0	0	0.593682637147759	0	0	0	0	0	0	0	0	0	0	0	0	0	0	0	0	0	0	0	0	0	0	0	0	0	0	0	0	0
ENSP00000407508	0	0	0.828055358650994	0	0	0	0	0	0	0	0	0	0	0	0	0	0	0	0	0	0	0	0	0	0	0	0	0	0	0	0	0	0	0	0	0	0	0	0	0	0	0	0	0	0	0	0	0	0
ENSP00000357794	0	0	0	0	0	0	0	0	0	0	0	0	0	0	0	0	0	0	0	0	0	0	0	0	0	0	0	0	0	0	0	0	0	0	0	0	0	0	0	0	0	0	0	0	0	0	0	0	0
ENSP00000480484	0	0	0	0	0	0	0	0	0	0	0	0	0	0	0	0	0	0	0	0	0	0	0	0	0	0	0	0	0	0	0	0	0	0	0	0	0	0	0	0	0	0	0	0	0	0	0	0	0
ENSP00000373370	0	0	0	0	0	0	0	0	0	0	0	0	0	0	0	0	0	0	0	0.144427185532251	0	0	0	0	0	0	0	0	0	0	0	0	0	0	0	0	0	0	0	0	0	0	0	0	0	0	0	0	0
ENSP00000357789	0	0	0.288524583228554	0	0	0	0	0	0	0	0	0	0	0	0	0	0	0	0	2.04082974995881	0	0	0	0	0	0	0	0	0	0	0	0	0	0	0	0	0	0	0	0	0	0	0	0	0	0	27.4514495292937	0	0
ENSP00000357791	0	0	0	0	0	0	0	0	0	0	0	0	0	0	0	0	0	0	0	0	0	0	0	0	0	0	0	0	0	0	0	0	0	0	0	0	0	0	0	0	0	0	0	0	0	0	0	0	0
ENSP00000312946	0	0	1.18537574493269	0	0	0	0	0	0	0	0	0	0	0	0	0	0	0	0	0.806207160951626	0	0	0	0	0	0	0	0	0	0	0	0	0	0	0	0	0	0	0	0	0	0	0	0	0	0	0	0	0
ENSP00000488472	0	0	0	0	0	0	0	0	0	0	0	0	0	0	0	0	0	0	0	0	0	0	0	0	0	0	0	0	0	0	0	0	0	0	0	0	0	0	0	0	0	0	0	0	0	0	0	0	0
ENSP00000483379	0	0	0	0	0	0	0	0	0	0	0	0	0	0	0	0	0	0	0	0	0	0	0	0	0	0	0	0	0	0	0	0	0	0	0	0	0	0	0	0	0	0	0	0	0	0	0	0	0
ENSP00000481020	0	0	0	0	0	0	0	0	0	0	0	0	0	0	0	0	0	0	0	0	0	0	0	0	0	0	0	0	0	0	0	0	0	0	0	0	0	0	0	0	0	0	0	0	0	0	0	0	0
ENSP00000479599	0	0	1.42024040301958	0	0	0	0	0	0	0	0	0	0	0	0	0	0	0	0	0	0	0	0	0	0	0	0	0	0	0	0	0	0	0	0	0	0	0	0	0	0	0	0	0	0	0	0	0	0
ENSP00000303153	0	0	1.87356436929705	0	0	0	0	0	0	0	0	0	0	0	0	0	0	0	0	0.6371317354384	0	0	0	0	0	0	0	0	0	0	0	0	0	0	0	0	0	0	0	0	0	0	0	0	0	0	0	0	0
ENSP00000387655	0	0	2.48730502727463	0	0	0	0	0	0	0	0	0	0	0	0	0	0	0	0	0.785425475225807	0	0	0	0	0	0	0	0	0	0	0	0	0	0	0	0	0	0	0	0	0	0	0	0	0	0	0	0	0
ENSP00000292733	0	0	1.87972994517298	0	0	0	0	0	0	0	0	0	0	0	0	0	0	0	0	0	0	0	0	0	0	0	0	0	0	0	0	0	0	0	0	0	0	0	0	0	0	0	0	0	0	0	0	0	0
ENSP00000263205	0	0	2.08169754503505	0	0	0	0	0	0	0	0	0	0	0	0	0	0	0	0	0	0	0	0	0	0	0	0	0	0	0	0	0	0	0	0	0	0	0	0	0	0	0	0	0	0	0	0	0	0
ENSP00000384344	0	0	1.94742105123184	0	0	0	0	0	0	0	0	0	0	0	0	0	0	0	0	0	0	0	0	0	0	0	0	0	0	0	0	0	0	0	0	0	0	0	0	0	0	0	0	0	0	0	0	0	0
ENSP00000372434	0	0	1.73072131830304	0	0	0	0	0	0	0	0	0	0	0	0	0	0	0	0	0	0	0	0	0	0	0	0	0	0	0	0	0	0	0	0	0	0	0	0	0	0	0	0	0	0	0	0	0	0
ENSP00000225964	0	0	3.20136156418349	0	0	0	0	0	0	0	0	0	0	0	0	0	0	0	0	0.707634017638551	0	0	0	0	0	0	0	0	0	0	0	0	0	0	0	0	0	0	0	0	0	0	0	0	0	0	0	0	0
ENSP00000386908	0	0	1.34677969251857	0	0	0	0	0	0	0	0	0	0	0	0	0	0	0	5552.66044061303	0.661542913041404	0	0	0	0	0	0	0	0	0	0	0	0	0	0	0	0	0	0	0	0	0	0	0	0	0	0	0	0	0
ENSP00000288745	0	0	1.45101960680019	0	0	0	0	0	0	0	0	0	0	0	0	0	0	0	5982.43292053663	0.712745924886714	0	0	0	0	0	0	0	0	0	0	0	0	0	0	0	0	0	0	0	0	0	0	0	0	0	0	0	0	0
ENSP00000378976	0	0	1.85004999867025	0	0	0	0	0	0	0	0	0	0	0	0	0	0	0	5085.06798245614	0.605834036153707	0	0	0	0	0	0	0	0	0	0	0	0	0	0	0	0	0	0	0	0	0	0	0	0	0	0	0	0	0
ENSP00000414475	0	0	1.34677969251857	0	0	0	0	0	0	0	0	0	0	0	0	0	0	0	5552.66044061303	0.661542913041404	0	0	0	0	0	0	0	0	0	0	0	0	0	0	0	0	0	0	0	0	0	0	0	0	0	0	0	0	0
ENSP00000480105	0	0	1.50943424475511	0	0	0	0	0	0	0	0	0	0	0	0	0	0	0	4667.4537037037	0.556079550092775	0	0	0	0	0	0	0	0	0	0	0	0	0	0	0	0	0	0	0	0	0	0	0	0	0	0	0	0	0
ENSP00000478094	0	0	1.41509460445792	0	0	0	0	0	0	0	0	0	0	0	0	0	0	0	7001.18055555555	0.417059662569581	0	0	0	0	0	0	0	0	0	0	0	0	0	0	0	0	0	0	0	0	0	0	0	0	0	0	0	0	0
ENSP00000480614	0	0	1.29756183000128	0	0	0	0	0	0	0	0	0	0	0	0	0	0	0	6419.68715393134	0.382420155711642	0	0	0	0	0	0	0	0	0	0	0	0	0	0	0	0	0	0	0	0	0	0	0	0	0	0	0	0	0
ENSP00000373539	0	0	0.9186188416238	0	0	0	0	0	0	0	0	0	0	0	0	0	0	0	0	1.08294911989843	0	0	0	0	0	0	0	0	0	0	0	0	0	0	0	0	0	0	0	0	0	0	0	0	0	0	0	0	0
ENSP00000481056	0	0	1.33780970408125	0	0	0	353.569097806729	0	0	0	0	0	0	0	0	0	0	0	0	1.39641574936475	0	0	0	0	0	0	0	0	0	0	0	0	0	0	0	0	0	0	0	0	0	0	0	0	0	0	0	0	0
ENSP00000486506	0	0	1.61613563102229	0	0	0	0	0	0	0	0	0	0	0	0	0	0	0	0	0	0	0	0	0	0	0	0	0	0	0	0	0	0	0	0	0	0	0	0	0	0	0	0	0	0	0	0	0	0
ENSP00000479646	0	0	2.81489088886764	0	0	0	0	0	0	0	0	0	0	0	0	0	0	0	0	0	0	0	0	0	0	0	0	0	0	0	0	0	0	0	0	0	0	0	0	0	0	0	0	0	0	0	0	0	0
ENSP00000478365	0	0	1.68994951801609	0	0	0	0	0	0	0	0	0	0	0	0	0	0	0	0	0	0	0	0	0	0	0	0	0	0	0	0	0	0	0	0	0	0	0	0	0	0	0	0	0	0	0	0	0	0
ENSP00000498507	0	0	1.56171647262939	0	0	0	0	0	0	0	0	0	0	0	0	0	0	0	0	0.726745844842399	0	0	0	0	0	0	0	0	0	0	0	0	0	0	0	0	0	0	0	0	0	0	0	0	0	0	0	0	0
ENSP00000470498	0	0	1.58506716392538	0	0	0	0	0	0	0	0	0	0	0	0	0	0	0	0	0.73761210524944	0	0	0	0	0	0	0	0	0	0	0	0	0	0	0	0	0	0	0	0	0	0	0	0	0	0	0	0	0
ENSP00000270509	0	0	1.58506716392538	0	0	0	0	0	0	0	0	0	0	0	0	0	0	0	0	0.73761210524944	0	0	0	0	0	0	0	0	0	0	0	0	0	0	0	0	0	0	0	0	0	0	0	0	0	0	0	0	0
ENSP00000472324	0	0	1.58506716392538	0	0	0	0	0	0	0	0	0	0	0	0	0	0	0	0	0.73761210524944	0	0	0	0	0	0	0	0	0	0	0	0	0	0	0	0	0	0	0	0	0	0	0	0	0	0	0	0	0
ENSP00000419786	0	0	2.19482396576153	0	0	0	0	0	0	0	0	0	0	6960.82792987512	0	0	0	0	0	3.23431571174277	0	0	0	0	0	0	0	0	0	0	0	0	0	0	0	0	0	0	0	0	0	0	0	0	0	0	0	0	0
ENSP00000441452	0	0	2.19482396576153	0	0	0	0	0	0	0	0	0	0	6960.82792987512	0	0	0	0	0	3.23431571174277	0	0	0	0	0	0	0	0	0	0	0	0	0	0	0	0	0	0	0	0	0	0	0	0	0	0	0	0	0
ENSP00000486963	0	0	0	0	0	0	0	0	0	0	0	0	0	0	0	0	0	0	0	1.092801900657	0	0	0	0	0	0	0	0	0	0	0	0	0	0	0	0	0	0	0	0	0	0	0	0	0	0	0	0	0
ENSP00000482663	0	0	0	0	0	0	0	0	0	0	0	0	0	0	0	0	0	0	0	1.04802852991688	0	0	0	0	0	0	0	0	0	0	0	0	0	0	0	0	0	0	0	0	0	0	0	0	0	0	0	0	0
ENSP00000418248	0	0	1.11325257243815	0	0	0	0	0	0	0	0	0	0	0	0	0	0	0	0	0	0	0	0	0	0	0	0	0	0	0	0	0	0	0	0	0	0	0	0	0	0	0	0	0	0	0	0	0	0
ENSP00000348385	0	0	2.01582508815683	0	0	0	0	0	0	0	0	0	0	0	0	0	0	0	0	0.928294087654874	0	0	0	0	0	0	0	0	0	0	0	0	0	0	0	0	0	0	0	0	0	0	0	0	0	0	0	0	0
ENSP00000204005	0	0	2.65791682228618	0	0	0	0	0	0	0	0	0	0	0	0	0	0	0	0	1.74077076550782	0	0	0	0	0	0	0	0	0	0	0	0	0	0	0	0	0	0	0	0	0	0	0	0	0	0	0	0	0
ENSP00000311905	0	0	2.74165865976995	0	0	0	0	0	0	0	0	0	0	0	0	0	0	0	0	1.70111034782075	0	0	0	0	0	0	0	0	0	0	0	0	0	0	0	0	0	0	0	0	0	0	0	0	0	0	0	0	0
ENSP00000380031	0	0	2.85963626426872	0	0	0	0	0	0	0	0	0	0	0	0	0	0	0	0	1.77431162804169	0	0	0	0	0	0	0	0	0	0	0	0	0	0	0	0	0	0	0	0	0	0	0	0	0	0	0	0	0
ENSP00000389207	0	0	1.87284448749835	0	0	0	0	0	0	0	0	0	0	0	0	0	0	0	0	1.3799216807497	0	0	0	0	0	0	0	0	0	0	0	0	0	0	0	0	0	0	0	0	0	0	0	0	0	0	0	0	0
ENSP00000400540	0	5375.03708854891	3.04196136390843	0	0	0	0	0	0	0	0	0	0	0	0	0	0	0	0	0.800476125655107	0	0	0	0	0	0	0	0	0	0	597.226343172101	0	0	0	0	0	0	0	0	0	0	0	0	0	0	0	0	0	0
ENSP00000415182	0	5375.03708854891	3.04196136390843	0	0	0	0	0	0	0	0	0	0	0	0	0	0	0	0	0.800476125655107	0	0	0	0	0	0	0	0	0	0	597.226343172101	0	0	0	0	0	0	0	0	0	0	0	0	0	0	0	0	0	0
ENSP00000375689	0	0	2.87626205650284	0	0	0	0	0	0	0	0	0	0	0	0	0	0	0	0	0.892313696660499	0	0	0	0	0	0	0	0	0	0	0	0	0	0	0	0	0	0	0	0	0	0	0	0	0	0	0	0	0
ENSP00000480376	0	0	0	0	0	0	0	0	0	0	0	0	0	0	0	0	0	0	0	0.953937570739262	0	0	0	0	0	0	0	0	0	0	0	0	0	0	0	0	0	0	0	0	0	0	0	0	0	0	0	0	0
ENSP00000388309	3513.3196969697	0	1.98833656422742	0	0	0	0	0	0	0	0	0	0	0	0	0	0	0	0	0.418576243160743	0	0	0	0	0	0	7026.63939393939	2342.21313131313	0	0	0	0	0	0	0	0	0	0	0	0	0	0	0	0	0	0	0	0	0
ENSP00000446870	3558.61111111111	0	2.0139688956263	0	0	0	0	0	0	0	0	0	0	0	0	0	0	0	0	0.423972253661894	0	0	0	0	0	0	7117.22222222222	2372.40740740741	0	0	0	0	0	0	0	0	0	0	0	0	0	0	0	0	0	0	0	0	0
ENSP00000448931	3339.27275345622	0	1.88983602014703	0	0	0	0	0	0	0	0	0	0	0	0	0	0	0	0	0.39784032328066	0	0	0	0	0	0	6678.54550691244	2226.18183563748	0	0	0	0	0	0	0	0	0	0	0	0	0	0	0	0	0	0	0	0	0
ENSP00000328444	0	0	0	0	0	0	0	0	0	0	0	0	0	0	0	0	0	0	0	0	0	0	0	0	0	0	0	0	0	0	0	0	0	0	0	0	0	0	0	0	0	0	0	0	0	0	0	0	0
ENSP00000375234	0	0	1.1159031738011	0	0	0	0	0	0	0	0	0	0	0	0	0	0	0	0	0	0	0	0	0	0	0	0	0	0	0	0	0	0	0	0	0	0	0	0	0	0	0	0	0	0	0	0	0	0
ENSP00000483635	0	0	1.26670089999044	0	0	0	0	0	0	0	0	0	0	0	0	0	0	0	0	0	0	0	0	0	0	0	0	0	0	0	0	0	0	0	0	0	0	0	0	0	0	0	0	0	0	0	0	0	0
ENSP00000375232	0	0	0	0	0	0	0	0	0	0	0	0	0	0	0	0	0	0	0	0	0	0	0	0	0	0	0	0	0	0	0	0	0	0	0	0	0	0	0	0	0	0	0	0	0	0	0	0	0
ENSP00000377582	0	0	0	0	0	0	0	0	0	0	0	0	0	0	0	0	0	0	0	0	0	0	0	0	0	0	0	0	0	0	0	0	0	0	0	0	0	0	0	0	0	0	0	0	0	0	0	0	0
ENSP00000328270	0	0	0	0	0	0	0	0	0	0	0	0	0	0	0	0	0	0	0	0	0	0	0	0	0	0	0	0	0	0	0	0	0	0	0	0	0	0	0	0	0	0	0	0	0	0	0	0	0
ENSP00000340546	0	0	0	0	0	0	0	0	0	0	0	0	0	0	0	0	0	0	0	0	0	0	0	0	0	0	0	0	0	0	0	0	0	0	0	0	0	0	0	0	0	0	0	0	0	0	0	0	0
ENSP00000375076	0	0	0	0	0	0	0	0	0	0	0	0	0	0	0	0	0	0	0	0	0	0	0	0	0	0	0	0	0	0	0	0	0	0	0	0	0	0	0	0	0	0	0	0	0	0	0	0	0
ENSP00000375151	0	0	0	0	0	0	0	0	0	0	0	0	0	0	0	0	0	0	0	0	0	0	0	0	0	0	0	0	0	0	0	0	0	0	0	0	0	0	0	0	0	0	0	0	0	0	0	0	0
ENSP00000381488	0	0	0	0	0	0	0	0	0	0	0	0	0	0	0	0	0	0	0	0	0	0	0	0	0	0	0	0	0	0	0	0	0	0	0	0	0	0	0	0	0	0	0	0	0	0	0	0	0
ENSP00000366950	0	0	0	0	0	0	0	0	0	0	0	0	0	0	0	0	0	0	0	0	0	0	0	0	0	0	0	0	0	0	0	0	0	0	0	0	0	0	0	0	0	0	0	0	0	0	0	0	0
ENSP00000375147	0	0	2.71960928237793	0	0	0	0	0	0	0	0	0	0	0	0	0	0	0	0	0	0	0	0	0	0	0	0	0	0	0	0	0	0	0	0	0	0	0	0	0	0	0	0	0	0	0	0	0	0
ENSP00000357753	0	0	0	0	0	0	0	0	0	0	0	0	0	0	0	0	0	0	0	0	0	0	0	0	0	0	0	0	0	0	0	0	0	0	0	0	0	0	0	0	0	0	0	0	0	0	0	0	0
ENSP00000372956	0	5375.03708854891	3.04196136390843	0	0	0	0	0	0	0	0	0	0	0	0	0	0	0	0	0.800476125655107	0	0	0	0	0	0	0	0	0	0	597.226343172101	0	0	0	0	0	0	0	0	0	0	0	0	0	0	0	0	0	0
ENSP00000372947	0	5375.03708854891	3.04196136390843	0	0	0	0	0	0	0	0	0	0	0	0	0	0	0	0	0.800476125655107	0	0	0	0	0	0	0	0	0	0	597.226343172101	0	0	0	0	0	0	0	0	0	0	0	0	0	0	0	0	0	0
ENSP00000416075	0	0	0.786374719792723	0	0	0	0	0	0	0	0	0	0	0	0	0	0	0	0	0	0	0	0	0	0	0	0	0	0	0	0	0	0	0	0	0	0	0	0	0	0	0	0	0	0	0	0	0	0
ENSP00000317790	0	0	1.33944828428494	0	0	0	0	0	0	0	0	0	0	0	0	0	0	0	0	1.31588339915802	0	0	0	0	0	0	0	0	0	0	0	0	0	0	0	0	0	0	0	0	0	0	0	0	0	0	0	0	0
ENSP00000358748	0	0	1.49049964557179	0	0	0	0	0	0	0	0	0	0	0	0	0	0	0	0	0.488092439021361	0	0	0	0	0	0	0	0	0	0	0	0	0	0	0	0	0	0	0	0	0	0	0	0	0	0	0	0	0
ENSP00000497653	0	0	1.40885571041021	0	0	0	0	0	0	0	0	0	0	0	0	0	0	0	0	0.461356580638094	0	0	0	0	0	0	0	0	0	0	0	0	0	0	0	0	0	0	0	0	0	0	0	0	0	0	0	0	0
ENSP00000357731	0	0	0.751088674673819	0	0	0	0	0	0	0	0	0	0	0	0	0	0	0	0	0	0	0	0	0	0	0	0	0	0	0	0	0	0	0	0	0	0	0	0	0	0	0	0	0	0	0	0	0	0
ENSP00000459719	0	0	3.82176862626392	0	0	0	0	0	0	0	0	0	0	0	0	0	0	0	0	0.824165633908384	0	0	0	0	0	0	0	0	0	0	0	0	0	0	0	0	0	0	0	0	0	0	0	0	0	0	0	0	0
ENSP00000327368	0	0	2.75693725292037	0	0	0	0	0	0	0	0	0	0	0	0	0	0	0	0	0	0	0	0	0	0	0	0	0	0	0	0	0	0	0	0	0	0	0	0	0	0	0	0	0	0	0	0	0	0
ENSP00000498802	0	0	2.75693725292037	0	0	0	0	0	0	0	0	0	0	0	0	0	0	0	0	0	0	0	0	0	0	0	0	0	0	0	0	0	0	0	0	0	0	0	0	0	0	0	0	0	0	0	0	0	0
ENSP00000243222	0	0	2.75693725292037	0	0	0	0	0	0	0	0	0	0	0	0	0	0	0	0	0	0	0	0	0	0	0	0	0	0	0	0	0	0	0	0	0	0	0	0	0	0	0	0	0	0	0	0	0	0
ENSP00000424243	0	0	0.223606552002129	0	0	0	0	0	0	136.579434077844	0	0	0	0	0	0	0	0	0	0.659017940090865	0	0	0	0	0	0	0	0	0	0	0	0	0	0	0	0	0	0	0	0	0	0	0	0	0	0	0	0	0
ENSP00000359655	0	0	0.222122906633395	0	0	0	0	0	0	135.673219823299	0	0	0	0	0	0	0	0	0	0.654645309208745	0	0	0	0	0	0	0	0	0	0	0	0	0	0	0	0	0	0	0	0	0	0	0	0	0	0	0	0	0
ENSP00000263388	0	0	1.51447436340951	0	0	0	0	0	0	0	0	0	0	0	0	0	0	0	0	1.48783024820169	0	0	0	0	0	0	0	0	0	0	0	0	0	0	0	0	0	0	0	0	0	0	0	0	0	0	0	0	0
ENSP00000473138	0	0	0.364447381801293	0	0	0	0	0	0	0	0	0	0	0	0	0	0	0	0	0.805580250251041	0	0	0	0	0	0	0	0	0	0	0	0	0	0	0	0	0	0	0	0	0	0	0	0	0	0	0	0	0
ENSP00000365175	0	5375.03708854891	3.04196136390843	0	0	0	0	0	0	0	0	0	0	0	0	0	0	0	0	0.800476125655107	0	0	0	0	0	0	0	0	0	0	597.226343172101	0	0	0	0	0	0	0	0	0	0	0	0	0	0	0	0	0	0
ENSP00000365201	0	5375.03708854891	3.04196136390843	0	0	0	0	0	0	0	0	0	0	0	0	0	0	0	0	0.800476125655107	0	0	0	0	0	0	0	0	0	0	597.226343172101	0	0	0	0	0	0	0	0	0	0	0	0	0	0	0	0	0	0
ENSP00000318884	0	0	4.49082984578492	0	0	0	0	0	0	0	0	0	0	0	0	0	0	0	0	1.80483658854153	0	0	0	0	0	0	0	0	0	0	0	0	0	0	0	0	0	0	0	0	0	0	0	0	0	0	0	0	0
ENSP00000487233	0	0	4.75683909242451	0	0	0	0	0	0	0	0	0	0	0	0	5172.40910104841	0	0	0	0.15405996011939	0	0	0	0	0	0	0	0	0	0	0	0	0	862.068183508068	0	0	0	0	0	0	0	0	0	0	0	0	0	0	77586.1365157261
ENSP00000486075	0	0	4.77702604413156	0	0	0	0	0	0	0	0	0	0	0	0	5252.07474518686	0	0	0	0.156432797557243	0	0	0	0	0	0	0	0	0	0	0	0	0	0	0	0	0	0	0	0	0	0	0	0	0	0	0	0	78781.1211778029
ENSP00000486243	0	0	4.77486302577334	0	0	0	0	0	0	0	0	0	0	0	0	5249.69662666968	0	0	0	0.156361965409832	0	0	0	0	0	0	0	0	0	0	0	0	0	0	0	0	0	0	0	0	0	0	0	0	0	0	0	0	78745.4494000453
ENSP00000486023	0	0	4.7597765707156	0	0	0	0	0	0	0	0	0	0	0	0	5233.1099074701	0	0	0	0.155867930763987	0	0	0	0	0	0	0	0	0	0	0	0	0	0	0	0	0	0	0	0	0	0	0	0	0	0	0	0	78496.6486120515
ENSP00000487060	0	0	4.76931861841816	0	0	0	0	0	0	0	0	0	0	0	0	5302.51772238738	0	0	0	0.157935239244278	0	0	0	0	0	0	0	0	0	0	0	0	0	0	0	0	0	0	0	0	0	0	0	0	0	0	0	0	79537.7658358107
ENSP00000485835	0	0	4.17443621176298	0	0	0	0	0	724.667479217451	0	0	0	0	0	0	4348.00487530471	0	0	0	0.259010238595622	0	0	0	0	0	543.500609413088	0	0	0	0	0	0	0	0	0	0	0	0	0	0	0	0	0	0	0	0	0	0	65220.0731295706
ENSP00000486522	0	0	4.68359996635121	0	0	0	0	0	0	0	0	0	0	0	0	5266.38882580059	0	0	0	0.0784295708852176	0	0	0	0	0	0	0	0	0	0	0	0	0	0	0	0	0	0	0	0	0	0	0	0	0	0	0	0	78995.8323870088
ENSP00000487506	0	0	4.68359996635121	0	0	0	0	0	0	0	0	0	0	0	0	5266.38882580059	0	0	0	0.0784295708852176	0	0	0	0	0	0	0	0	0	0	0	0	0	0	0	0	0	0	0	0	0	0	0	0	0	0	0	0	78995.8323870088
ENSP00000487046	0	0	4.32155244583294	0	0	0	0	0	766.339810959085	0	0	0	0	0	0	4598.03886575451	0	0	0	0.27390473972446	0	0	0	0	0	0	0	0	0	0	0	0	0	766.339810959085	0	0	0	0	0	0	0	0	0	0	0	0	0	0	68970.5829863177
ENSP00000485685	0	0	4.17764307963421	0	0	0	0	0	717.669761683689	0	0	0	0	0	0	4306.01857010214	0	0	0	0.256509118371486	0	0	0	0	0	538.252321262767	0	0	0	0	0	0	0	717.669761683689	0	0	0	0	0	0	0	0	0	0	0	0	0	0	64590.278551532
ENSP00000477983	0	0	5.04373454383611	0	0	0	0	0	0	0	0	0	0	0	0	0	0	0	0	0	0	0	0	0	0	0	0	0	0	0	0	0	0	0	0	0	0	0	0	0	0	0	0	0	0	0	0	0	134367.028145695
ENSP00000480849	0	0	4.38591044160506	0	0	0	0	0	777.752398202187	0	0	0	0	0	0	4666.51438921312	0	0	0	0.277983820171152	0	0	0	0	0	0	0	0	0	0	0	0	0	777.752398202187	0	0	0	0	0	0	0	0	0	0	0	0	0	0	69997.7158381968
ENSP00000403447	0	0	1.87190946778418	0	0	0	0	0	0	0	0	0	0	0	0	0	0	0	0	1.3792327533005	0	0	0	0	0	0	0	0	0	0	0	0	0	0	0	0	0	0	0	0	0	0	0	0	0	0	0	0	0
ENSP00000246662	0	0	0	0	0	0	0	0	0	0	0	0	0	0	0	0	0	0	0	0	0	0	0	0	0	0	0	0	0	0	0	0	0	0	0	0	0	0	0	0	0	0	0	0	0	0	0	0	0
ENSP00000486489	0	0	4.76931861841816	0	0	0	0	0	0	0	0	0	0	0	0	5302.51772238738	0	0	0	0.157935239244278	0	0	0	0	0	0	0	0	0	0	0	0	0	0	0	0	0	0	0	0	0	0	0	0	0	0	0	0	79537.7658358107
ENSP00000487364	0	0	4.76931861841816	0	0	0	0	0	0	0	0	0	0	0	0	5302.51772238738	0	0	0	0.157935239244278	0	0	0	0	0	0	0	0	0	0	0	0	0	0	0	0	0	0	0	0	0	0	0	0	0	0	0	0	79537.7658358107
ENSP00000485714	0	0	4.69426147321747	0	0	0	0	0	0	0	0	0	0	0	0	5278.37696335079	0	0	0	0.0786081039398163	0	0	0	0	0	0	0	0	0	0	0	0	0	0	0	0	0	0	0	0	0	0	0	0	0	0	0	0	79175.6544502618
ENSP00000485874	0	0	4.68359996635121	0	0	0	0	0	0	0	0	0	0	0	0	5266.38882580059	0	0	0	0.0784295708852176	0	0	0	0	0	0	0	0	0	0	0	0	0	0	0	0	0	0	0	0	0	0	0	0	0	0	0	0	78995.8323870088
ENSP00000486465	0	0	4.32155244583294	0	0	0	0	0	766.339810959085	0	0	0	0	0	0	4598.03886575451	0	0	0	0.27390473972446	0	0	0	0	0	0	0	0	0	0	0	0	0	766.339810959085	0	0	0	0	0	0	0	0	0	0	0	0	0	0	68970.5829863177
ENSP00000491814	0	0	5.04373454383611	0	0	0	0	0	0	0	0	0	0	0	0	0	0	0	0	0	0	0	0	0	0	0	0	0	0	0	0	0	0	0	0	0	0	0	0	0	0	0	0	0	0	0	0	0	134367.028145695
ENSP00000482172	0	0	4.17443621176298	0	0	0	0	0	724.667479217451	0	0	0	0	0	0	4348.00487530471	0	0	0	0.259010238595622	0	0	0	0	0	543.500609413088	0	0	0	0	0	0	0	0	0	0	0	0	0	0	0	0	0	0	0	0	0	0	65220.0731295706
ENSP00000485821	0	0	4.76931861841816	0	0	0	0	0	0	0	0	0	0	0	0	5302.51772238738	0	0	0	0.157935239244278	0	0	0	0	0	0	0	0	0	0	0	0	0	0	0	0	0	0	0	0	0	0	0	0	0	0	0	0	79537.7658358107
ENSP00000479614	0	0	4.17764307963421	0	0	0	0	0	717.669761683689	0	0	0	0	0	0	4306.01857010214	0	0	0	0.256509118371486	0	0	0	0	0	538.252321262767	0	0	0	0	0	0	0	717.669761683689	0	0	0	0	0	0	0	0	0	0	0	0	0	0	64590.278551532
ENSP00000487471	0	0	4.68359996635121	0	0	0	0	0	0	0	0	0	0	0	0	5266.38882580059	0	0	0	0.0784295708852176	0	0	0	0	0	0	0	0	0	0	0	0	0	0	0	0	0	0	0	0	0	0	0	0	0	0	0	0	78995.8323870088
ENSP00000486911	0	0	4.68359996635121	0	0	0	0	0	0	0	0	0	0	0	0	5266.38882580059	0	0	0	0.0784295708852176	0	0	0	0	0	0	0	0	0	0	0	0	0	0	0	0	0	0	0	0	0	0	0	0	0	0	0	0	78995.8323870088
ENSP00000487243	0	0	4.76931861841816	0	0	0	0	0	0	0	0	0	0	0	0	5302.51772238738	0	0	0	0.157935239244278	0	0	0	0	0	0	0	0	0	0	0	0	0	0	0	0	0	0	0	0	0	0	0	0	0	0	0	0	79537.7658358107
ENSP00000487389	0	0	4.75683909242451	0	0	0	0	0	0	0	0	0	0	0	0	5172.40910104841	0	0	0	0.15405996011939	0	0	0	0	0	0	0	0	0	0	0	0	0	862.068183508068	0	0	0	0	0	0	0	0	0	0	0	0	0	0	77586.1365157261
ENSP00000486102	0	0	4.77702604413156	0	0	0	0	0	0	0	0	0	0	0	0	5252.07474518686	0	0	0	0.156432797557243	0	0	0	0	0	0	0	0	0	0	0	0	0	0	0	0	0	0	0	0	0	0	0	0	0	0	0	0	78781.1211778029
ENSP00000486101	0	0	4.77486302577334	0	0	0	0	0	0	0	0	0	0	0	0	5249.69662666968	0	0	0	0.156361965409832	0	0	0	0	0	0	0	0	0	0	0	0	0	0	0	0	0	0	0	0	0	0	0	0	0	0	0	0	78745.4494000453
ENSP00000487312	0	0	4.7597765707156	0	0	0	0	0	0	0	0	0	0	0	0	5233.1099074701	0	0	0	0.155867930763987	0	0	0	0	0	0	0	0	0	0	0	0	0	0	0	0	0	0	0	0	0	0	0	0	0	0	0	0	78496.6486120515
ENSP00000424571	0	0	0.563316506005364	0	0	0	0	0	0	0	0	0	0	0	0	0	0	0	0	0.592935097197138	0	0	0	0	0	0	0	0	0	0	0	0	0	0	0	0	0	0	0	0	0	0	0	0	0	0	0	0	0
ENSP00000425596	0	0	0.795450327556794	0	0	0	0	0	0	0	0	0	0	0	0	0	0	0	0	0.937747184270504	0	0	0	0	0	0	0	0	0	0	0	0	0	0	0	0	0	0	0	0	0	0	0	0	0	0	0	0	0
ENSP00000262464	0	0	0.563316506005364	0	0	0	0	0	0	0	0	0	0	0	0	0	0	0	0	0.592935097197138	0	0	0	0	0	0	0	0	0	0	0	0	0	0	0	0	0	0	0	0	0	0	0	0	0	0	0	0	0
ENSP00000419798	0	0	4.29853826121016	0	0	0	0	0	762.258711374096	0	0	0	0	0	0	4573.55226824458	0	0	0	0.272446075430069	0	0	0	0	0	0	0	0	0	0	0	0	0	762.258711374096	0	0	0	0	0	0	0	0	0	0	0	0	0	0	68603.2840236686
ENSP00000417498	0	0	4.15680117956952	0	0	0	0	0	714.089369302784	0	0	0	0	0	0	4284.5362158167	0	0	0	0.255229416561429	0	0	0	0	0	535.567026977088	0	0	0	0	0	0	0	714.089369302784	0	0	0	0	0	0	0	0	0	0	0	0	0	0	64268.0432372506
ENSP00000417757	0	0	4.65505432321543	0	0	0	0	0	0	0	0	0	0	0	0	5234.29119638826	0	0	0	0.0779515576992354	0	0	0	0	0	0	0	0	0	0	0	0	0	0	0	0	0	0	0	0	0	0	0	0	0	0	0	0	78514.3679458239
ENSP00000417722	0	0	4.65505432321543	0	0	0	0	0	0	0	0	0	0	0	0	5234.29119638826	0	0	0	0.0779515576992354	0	0	0	0	0	0	0	0	0	0	0	0	0	0	0	0	0	0	0	0	0	0	0	0	0	0	0	0	78514.3679458239
ENSP00000420243	0	0	4.15340826815895	0	0	0	0	0	721.01710199005	0	0	0	0	0	0	4326.1026119403	0	0	0	0.257705522841502	0	0	0	0	0	540.762826492537	0	0	0	0	0	0	0	0	0	0	0	0	0	0	0	0	0	0	0	0	0	0	64891.5391791045
ENSP00000419989	0	0	4.74005234507786	0	0	0	0	0	0	0	0	0	0	0	0	5269.97954545455	0	0	0	0.156966091185279	0	0	0	0	0	0	0	0	0	0	0	0	0	0	0	0	0	0	0	0	0	0	0	0	0	0	0	0	79049.6931818182
ENSP00000417657	0	0	4.73094885258879	0	0	0	0	0	0	0	0	0	0	0	0	5201.41543292956	0	0	0	0.154923912340786	0	0	0	0	0	0	0	0	0	0	0	0	0	0	0	0	0	0	0	0	0	0	0	0	0	0	0	0	78021.2314939435
ENSP00000420439	0	0	4.74585283187237	0	0	0	0	0	0	0	0	0	0	0	0	5217.80153015301	0	0	0	0.155411971470573	0	0	0	0	0	0	0	0	0	0	0	0	0	0	0	0	0	0	0	0	0	0	0	0	0	0	0	0	78267.0229522952
ENSP00000417397	0	0	4.74798964089168	0	0	0	0	0	0	0	0	0	0	0	0	5220.15083295813	0	0	0	0.155481945343365	0	0	0	0	0	0	0	0	0	0	0	0	0	0	0	0	0	0	0	0	0	0	0	0	0	0	0	0	78302.2624943719
ENSP00000418306	0	0	4.72836134176032	0	0	0	0	0	0	0	0	0	0	0	0	5141.44345898004	0	0	0	0.153137649936857	0	0	0	0	0	0	0	0	0	0	0	0	0	856.907243163341	0	0	0	0	0	0	0	0	0	0	0	0	0	0	77121.6518847007
ENSP00000356455	0	0	8.22244443853443	0	0	0	0	0	0	0	0	0	0	0	0	0	0	0	0	0.52681220535105	0	0	0	0	0	0	0	0	0	0	0	0	0	0	0	0	0	0	0	0	0	0	0	0	0	0	0	0	0
ENSP00000489292	0	0	7.92037080008718	0	0	0	0	0	0	0	0	0	0	0	0	0	0	0	0	0.507458340349174	0	0	0	0	0	0	0	0	0	0	0	0	0	0	0	0	0	0	0	0	0	0	0	0	0	0	0	0	0
ENSP00000399679	0	0	7.67779534111015	0	0	0	0	0	0	0	0	0	0	0	0	0	0	0	0	0.49191652508207	0	0	0	0	0	0	0	0	0	0	0	0	0	0	0	0	0	0	0	0	0	0	0	0	0	0	0	0	0
ENSP00000356453	0	0	7.90874883266225	0	0	0	0	0	0	0	0	0	0	0	0	0	0	0	0	0.506713720627459	0	0	0	0	0	0	0	0	0	0	0	0	0	0	0	0	0	0	0	0	0	0	0	0	0	0	0	0	0
ENSP00000356452	0	0	11.8131367636858	0	0	0	0	0	0	0	0	0	0	0	0	0	0	0	0	0.809672686067088	0	0	0	0	0	0	0	0	0	0	0	0	0	0	0	0	0	0	0	0	0	0	0	0	0	0	0	0	0
ENSP00000408627	3513.3196969697	0	1.98833656422742	0	0	0	0	0	0	0	0	0	0	0	0	0	0	0	0	0.418576243160743	0	0	0	0	0	0	7026.63939393939	2342.21313131313	0	0	0	0	0	0	0	0	0	0	0	0	0	0	0	0	0	0	0	0	0
ENSP00000447062	3339.27275345622	0	1.88983602014703	0	0	0	0	0	0	0	0	0	0	0	0	0	0	0	0	0.39784032328066	0	0	0	0	0	0	6678.54550691244	2226.18183563748	0	0	0	0	0	0	0	0	0	0	0	0	0	0	0	0	0	0	0	0	0
ENSP00000450046	3558.61111111111	0	2.0139688956263	0	0	0	0	0	0	0	0	0	0	0	0	0	0	0	0	0.423972253661894	0	0	0	0	0	0	7117.22222222222	2372.40740740741	0	0	0	0	0	0	0	0	0	0	0	0	0	0	0	0	0	0	0	0	0
ENSP00000480474	0	0	1.23120665410629	0	0	0	0	0	0	0	0	0	0	0	0	0	0	0	0	0.302386515418225	0	0	0	0	0	0	0	1128.03609651683	0	0	0	0	0	0	0	0	0	0	0	0	0	0	0	0	0	0	0	0	0
ENSP00000348573	0	0	0.179938315714025	0	0	0	0	0	0	0	0	0	0	0	0	0	0	0	0	0.88386332379732	0	0	0	0	0	0	0	0	0	0	0	0	0	0	0	0	0	0	0	0	0	0	0	0	0	0	0	0	0
ENSP00000350813	0	0	0.149929409147941	0	0	0	0	0	0	0	0	0	0	0	0	0	0	0	0	0.994219003668751	0	0	0	0	0	0	0	0	0	0	0	0	0	0	0	0	0	0	0	0	0	0	0	0	0	0	0	0	0
ENSP00000351922	0	0	0.179800255625242	0	0	0	0	0	0	0	0	0	0	0	0	0	0	0	0	0.883185167794407	0	0	0	0	0	0	0	0	0	0	0	0	0	0	0	0	0	0	0	0	0	0	0	0	0	0	0	0	0
ENSP00000408123	3513.3196969697	0	1.98833656422742	0	0	0	0	0	0	0	0	0	0	0	0	0	0	0	0	0.418576243160743	0	0	0	0	0	0	7026.63939393939	2342.21313131313	0	0	0	0	0	0	0	0	0	0	0	0	0	0	0	0	0	0	0	0	0
ENSP00000449320	3558.61111111111	0	2.0139688956263	0	0	0	0	0	0	0	0	0	0	0	0	0	0	0	0	0.423972253661894	0	0	0	0	0	0	7117.22222222222	2372.40740740741	0	0	0	0	0	0	0	0	0	0	0	0	0	0	0	0	0	0	0	0	0
ENSP00000448715	3339.27275345622	0	1.88983602014703	0	0	0	0	0	0	0	0	0	0	0	0	0	0	0	0	0.39784032328066	0	0	0	0	0	0	6678.54550691244	2226.18183563748	0	0	0	0	0	0	0	0	0	0	0	0	0	0	0	0	0	0	0	0	0
ENSP00000486982	0	0	4.75683909242451	0	0	0	0	0	0	0	0	0	0	0	0	5172.40910104841	0	0	0	0.15405996011939	0	0	0	0	0	0	0	0	0	0	0	0	0	862.068183508068	0	0	0	0	0	0	0	0	0	0	0	0	0	0	77586.1365157261
ENSP00000487131	0	0	4.77702604413156	0	0	0	0	0	0	0	0	0	0	0	0	5252.07474518686	0	0	0	0.156432797557243	0	0	0	0	0	0	0	0	0	0	0	0	0	0	0	0	0	0	0	0	0	0	0	0	0	0	0	0	78781.1211778029
ENSP00000487096	0	0	4.77486302577334	0	0	0	0	0	0	0	0	0	0	0	0	5249.69662666968	0	0	0	0.156361965409832	0	0	0	0	0	0	0	0	0	0	0	0	0	0	0	0	0	0	0	0	0	0	0	0	0	0	0	0	78745.4494000453
ENSP00000487226	0	0	4.7597765707156	0	0	0	0	0	0	0	0	0	0	0	0	5233.1099074701	0	0	0	0.155867930763987	0	0	0	0	0	0	0	0	0	0	0	0	0	0	0	0	0	0	0	0	0	0	0	0	0	0	0	0	78496.6486120515
ENSP00000487354	0	0	4.76931861841816	0	0	0	0	0	0	0	0	0	0	0	0	5302.51772238738	0	0	0	0.157935239244278	0	0	0	0	0	0	0	0	0	0	0	0	0	0	0	0	0	0	0	0	0	0	0	0	0	0	0	0	79537.7658358107
ENSP00000486518	0	0	4.17443621176298	0	0	0	0	0	724.667479217451	0	0	0	0	0	0	4348.00487530471	0	0	0	0.259010238595622	0	0	0	0	0	543.500609413088	0	0	0	0	0	0	0	0	0	0	0	0	0	0	0	0	0	0	0	0	0	0	65220.0731295706
ENSP00000485964	0	0	4.68359996635121	0	0	0	0	0	0	0	0	0	0	0	0	5266.38882580059	0	0	0	0.0784295708852176	0	0	0	0	0	0	0	0	0	0	0	0	0	0	0	0	0	0	0	0	0	0	0	0	0	0	0	0	78995.8323870088
ENSP00000486541	0	0	4.68359996635121	0	0	0	0	0	0	0	0	0	0	0	0	5266.38882580059	0	0	0	0.0784295708852176	0	0	0	0	0	0	0	0	0	0	0	0	0	0	0	0	0	0	0	0	0	0	0	0	0	0	0	0	78995.8323870088
ENSP00000486046	0	0	4.17764307963421	0	0	0	0	0	717.669761683689	0	0	0	0	0	0	4306.01857010214	0	0	0	0.256509118371486	0	0	0	0	0	538.252321262767	0	0	0	0	0	0	0	717.669761683689	0	0	0	0	0	0	0	0	0	0	0	0	0	0	64590.278551532
ENSP00000486210	0	0	4.32155244583294	0	0	0	0	0	766.339810959085	0	0	0	0	0	0	4598.03886575451	0	0	0	0.27390473972446	0	0	0	0	0	0	0	0	0	0	0	0	0	766.339810959085	0	0	0	0	0	0	0	0	0	0	0	0	0	0	68970.5829863177
ENSP00000486183	0	0	4.17764307963421	0	0	0	0	0	717.669761683689	0	0	0	0	0	0	4306.01857010214	0	0	0	0.256509118371486	0	0	0	0	0	538.252321262767	0	0	0	0	0	0	0	717.669761683689	0	0	0	0	0	0	0	0	0	0	0	0	0	0	64590.278551532
ENSP00000480691	0	0	4.38591044160506	0	0	0	0	0	777.752398202187	0	0	0	0	0	0	4666.51438921312	0	0	0	0.277983820171152	0	0	0	0	0	0	0	0	0	0	0	0	0	777.752398202187	0	0	0	0	0	0	0	0	0	0	0	0	0	0	69997.7158381968
ENSP00000483919	0	0	5.04373454383611	0	0	0	0	0	0	0	0	0	0	0	0	0	0	0	0	0	0	0	0	0	0	0	0	0	0	0	0	0	0	0	0	0	0	0	0	0	0	0	0	0	0	0	0	0	134367.028145695
ENSP00000377699	0	0	1.14126460956931	0	0	0	0	0	0	0	0	0	0	0	0	0	0	0	0	0.67271181936548	0	0	0	0	0	0	0	0	0	0	0	0	0	0	0	0	0	0	0	0	0	0	0	0	0	0	0	0	0
ENSP00000377697	0	0	1.22264173825164	0	0	0	0	0	0	0	0	0	0	0	0	0	0	0	0	0.600565914100197	0	0	0	0	0	0	0	0	0	0	0	0	0	0	0	0	0	0	0	0	0	0	0	0	0	0	0	0	0
ENSP00000359686	0	0	1.14126460956931	0	0	0	0	0	0	0	0	0	0	0	0	0	0	0	0	0.67271181936548	0	0	0	0	0	0	0	0	0	0	0	0	0	0	0	0	0	0	0	0	0	0	0	0	0	0	0	0	0
ENSP00000334714	0	0	0.884777597350388	0	0	0	0	0	0	0	0	0	0	0	0	0	0	0	0	0.931298275640812	86.8539119621239	0	0	80.1728418111913	0	0	0	0	0	0	0	0	0	0	111.669315379874	0	0	0	0	0	0	0	0	271.890507011866	0	0	0	0	0
ENSP00000393390	0	0	0.828055358650994	0	0	0	0	0	0	0	0	0	0	0	0	0	0	0	0	0	0	0	0	0	0	0	0	0	0	0	0	0	0	0	0	0	0	0	0	0	0	0	0	0	0	0	0	0	0
ENSP00000447921	0	0	2.11556643366459	0	0	0	0	0	0	0	0	0	0	0	0	0	0	0	0	0.239809305977509	0	0	0	0	0	0	0	0	0	0	0	0	0	0	0	0	0	0	0	0	0	0	0	0	0	0	0	0	0
ENSP00000324463	0	0	1.63797530171178	0	0	0	0	0	0	0	0	0	0	0	0	0	0	0	0	0.321831687425548	0	0	0	0	0	0	0	0	0	0	0	0	0	0	0	0	0	0	0	0	0	0	0	0	0	0	0	0	0
ENSP00000368755	0	0	0.427783253921562	0	0	0	0	0	0	0	0	0	0	0	0	0	0	0	0	0.0630385908374613	0	0	0	0	0	0	0	0	0	0	0	0	0	0	0	0	0	0	0	0	0	0	0	0	0	0	0	0	0
ENSP00000441929	0	0	0.439249609181315	0	0	0	0	0	0	0	0	0	0	0	0	0	0	0	0	0.0647282850248572	0	0	0	0	0	0	0	0	0	0	0	0	0	0	0	0	0	0	0	0	0	0	0	0	0	0	0	0	0
ENSP00000456500	0	0	4.26826612392428	0	0	0	0	0	0	0	0	0	0	0	0	0	0	0	0	1.65979828270798	0	0	0	0	0	0	0	0	0	0	0	0	0	0	0	10.4375477699265	0	0	0	0	0	0	0	0	0	0	0	0	0
ENSP00000402343	0	0	4.23901052773871	0	0	0	0	0	0	0	0	0	0	0	0	0	0	0	0	1.58365788813682	0	0	0	0	0	0	0	0	0	0	0	0	0	0	0	10.5120067094317	0	0	0	0	0	0	0	0	0	0	0	0	0
ENSP00000335565	0	0	2.71435907140809	0	0	0	0	0	0	0	0	0	0	0	0	0	0	0	0	0	0	0	0	0	0	0	0	0	0	0	0	0	0	0	0	0	0	0	0	0	0	0	0	0	0	0	0	0	0
ENSP00000383219	0	0	3.21013241778399	0	0	0	0	0	0	0	0	0	0	0	0	0	0	0	0	0	0	0	0	0	0	0	0	0	0	0	0	0	0	0	0	0	0	0	0	0	0	0	0	0	0	0	0	0	0
ENSP00000476821	0	0	4.43345314996654	0	0	0	0	0	0	0	0	0	0	0	0	0	0	0	0	0	0	0	0	0	0	0	0	0	0	0	0	0	0	0	0	0	0	0	0	0	0	0	0	0	0	0	0	0	0
ENSP00000383225	0	0	3.50632917453713	0	0	0	0	0	0	0	0	0	0	0	0	0	0	0	0	0	0	0	0	0	0	0	0	0	0	0	0	0	0	0	0	0	0	0	0	0	0	0	0	0	0	0	0	0	0
ENSP00000484068	0	0	3.1667522499761	0	0	0	0	0	0	0	0	0	0	0	0	0	0	0	0	0	0	0	0	0	0	0	0	0	0	0	0	0	0	0	0	0	0	0	0	0	0	0	0	0	0	0	0	0	0
ENSP00000375479	0	0	1.83795816861358	0	0	0	0	0	0	0	0	0	0	0	0	0	0	0	0	0	0	0	0	0	0	0	0	0	0	0	0	0	0	0	0	0	0	0	0	0	0	0	0	0	0	0	0	0	0
ENSP00000383223	0	0	2.59416604979592	0	0	0	0	0	0	0	0	0	0	0	0	0	0	0	0	0	0	0	0	0	0	0	0	0	0	0	0	0	0	0	0	0	0	0	0	0	0	0	0	0	0	0	0	0	0
ENSP00000383226	0	0	4.15495862585517	0	0	0	0	0	0	0	0	0	0	0	0	0	0	0	0	0	0	0	0	0	0	0	0	0	0	0	0	0	0	0	0	0	0	0	0	0	0	0	0	0	0	0	0	0	0
ENSP00000334197	0	0	3.14549887917089	0	0	0	0	0	0	0	0	0	0	0	0	0	0	0	0	0	0	0	0	0	0	0	0	0	0	0	0	0	0	0	0	0	0	0	0	0	0	0	0	0	0	0	0	0	0
ENSP00000410674	0	0	1.98691986557104	0	0	0	0	0	0	0	0	0	0	0	0	0	0	0	0	1.37785696003038	0	0	0	0	0	0	0	0	0	0	0	0	0	0	0	0	0	0	0	0	0	0	0	0	0	0	0	0	0
ENSP00000353654	0	0	1.64256775582872	0	0	0	0	0	0	0	0	0	0	0	0	0	0	0	0	0.806835048148628	0	0	0	0	0	0	0	752.463330737279	51.3043180048145	0	0	0	0	0	0	0	0	0	0	0	0	0	0	0	0	0	0	0	0
ENSP00000364979	0	0	2.10610844665876	0	0	0	0	0	0	0	0	0	0	0	0	0	0	0	0	0	0	0	0	0	0	0	0	0	0	0	0	0	0	0	0	0	0	0	0	0	0	0	0	0	0	0	0	0	0
ENSP00000443348	0	0	0.903043030821701	0	0	0	0	0	0	0	0	0	0	0	0	0	0	0	0	0	0	0	0	0	0	0	0	0	0	0	0	0	0	0	0	0	0	0	0	0	0	0	0	0	0	0	0	0	0
ENSP00000497756	0	0	1.13207568356634	0	0	0	0	0	0	0	0	0	0	0	0	0	0	0	0	0	0	0	0	0	0	0	0	0	0	0	0	0	0	0	0	0	0	0	0	0	0	0	0	0	0	0	0	0	0
ENSP00000349790	0	0	2.03552370465348	0	0	0	0	0	0	0	0	0	0	0	0	0	0	0	0	0	0	0	0	0	0	0	0	1398.71576788515	95.3669841739874	449.587211105941	0	0	0	0	0	0	0	0	0	0	0	0	0	0	0	0	0	0	0
ENSP00000315252	0	0	2.76506981118857	0	0	0	0	0	0	0	0	0	0	0	0	0	0	0	0	0.509329499421258	0	0	0	0	0	0	0	1900.0254015077	129.547186466434	610.722450484619	0	0	0	0	0	0	0	0	0	0	0	0	0	0	0	0	0	0	0
ENSP00000368771	0	0	0.775725648955927	0	0	0	0	0	0	0	0	0	0	0	0	0	0	0	0	0.415679085895411	0	0	0	0	0	0	0	0	26.4318364201753	0	0	0	0	0	0	0	0	0	0	0	0	0	0	0	0	0	0	0	0
ENSP00000483541	0	0	0.789505767681637	0	0	0	0	0	0	0	0	0	0	0	0	0	0	0	0	0.423063277926632	0	0	0	0	0	0	0	0	26.901375933918	0	0	0	0	0	0	0	0	0	0	0	0	0	0	0	0	0	0	0	0
ENSP00000393306	0	0	0.701615767958777	0	0	0	0	0	0	0	0	0	0	0	0	0	0	0	0	0.689272256701822	0	0	0	0	0	0	0	0	87.6576770701022	0	0	0	0	0	0	0	0	0	0	0	0	0	0	0	0	0	0	0	0
ENSP00000496793	0	0	1.37040740642241	0	0	0	0	0	0	0	0	0	0	0	0	0	0	0	0	1.00972339358951	0	0	0	0	0	0	0	0	0	0	0	0	0	0	0	0	0	0	0	0	0	0	0	0	0	0	0	0	0
ENSP00000361834	0	0	1.36046250506956	0	0	0	0	0	0	0	0	0	0	0	0	0	0	0	0	0.501197968951543	0	0	0	0	0	0	0	1869.69117884212	127.478944011963	0	0	0	0	0	0	0	0	0	0	0	0	0	0	0	0	0	0	0	0
ENSP00000386790	0	0	6.30727880844101	0	0	0	0	0	0	0	0	0	0	0	0	0	0	0	0	0.714959421547853	0	0	0	0	0	0	0	0	0	0	0	0	0	0	0	0	0	0	0	0	0	0	0	0	0	0	0	0	0
ENSP00000386878	0	0	6.30727880844101	0	0	0	0	0	0	0	0	0	0	0	0	0	0	0	0	0.714959421547853	0	0	0	0	0	0	0	0	0	0	0	0	0	0	0	0	0	0	0	0	0	0	0	0	0	0	0	0	0
ENSP00000242140	0	0	6.30727880844101	0	0	0	0	0	0	0	0	0	0	0	0	0	0	0	0	0.714959421547853	0	0	0	0	0	0	0	0	0	0	0	0	0	0	0	0	0	0	0	0	0	0	0	0	0	0	0	0	0
ENSP00000297268	0	0	2.91637945129571	0	0	0	0	0	0	0	0	0	0	0	0	0	0	0	0	0.252800439683465	0	0	0	0	0	0	0	1886.11599154059	0	0	0	0	0	0	0	0	0	0	0	0	0	0	0	0	0	0	0	0	0
ENSP00000477719	0	0	2.92065566749995	0	0	0	0	0	0	0	0	0	0	0	0	0	0	0	0	0.253171114814966	0	0	0	0	0	0	0	1888.88155751059	0	0	0	0	0	0	0	0	0	0	0	0	0	0	0	0	0	0	0	0	0
ENSP00000363840	3513.3196969697	0	1.98833656422742	0	0	0	0	0	0	0	0	0	0	0	0	0	0	0	0	0.418576243160743	0	0	0	0	0	0	7026.63939393939	2342.21313131313	0	0	0	0	0	0	0	0	0	0	0	0	0	0	0	0	0	0	0	0	0
ENSP00000339915	3339.27275345622	0	1.88983602014703	0	0	0	0	0	0	0	0	0	0	0	0	0	0	0	0	0.39784032328066	0	0	0	0	0	0	6678.54550691244	2226.18183563748	0	0	0	0	0	0	0	0	0	0	0	0	0	0	0	0	0	0	0	0	0
ENSP00000355123	3558.61111111111	0	2.0139688956263	0	0	0	0	0	0	0	0	0	0	0	0	0	0	0	0	0.423972253661894	0	0	0	0	0	0	7117.22222222222	2372.40740740741	0	0	0	0	0	0	0	0	0	0	0	0	0	0	0	0	0	0	0	0	0
ENSP00000380901	0	0	2.66673873682198	0	0	0	0	0	0	0	0	0	0	0	0	0	0	0	0	0.491216786070573	0	0	0	0	0	0	0	0	0	0	0	0	0	0	0	0	0	0	0	0	0	0	0	0	0	0	0	0	0
ENSP00000436433	0	0	2.57112486753545	0	0	0	0	0	0	0	0	0	0	0	0	0	0	0	0	0.541262383397513	0	0	0	0	0	0	0	0	0	0	0	0	0	0	0	0	0	0	0	0	0	0	0	0	0	0	0	0	0
ENSP00000305913	0	0	2.66673873682198	0	0	0	0	0	0	0	0	0	0	0	0	0	0	0	0	0.491216786070573	0	0	0	0	0	0	0	0	0	0	0	0	0	0	0	0	0	0	0	0	0	0	0	0	0	0	0	0	0
ENSP00000355922	0	0	0.150507171803617	0	0	0	0	0	0	0	0	0	0	0	0	0	0	0	0	0.332683430257816	0	0	0	0	0	0	0	0	0	0	0	0	0	0	0	0	0	0	0	0	0	0	0	0	0	0	17.8998613581345	0	0
ENSP00000480040	0	0	0.395844031247013	0	0	0	0	0	0	0	0	0	0	0	0	0	0	0	0	0.583319933458806	0	0	0	0	0	0	0	0	0	0	0	0	0	0	0	0	0	0	0	0	0	0	0	0	0	0	0	0	0
ENSP00000488684	0	0	0.397860214767795	0	0	0	0	0	0	0	0	0	0	0	0	0	0	0	0	0.586291002729394	0	0	0	0	0	0	0	0	0	0	0	0	0	0	0	0	0	0	0	0	0	0	0	0	0	0	0	0	0
ENSP00000359114	0	0	1.55707419600154	0	0	0	0	0	0	0	0	0	0	0	0	0	0	0	0	0.573630233567463	0	0	0	0	0	0	0	0	48.6339935903889	0	0	0	0	0	0	0	0	0	0	0	0	0	0	0	0	0	0	0	0
ENSP00000426533	0	0	1.663950294662	0	0	0	0	0	0	0	0	0	0	0	0	0	0	0	0	0.613003669717656	0	0	0	0	0	0	0	0	51.9721848664156	0	0	0	0	0	0	0	0	0	0	0	0	0	0	0	0	0	0	0	0
ENSP00000302551	0	0	1.59144085907118	0	0	0	0	0	0	0	0	0	0	0	0	0	0	0	0	0.586291002729394	0	0	0	0	0	0	0	0	49.7074094081734	0	0	0	0	0	0	0	0	0	0	0	0	0	0	0	0	0	0	0	0
ENSP00000351163	0	0	1.54679647853618	0	0	0	0	0	0	0	0	0	0	0	0	0	0	0	0	0.569843895392101	0	0	0	0	0	0	0	0	48.3129771310464	0	0	0	0	0	0	0	0	0	0	0	0	0	0	0	0	0	0	0	0
ENSP00000256646	0	0	0.948359637791305	0	0	0	0	0	0	0	0	0	0	0	0	0	0	0	0	1.53726402536776	0	0	0	0	0	0	0	0	0	0	0	0	0	0	0	0	0	0	0	0	0	0	0	0	0	0	0	0	0
ENSP00000477065	0	0	0.814622247386668	0	0	0	0	0	0	0	0	0	0	0	0	0	0	0	0	0	0	0	0	0	0	0	0	0	0	0	0	0	0	0	0	0	0	0	0	0	0	0	0	0	0	0	0	0	0
ENSP00000496870	0	0	0.553756462187013	0	0	0	0	0	0	0	0	0	0	0	0	0	0	0	0	2.07714526681271	0	0	0	0	0	0	0	0	0	0	0	0	0	0	0	0	0	0	0	0	0	0	0	0	0	0	0	0	0
ENSP00000460805	0	0	2.71960928237793	0	0	0	0	0	0	0	0	0	0	0	0	0	0	0	0	0	0	0	0	0	0	0	0	0	0	0	0	0	0	0	0	0	0	0	0	0	0	0	0	0	0	0	0	0	0
ENSP00000261405	0	0	0.916365563981708	0	0	0	105.681086895093	0	0	0	0	0	0	0	0	0	0	0	0	1.22760540564384	0	0	0	0	0	0	0	0	0	0	0	0	0	0	0	0	0	0	0	0	0	0	0	0	0	0	0	0	0
ENSP00000343764	0	0	0.771246247039627	0	192.71418218326	122.430186328189	0	0	0	77.0856728733041	0	148.665226255658	312.196975136882	0	0	0	0	0	0	1.34315597280285	173.442763964934	320.202025781417	308.342691493217	106.734008593806	303.524836938635	0	0	0	31.5350479936244	136.27645740102	0	154.171345746608	0	231.257018619912	173.442763964934	83.9438288228864	160.101012890709	177.89001432301	289.071273274891	0	289.071273274891	153.430137353596	390.246218921102	150.819794752117	244.104630765463	173.442763964934	26.6835021484514	0	0
ENSP00000434586	0	0	0.800685185985192	0	239.214369424018	151.971481751729	0	0	0	95.6857477696072	0	184.536799269957	387.527278466909	0	0	0	0	0	0	1.48769763316063	215.292932481616	397.463875350676	334.900117193625	99.3659688376691	322.939398722424	0	0	0	39.1441695421121	169.158732664127	0	191.371495539214	0	287.057243308822	15.3780666058297	84.2783721458284	143.528621654411	209.772600879524	358.821554136027	0	358.821554136027	182.17094286906	484.409098083637	168.490121072569	303.00486793709	215.292932481616	24.8414922094173	0	0
ENSP00000467141	0	0	0.820393931226617	0	178.963799591873	113.694649152484	0	0	0	71.5855198367493	0	138.057788256588	289.921355338835	0	0	0	0	0	0	1.266509763002	161.067419632686	297.355236244959	286.342079346997	99.1184120816529	281.8679843572	0	0	0	29.2849853877611	126.552972568539	0	143.171039673499	0	214.756559510248	161.067419632686	79.1007256559098	148.677618122479	165.197353469421	268.44569938781	0	268.44569938781	142.482717367376	362.401694173543	140.058625767553	226.687479483039	161.067419632686	26.328328209189	0	0
ENSP00000465570	0	0	0.770899048451242	0	187.513423904254	119.126175186232	0	0	0	75.0053695617014	0	144.653212726138	303.771746724891	0	0	0	0	0	0	1.31696149867823	168.762081513828	311.560765871683	300.021478246806	103.853588623894	295.333642649199	0	0	0	30.684014820696	132.598778332294	0	150.010739123403	0	225.016108685104	168.762081513828	81.6784451454827	155.780382935841	173.089314373157	281.27013585638	0	281.27013585638	149.289533646848	379.714683406114	146.749636098981	237.517003612055	168.762081513828	25.9633971559736	0	0
ENSP00000352154	0	0	0.796985298799944	0	238.108983442797	151.26923654013	0	0	0	95.2435933771189	0	183.684072941587	385.736553177332	0	0	0	0	0	0	1.48082312929219	214.298085098518	395.627234028032	333.352576819916	98.9068085070081	321.447127647776	0	0	0	38.9632881997305	168.377066863121	0	190.487186754238	0	285.730780131357	15.3070060784655	85.4141833844625	142.865390065678	208.803262403684	357.163475164196	0	357.163475164196	181.329148929515	482.170691471665	167.711544859709	301.604712360877	214.298085098518	26.7872606373147	0	0
ENSP00000340554	0	0	0.795016200230006	0	237.520691463644	150.895498106315	0	0	0	95.0082765854578	0	183.230247700526	384.783520171104	0	0	0	0	0	0	1.48989866033965	213.76862231728	394.649764278055	332.528968049102	98.6624410695139	320.65293347592	0	0	0	38.8670222395055	167.961060392149	0	190.016553170916	0	285.024829756373	15.2691873083771	83.6816670992911	142.512414878187	208.287375591196	356.281037195467	0	356.281037195467	180.881141960775	480.97940021388	167.297182683089	300.859542520616	213.76862231728	24.6656102673785	0	0
ENSP00000360882	0	0	1.78495937485051	0	0	0	0	0	0	0	0	0	0	0	0	0	0	0	0	0.37576213341416	0	0	0	0	0	0	0	0	0	0	0	0	0	0	0	0	0	0	0	0	0	0	0	0	0	0	0	0	0
ENSP00000481360	0	0	1.78495937485051	0	0	0	0	0	0	0	0	0	0	0	0	0	0	0	0	0.37576213341416	0	0	0	0	0	0	0	0	0	0	0	0	0	0	0	0	0	0	0	0	0	0	0	0	0	0	0	0	0
ENSP00000483673	0	0	0	0	0	0	0	0	0	0	0	0	0	0	0	0	0	0	0	0.852655310142254	0	0	0	0	0	0	0	0	0	0	0	0	0	0	0	0	0	0	0	0	0	0	0	0	0	0	0	0	0
ENSP00000484257	0	0	0	0	0	0	0	0	0	0	0	0	0	0	0	0	0	0	0	0.964596091082718	0	0	0	0	0	0	0	0	0	0	0	0	0	0	0	0	0	0	0	0	0	0	0	0	0	0	0	0	0
ENSP00000498766	0	0	0.360245451957312	0	0	0	0	0	0	0	0	0	0	0	0	0	0	0	0	0.265430746047358	0	0	0	0	0	0	0	0	0	0	0	0	0	0	0	0	0	0	0	0	0	0	0	0	0	0	0	0	0
ENSP00000374135	0	0	0.509544828219681	0	0	0	0	0	0	0	0	0	0	0	0	0	0	0	0	2.40278600118365	0	0	0	0	0	0	0	0	0	0	0	0	0	0	0	0	0	0	0	0	0	0	0	0	0	0	0	0	0
ENSP00000496051	0	0	2.25326602402146	0	0	0	0	0	0	0	0	0	0	0	0	0	0	0	0	0	0	0	0	0	0	0	0	0	120.649714868465	568.777227237049	1769.52915140415	0	0	0	0	0	0	0	0	0	0	0	0	0	0	0	76.5661652049873	0	0
ENSP00000350463	0	0	2.05561110963361	0	0	0	0	0	0	0	0	0	0	0	0	0	0	0	0	0	0	0	0	0	0	0	0	0	128.410807637781	605.365236006683	1883.35851202079	0	0	0	0	0	0	0	0	0	0	0	0	0	0	0	81.4914740778228	0	0
ENSP00000381949	0	0	1.96100139329064	0	0	0	0	0	0	0	0	0	0	0	0	0	0	0	0	0	0	0	0	0	0	0	0	0	122.50068678416	577.503237696752	1796.67673950101	0	0	0	0	0	0	0	0	0	0	0	0	0	0	0	77.7408204591782	0	0
ENSP00000346553	0	0	2.02307625753869	0	0	0	0	0	0	0	0	0	0	0	0	0	0	0	0	0	0	0	0	0	0	0	0	0	126.378406365816	595.783915724563	1853.54996003197	0	0	0	0	0	0	0	0	0	0	0	0	0	0	0	80.201680962922	0	0
ENSP00000501084	0	0	1.86576167594133	0	0	0	0	0	0	0	0	0	0	0	0	0	0	0	0	0	0	0	0	0	0	0	0	0	139.861452904845	659.346849408553	2051.30130927105	0	0	0	0	0	0	0	0	0	0	0	0	0	0	0	88.7582297280745	0	0
ENSP00000501058	0	0	2.13683586472551	0	0	0	0	0	0	0	0	0	0	0	0	0	0	0	0	0	0	0	0	0	0	0	0	0	133.484790918302	629.285442900564	1957.77693346842	0	0	0	0	0	0	0	0	0	0	0	0	0	0	0	84.7115019289221	0	0
ENSP00000428057	0	0	1.81658656200179	0	0	0	0	0	0	0	0	0	0	0	0	0	0	0	0	0	0	0	0	0	0	0	0	0	136.175182053089	641.968715393134	1997.23600344531	0	0	0	0	0	0	0	0	0	0	0	0	0	0	0	86.4188655336911	0	0
ENSP00000430061	0	0	2.10484730387633	0	0	0	0	0	0	0	0	0	0	0	0	0	0	0	0	0	0	0	0	0	0	0	0	0	131.486515605153	619.86500213858	1928.46889554225	0	0	0	0	0	0	0	0	0	0	0	0	0	0	0	83.4433656725012	0	0
ENSP00000428342	0	0	2.04961807432855	0	0	0	0	0	0	0	0	0	0	0	0	0	0	0	0	0	0	0	0	0	0	0	0	0	128.03643210531	603.600322782174	1877.86767087787	0	0	0	0	0	0	0	0	0	0	0	0	0	0	0	81.2538896052927	0	0
ENSP00000430173	0	0	1.92081693851009	0	0	0	0	0	0	0	0	0	0	0	0	0	0	0	0	0	0	0	0	0	0	0	0	0	143.988512170889	678.802985948478	2111.83151183971	0	0	0	0	0	0	0	0	0	0	0	0	0	0	0	91.3773250315259	0	0
ENSP00000501050	0	0	1.90520054063603	0	0	0	0	0	0	0	0	0	0	0	0	0	0	0	0	0	0	0	0	0	0	0	0	0	142.817873860557	673.284262485482	2094.66214995483	0	0	0	0	0	0	0	0	0	0	0	0	0	0	0	90.6344199499687	0	0
ENSP00000501125	0	0	1.94634274500192	0	0	0	0	0	0	0	0	0	0	0	0	0	0	0	0	0	0	0	0	0	0	0	0	0	145.901980771167	687.823623635501	2139.89571797711	0	0	0	0	0	0	0	0	0	0	0	0	0	0	0	92.5916416432405	0	0
ENSP00000501169	0	0	2.4615511186789	0	0	0	0	0	0	0	0	0	0	0	0	0	0	0	0	0	0	0	0	0	0	0	0	0	184.52309332824	869.894582833133	2706.33870214753	0	0	0	0	0	0	0	0	0	0	0	0	0	0	0	117.101193842922	0	0
ENSP00000381941	0	0	1.82507528425414	0	0	0	0	0	0	0	0	0	0	0	0	0	0	0	0	0	0	0	0	0	0	0	0	0	136.811514679505	644.968569203382	2006.56888196608	0	0	0	0	0	0	0	0	0	0	0	0	0	0	0	86.8226920081476	0	0
ENSP00000498587	0	0	0.733744552636341	0	0	0	0	0	0	0	0	0	0	0	0	0	0	0	0	1.08125370053264	0	0	0	0	0	0	0	0	0	0	0	0	0	0	0	0	0	0	0	0	0	0	0	0	0	0	0	0	0
ENSP00000332371	0	0	1.5123823585144	0	0	0	0	0	0	0	0	0	0	0	0	0	0	0	0	1.05568227087925	0	0	0	0	0	0	0	0	59.6691524621212	140.648716517857	0	0	0	0	0	0	0	0	0	0	0	0	0	0	0	0	0	0	0
ENSP00000420449	0	0	0.65223764035293	0	0	0	0	0	0	0	0	0	0	0	0	0	0	0	0	0.961144256164331	0	0	0	0	0	0	0	0	0	0	0	0	0	0	0	0	0	0	0	0	0	0	0	0	0	0	0	0	0
ENSP00000490368	0	0	0.642026483556798	0	0	0	0	0	0	0	0	0	0	0	0	0	0	0	0	0.709572740974547	0	0	0	0	0	0	0	0	0	0	0	0	0	0	0	0	0	0	0	0	0	0	0	0	0	0	0	0	0
ENSP00000417182	0	0	0.504679827347232	0	0	0	0	0	0	0	0	0	0	0	0	0	0	0	0	0.743701508846259	0	0	0	0	0	0	0	0	0	0	0	0	0	0	0	0	0	0	0	0	0	0	0	0	0	0	0	0	0
ENSP00000365473	0	0	0.828055358650994	0	0	0	0	0	0	0	0	0	0	0	0	0	0	0	0	0	0	0	0	0	0	0	0	0	0	0	0	0	0	0	0	0	0	0	0	0	0	0	0	0	0	0	0	0	0
ENSP00000455906	0	0	0.132171272700638	0	0	0	0	0	0	0	0	0	0	0	0	0	0	0	0	0.194768979474119	0	0	0	0	0	0	0	0	0	0	0	0	0	0	0	0	0	0	0	0	0	0	0	0	0	0	0	0	0
ENSP00000301067	0	0	2.07380235839143	0	0	0	0	0	0	0	0	0	0	0	0	0	0	0	0	0.935503162202311	0	0	0	0	0	0	0	0	0	0	0	0	0	0	0	0	0	0	0	0	0	0	0	0	0	0	10.0668535794168	0	0
ENSP00000386259	0	0	0.351386514467284	1352.15482914313	0	0	0	1738.48478032689	0	0	0	0	0	0	1738.48478032689	0	0	0	0	2.74437640308944	0	0	0	0	0	0	0	0	0	0	0	0	1303.86358524516	0	0	0	0	0	0	1545.31980473501	0	0	0	0	0	0	0	0	0
ENSP00000474498	0	0	0.357350811082347	1662.21577060932	0	0	0	2549.9901026393	0	0	0	0	0	0	2101.8100239936	0	0	0	0	2.83551648592761	0	0	0	0	0	0	0	0	0	0	0	0	2039.99208211144	0	0	0	0	0	0	1208.88419680678	0	0	0	0	0	0	0	0	0
ENSP00000473894	0	0	0.357350811082347	1662.21577060932	0	0	0	2549.9901026393	0	0	0	0	0	0	2101.8100239936	0	0	0	0	2.79500910755722	0	0	0	0	0	0	0	0	0	0	0	0	2039.99208211144	0	0	0	0	0	0	1208.88419680678	0	0	0	0	0	0	0	0	0
ENSP00000416578	0	0	0.357350811082347	1662.21577060932	0	0	0	2549.9901026393	0	0	0	0	0	0	2101.8100239936	0	0	0	0	2.83551648592761	0	0	0	0	0	0	0	0	0	0	0	0	2039.99208211144	0	0	0	0	0	0	1208.88419680678	0	0	0	0	0	0	0	0	0
ENSP00000484342	0	0	0.355889680429557	1655.41932762201	0	0	0	2539.56374123832	0	0	0	0	0	0	2093.21617459643	0	0	0	0	2.8239226685202	0	0	0	0	0	0	0	0	0	0	0	0	2031.65099299065	0	0	0	0	0	0	1203.94132917965	0	0	0	0	0	0	0	0	0
ENSP00000380505	0	0	0.357350811082347	1662.21577060932	0	0	0	2549.9901026393	0	0	0	0	0	0	2101.8100239936	0	0	0	0	2.79500910755722	0	0	0	0	0	0	0	0	0	0	0	0	2039.99208211144	0	0	0	0	0	0	1208.88419680678	0	0	0	0	0	0	0	0	0
ENSP00000172853	0	0	0.351386514467284	1352.15482914313	0	0	0	1738.48478032689	0	0	0	0	0	0	1738.48478032689	0	0	0	0	2.74437640308944	0	0	0	0	0	0	0	0	0	0	0	0	1303.86358524516	0	0	0	0	0	0	1545.31980473501	0	0	0	0	0	0	0	0	0
ENSP00000414676	0	0	0.828055358650994	0	0	0	0	0	0	0	0	0	0	0	0	0	0	0	0	0	0	0	0	0	0	0	0	0	0	0	0	0	0	0	0	0	0	0	0	0	0	0	0	0	0	0	0	0	0
ENSP00000341848	0	0	0.287621560599241	0	0	0	0	0	0	0	0	0	0	0	0	0	0	0	0	0.741723781605797	0	0	0	0	0	0	0	0	0	0	0	0	0	0	0	0	0	0	0	0	0	0	0	0	0	0	0	0	0
ENSP00000377275	0	0	0.286741714895358	0	0	0	0	0	0	0	0	0	0	0	0	0	0	0	0	0.739454819288251	0	0	0	0	0	0	0	0	0	0	0	0	0	0	0	0	0	0	0	0	0	0	0	0	0	0	0	0	0
ENSP00000484083	0	0	0.220797424464414	0	0	0	0	0	0	0	0	0	0	0	0	0	0	0	0	0.759195290280556	0	0	0	0	0	0	0	0	0	0	0	0	0	0	0	0	0	0	0	0	0	0	0	0	0	0	0	0	0
ENSP00000316029	0	0	1.19890423631523	0	0	0	0	0	0	0	0	0	0	0	0	0	0	0	0	1.76671790944469	0	0	0	0	0	0	0	0	0	0	0	0	0	0	0	0	0	0	0	0	0	0	0	0	0	0	0	0	0
ENSP00000304408	0	0	3.35684379022023	0	0	0	0	0	0	0	0	0	0	0	0	0	0	0	0	0	0	0	0	0	0	0	0	0	179.740093637604	0	0	0	0	0	0	0	0	0	0	0	0	0	0	0	0	0	0	0	0
ENSP00000315243	0	0	2.82094181511199	0	0	0	0	0	0	0	0	0	0	0	0	0	0	0	0	0	0	0	0	0	0	0	0	0	226.568338153678	0	0	0	0	0	0	0	0	0	0	0	0	0	0	0	0	0	0	0	0
ENSP00000325527	0	0	0.73460710501013	0	0	0	0	0	0	0	0	0	0	0	0	0	0	0	0	0.601402648219458	0	0	0	0	0	0	0	0	0	0	0	0	0	0	0	0	0	0	0	0	0	0	0	0	0	0	0	0	0
ENSP00000486425	0	0	4.59899434697689	0	0	0	0	0	0	0	0	0	0	0	0	5171.25557537913	0	0	0	0.154025602411959	0	0	0	0	0	0	0	0	0	0	0	0	0	861.875929229854	0	0	0	0	0	0	0	0	0	0	0	0	0	0	82740.089206066
ENSP00000487564	0	0	4.61465617594978	0	0	0	0	0	0	0	0	0	0	0	0	5248.50837483024	0	0	0	0.156326573385067	0	0	0	0	0	0	0	0	0	0	0	0	0	0	0	0	0	0	0	0	0	0	0	0	0	0	0	0	83976.1339972838
ENSP00000487270	0	0	4.60007919344453	0	0	0	0	0	0	0	0	0	0	0	0	5231.92915162455	0	0	0	0.155832762007046	0	0	0	0	0	0	0	0	0	0	0	0	0	0	0	0	0	0	0	0	0	0	0	0	0	0	0	0	83710.8664259928
ENSP00000486683	0	0	4.6075014446383	0	0	0	0	0	0	0	0	0	0	0	0	5301.30544124371	0	0	0	0.157899131507825	0	0	0	0	0	0	0	0	0	0	0	0	0	0	0	0	0	0	0	0	0	0	0	0	0	0	0	0	84820.8870598994
ENSP00000486164	0	0	4.04185401534257	0	0	0	0	0	724.531621047369	0	0	0	0	0	0	4347.18972628421	0	0	0	0.258961680245679	0	0	0	0	0	543.398715785527	0	0	0	0	0	0	0	0	0	0	0	0	0	0	0	0	0	0	0	0	0	0	69555.0356205474
ENSP00000487409	0	0	4.52290455321291	0	0	0	0	0	0	0	0	0	0	0	0	5265.19300635786	0	0	0	0.0784117621724825	0	0	0	0	0	0	0	0	0	0	0	0	0	0	0	0	0	0	0	0	0	0	0	0	0	0	0	0	84243.0881017257
ENSP00000487502	0	0	4.61674614704396	0	0	0	0	0	0	0	0	0	0	0	0	5250.88541666667	0	0	0	0.156397373463593	0	0	0	0	0	0	0	0	0	0	0	0	0	0	0	0	0	0	0	0	0	0	0	0	0	0	0	0	84014.1666666667
ENSP00000487451	0	0	4.52290455321291	0	0	0	0	0	0	0	0	0	0	0	0	5265.19300635786	0	0	0	0.0784117621724825	0	0	0	0	0	0	0	0	0	0	0	0	0	0	0	0	0	0	0	0	0	0	0	0	0	0	0	0	84243.0881017257
ENSP00000485749	0	0	4.18131839509136	0	0	0	0	0	766.187879989426	0	0	0	0	0	0	4597.12727993656	0	0	0	0.273850436643627	0	0	0	0	0	0	0	0	0	0	0	0	0	766.187879989426	0	0	0	0	0	0	0	0	0	0	0	0	0	0	73554.0364789849
ENSP00000486565	0	0	4.04634032386475	0	0	0	0	0	717.536514420102	0	0	0	0	0	0	4305.21908652061	0	0	0	0.256461493210258	0	0	0	0	0	538.152385815076	0	0	0	0	0	0	0	717.536514420102	0	0	0	0	0	0	0	0	0	0	0	0	0	0	68883.5053843297
ENSP00000488423	0	0	0.65223764035293	0	0	0	0	0	0	0	0	0	0	0	0	0	0	0	0	0.961144256164331	0	0	0	0	0	0	0	0	0	0	0	0	0	0	0	0	0	0	0	0	0	0	0	0	0	0	0	0	0
ENSP00000479679	0	0	2.30309254543716	0	0	0	0	0	0	0	0	0	0	0	0	0	0	0	0	0.424232678879131	0	0	0	0	0	0	0	0	0	0	0	0	0	0	0	0	0	0	0	0	0	0	0	0	0	0	0	0	0
ENSP00000477644	0	0	2.24176976879686	0	0	0	0	0	0	0	0	0	0	0	0	0	0	0	0	0.440466072203588	0	0	0	0	0	0	0	0	0	0	0	0	0	0	0	0	0	0	0	0	0	0	0	0	0	0	0	0	0
ENSP00000480867	0	0	2.02175398547494	0	0	0	0	0	0	0	0	0	0	0	0	0	0	0	0	0.270843451456951	0	0	0	0	0	0	0	0	0	0	0	0	0	0	0	0	0	0	0	0	0	0	0	0	0	0	0	0	0
ENSP00000484293	0	0	2.02554233010439	0	0	0	0	0	0	0	0	0	0	0	0	0	0	0	0	0.459209309318634	0	0	0	0	0	0	0	0	0	0	0	0	0	0	0	0	0	0	0	0	0	0	0	0	0	0	0	0	0
ENSP00000254108	0	0	0	0	0	0	0	0	0	0	0	0	0	0	0	0	0	0	0	1.31302433691108	0	0	0	0	0	0	0	0	0	0	0	0	0	0	0	0	0	0	0	0	0	0	0	0	0	0	0	0	0
ENSP00000369594	0	0	0	0	0	0	0	0	0	0	0	0	0	0	0	0	0	0	0	1.31552533564805	0	0	0	0	0	0	0	0	0	0	0	0	0	0	0	0	0	0	0	0	0	0	0	0	0	0	0	0	0
ENSP00000455282	0	0	0	0	0	0	0	0	0	0	0	0	0	0	0	0	0	0	0	1.31053282963041	0	0	0	0	0	0	0	0	0	0	0	0	0	0	0	0	0	0	0	0	0	0	0	0	0	0	0	0	0
ENSP00000347896	0	0	5.60733000593974	0	0	0	0	0	0	0	0	0	0	0	0	0	0	0	0	0.344292523038497	0	0	0	0	0	0	0	0	0	0	0	0	0	0	0	0	0	0	0	0	0	0	0	0	0	0	0	0	0
ENSP00000406861	0	0	0.672561568465609	0	0	0	243.772773625172	0	0	0	0	0	0	0	0	0	0	0	0	0.283169660194845	0	0	0	0	0	0	0	0	0	0	0	0	0	0	0	0	0	0	0	0	0	0	0	0	0	0	0	0	0
ENSP00000372565	3513.3196969697	0	1.98833656422742	0	0	0	0	0	0	0	0	0	0	0	0	0	0	0	0	0.418576243160743	0	0	0	0	0	0	7026.63939393939	2342.21313131313	0	0	0	0	0	0	0	0	0	0	0	0	0	0	0	0	0	0	0	0	0
ENSP00000449275	3339.27275345622	0	1.88983602014703	0	0	0	0	0	0	0	0	0	0	0	0	0	0	0	0	0.39784032328066	0	0	0	0	0	0	6678.54550691244	2226.18183563748	0	0	0	0	0	0	0	0	0	0	0	0	0	0	0	0	0	0	0	0	0
ENSP00000447864	3558.61111111111	0	2.0139688956263	0	0	0	0	0	0	0	0	0	0	0	0	0	0	0	0	0.423972253661894	0	0	0	0	0	0	7117.22222222222	2372.40740740741	0	0	0	0	0	0	0	0	0	0	0	0	0	0	0	0	0	0	0	0	0
ENSP00000367263	0	0	0.119358064430339	0	0	0	0	0	0	0	2263.67542444822	0	0	0	0	0	0	0	0	2.63830951228227	0	0	0	0	0	0	0	0	0	0	0	0	0	0	0	0	0	0	0	0	0	0	0	0	0	0	0	0	0
ENSP00000364000	0	0	1.40697598297804	0	0	0	0	0	0	0	0	0	0	0	0	0	0	0	0	0.460741028162259	0	0	0	0	0	0	0	0	0	0	0	0	0	0	0	0	0	0	0	0	0	0	0	0	0	0	0	0	0
ENSP00000482184	0	0	1.26442266096168	0	0	0	0	0	0	0	0	0	0	0	0	0	0	0	0	0.621088850013693	0	0	0	0	0	0	0	0	0	0	0	0	0	0	0	0	0	0	0	0	0	0	0	0	0	0	0	0	0
ENSP00000496036	0	0	0.101533650995768	0	0	0	128.804548282451	0	0	0	0	0	0	0	0	0	0	0	0	0.748105287278191	0	0	0	0	0	0	0	0	0	0	0	0	0	0	0	0	0	0	0	0	0	0	0	0	0	0	0	0	0
ENSP00000447211	0	0	0.0995918684650367	0	0	0	126.341222879684	0	0	0	0	0	0	0	0	0	0	0	0	0.880557757605473	0	0	0	0	0	0	0	0	0	0	0	0	0	0	0	0	0	0	0	0	0	0	0	0	0	0	0	0	0
ENSP00000400895	0	0	0.0999742604514639	0	0	0	126.826321431697	0	0	0	0	0	0	0	0	0	0	0	0	0.883938738756689	0	0	0	0	0	0	0	0	0	0	0	0	0	0	0	0	0	0	0	0	0	0	0	0	0	0	0	0	0
ENSP00000363593	0	0	0.590606832395431	0	0	0	0	0	0	0	0	0	0	0	0	0	0	0	0	0.77362173196889	0	0	0	0	0	0	0	0	0	0	0	0	0	0	0	0	0	0	0	0	0	0	0	0	0	0	0	0	0
ENSP00000384917	0	0	0.590111079598233	0	0	0	0	0	0	0	0	0	0	0	0	0	0	0	0	0.772972357263823	0	0	0	0	0	0	0	0	0	0	0	0	0	0	0	0	0	0	0	0	0	0	0	0	0	0	0	0	0
ENSP00000297954	0	0	4.38685488002784	0	0	0	0	0	0	0	0	0	0	0	0	0	0	0	0	1.65371328109871	0	0	0	0	0	0	0	0	38.238133401934	0	0	0	0	0	0	0	0	0	0	0	0	0	0	0	0	0	0	0	0
ENSP00000415038	0	0	4.43345314996654	0	0	0	0	0	0	0	0	0	0	0	0	0	0	0	0	1.55551982255682	0	0	0	0	0	0	0	0	39.564411001911	0	0	0	0	0	0	0	0	0	0	0	0	0	0	0	0	0	0	0	0
ENSP00000414622	0	0	4.4938232718217	0	0	0	0	0	0	0	0	0	0	0	0	0	0	0	0	1.36338285631883	0	0	0	0	0	0	0	0	49.5391948247278	0	0	0	0	0	0	0	0	0	0	0	0	0	0	0	0	0	0	0	0
ENSP00000378860	0	0	4.33375116212336	0	0	0	0	0	0	0	0	0	0	0	0	0	0	0	0	1.5576247208282	0	0	0	0	0	0	0	0	39.6179487705198	0	0	0	0	0	0	0	0	0	0	0	0	0	0	0	0	0	0	0	0
ENSP00000485659	0	0	1.5335280616262	0	0	0	105.157728134382	0	0	0	0	0	0	0	0	0	82.0230279448178	0	0	0.366457800432557	0	0	0	0	0	0	0	0	0	0	0	0	0	0	0	0	0	0	0	0	0	0	0	0	0	0	0	0	0
ENSP00000358380	0	0	0.041505431544143	0	0	0	0	0	0	0	0	0	0	0	0	0	0	0	0	2.63000216544941	0	0	0	0	0	0	0	0	0	0	0	0	0	0	0	0	0	0	0	0	0	0	0	0	0	0	0	0	0
ENSP00000479291	0	0	0	0	0	0	0	0	0	0	0	0	0	0	0	0	0	0	0	2.78541709727669	0	0	0	0	0	0	0	0	0	0	0	0	0	0	0	0	0	0	0	0	0	0	0	0	0	0	0	0	0
ENSP00000409444	0	5375.03708854891	3.04196136390843	0	0	0	0	0	0	0	0	0	0	0	0	0	0	0	0	0.800476125655107	0	0	0	0	0	0	0	0	0	0	597.226343172101	0	0	0	0	0	0	0	0	0	0	0	0	0	0	0	0	0	0
ENSP00000387910	0	5375.03708854891	3.04196136390843	0	0	0	0	0	0	0	0	0	0	0	0	0	0	0	0	0.800476125655107	0	0	0	0	0	0	0	0	0	0	597.226343172101	0	0	0	0	0	0	0	0	0	0	0	0	0	0	0	0	0	0
ENSP00000389857	0	0	2.65540698581565	0	0	0	0	0	0	0	0	0	0	0	0	0	0	5474.01085930123	0	0	0	0	0	0	0	0	0	0	0	0	0	0	0	0	0	0	0	0	0	0	0	0	0	0	0	0	0	16422.0325779037	0
ENSP00000252034	0	0	2.91306215260232	0	0	0	0	0	0	0	0	0	0	0	0	0	0	5337.91666666667	0	0	0	0	0	0	0	0	0	0	0	0	0	0	0	0	0	0	0	0	0	0	0	0	0	0	0	0	0	16013.75	0
ENSP00000315607	0	0	3.28002643621164	0	0	0	0	0	0	0	0	0	0	0	0	0	0	6010.34473820633	0	0	0	0	0	0	0	0	0	0	0	0	0	0	0	0	0	0	0	0	0	0	0	0	0	0	0	0	0	18031.034214619	0
ENSP00000392575	0	0	3.34770952140331	0	0	0	0	0	0	0	0	0	0	0	0	0	0	5520.93095238095	0	0	0	0	0	0	0	0	0	0	0	0	0	0	0	0	0	0	0	0	0	0	0	0	0	0	0	0	0	16562.7928571429	0
ENSP00000369936	0	0	3.21013241778399	0	0	0	0	0	0	0	0	0	0	0	0	0	0	5294.04337899543	0	0	0	0	0	0	0	0	0	0	0	0	0	0	0	0	0	0	0	0	0	0	0	0	0	0	0	0	0	15882.1301369863	0
ENSP00000369949	0	0	2.76915410928486	0	0	0	0	0	0	0	0	0	0	0	0	0	0	5708.49581486952	0	0	0	0	0	0	0	0	0	0	0	0	0	0	0	0	0	0	0	0	0	0	0	0	0	0	0	0	0	17125.4874446086	0
ENSP00000369958	0	0	2.84911448630069	0	0	0	0	0	0	0	0	0	0	0	0	0	0	5873.33080040527	0	0	0	0	0	0	0	0	0	0	0	0	0	0	0	0	0	0	0	0	0	0	0	0	0	0	0	0	0	17619.9924012158	0
ENSP00000403162	0	0	2.95386134241468	0	0	0	0	0	0	0	0	0	0	0	0	0	0	5412.67740429505	0	0	0	0	0	0	0	0	0	0	0	0	0	0	0	0	0	0	0	0	0	0	0	0	0	0	0	0	0	16238.0322128852	0
ENSP00000349540	0	0	2.96632489238268	0	0	0	0	0	0	0	0	0	0	0	0	0	0	5435.515705579	0	0	0	0	0	0	0	0	0	0	0	0	0	0	0	0	0	0	0	0	0	0	0	0	0	0	0	0	0	16306.547116737	0
ENSP00000391129	0	0	3.04777022902324	0	0	0	0	0	0	0	0	0	0	0	0	0	0	5584.75674373796	0	0	0	0	0	0	0	0	0	0	0	0	0	0	0	0	0	0	0	0	0	0	0	0	0	0	0	0	0	16754.2702312139	0
ENSP00000369926	0	0	2.05561110963361	0	0	0	0	0	0	0	0	0	0	0	0	0	0	6780.09064327485	0	0	0	0	0	0	0	0	0	0	0	0	0	0	0	0	0	0	0	0	0	0	0	0	0	0	0	0	0	20340.2719298246	0
ENSP00000369950	0	0	2.99157021061572	0	0	0	0	0	0	0	0	0	0	0	0	0	0	5481.77541371158	0	0	0	0	0	0	0	0	0	0	0	0	0	0	0	0	0	0	0	0	0	0	0	0	0	0	0	0	0	16445.3262411348	0
ENSP00000313565	0	0	2.78607265321543	0	0	0	0	0	0	0	0	0	0	0	0	0	0	5105.22016732717	0	0	0	0	0	0	0	0	0	0	0	0	0	0	0	0	0	0	0	0	0	0	0	0	0	0	0	0	0	15315.6605019815	0
ENSP00000480955	0	0	2.65863479009339	0	0	0	0	0	0	0	0	0	0	0	0	0	0	6263.61696380335	0	0	0	0	0	0	0	0	0	0	0	0	0	0	0	0	0	0	0	0	0	0	0	0	0	0	0	0	0	18790.85089141	0
ENSP00000351807	0	0	2.68327862402555	0	0	0	0	0	0	0	0	0	0	0	0	0	0	4916.85962680238	0	0	0	0	0	0	0	0	0	0	0	0	0	0	0	0	0	0	0	0	0	0	0	0	0	0	0	0	0	14750.5788804071	0
ENSP00000485944	0	0	4.86827741312041	0	0	0	0	0	546.163322027511	0	0	0	0	0	0	1638.48996608253	0	0	0	0.195209384176152	0	0	0	0	0	0	0	0	0	0	0	0	0	546.163322027511	0	0	0	0	0	0	0	0	0	0	0	0	0	0	72093.5585076314
ENSP00000487383	0	0	4.73860204566389	0	0	0	0	0	520.982969353824	0	0	0	0	0	0	1562.94890806147	0	0	0	0.186209436833439	0	0	0	0	0	390.737227015368	0	0	0	0	0	0	0	520.982969353824	0	0	0	0	0	0	0	0	0	0	0	0	0	0	68769.7519547048
ENSP00000485865	0	0	5.21474089046095	0	0	0	0	0	0	0	0	0	0	0	0	1779.30555555556	0	0	0	0.105993063415474	0	0	0	0	0	0	0	0	0	0	0	0	0	593.101851851852	0	0	0	0	0	0	0	0	0	0	0	0	0	0	78289.4444444444
ENSP00000487020	0	0	5.23112274574572	0	0	0	0	0	0	0	0	0	0	0	0	1809.85872619419	0	0	0	0.107813112896539	0	0	0	0	0	0	0	0	0	0	0	0	0	0	0	0	0	0	0	0	0	0	0	0	0	0	0	0	79633.7839525445
ENSP00000486822	0	0	5.22043811505961	0	0	0	0	0	0	0	0	0	0	0	0	1793.6192759901	0	0	0	0.106845730386019	0	0	0	0	0	0	0	0	0	0	0	0	0	0	0	0	0	0	0	0	0	0	0	0	0	0	0	0	78919.2481435644
ENSP00000486556	0	0	4.74024033508505	0	0	0	0	0	524.660829034302	0	0	0	0	0	0	1573.98248710291	0	0	0	0.187523975350319	0	0	0	0	0	393.495621775726	0	0	0	0	0	0	0	0	0	0	0	0	0	0	0	0	0	0	0	0	0	0	69255.2294325278
ENSP00000487180	0	0	5.23176929856517	0	0	0	0	0	0	0	0	0	0	0	0	1797.51240310078	0	0	0	0.10707764359926	0	0	0	0	0	0	0	0	0	0	0	0	0	0	0	0	0	0	0	0	0	0	0	0	0	0	0	0	79090.5457364341
ENSP00000486657	0	0	5.23339205579177	0	0	0	0	0	0	0	0	0	0	0	0	1798.06994416873	0	0	0	0.10711085626787	0	0	0	0	0	0	0	0	0	0	0	0	0	0	0	0	0	0	0	0	0	0	0	0	0	0	0	0	79115.0775434243
ENSP00000485768	0	0	5.17032825400076	0	0	0	0	0	0	0	0	0	0	0	0	1801.42246737104	0	0	0	0.0536552828787466	0	0	0	0	0	0	0	0	0	0	0	0	0	0	0	0	0	0	0	0	0	0	0	0	0	0	0	0	79262.5885643257
ENSP00000486429	0	0	5.17032825400076	0	0	0	0	0	0	0	0	0	0	0	0	1801.42246737104	0	0	0	0.0536552828787466	0	0	0	0	0	0	0	0	0	0	0	0	0	0	0	0	0	0	0	0	0	0	0	0	0	0	0	0	79262.5885643257
ENSP00000478400	0	0	4.45395301398596	0	0	0	0	0	727.258499560908	0	0	0	0	0	0	0	0	0	0	0.259936319614312	0	0	0	0	0	545.443874670681	0	0	0	0	0	0	0	727.258499560908	0	0	0	0	0	0	0	0	0	0	0	0	0	0	65453.2649604817
ENSP00000376330	0	0	2.32942014411761	0	0	0	0	0	0	0	0	0	0	0	0	0	0	0	0	0.68653161154595	0	0	0	0	0	0	0	0	0	0	0	0	0	0	0	0	0	0	0	0	0	0	0	0	0	0	0	0	0
ENSP00000272746	0	0	2.29744771076697	0	0	0	0	0	0	0	0	0	0	0	0	0	0	0	0	0.677108628642378	0	0	0	0	0	0	0	0	0	0	0	0	0	0	0	0	0	0	0	0	0	0	0	0	0	0	0	0	0
ENSP00000352802	0	0	2.32942014411761	0	0	0	0	0	0	0	0	0	0	0	0	0	0	0	0	0.68653161154595	0	0	0	0	0	0	0	0	0	0	0	0	0	0	0	0	0	0	0	0	0	0	0	0	0	0	0	0	0
ENSP00000376329	0	0	2.32942014411761	0	0	0	0	0	0	0	0	0	0	0	0	0	0	0	0	0.68653161154595	0	0	0	0	0	0	0	0	0	0	0	0	0	0	0	0	0	0	0	0	0	0	0	0	0	0	0	0	0
ENSP00000386431	0	0	1.90133603649681	0	0	0	0	0	0	0	0	0	0	0	0	0	0	0	0	0.70045720204384	0	0	0	0	0	0	0	0	0	0	0	0	0	0	0	0	0	0	0	0	0	0	0	0	0	0	0	0	0
ENSP00000403817	0	0	9.69836925834836	0	0	0	0	0	0	0	0	0	0	0	0	0	0	0	0	0.166181617231768	0	0	0	0	0	0	0	0	0	0	0	0	0	0	0	0	0	0	0	0	0	0	0	0	0	0	0	0	0
ENSP00000334733	0	0	1.80261281921716	0	0	0	0	0	0	254.086237124699	0	0	0	0	0	0	0	0	0	0.204334556572552	0	0	0	0	0	0	0	0	51.9721848664156	0	0	762.258711374096	0	0	0	0	0	0	0	0	0	0	0	0	0	0	0	0	0
ENSP00000361290	0	0	1.80154681518451	0	0	0	0	0	0	253.935979148871	0	0	0	0	0	0	0	0	0	0.204213720051811	0	0	0	0	0	0	0	0	51.9414502804509	0	0	761.807937446613	0	0	0	0	0	0	0	0	0	0	0	0	0	0	0	0	0
ENSP00000482970	0	0	1.82858083101861	0	0	0	0	0	0	257.746543061669	0	0	0	0	0	0	0	0	0	0.207278151625218	0	0	0	0	0	0	0	0	52.7208838080687	0	0	773.239629185007	0	0	0	0	0	0	0	0	0	0	0	0	0	0	0	0	0
ENSP00000445236	0	0	1.86553316869382	0	0	0	0	0	0	262.955138236828	0	0	0	0	0	0	0	0	0	0.211466871162041	0	0	0	0	0	0	0	0	53.7862782757149	0	0	788.865414710485	0	0	0	0	0	0	0	0	0	0	0	0	0	0	0	0	0
ENSP00000378340	0	0	1.78466061187874	0	0	0	0	0	0	251.555794224218	0	0	0	0	0	0	0	0	0	0.202299590279797	0	0	0	0	0	0	0	0	51.4545942731356	0	0	754.667382672655	0	0	0	0	0	0	0	0	0	0	0	0	0	0	0	0	0
ENSP00000443707	0	0	1.81550397167879	0	0	0	0	0	0	255.903301990906	0	0	0	0	0	0	0	0	0	0.205795828729209	0	0	0	0	0	0	0	0	52.3438572254126	0	0	767.709905972719	0	0	0	0	0	0	0	0	0	0	0	0	0	0	0	0	0
ENSP00000326330	0	0	0.948743589061666	0	0	0	0	0	0	0	0	0	0	0	0	0	0	0	0	1.22331872684883	0	0	0	0	0	0	0	0	0	0	0	0	0	0	0	0	0	0	0	0	0	0	0	0	0	0	0	0	0
ENSP00000423645	0	0	1.40744544443382	0	0	0	0	0	0	0	0	0	0	0	0	0	0	0	0	1.03701321503788	0	0	0	0	0	0	0	0	0	0	0	0	0	0	0	0	0	0	0	0	0	0	0	0	0	0	0	0	0
ENSP00000423809	0	0	1.79708333204165	0	0	0	0	0	0	0	0	0	0	0	0	0	0	0	0	1.059280369962	0	0	0	0	0	0	0	0	0	0	0	0	0	0	0	0	0	0	0	0	0	0	0	0	0	0	0	0	0
ENSP00000499350	0	0	6.36576343628472	0	0	0	0	0	0	0	0	0	0	0	0	0	0	0	0	0.586291002729394	0	0	0	0	0	0	0	0	0	0	0	0	0	0	0	0	0	0	0	0	0	0	0	0	0	0	0	0	0
ENSP00000380661	0	0	0.287886568179645	0	0	0	0	0	0	0	0	0	0	0	0	0	0	0	0	0.707054464798552	0	0	0	0	0	0	0	0	0	0	0	0	0	0	0	0	0	0	0	0	0	0	0	0	0	0	0	0	0
ENSP00000261037	0	0	1.88983602014703	0	0	0	0	0	0	0	0	0	0	0	0	0	0	0	0	0.464147043827437	0	0	0	0	0	0	0	0	0	0	0	0	0	0	0	0	0	0	0	0	0	0	0	0	0	0	0	0	0
ENSP00000498483	0	0	1.88983602014703	0	0	0	0	0	0	0	0	0	0	0	0	0	0	0	0	0.464147043827437	0	0	0	0	0	0	0	0	0	0	0	0	0	0	0	0	0	0	0	0	0	0	0	0	0	0	0	0	0
ENSP00000273342	0	0	1.88983602014703	0	0	0	0	0	0	0	0	0	0	0	0	0	0	0	0	0.464147043827437	0	0	0	0	0	0	0	0	0	0	0	0	0	0	0	0	0	0	0	0	0	0	0	0	0	0	0	0	0
ENSP00000331902	0	0	1.52438576669459	0	0	0	0	0	0	0	0	0	685.627143701952	0	0	0	0	0	0	0.204213720051811	0	0	0	0	0	0	0	0	0	0	0	0	0	0	0	0	0	0	0	0	0	0	0	0	0	0	0	0	0
ENSP00000354505	0	0	1.52981384657599	0	0	0	0	0	0	0	0	0	688.068545994065	0	0	0	0	0	0	0.204940890568316	0	0	0	0	0	0	0	0	0	0	0	0	0	0	0	0	0	0	0	0	0	0	0	0	0	0	0	0	0
ENSP00000495685	0	0	2.02307625753869	0	0	0	0	0	0	0	0	0	1668.19496402878	0	0	0	0	0	0	0	0	0	0	0	0	0	0	0	0	0	0	0	0	0	0	0	0	0	0	0	0	0	0	0	0	0	0	0	0
ENSP00000371606	0	0	0	0	0	0	0	0	0	0	0	0	0	0	0	0	0	0	0	0	0	0	0	0	0	0	0	0	0	0	0	0	0	0	0	0	0	0	0	0	0	0	0	0	0	0	0	0	0
ENSP00000400041	0	0	0	0	0	0	0	0	0	0	0	0	0	0	0	0	0	0	0	0	0	0	0	0	0	0	0	0	0	0	0	0	0	0	0	0	0	0	0	0	0	0	0	0	0	0	0	0	0
ENSP00000382592	0	0	0	0	0	0	0	0	0	0	0	0	0	0	0	0	0	0	0	0	0	0	0	0	0	0	0	0	0	0	0	0	0	0	0	0	0	0	0	0	0	0	0	0	0	0	0	0	0
ENSP00000382590	0	0	0	0	0	0	0	0	0	0	0	0	0	0	0	0	0	0	0	0	0	0	0	0	0	0	0	0	0	0	0	0	0	0	0	0	0	0	0	0	0	0	0	0	0	0	0	0	0
ENSP00000480265	0	0	0	0	0	0	0	0	0	0	0	0	0	0	0	0	0	0	0	0	0	0	0	0	0	0	0	0	0	0	0	0	0	0	0	0	0	0	0	0	0	0	0	0	0	0	0	0	0
ENSP00000382584	0	0	0	0	0	0	0	0	0	0	0	0	0	0	0	0	0	0	0	0	0	0	0	0	0	0	0	0	0	0	0	0	0	0	0	0	0	0	0	0	0	0	0	0	0	0	0	0	0
ENSP00000487490	0	0	1.3006827002677	0	0	0	385.007637752319	0	0	0	0	0	0	0	0	0	0	0	0	1.34168980809618	0	0	0	0	0	0	0	0	0	0	0	0	0	0	0	0	0	0	0	0	0	0	0	0	0	0	0	0	0
ENSP00000491148	0	0	1.3006827002677	0	0	0	385.007637752319	0	0	0	0	0	0	0	0	0	0	0	0	1.34168980809618	0	0	0	0	0	0	0	0	0	0	0	0	0	0	0	0	0	0	0	0	0	0	0	0	0	0	0	0	0
ENSP00000490759	0	0	0.672561568465609	0	0	0	243.772773625172	0	0	0	0	0	0	0	0	0	0	0	0	0.283169660194845	0	0	0	0	0	0	0	0	0	0	0	0	0	0	0	0	0	0	0	0	0	0	0	0	0	0	0	0	0
ENSP00000490794	0	0	1.5335280616262	0	0	0	105.157728134382	0	0	0	0	0	0	0	0	0	82.0230279448178	0	0	0.366457800432557	0	0	0	0	0	0	0	0	0	0	0	0	0	0	0	0	0	0	0	0	0	0	0	0	0	0	0	0	0
ENSP00000494473	0	0	0.453005347957146	0	0	0	57.4677938209738	0	0	0	0	0	0	0	0	0	0	0	0	0.333776725891758	0	0	0	0	0	0	0	0	0	0	0	0	0	0	0	0	0	0	0	0	0	0	0	0	0	0	0	0	0
ENSP00000494880	0	0	0.453005347957146	0	0	0	57.4677938209738	0	0	0	0	0	0	0	0	0	0	0	0	0.333776725891758	0	0	0	0	0	0	0	0	0	0	0	0	0	0	0	0	0	0	0	0	0	0	0	0	0	0	0	0	0
ENSP00000499864	0	0	5.62865491989347	0	0	0	0	0	0	0	0	0	0	0	0	0	0	0	0	0	0	0	0	0	0	0	0	0	0	0	0	0	0	0	0	0	0	0	0	0	0	0	0	0	0	0	0	0	0
ENSP00000500572	0	0	5.62865491989347	0	0	0	0	0	0	0	0	0	0	0	0	0	0	0	0	0	0	0	0	0	0	0	0	0	0	0	0	0	0	0	0	0	0	0	0	0	0	0	0	0	0	0	0	0	0
[truncated: 4,707 more columns]
