# Supplementary material for: ProminTools: shedding light on proteins of unknown function in biomineralization with user friendly tools illustrated using mollusc shell matrix protein sequences
Source: PeerJ. 2020 Sep 11;8:e9852. doi: 10.7717/peerj.9852 (PMC7489238; doi:10.7717/peerj.9852)
Supplement: Supplemental Information 7 — Details of the procedure and descriptions of files can be found in the R markdown document. [file peerj-08-9852-s007.zip › Supp7/ids2fasta_human.pl]

use strict;
use warnings;

my $usage = "perl ids2fasta.pl [ID list][fasta input] [output]\n";

my $ids = shift or die $usage;
my $fain = shift or die $usage;
my $output = shift or die $usage;

#First read in the IDs to a hash

open(ID, '<', $ids);

my %IDha;

while (my $line = <ID>){
	$line =~ s/\R//g;
	#print "id is $line\n";
	my $name;
	if ($line =~ /^(.*)$/){
		$name = $1;
	}
	$IDha{$name} = '0';
}

close ID;

#Now read through fasta file and makes new fasta file of sequences matching IDs hash

open(OUT, '>>', $output);

open(FA, '<', $fain);


{
    local $/ = ">";
	while (my $record = <FA>){
			$record =~ s/>//g;
			if ($record =~ /^([^\s]+)/){
				my $name = $1;
				#print "name is $name\n";
				#print "$IDha{$name}\n";
				if (exists $IDha{$name}){
					#print "name exisits\n";
					print OUT ">$record\n";
			}
		}
	}
}

close FA;
close OUT;
