# Supplementary material for: ProminTools: shedding light on proteins of unknown function in biomineralization with user friendly tools illustrated using mollusc shell matrix protein sequences
Source: PeerJ. 2020 Sep 11;8:e9852. doi: 10.7717/peerj.9852 (PMC7489238; doi:10.7717/peerj.9852)
Supplement: Supplemental Information 7 — Details of the procedure and descriptions of files can be found in the R markdown document. [file peerj-08-9852-s007.zip › Supp7/parse_ensemblehu.pl]

use warnings;
use strict;

my $input = shift or die "no input\n";
my $output = shift;

open(IN, '<', $input);
open(OUT, '>>', $output);

{
$/ = ">";
while (my $rec = <IN>){
  if($rec =~ /^([^\.]+)\.[^\n]*\n(.*)/gs){
    my $name = $1;
    my $seq = $2;
    $seq =~ s/>//g;
    $seq =~ s/\n//g;
    my @aa = split //, $seq;
    my $len = @aa;
    if ( $len > 100 && !($seq =~ /\*/) ){
      print OUT ">$name\n$seq\n";
    }
    }
  }
}

close IN;
close OUT;
