# Supplementary material for: ProminTools: shedding light on proteins of unknown function in biomineralization with user friendly tools illustrated using mollusc shell matrix protein sequences
Source: PeerJ. 2020 Sep 11;8:e9852. doi: 10.7717/peerj.9852 (PMC7489238; doi:10.7717/peerj.9852)
Supplement: Supplemental Information 7 — Details of the procedure and descriptions of files can be found in the R markdown document. [file peerj-08-9852-s007.zip › Supp7/runflps_home.pl]

# runflps.pl. Have to first make composition file for background use awk script COMPOSITION.awk.

use warnings;
use strict;

my $usage = "perl -S runflps.pl [background composition] [fasta input] [pvalue threshold eg 1e-03] [output prefix]\n";

my $comp = shift or die $usage;
my $fastain = shift or die $usage;
my $pvalth = shift or die $usage;
my $outpre = shift or die $usage;


# run flps

system ("~/Documents/MPI/seq_properties/fLPS/bin/linux/fLPS  -c $comp -m 30 -t $pvalth $fastain > tempflpsout.txt"); 

#read in output

my $flpsout = 'tempflpsout.txt';

open (LPS, '<', $flpsout);

my %AA;
my %PROT;

my $index = '0';

while (my $line = <LPS>){
	chomp $line;
	if ($line =~ /^([^\t]*)\t([^\t]*)\t[^\t]*\t([^\t]*)\t([^\t]*)\t([^\t]*)\t([^\t]*)\t\{(.*)\}/){
		my $name = $1;
		my $type = $2;
		my $start = $3;
		my $stop = $4;
		#my $count = $5;
		my $pval = $6;
		my $residues = $7;
		#print "$name is $name residue is $residues\n";

		if ($residues ne 'X' && $pval != 0.000e+00){ # incase of X in sequence - associated p-value normally very low or zero!

			my $invp = 1 / $pval;

			$AA{$residues}{$name}='1'; # only 'counts' a residue once per protein;
			$AA{$residues}{'count'}='0';

			if ($type eq 'WHOLE'){
				$PROT{'whole'}{$name}{$residues}=$invp;
			}

			if ($type eq 'SINGLE' or $type eq 'MULTIPLE'){
				$PROT{'SinMul'}{$name}{$index}{'invp'}=$invp;
				$PROT{'SinMul'}{$name}{$index}{'res'}=$residues;
				$PROT{'SinMul'}{$name}{$index}{'start'}=$start;
				$PROT{'SinMul'}{$name}{$index}{'stop'}=$stop;
				$index++;
			}
		}

	}
}

#calculate counts of each residues type per protein

foreach my $res ( keys %AA){
	foreach my $prot (keys %{ $AA{$res} } ){
		$AA{$res}{'count'}++;
	}
}

#Print outputs

#Output 1: table of residues or multiple residues and the number of proteins in the set in which they are enriched  at the given p-value cutoff.

my $output1 = $outpre.'_protcount.txt';

open (OUT1, '>>', $output1);

print OUT1 "Residues\tProtein count";

foreach my $residues (sort keys %AA){
	print OUT1 "\n$residues\t$AA{$residues}{'count'}";
}

#Output 2: Table of inverse p-values for each residues / multiple residues in each protein
#Output 3: Table for drawing biased regions on protein schematics in R

my $output2 = $outpre.'_pvals.txt';
open (OUT2, '>>', $output2);

my $output3 = $outpre.'_positions.txt';
open (OUT3, '>>', $output3);

print OUT2 "protein\ttype\tresidues\tinverse pval";
print OUT3 "type\tdescription\tbegin\tend\tlength\taccession\tentryName\ttaxid\torder\tresidues\tinvpval";

foreach my $protein (sort keys %{ $PROT{'whole'} } ){
	foreach my $res (sort keys %{ $PROT{'whole'}{$protein} } ){
		print OUT2 "\n$protein\twhole\t$res\t$PROT{'whole'}{$protein}{$res}";
	}
}

foreach my $protein (sort keys %{ $PROT{'SinMul'} } ){
		foreach my $index (sort keys %{ $PROT{'SinMul'}{$protein} }){
			my $invp = $PROT{'SinMul'}{$protein}{$index}{'invp'};
			my $residue = $PROT{'SinMul'}{$protein}{$index}{'res'};
			my $start = $PROT{'SinMul'}{$protein}{$index}{'start'};
			my $stop = $PROT{'SinMul'}{$protein}{$index}{'stop'};
			my $length = $stop - $start;
			print OUT2 "\n$protein\tregion\t$residue\t$invp";
			print OUT3 "\nREGION\tbiased\t$start\t$stop\t$length\t$protein\t$protein\t2020\tnd\t$residue\t$invp";
		}
}

system('rm tempflpsout.txt');

close LPS;
close OUT1;
close OUT2;
close OUT3;
