# Supplementary material for: ProminTools: shedding light on proteins of unknown function in biomineralization with user friendly tools illustrated using mollusc shell matrix protein sequences
Source: PeerJ. 2020 Sep 11;8:e9852. doi: 10.7717/peerj.9852 (PMC7489238; doi:10.7717/peerj.9852)
Supplement: Supplemental Information 7 — Details of the procedure and descriptions of files can be found in the R markdown document. [file peerj-08-9852-s007.zip › Supp7/top500_motifsummary.txt]

motif	enrichment	positiveprots	fgmedian
A...FRV.C	90.7688134245044	20	0
A...I.KPW	127.076338794306	14	0
A...P	2.34320219314355	437	10
A...QSDN	69.5894236254534	7	0
A...VKV.D	30.2562711415015	6	0
A...W.KP	19.2216310781303	6	0
A...Y..AC	9.07688134245044	17	0
A...YDLQS	103.249525270374	7	0
A..GQ.T.I	75.6406778537537	25	0
A..IS.PS	14.7919547802896	14	0
A..ISMP	10.438413543818	1	0
A..PF.VP	23.9889006907619	7	0
A..PI.PPG	51.7382236519675	9	0
A..SG.MS	15.1281355707507	2	0
A..SR.IAS	88.2933003311088	7	0
A..SR.IIS	inf	5	0
A..SRTS.Q	1325.22467599776	78	0
A..TS.PTS	18.8799131922969	4	0
A.AAAAAK	45.3844067122522	15	0
A.C.PI.G	40.845966041027	12	0
A.D	0.779431968495997	357	2
A.DP..PP	27.4827796201972	7	0
A.DPI..P	50.2719582043409	6	0
A.EVVPEK	inf	1	0
A.F.CE.S	45.3844067122522	6	0
A.FEC	15.1281355707507	8	0
A.FECE	44.2497965444459	6	0
A.G.HCE	40.845966041027	18	0
A.G.SG.KG	172.460745506558	19	0
A.G.TGP.G	66.5637965113032	26	0
A.I.G.P	8.3204745639129	49	0
A.I.G.P.P	26.9064696936924	23	0
A.IQ.PP	28.2391863987347	28	0
A.ISG.P	30.2562711415015	12	0
A.KAY.LQ	81.6919320820539	7	0
A.KVTW	111.948203223555	31	0
A.L.V.EP	15.5603680156293	9	0
A.N.AG	12.1778799505474	12	0
A.N.AG..S	21.6448708935357	6	0
A.N.AG.S	27.2306440273513	6	0
A.N.K..SD	45.3844067122522	6	0
A.N.SD..Y	56.4783727974694	7	0
A.N.YG.G	45.3844067122522	6	0
A.NAAG	23.5649804082848	6	0
A.NAAGV	61.2689490615405	6	0
A.NE.G.S	23.2841738784598	7	0
A.NK.G.G	38.3246101125685	6	0
A.NR.G.S	27.2306440273513	6	0
A.NS.G	4.80027378687283	29	0
A.PGVG..G	136.153220136757	15	0
A.PLPVTS	23155.1243045911	82	0
A.PLPVTSF	inf	21	0
A.R.D.G.Y	27.6432295429172	7	0
A.SSATSA	717.073626053585	79	0
A.SSPTT	18.1537626849009	2	0
A.STG.AT	inf	82	0
A.STG.TTP	inf	79	0
A.SWI.K.T	226.922033561261	25	0
A.T.DTT.L	inf	82	0
A.T.RTRTS	inf	79	0
A.TTST.S	19.2061547246053	2	0
A.TTTK.P	45.3844067122522	5	0
A.V.EP	5.09701798460678	14	0
A.V.G.P.P	22.9310686546116	19	0
A.V.GKP	23.8268135239324	6	0
A.V.GRP	21.6448708935357	7	0
A.V.W.K	7.38458143114612	9	0
A.VPGV	55.6715389003627	34	0
A.W.LK.T	113.46101678063	25	0
A.Y.F..PG	54.4612880547026	6	0
A.YRKD..A	inf	1	0
A.YRKDL	inf	1	0
AA..SCE	57.4869151688528	19	0
AA.AAK.GA	98.0303184984647	15	0
AA.IQSD	inf	5	0
AA.THT..A	inf	79	0
AAA.KAA	96.8200676528047	15	0
AAAAAAKAA	136.153220136757	15	0
AAAAAKAA	121.630209988836	15	0
AAAAKAA	124.050711680156	15	0
AAAKAA	78.2008238734192	15	0
AAAKAA..G	124.482944125035	15	0
AAAKAAA	94.3995659614846	15	0
AAAMTHT	717.073626053585	79	0
AAG.S.PS	46.681104046888	6	0
AAISR.A.T	717.073626053585	79	0
AAK.SR..A	63.5381693971531	7	0
AAKA	9.10929877581633	34	0
AAKA.R.I	81.691932082054	7	0
AAKAA.K	94.3995659614846	15	0
AAKAAK.GV	inf	11	0
AAKAAQ	99.8456947669548	15	0
AAKIQSDR	inf	5	0
AALVTF.PE	inf	68	0
AAP.TST.S	617.22793128663	68	0
AAPIP..PE	717.073626053585	79	0
AAPSSH..T	inf	79	0
AAT.L..GN	717.073626053585	79	0
AATTFA..P	717.073626053585	79	0
AC.PI	7.74204585091361	18	0
AD.KW.R	75.6406778537537	25	0
ADAGDL..V	inf	17	0
ADFST...T	353.998372355567	39	0
ADTP.M	inf	5	0
ADTPLM	inf	5	0
AE.TGRP.E	717.073626053585	79	0
AEN.FG	34.657183307538	6	0
AEN.IG	37.1326964009336	6	0
AENE.G.G	54.4612880547026	6	0
AEPTE..QR	inf	2	0
AEPTEH.E	inf	2	0
AEPTENG	inf	2	0
AESTEAS	717.073626053585	79	0
AF..LEQQ	17.505414017583	5	0
AF..LEQQH	inf	1	0
AFH.Q.S.G	717.073626053585	79	0
AFSKN..TQ	717.073626053585	79	0
AG..FSP	36.3075253698018	16	0
AG..G.SRT	inf	79	0
AG..P.VPS	717.073626053585	79	0
AG.DG.KG	154.306982821657	34	0
AGA.T.WTQ	717.073626053585	79	0
AGAGDL..V	inf	46	0
AGLGA.I	136.153220136757	15	0
AGRPTG	717.073626053585	79	0
AGT.W.W.L	inf	40	0
AGTAT.S.S	115.730237116243	87	0
AGTES.TPV	717.073626053585	79	0
AIGEPGE	717.073626053585	79	0
AIN.AG	24.5075796246162	6	0
AIPLPVTS	inf	78	0
AIPVS.G.A	717.073626053585	79	0
AIS.MA.T	717.073626053585	79	0
AITSK..T	717.073626053585	79	0
AITTTT.VT	inf	4	0
AK..F..PG	27.2306440273513	6	0
AK..SD..Y	71.4047998939434	7	0
AK.AAKAA	111.948203223555	15	0
AK.NA..M	55.3689761889477	7	0
AK.SRDIAS	86.2303727532792	7	0
AKAAK.GA	98.0303184984647	15	0
AKAAK.GV	inf	11	0
AKAN..N	50.8305355177225	7	0
AKG.C.A	57.4869151688528	19	0
AKIQSD..Y	93.7944405386545	7	0
AKIQSDR	93.7944405386545	7	0
AKKCQ.L	89.4721160898686	7	0
AKKCQVL	inf	5	0
AKLT..E	19.0614508191459	6	0
AKYGA..G	136.153220136757	15	0
AL.LY.SG	353.998372355567	39	0
AL.SN.TP	717.073626053585	79	0
AL.TFD.E	inf	68	0
AL.VD.T.K	19.969138953391	2	0
ALEEKH.G	16.9160061382031	5	0
ALHDTDAS	inf	61	0
ALLSSP..S	717.073626053585	79	0
ALPVT.TSS	inf	69	0
ALQ.AP.SH	inf	79	0
ALQ.S.K.Y	inf	5	0
ALSPSS.P	717.073626053585	79	0
ALT.ANS	717.073626053585	79	0
ALVAP.W	353.998372355567	39	0
AM.TR.T.A	717.073626053585	79	0
AMTHT...E	inf	79	0
AN.KTT	inf	2	0
AN.TLR.S	inf	25	0
ANE.TT.S	inf	2	0
ANEKTT	inf	2	0
ANENTT	inf	2	0
ANP.H..SP	inf	68	0
ANS.VSTP	717.073626053585	79	0
AP	1.1372220173829	433	8.5
AP..N.STI	717.073626053585	79	0
AP.PI.PE	717.073626053585	79	0
AP.PTGDG	inf	79	0
AP.VDVL	172.460745506558	19	0
APFWD	353.998372355567	39	0
APGVGVAPG	204.229830205135	15	0
APKI	5.33934196614732	11	0
APP.E.TTS	inf	79	0
APQTTQ.S	717.073626053585	79	0
APS.H..TL	717.073626053585	79	0
APT.DGH	inf	79	0
APTISA.TT	717.073626053585	79	0
APTT.K	41.8647996610979	6	0
APTTAL..A	inf	79	0
APTTPK	45.3844067122522	5	0
APTTPK.PA	48.6261500488416	5	0
APTTSTTSA	19.8826924644152	2	0
APTTTK	49.9228473834774	5	0
APVTST.ST	707.996744711134	78	0
AQGV.Q	24.9614236917387	22	0
AQT.T.TQ	707.996744711134	78	0
AQTQRTR	inf	79	0
AQTQW...T	717.073626053585	79	0
ARDPC	43.5690304437621	6	0
ARW.RV	181.537626849009	20	0
AS..AIPVS	717.073626053585	79	0
AS..HATHL	inf	82	0
AS.AG.PTG	717.073626053585	79	0
AS.GDTST	inf	79	0
AS.GHAT.V	inf	79	0
AS.QETAA	717.073626053585	79	0
AS.TTPS.S	717.073626053585	79	0
ASA.HGA	717.073626053585	79	0
ASASTSPD	717.073626053585	79	0
ASD.KY	48.875514920887	7	0
ASG.TQTS	717.073626053585	79	0
ASGHSPS	717.073626053585	79	0
ASI.HAT.L	inf	68	0
ASPLLVT	inf	79	0
ASQ.GTLW	inf	40	0
ASQAT.T.S	717.073626053585	79	0
ASRDIAS.Y	86.2303727532792	7	0
ASS.NH.T	712.535185382359	79	0
ASS.STDHA	inf	68	0
ASS.STGHA	inf	82	0
ASS.VPGT	717.073626053585	79	0
ASSASTGH	inf	82	0
ASSGH.T.L	inf	82	0
ASSGS.TTS	717.073626053585	79	0
ASSLSTRH	inf	81	0
ASSVFT..A	inf	69	0
ASSVPT.H	inf	79	0
AST.DSTP	inf	79	0
AST.HAT	33303.0776454507	82	0
AST.HATL	inf	68	0
AST.SS.SP	717.073626053585	79	0
ASTATNSES	33.0068412452743	8	0
ASTGDTT	inf	82	0
ASTGHTT.L	inf	82	0
ASTGQ..PL	inf	82	0
ASTLSTT.V	21.179389799051	2	0
ASTRHAT	inf	58	0
ASTSP.TA	717.073626053585	79	0
AT	2.96654725836982	397	4
AT..GSS.T	40.1976173737091	10	0
AT..QYPP	226.922033561261	25	0
AT.LP.TST	5845.51158453808	82	0
AT.LPVT.L	inf	82	0
AT.LPVTDT	inf	82	0
AT.LVT.N	717.073626053585	79	0
AT.SE.ST	29.8872922251417	8	0
AT.SSS.AS	717.073626053585	79	0
AT.T	1.64191580811649	182	0
ATALH.T	inf	82	0
ATDTFS	717.073626053585	79	0
ATGFP..SS	571.843524574378	63	0
ATL.G.STA	707.996744711134	78	0
ATL.PS.GT	717.073626053585	79	0
ATN.D...T	26.2221016559679	8	0
ATNFI	226.922033561261	25	0
ATNS..ST	30.8235762254046	8	0
ATNSESSTT	28.8092320869079	8	0
ATP.AVSS	717.073626053585	79	0
ATP.PVTNT	inf	79	0
ATPLP.T.T	16465.4627552051	82	0
ATPLPLT	inf	79	0
ATPLPVT	42516.1122080378	82	0
ATS.P.TTS	717.073626053585	79	0
ATS.S.VSS	717.073626053585	79	0
ATSL.VT	inf	82	0
ATSLLVT	inf	82	0
ATSLPVT	inf	82	0
ATSPSSSP	inf	79	0
ATSSL..VT	717.073626053585	79	0
ATTFAP..T	717.073626053585	79	0
AVD.DEI	17.4555410431739	5	0
AVSITA	717.073626053585	79	0
AVSQRGH.Q	inf	79	0
AVSSATS	717.073626053585	79	0
AVY.LE.Q	18.3698789073402	5	0
AW.KP	18.4779370185598	9	0
AWE.VK.T	inf	5	0
AY..QWT	226.922033561261	25	0
AY.LQSDS	inf	5	0
AYD.QSDS	inf	5	0
AYDLQ.D	108.922576109405	7	0
AYDLQS	108.922576109405	7	0
C...A.C	3.93562488741363	96	0
C...C	3.1243711420966	223	0
C...C..G	4.84613156418964	113	0
C...C..SC	10.2245330064384	43	0
C...C..T	3.37473793501362	72	0
C...C.C	6.94719235433505	103	0
C...C.C.N	22.6125815899643	16	0
C...CC.P	9.91636169782158	55	0
C...CP.G	12.5150939721665	37	0
C...CQC	17.932375335085	28	0
C...D.C	5.84634864564171	85	0
C...DEC	11.0072588225191	28	0
C...G..HY	13.7316922872968	18	0
C...G..WG	14.4299139290238	13	0
C...G.C	4.6757314434749	121	0
C...GTP	5.12576828750142	6	0
C...H.G.Y	17.0858942916714	13	0
C...KG..G	13.0480169297725	61	0
C...L.VKE	24.2050169132012	3	0
C...LC.P	4.21426633756627	26	0
C...N.AG	5.78230959593139	9	0
C...N.C	4.73309162552156	59	0
C...ND.G	10.3553153343449	9	0
C...NG.C	5.53689761889477	22	0
C...P..C	6.91651659489305	82	0
C...PC	4.5798876179944	84	0
C...PC..P	6.71924982493084	21	0
C...PG.C	14.8329524376629	18	0
C...QC	3.2047760880143	80	0
C...RC	4.13201314842893	78	0
C...RW.C	10.4216045042949	13	0
C...S.C.Y	32.6767728328216	31	0
C...S.P	1.54014640217541	108	0
C...SC	5.47481040079027	138	0
C...T..C	4.32943353505037	73	0
C...TC	4.21702136023193	97	0
C...VG.F	6.33669074850314	21	0
C..AC..G	7.86663049679038	25	0
C..AW..P	19.8041047471646	6	0
C..D...C	4.70248069548637	73	0
C..D..C	2.86434635113575	92	0
C..D.C.C	12.9171003719487	21	0
C..FNG	7.56406778537537	22	0
C..FPG	7.17706896844918	18	0
C..G...C	3.39686970484342	100	0
C..G..CD	15.3845446482211	24	0
C..G..G	5.44525686682065	182	0
C..G..GP	9.93550525322278	61	0
C..G.C.N	16.4982308677244	27	0
C..G.TC	8.3470818375298	48	0
C..GA.C	10.9275076355714	39	0
C..GC	4.12230857529626	98	0
C..GF.G	8.64464889757185	59	0
C..GF.L	4.86553549437659	33	0
C..GF.LS	14.749932181482	16	0
C..GF.P	8.11125566772167	20	0
C..GG.C	9.27858981672712	79	0
C..GG.C.H	60.5125422830029	30	0
C..GRC	8.2968368520836	34	0
C..GS	1.49226784043145	95	0
C..GW.G	10.4177842680397	43	0
C..GY	4.0037750579028	89	0
C..H..C	3.20650699597434	59	0
C..H.C	2.19380817944421	34	0
C..IPG	5.12404591912525	11	0
C..L	0.786123776363851	278	1
C..LS	2.00476666800178	93	0
C..N	1.28319747197382	192	0
C..N...C	4.43758643408688	55	0
C..N..C	3.04146809380538	71	0
C..N.C	3.33036653571923	72	0
C..N.D.C	11.2956745594939	26	0
C..N.TC	7.56406778537537	23	0
C..NP..C	16.0908351070712	20	0
C..P...T	3.13446262185339	133	0
C..P..C	5.93966629469096	129	0
C..PC.C	10.533664767782	47	0
C..PCP.G	27.9288656690783	16	0
C..Q.C	3.58546248454383	87	0
C..R.C	2.37595258043692	68	0
C..S...G	2.36695496244009	148	0
C..S.C.P	8.84750166953653	59	0
C..S.G.C	9.33808656093822	44	0
C..SC	5.32871640999578	128	0
C..SC..C	10.2961639108393	23	0
C..SC.C	6.80766100683783	24	0
C..SCP	7.48229407958752	20	0
C..SGC.SS	25.2855980253977	21	0
C..SSC	10.7330140786168	69	0
C..SSC..C	31.1207360312586	21	0
C..SWQ..R	226.922033561261	25	0
C..T	1.53565727488607	312	1
C..TC	4.26490611662493	92	0
C..TC..TT	8.42853267513255	19	0
C..TLG	4.90642234727051	26	0
C..TS..V	4.47792812894222	13	0
C..V...T	1.99506416697237	92	0
C..W.TP	19.5502059683548	21	0
C.A..C	2.10657997026154	75	0
C.A.N	1.93924422417006	45	0
C.ADV...V	inf	19	0
C.C	2.96004701906512	246	0
C.C..G	8.44709772507778	154	0
C.C..NG	9.68200676528047	14	0
C.C.A...Y	11.1948203223555	25	0
C.C.AG	10.8922576109405	56	0
C.C.AG..G	12.1970593039178	33	0
C.C.DG	6.36845707091281	47	0
C.C.EG	6.98587202795924	59	0
C.C.H...C	17.6760320879298	17	0
C.C.N	6.2680744123762	68	0
C.C.N...C	24.8773784941234	20	0
C.C.NG	17.4177993328103	47	0
C.C.NG..C	30.9181270727218	16	0
C.C.PG	10.7840012279572	78	0
C.C.PG..G	13.5597492707627	58	0
C.C.QG	6.43825304522647	30	0
C.C.RG	6.64785675785103	34	0
C.C.SG	7.64696167891373	73	0
C.C.T...G	7.49829328289384	26	0
C.CA.G	10.7983588384324	59	0
C.CAPG	18.9789337160327	35	0
C.CD.G	9.39818687669647	71	0
C.CDGG	47.1997829807423	26	0
C.CE.G	5.32394001816805	35	0
C.CH.G	11.552394435846	44	0
C.CL.G	9.40338786556017	56	0
C.CLPG	13.7118845811485	44	0
C.CN.G	9.62699536320501	32	0
C.CP.G	10.8000326133434	86	0
C.CPP	11.346101678063	79	0
C.CQ.G	12.3852773457735	53	0
C.CR.G	4.53844067122522	47	0
C.CS.G	8.6153450030038	64	0
C.CT	3.05390400306744	59	0
C.CVP..S	15.8845423492883	21	0
C.D..EC	10.8259149566103	23	0
C.DG	2.37542071426115	83	0
C.DVD	9.98456947669548	19	0
C.E.C.C	11.8323631785515	27	0
C.EG	2.79117803107978	102	0
C.H...G	1.38172666805452	53	0
C.H.C	2.88252312902142	37	0
C.H.SG	6.1216176495596	19	0
C.H.SG.C	12.1025084566006	14	0
C.H.TG.C	42.7910120429806	13	0
C.HG.C	8.72777052158696	41	0
C.K.CC.SS	24.9614236917387	24	0
C.L.CP	10.5291823572425	21	0
C.L.W..P	24.0270388476629	6	0
C.LN	1.06335445678465	43	0
C.LPC	8.58177872377132	21	0
C.LPH..P	181.537626849009	20	0
C.LSW..P	45.3844067122522	6	0
C.N..C	4.76164267144941	73	0
C.N..GS	10.579473186302	33	0
C.N.G.C.P	24.2050169132012	22	0
C.N.NG	10.1142392101591	20	0
C.N.PG	9.41557094478068	27	0
C.NG..C	10.1821842365496	50	0
C.NG.C	10.5660571876962	17	0
C.NGG	8.42853267513255	55	0
C.NGR	7.56406778537537	24	0
C.NT.G	11.1784252985843	31	0
C.NT.GS	12.3015628720052	29	0
C.P	2.00749639898078	313	1
C.P...C	4.29443848460021	102	0
C.P..C	5.83288288006163	123	0
C.P.C	6.80367292188948	130	0
C.P.C...S	9.70287315917116	61	0
C.P.C..C	18.631493281872	33	0
C.P.CC	10.0776656955924	55	0
C.P.CS	11.1470472626584	59	0
C.P.CS.SS	20.8432090085899	33	0
C.P.LPDG	172.460745506558	19	0
C.P.PC	5.68998531914804	33	0
C.P.R.G	5.99722517269047	29	0
C.P.SC	4.85143657958558	36	0
C.PDQ.D	127.076338794306	7	0
C.PG	4.0521791707368	149	0
C.PG..G	9.77987443047621	80	0
C.PGF	9.03890275942763	61	0
C.PIC	8.81754187552328	28	0
C.PM..C	58.9997287259278	26	0
C.PSCC	8.74317246956623	34	0
C.PTC	9.26025268270196	47	0
C.PV	3.11872333304707	107	0
C.PV...C	10.740976255233	46	0
C.PV.G	6.05125422830029	24	0
C.PYRSA	15.9832041030106	5	0
C.Q..C	5.56404228434377	108	0
C.Q.C	4.52084981591039	59	0
C.Q.C.C	10.945651030602	20	0
C.Q.CP	12.8589152351381	21	0
C.Q.SC.P	8.52676732169587	12	0
C.QSSCC	22.5815096812182	24	0
C.QSSCC.P	25.6746072257884	24	0
C.R.D.G.Y	54.4612880547026	6	0
C.RP.C	8.28758731267214	26	0
C.RPSC..S	12.7901509825438	16	0
C.RPSCC	11.9512271008931	16	0
C.S...G	3.37069168071525	129	0
C.S..C	5.58878790774366	124	0
C.S.C	6.28116510323571	139	0
C.S.PC	7.98200460464513	43	0
C.S.PC..A	8.1984734706004	11	0
C.S.PC..G	10.9969908571996	24	0
C.SC.GS	19.6987637644669	27	0
C.SSCC	12.0029812488983	48	0
C.T.RPPQ	226.922033561261	25	0
C.TTC..T	8.82474574960459	19	0
C.TTC.R	9.25841896929945	19	0
C.TTC.RP	11.8938445176937	15	0
C.V.W..P	13.6153220136757	15	0
C.W.DK.Y	226.922033561261	25	0
CA...C	3.19493115844375	86	0
CA..Q.RR	226.922033561261	25	0
CAC..G	9.51432140714684	51	0
CC..N...Y	63.5381693971531	28	0
CC..Q.CQ	12.5905128298506	14	0
CC.P.C	10.3357189008925	58	0
CC.PC...S	22.4085508141745	25	0
CC.PVC	12.3576818276735	37	0
CC.SGC.S	20.4229830205135	19	0
CC.SS.C	13.5874788193737	55	0
CC.SSC	13.0707091331286	45	0
CC.SSC.R	12.9345559129919	16	0
CC.SVC	10.5209306469312	17	0
CC.W.D	87.7431863103542	29	0
CC.YGP.G	inf	25	0
CCC..G	11.3089013446923	39	0
CCCSS..G	20.4229830205135	19	0
CCKP.C	18.1537626849009	45	0
CCQQS	9.07688134245044	10	0
CCVP.C	13.7287830304563	35	0
CCVS..C	10.8418304923714	22	0
CD...G	2.42131285140434	79	0
CD..KGY	145.230101479207	16	0
CD.GG.C	33.7141307005302	26	0
CD.GT.G	145.230101479207	16	0
CDHG..C	145.230101479207	16	0
CE	1.31449647708546	293	1
CE...C	3.26647305358498	87	0
CE..C	4.89601478471569	108	0
CE..E..CE	22.6922033561261	35	0
CE..I..C	8.92808000896764	19	0
CE.CP.N	72.6150507396035	16	0
CE.P	2.53601868101333	138	0
CE.P.G	7.26150507396035	30	0
CEC..G	7.09858669089073	37	0
CED..E	7.60729102986322	32	0
CEE.C.P	63.5381693971531	22	0
CEGG..E	57.4869151688528	19	0
CEI	1.98509425018532	41	0
CEI...G	7.74204585091361	11	0
CEP..C	10.7107199840915	31	0
CEP.PC	11.8697679093583	13	0
CFP.Q.D.I	inf	5	0
CG.CGSGCG	24.9614236917387	18	0
CG.VC..Q	12.9669733463578	20	0
CG.YN.D	21.5575931883198	3	0
CGC.H	11.5982372709089	4	0
CGGSKGGCG	23.5998914903711	24	0
CGS.CG.CG	26.2221016559679	23	0
CGSCGGSKG	22.9591704544335	24	0
CH	1.34019488801884	224	0
CH..C	3.73098803646736	57	0
CH..V.P	8.26644550830308	20	0
CH.G.C	10.4005932048911	22	0
CH.SC	7.68043805899653	17	0
CHC..G	8.21241645269325	41	0
CK..T	1.45760138345919	48	0
CKK.VT	60.5125422830029	20	0
CKP.C...G	27.2306440273513	25	0
CL..P.SCQ	19.3174654211125	5	0
CL..PC	6.49822187016338	24	0
CL..PG	6.95029771364776	37	0
CL.WLKS	inf	25	0
CLC..G	12.3775654669779	60	0
CLCLC	36.3075253698018	20	0
CLCPP	19.3377037295683	26	0
CLELT.S.Q	17.0731815727044	5	0
CLYN.T	217.845152218811	24	0
CP..C	2.46067599325074	62	0
CP..CP	4.84100338264023	21	0
CP..SH	8.11125566772167	15	0
CP..SHY	34.0383050341891	3	0
CP.G	4.54631535139507	133	0
CP.G..G	12.2909901456788	72	0
CP.G.W	12.9171003719487	19	0
CP.G.Y	9.94134623220762	33	0
CP.GF	8.08924140363459	57	0
CP.GH	6.93143666150761	20	0
CP.GL	4.53844067122522	49	0
CP.GS.G	19.666576241976	17	0
CP.GT.G	18.1537626849009	22	0
CP.GY	8.17563071270359	53	0
CP.N..Y	20.4229830205135	29	0
CPCS...G	113.46101678063	25	0
CPP..C	6.58805903887532	15	0
CPP.F	11.3206048203595	56	0
CPPG..G	16.9950118752264	54	0
CPRLSRE.L	18.9641985190482	5	0
CQ	1.78372833603295	297	1
CQ...C	5.0821378512585	141	0
CQ..C	6.43926097963742	128	0
CQ..CC.P	14.3792179682383	52	0
CQ..SCP	77.1534914108287	17	0
CQ.ACC	8.80592966058625	14	0
CQ.LVSD	93.7944405386545	7	0
CQ.QQG	172.460745506558	19	0
CQ.VCC.P	16.7922304835333	16	0
CQA	1.62185900129064	74	0
CQC..G	11.0394502813586	46	0
CQL	1.17261146529264	76	0
CQNG	9.27000647739619	41	0
CQP.GSSF	19.3174654211125	5	0
CQQ.C	7.0768905381817	29	0
CQTLVSD	74.8842710752161	7	0
CR..C	3.76492061715516	67	0
CR.T	1.90535118558726	66	0
CRC.P	6.51673532278493	25	0
CRTT...P	8.25171031131858	19	0
CS...C	3.26313367942473	136	0
CS..DG.C	44.4767185780072	17	0
CS.TS.R	70.3458304039909	31	0
CSC..G	7.80044490366835	70	0
CSGA.F	72.6150507396035	16	0
CSW.Q..R	75.6406778537537	25	0
CSYGP.G	inf	25	0
CT..PC	7.20387408130987	37	0
CT.S.C.Q	8.80991424414307	10	0
CTC..G	10.3569543522832	60	0
CTC.P	10.1771093839596	46	0
CV..PG	5.66335331622976	41	0
CV..RC	7.21495696451189	29	0
CV.D.C	9.32220245981396	19	0
CV.PC..G	57.4869151688528	19	0
CV.T	2.15327477101926	73	0
CVC..G	8.86940976890871	71	0
CVD..E	6.11116763650129	15	0
CVP.K.C	72.6150507396035	16	0
CVPAC..S	23.8268135239324	21	0
CVS..C	6.92304509169949	45	0
CYNQ..C	77.1534914108287	17	0
CYSTPS.CL	18.9430567146792	5	0
CYSTPSG	19.0047203107556	5	0
D...DAIGI	inf	5	0
D...DC.D	4.50916040883022	8	0
D...I..AK	31.6496520493338	11	0
D...I.AAK	62.933043974323	7	0
D...PP.I	4.89863437529071	8	0
D...R..PP	4.99886218859589	55	0
D...T	0.982157015318894	364	2
D..APD	2.95526369289084	17	0
D..D...C	1.66993069208287	33	0
D..EC...P	13.6735071504862	28	0
D..EPEVLQ	16.2971278648542	5	0
D..EYT	12.4807118458694	6	0
D..F.EPG	38.5767457054144	17	0
D..GP.VD	8.50957625854729	1	0
D..GTC.Y	26.4054729962195	7	0
D..K.D.G	6.90221185415502	35	0
D..KFT..T	45.3844067122522	7	0
D..N.F.C	9.07688134245044	25	0
D..PGPPG	38.0094406215112	56	0
D..PLK.T	27.2306440273513	6	0
D..R.DSG	29.2477287701181	6	0
D..RV..DN	281.383321615964	31	0
D..SE.KY	39.7113558732207	7	0
D..TT.APT	inf	79	0
D..W.KGI	113.46101678063	7	0
D..YKT.YE	inf	5	0
D..YRV..P	86.2303727532792	19	0
D..YSTPSS	19.0614508191459	5	0
D.ASD..YK	86.2303727532792	7	0
D.AYRV	56.7305083903152	25	0
D.C	1.64039102014432	256	1
D.C.S.P	12.4714873729604	31	0
D.D.TK.DQ	19.969138953391	2	0
D.DEC	11.2978203943266	36	0
D.DV..PK	10.3735786770862	3	0
D.DYKH	63.5381693971531	7	0
D.DYRN	326.767728328216	7	0
D.E.FEG	52.6459117862125	29	0
D.E.PP.V	21.179389799051	14	0
D.EGQS.VT	inf	11	0
D.G...C	2.25832807800167	63	0
D.G.FG..C	145.230101479207	16	0
D.G.Y	3.83723517632849	39	0
D.G.Y..K	11.4541597892827	11	0
D.G.Y.F	9.76192899093726	9	0
D.G.Y.I.A	40.845966041027	6	0
D.G.Y.LT	54.4612880547026	6	0
D.G.Y.V.A	28.9325592790608	6	0
D.G.YT.T	38.1229016382918	6	0
D.GEY	8.16919320820539	10	0
D.GEYT	17.8511999734859	6	0
D.GK.T.T	25.4152677588612	6	0
D.GKYT	27.2306440273513	6	0
D.IS..KY	86.2303727532792	7	0
D.K.KGYD	inf	5	0
D.KFR	7.32520248688983	12	0
D.KLVH	45.3844067122522	7	0
D.KWK.H	58.9997287259278	13	0
D.KYK..Y	53.1645907200669	7	0
D.KYK..YC	inf	5	0
D.LYK...E	60.2964260605636	7	0
D.N..GP	5.13992076018278	6	0
D.NEC	8.56947803759296	28	0
D.NYK.K	47.6536270478648	7	0
D.P.I..AK	63.5381693971531	7	0
D.P.K.ETS	190.614508191459	21	0
D.P.LCA	75.6406778537537	25	0
D.P.RF.R	28.2391863987347	14	0
D.PD	1.72115258673455	85	0
D.PG.PE	30.7824671613537	6	0
D.PGPP	27.2306440273513	9	0
D.PGPP.GP	54.4612880547026	6	0
D.PGPV	21.7845152218811	6	0
D.PLK.E.P	inf	58	0
D.R...T	1.24554117906696	63	0
D.R.DAI	69.3733074030141	9	0
D.R.G.C	7.1858643961066	17	0
D.RMP..ST	226.922033561261	25	0
D.SASSQ.H	712.535185382359	79	0
D.SSASTG	inf	82	0
D.SSISTG	inf	72	0
D.SSVST.H	inf	82	0
D.SSVSTG	inf	82	0
D.SYP..G	34.7947118127267	21	0
D.T	2.91609104251895	345	3
D.T.IH..P	60.9447747278815	7	0
D.TK.SV	36.3075253698018	6	0
D.TPLP.T	inf	82	0
D.TPVPVT	inf	79	0
D.TR.SV	27.2306440273513	6	0
D.VW.K	9.07688134245044	11	0
D.W.RC	13.3483549153683	7	0
DA..GP.GG	717.073626053585	79	0
DA.EYT	22.6922033561261	6	0
DA.PI.A	61.8878273348894	7	0
DA.TISA.T	717.073626053585	79	0
DAGKY	19.2216310781303	6	0
DAI.I.HAK	inf	5	0
DAIP..A	53.8561626318726	7	0
DAIPI	56.7305083903152	7	0
DASSLS.G	inf	81	0
DASSV.TG	inf	82	0
DC..RVT	75.6406778537537	25	0
DCKK.VT	172.460745506558	19	0
DDA.F..GR	353.998372355567	39	0
DDPK...S	51.4356609405525	7	0
DDPK..W	140.691660807982	7	0
DDPKM..S	85.3226846190341	7	0
DDPKSV	inf	5	0
DECQ	7.23073598466391	20	0
DECS	6.4714802163767	25	0
DEIEK..EV	16.7097133804201	5	0
DEKGPEV	19.135047154355	5	0
DEMTTS..S	717.073626053585	79	0
DF.T	1.24411431214446	105	0
DFEKW.T	74.8842710752161	7	0
DFRMP	226.922033561261	25	0
DFSTG..TT	353.998372355567	39	0
DG..C	2.39487748774751	78	0
DG..C.D	7.80442134117234	29	0
DG..F.F.G	16.7922304835333	13	0
DG..R	1.80449489225538	184	0
DG.AKI	48.7882372156711	7	0
DG.C	2.44074752331071	87	0
DG.C...C	9.2831741002334	18	0
DG.EG.KG	78.6663049679038	26	0
DG.EI	4.8875514920887	8	0
DG.GQ.TF	226.922033561261	25	0
DG.NC	11.2553328646385	25	0
DG.QGP.G	63.5381693971531	33	0
DG.RG..G	26.2851355541794	58	0
DG.RR...I	32.4174333658944	25	0
DGD.SC.Y	226.922033561261	25	0
DGG..I	29.9220448905198	9	0
DGG.EI	49.9228473834774	6	0
DGG.KG	24.2050169132012	16	0
DGGA.I	45.3844067122522	6	0
DGGAP	18.6580338705926	7	0
DGGRRT	717.073626053585	79	0
DGGS..T	45.9895321350822	6	0
DGGS.I	55.3689761889477	6	0
DGGS.V.G	50.3354328990433	7	0
DGGSK...Y	60.5125422830029	6	0
DGP.GP.G	47.5628582344403	51	0
DGRHC	99.8456947669548	22	0
DGRW.K	54.4612880547026	6	0
DGSC.C	28.6270873108052	19	0
DGV.GP.G	54.4612880547026	24	0
DGV.YT..G	226.922033561261	25	0
DH.AKI..P	inf	5	0
DI..AKK	23.104788871692	7	0
DI..DAI.I	inf	5	0
DI.EC	8.30846810711072	32	0
DI.SD.KY	70.021656070332	7	0
DI.SD.LYK	inf	5	0
DIISD.KY	inf	5	0
DIR.DAI	inf	5	0
DK..KAE	14.9501575052125	21	0
DL..DAIP	70.021656070332	7	0
DL..LKG.G	151.281355707507	7	0
DL.APPR	172.460745506558	19	0
DL.LKG	8.41271929300284	8	0
DL.W.RGI	89.4721160898686	7	0
DLC..G	5.59533781383931	27	0
DLE.V.RT	571.843524574378	63	0
DLEWL.G.G	117.999457451856	7	0
DLEWLKG	inf	5	0
DLEWLKG.G	inf	5	0
DLGAP.G	inf	1	0
DLGQPYS	20.8522949758997	5	0
DM..VV.AK	70.021656070332	7	0
DMDEIEKY	16.7097133804201	5	0
DMMSI...K	inf	5	0
DN.TVT..P	226.922033561261	25	0
DN.YK.D	67.4282614010604	7	0
DNVY..D	31.7690846985765	7	0
DP..MW	72.6150507396035	7	0
DP..PP.PP	23.9629667440692	6	0
DP.CPRL.R	20.2166902627305	5	0
DPE.QS.A	617.22793128663	68	0
DPH.TT	326.767728328216	28	0
DPKLV	41.4943147083449	7	0
DPKLV.A	136.153220136757	5	0
DPN.GCA	90.7688134245044	20	0
DPP	1.5696022506022	81	0
DPPK.P	39.3331524839519	7	0
DPV.LV.P	353.998372355567	39	0
DQ.DVI..R	166.409491278258	7	0
DQ.GRP.P	172.460745506558	19	0
DQ.PS.PR	17.505414017583	5	0
DQEEEE.Q	16.8872211022334	5	0
DQGPP.PR	15.4306982821657	6	0
DQNPP.P.L	20.7471573541724	5	0
DR.KKD.EE	17.328591653769	5	0
DR.TS..IT	717.073626053585	79	0
DRC.STPSG	19.9393786866944	5	0
DREYKK	90.7688134245044	7	0
DREYKKA	inf	5	0
DRSY.TP	19.1623050562843	2	0
DS..T.STT	717.073626053585	79	0
DS.DRC.ST	18.7706381159412	5	0
DS.QP.GSS	19.8258197742996	5	0
DS.YK.D.E	inf	5	0
DSC.PY.SA	17.0983113660113	5	0
DSCQP..S	17.9350426525527	5	0
DSL.FTD	353.998372355567	39	0
DSSDSSDSS	9.36053388440201	1	0
DSSNSSDSS	10.5896948995255	1	0
DST.LP.T	inf	79	0
DSTLGNT	717.073626053585	79	0
DT..FTS	37.8203389268768	11	0
DT..L.NA	226.922033561261	25	0
DT..LPVT	inf	82	0
DT.AA.T.T	717.073626053585	79	0
DT.ASS.ST	inf	61	0
DT.SAST	inf	82	0
DT.STALS	717.073626053585	79	0
DT.T..TT	17.4555410431739	2	0
DT.TQM.TS	707.996744711134	78	0
DT.TVTT.G	717.073626053585	79	0
DTDTSS.ST	inf	68	0
DTISL.S.A	717.073626053585	79	0
DTL.T.S.T	707.996744711134	78	0
DTP.MLQ	inf	5	0
DTPE...A	52.3001258303097	8	0
DTPEI	52.3666231295218	7	0
DTPEV..A	199.69138953391	7	0
DTPEVI.A	inf	5	0
DTSS.STG	inf	82	0
DTSSA.T	inf	82	0
DTSSAS.G	inf	82	0
DTSSEST	inf	79	0
DTSSSSTG	inf	79	0
DTSTP.T	19.0182275746581	2	0
DTT	35.9053458965507	146	0
DTTAFS	717.073626053585	79	0
DTTPL.VT	inf	82	0
DTTR.PV	inf	82	0
DV..P..E	3.17690846985765	13	0
DV..PK.D	6.94114455599151	1	0
DV.EC	11.2956745594939	37	0
DV.GP	5.49095291086508	16	0
DV.GP...L	9.62699536320501	7	0
DV.YK.D	38.1229016382918	7	0
DV.YKN.L	74.8842710752161	7	0
DV.YR.Y.H	inf	5	0
DVDRIK.D	18.1537626849009	3	0
DVGEIEK	17.9376464624616	5	0
DVSYP	86.2303727532792	19	0
DYQ.F...N	353.998372355567	39	0
E...A.F.C	11.6486643894781	8	0
E...D.C	2.11718820394626	79	0
E...F..E	1.15449310460789	82	0
E...H	0.700040339094989	282	1
E...K	0.809875683712197	385	1
E...KGSD	19.8041047471646	6	0
E...KGY.L	51.8678933854311	7	0
E...T	1.07764973301073	362	4
E...V...E	1.38035522719292	89	0
E...Y.FRV	52.516242052749	6	0
E..E	0.927777927750786	373	4
E..EI	1.02839716294537	102	0
E..ER.ANE	235.998914903711	2	0
E..EYEF	43.2486699257933	9	0
E..K.K	1.25010940644527	89	0
E..KG	1.82171880980081	194	0
E..KTK.H	127.076338794306	7	0
E..L...E	0.933788828942928	105	0
E..M	0.593681987420333	227	0
E..MW..E	10.5209306469312	5	0
E..P	1.12315114060595	420	5
E..P.KVP	26.7984115824727	3	0
E..PEVLQD	18.0444026687268	5	0
E..PLMS.P	226.922033561261	25	0
E..PP	2.21907892309766	299	1
E..PQ.APT	717.073626053585	79	0
E..QMR..T	inf	19	0
E..R..E	1.0640891642333	113	0
E..RVK..Q	62.5296270257697	13	0
E..S	0.966894062929493	419	6
E..SSV.YK	124.807118458694	7	0
E..T	1.29136654284157	385	4
E..TGRP.P	172.460745506558	19	0
E..TL.W	22.8297318613147	29	0
E..TL.WTP	131.614779465531	29	0
E..TPKT	34.7947118127267	23	0
E.A.F..EL	20.9466492518087	6	0
E.AN.TL	64.8348667317888	25	0
E.C.L.W	19.617775804651	13	0
E.E	0.791541930183506	314	2
E.EEDQ.P	18.0811476341613	5	0
E.EEDQGPP	16.4365148633562	5	0
E.EKANV	inf	5	0
E.EKR..QE	12.2340574615636	7	0
E.G.PG..G	23.2608495867997	95	0
E.G.PGT.G	85.5820240859613	42	0
E.GHPG..G	69.8919863368684	50	0
E.GPRG..G	37.5177762154618	68	0
E.GSM.E	63.5381693971531	1	0
E.IQAK.NA	inf	5	0
E.K	0.822879763908189	273	1
E.KV	1.16741209259833	68	0
E.KYRQ..D	63.5381693971531	7	0
E.L	0.585681737613704	376	2
E.LYK...E	23.0413141769896	7	0
E.M.FH.G	226.922033561261	25	0
E.MQE.E	10.9878037303347	5	0
E.P	0.920780579299492	400	4
E.P.PP.K	18.8519843266278	9	0
E.PK	1.52505431408139	125	0
E.PPAKV	34.290440627035	3	0
E.PSTST.A	717.073626053585	79	0
E.PTPK	28.2391863987347	14	0
E.Q	0.98286195462373	380	3
E.QRVKH.Q	inf	5	0
E.R.EG..Y	45.3844067122522	20	0
E.S	0.983848047063795	431	5
E.S..T	1.57306555019862	198	0
E.S.QTQT	717.073626053585	79	0
E.S.S	1.27672593386109	261	1
E.STP.T	29.5481456467004	93	0
E.STPS.G	21.179389799051	8	0
E.STT	8.86414193598676	28	0
E.STT..SS	18.6876968815156	2	0
E.T	1.3204902649429	367	3
E.T.KA..T	41.753654175272	17	0
E.T.NE.TT	inf	2	0
E.T.S.T	3.86028286977777	27	0
E.T.SCQPY	17.7109879852691	5	0
E.T.TAGT	717.073626053585	79	0
E.TANE.T	inf	2	0
E.TT	3.87826423177191	174	0
E.TTPSPA	inf	2	0
E.TTS	10.2871321881105	109	0
E.V.DVT	28.7434575844264	19	0
E.VGP..C	45.3844067122522	20	0
E.VLAKA	inf	5	0
E.VLAKAN	inf	5	0
E.VLAKN	74.8842710752161	7	0
EA.LSSPS	717.073626053585	79	0
EA.TL..TP	19.910578428601	2	0
EAL.FTSI	inf	5	0
EASTAGR	717.073626053585	79	0
EAWRQ	60.5125422830029	20	0
EAYKG	226.922033561261	25	0
EC..NP	10.5356658439157	20	0
EC..SP	7.03713272616944	35	0
EC.C	4.08252425676424	80	0
EC.I	1.23229183788234	38	0
EC.VA..P	27.2306440273513	6	0
ECEVS	20.4229830205135	6	0
ECL.WLK	inf	25	0
ED..GQ.TF	226.922033561261	25	0
ED..PPCP	17.328591653769	5	0
ED..PS.PR	18.3806847184621	5	0
EDANFT	inf	25	0
EDG.PG.KG	58.9997287259278	26	0
EDPKLV	inf	5	0
EDTLIT	707.996744711134	78	0
EE..QEQE	12.1025084566006	5	0
EE.K..GY	49.0151592492324	7	0
EE.QGPP.P	16.4365148633562	5	0
EEDQ.PSC	17.0983113660113	5	0
EEDQDPS.P	18.3806847184621	5	0
EEDQGPP	16.4365148633562	5	0
EEDQN..CP	20.1708474276676	5	0
EEE.L..EE	7.37496609074098	8	0
EEK.R.QEE	16.1612765365581	5	0
EEKHV..SL	18.6076067520234	5	0
EEKM..Q	11.1090189564319	6	0
EEKM..QE	12.7076338794306	5	0
EEQYLGL	17.942672421123	5	0
EERPP	14.623864385059	15	0
EETSLS..G	inf	79	0
EFVRRTV	571.843524574378	63	0
EG..TSASA	717.073626053585	79	0
EG..TSG.T	717.073626053585	79	0
EG..Y.FR	50.3510021637817	6	0
EG.EY..R	46.5556172080523	6	0
EG.EYE	45.3844067122522	20	0
EG.PVG.V	95.3072540957296	21	0
EG.SPAT.S	617.22793128663	68	0
EG.ST.ASS	inf	78	0
EGA.TTG.P	717.073626053585	79	0
EGEEDQN.P	21.3573678645893	5	0
EGPD.K	15.5603680156293	15	0
EGQSRT	717.073626053585	79	0
EH.ERTA.E	inf	2	0
EI.SE.KY	97.5764744313422	7	0
EI.TL..TT	717.073626053585	79	0
EIE.Y.EVE	16.3383864164108	5	0
EIKPS	22.2796178405602	6	0
EIS	0.958273579717099	81	0
EK..EQE	11.5982372709089	10	0
EK.KAKK	63.5381693971531	7	0
EK.KG.HN	inf	5	0
EK.KG.M	31.7690846985765	7	0
EK.KGH..G	263.229558931063	7	0
EK.KT.Y	27.2306440273513	7	0
EK.S..W	13.2027364981097	6	0
EK.SL.W	38.9009200390733	6	0
EK.TL.W	68.0766100683783	6	0
EK.TVT..T	717.073626053585	79	0
EK.YR...E	16.9435118392408	9	0
EKGETG..G	111.948203223555	37	0
EKHVG..L	18.6076067520234	5	0
EKI.EQE	15.5383900947033	5	0
EKI.EQEE	15.4552303939021	5	0
EKKGKG.K	17.731582157345	5	0
EKKYR	29.6511457186714	9	0
EKSTT	17.6494914992092	11	0
EL	0.611536244215338	373	3
EL.D..YW	172.460745506558	19	0
EL.P	0.916175867073518	155	0
EL.SASAS	717.073626053585	79	0
ELLDEK.PE	17.813379634559	5	0
ELLEV.EP	17.2228004959316	5	0
ELP.LGQP	17.942672421123	5	0
EM.RVK.AQ	inf	5	0
EMTTS.P.S	717.073626053585	79	0
EN..G.G.P	44.817101628349	8	0
EN..G.S.P	37.0336758771978	6	0
EN.SG.K.A	46.681104046888	6	0
EN.SG.KS	54.4612880547026	6	0
EP..I	1.68936616899917	88	0
EP.E	1.99782943092119	218	0
EPA.LE..M	172.460745506558	19	0
EPASS.S.T	717.073626053585	79	0
EPGEPT	717.073626053585	79	0
EPGM...G	37.8203389268768	25	0
EPGML	45.3844067122522	25	0
EPP.F	6.89170620445311	7	0
EPP.F..K	27.2306440273513	3	0
EPP.ID	32.2733558842682	8	0
EPPSF	22.2796178405602	3	0
EPTENG..T	inf	2	0
EPTTY.S	717.073626053585	79	0
EQ..PP	2.81933435636718	26	0
EQEEKM	13.2263128132849	5	0
EQP.PPG	127.076338794306	14	0
EQPDS.QP	19.3174654211125	5	0
EQQ.VGL	15.6782495915053	5	0
EQQ.VGL.V	17.4177993328103	5	0
EQQHVGL	inf	1	0
EQQLR.E	19.969138953391	2	0
EQYLG.ALD	18.3698789073402	5	0
ER..HNQE	inf	7	0
ER..R.QEN	84.7175591962041	7	0
ER.EQQ	13.0101965908456	15	0
ER.K.NQE	124.807118458694	7	0
ER.KLNQE	inf	5	0
ER.SFSP.V	717.073626053585	79	0
ERGVS...Y	571.843524574378	63	0
ERLYR..PE	inf	5	0
ERRRGR..G	24.0098151639012	5	0
ESC.L.W	54.4612880547026	6	0
ESD.Q..SY	353.998372355567	39	0
ESP.VSQ	717.073626053585	79	0
ESQCLY	inf	23	0
ESQTST.T	717.073626053585	79	0
ESQTT.S.S	inf	79	0
ESSTPVTS	717.073626053585	79	0
ESSTVS	20.574264376221	8	0
ESTA.H	16.5519600950567	5	0
ESTEAS..T	717.073626053585	79	0
ESTT..S	16.1871050607033	3	0
ESTTF	18.9430567146792	2	0
ET	1.18079741035767	399	4
ET..LP.ST	23.340552023444	2	0
ET.SVP.T	717.073626053585	79	0
ETAAIS	717.073626053585	79	0
ETAPPD..T	inf	79	0
ETATSS..S	717.073626053585	79	0
ETFPS..TT	717.073626053585	79	0
ETGTTGE	717.073626053585	79	0
ETHTLS.S	inf	68	0
ETP.MTTPS	inf	58	0
ETSLSV.G	inf	79	0
ETSSASTG	inf	21	0
ETT..ST	10.7914033738022	16	0
ETT.FS.N	717.073626053585	79	0
ETT.R..ER	717.073626053585	79	0
ETT.W..SF	717.073626053585	79	0
ETTRVS.I	717.073626053585	79	0
ETTSKA.T	707.996744711134	78	0
ETTTSSPSS	inf	68	0
EV..P.PI	56.2766643231927	31	0
EVEEDQ..S	17.932375335085	5	0
EVLQDSL	16.6073310487797	5	0
EVLQDSLDR	18.2287782331856	5	0
EVS	1.31238985015048	133	0
EVT	1.22152647465689	78	0
EVVEPEVL	20.0646850727852	5	0
EWLKG.G	inf	5	0
EY.F.I.A	58.6506179050644	6	0
EY.F.V	28.6829450421434	7	0
EY.FR..A	49.5737365626139	7	0
EY.FR..AE	64.8348667317888	6	0
EY.FRV.A	50.1119490781118	7	0
EY.TF..EH	226.922033561261	25	0
EYK.AYEK	inf	5	0
EYQFR	54.4612880547026	6	0
EYR	1.69991064010556	45	0
EYT.V	12.5347409014792	8	0
EYT.VV	35.010828035166	6	0
EYTF	9.27420484989501	8	0
EYW.D...G	46.8972202693273	31	0
EYWV.P	52.19206771909	23	0
F...PTDVP	inf	7	0
F...RGG.C	127.076338794306	28	0
F...STTS	20.0646850727852	8	0
F...VVG.P	41.4943147083449	21	0
F..G	0.661509821629499	359	2
F..PGPP	23.5998914903711	9	0
F..QSGG.Q	353.998372355567	39	0
F..SGHSPS	717.073626053585	79	0
F.C.C	7.04050274562243	45	0
F.C.C..G	13.8683949135581	38	0
F.C.G.KG	145.230101479207	16	0
F.C.N..CP	145.230101479207	16	0
F.DDA.FS	353.998372355567	39	0
F.DGC..Q	172.460745506558	19	0
F.G	1.01868542608987	398	3
F.G.AC	8.69063107255893	41	0
F.GTC.Y	26.4742372488138	7	0
F.K.KGK	20.2484276100817	8	0
F.L.VGEIE	18.8345287855847	5	0
F.MPTS..S	inf	68	0
F.P.PTGDG	inf	79	0
F.P.R..MP	127.076338794306	14	0
F.P.S.G.W	226.922033561261	25	0
F.PSGT.SQ	717.073626053585	79	0
F.Q.K.NA	31.7690846985765	7	0
F.S.P	1.74481052429425	188	0
F.S.PSR.S	inf	79	0
F.T	0.669930863905915	305	1
F.VIAK	40.845966041027	6	0
F.VSTG.TT	inf	21	0
F.VT.L.E	39.9382779067819	6	0
FCN.T.G	95.3072540957296	21	0
FD.R...F	5.69943712200376	15	0
FDF.G.C	22.6922033561261	3	0
FDG.AT	75.6406778537537	25	0
FDPEG.SP	inf	68	0
FE.GT..W	208.76827087636	23	0
FE.WKTK	72.6150507396035	7	0
FG..GG.KG	172.460745506558	19	0
FG.PH.T	226.922033561261	25	0
FG.YCE	145.230101479207	16	0
FGVG.P	40.845966041027	6	0
FH..MT.Q	226.922033561261	25	0
FH.TLS.AS	717.073626053585	79	0
FHT.QS.G	717.073626053585	79	0
FIR.TR.S	inf	25	0
FKG.IG..G	172.460745506558	19	0
FKP.TG.PL	571.843524574378	63	0
FLVTS.V	717.073626053585	79	0
FNG.GD	226.922033561261	25	0
FP..HC..G	145.230101479207	16	0
FP.SD.Q.F	353.998372355567	39	0
FPAVT.P	127.076338794306	14	0
FPG.SG..G	59.9074168601729	27	0
FPLGSS.R	571.843524574378	63	0
FPS.VT.TL	717.073626053585	79	0
FPSGET.TS	inf	68	0
FPYGA..G	inf	63	0
FPYGAD.G	inf	17	0
FR.KA.N	46.0826283539792	6	0
FRI.A.N	49.5102618679115	6	0
FRV.A.N	38.7830384631973	7	0
FRV.AEN	57.4051414630649	6	0
FRVT..N	30.2562711415015	6	0
FS..H.TQS	717.073626053585	79	0
FS..VSQE	inf	79	0
FS.TST.DT	717.073626053585	79	0
FSPTPT	inf	16	0
FSSKG.TT	717.073626053585	79	0
FSSPS...V	707.996744711134	78	0
FST.LVT	48.4100338264023	4	0
FSTGR.T	353.998372355567	39	0
FSTVPPT.P	717.073626053585	79	0
FT..ITTT	25.2855980253977	3	0
FT.NG...F	353.998372355567	39	0
FT.RD.CT	inf	25	0
FT.T	1.06016926999061	74	0
FT.VTDS	59.9074168601729	7	0
FTGRDPV	353.998372355567	39	0
FTL.ETTT	717.073626053585	79	0
FTP.FY	226.922033561261	25	0
FTSPL..PA	571.843524574378	63	0
FTT.LIS	717.073626053585	79	0
FTVT.L	17.1452203135175	10	0
FV..T..FT	285.921762287189	63	0
FV.V.VLD	65.3535456656432	6	0
FVN.R...T	54.4612880547026	6	0
FY..EQQ	16.3383864164108	5	0
FY.LE.K.V	18.1537626849009	5	0
FY.LEQQH	inf	1	0
G...AD.KW	172.460745506558	19	0
G...C	1.58669354365975	335	1
G...C.C	5.94874024088959	88	0
G...C.P	3.38358863188059	137	0
G...E.C	2.4979973176771	100	0
G...ESTA	16.6409491278258	6	0
G...FLLQG	226.922033561261	25	0
G...G...G	1.68334890350899	248	0
G...G..PA	2.08432090085899	51	0
G...GG.C	2.97159805854032	23	0
G...I	1.21694762555713	400	3
G...LGYV	27.2306440273513	6	0
G...LKGE	25.0396726688288	56	0
G...QGPPP	28.5589681262465	25	0
G...S.C	2.51987059359633	114	0
G...SG.G	2.85169400464686	64	0
G...T	1.43896710762629	421	8
G...YGVG	27.2306440273513	21	0
G..AQTQ.T	717.073626053585	79	0
G..C	1.99506026791509	327	1
G..C...C	8.02521509035963	97	0
G..C.CP	7.64025264076764	42	0
G..C.D	3.69132817889017	87	0
G..C.D.D	8.68898043037991	25	0
G..C.E.C	16.4156364703891	23	0
G..C.Q.C	17.5145456889537	22	0
G..CA..C	15.041689081775	20	0
G..CE	3.95772739870496	113	0
G..CE...D	6.67799127337425	46	0
G..CE...N	8.50057141594565	17	0
G..CE..C	14.5825306813138	30	0
G..CEG..D	49.9228473834774	22	0
G..CG.C	9.58928593436296	46	0
G..CG.CG	15.1831469728262	43	0
G..CID	7.49829328289384	22	0
G..CN..C	14.0848158762162	19	0
G..CQ	3.67072026479166	104	0
G..CQ..C	12.6763342885946	23	0
G..CS..C	14.1687903882153	33	0
G..CS..DG	22.3430925352626	9	0
G..E	1.01455358280096	393	4
G..EESTT	19.3249731807009	2	0
G..EIT	8.73755867544294	13	0
G..EM.RVK	inf	5	0
G..FD..GT	22.6922033561261	3	0
G..G...G	2.19192684089059	263	1
G..G..C	5.42483678396324	141	0
G..G..G	9.22536448640371	245	0
G..G..PP	2.76956067687241	74	0
G..G.KG	19.252426632931	100	0
G..G.KGE	22.4049602756688	95	0
G..G.PG	17.3269335740012	139	0
G..G.RC	9.07688134245044	42	0
G..GA.G	10.9199732791617	137	0
G..GA.G.P	18.6743006830342	100	0
G..GA.GPH	190.614508191459	21	0
G..GAKG	21.1272238143243	81	0
G..GAPG	15.7417242862078	100	0
G..GD.C	7.38253015852636	34	0
G..GD.G	14.5652282006763	122	0
G..GD.GAK	39.9382779067819	21	0
G..GD.GAQ	68.0766100683783	30	0
G..GE.CQ	15.9926004605079	19	0
G..GE.G	17.5177588132288	105	0
G..GE.G.P	22.9853320409046	95	0
G..GE.GES	62.2414720625173	29	0
G..GE.GHP	58.2433219473903	50	0
G..GE.GP	22.7083543905433	95	0
G..GEKG	23.3089252591846	92	0
G..GETSS	717.073626053585	79	0
G..GF.G	14.7608629152759	129	0
G..GFPG	21.5625478178735	106	0
G..GFPGF	49.3555422995743	62	0
G..GGVF.P	136.153220136757	15	0
G..GH.C	8.55820240859613	25	0
G..GH.G	16.020307668513	82	0
G..GH.G.K	47.5201434987111	51	0
G..GHPG	28.3345890554872	69	0
G..GI.G	13.8236735814165	115	0
G..GI.G.P	19.7721213738649	76	0
G..GIPG	19.9588243155018	110	0
G..GK.G	14.5467184200838	133	0
G..GK.G.P	25.8099147737504	100	0
G..GK.GP	26.4599654228036	83	0
G..GK.GPA	130.101965908456	24	0
G..GL.C.E	16.5519600950567	17	0
G..GL.G	16.205286266718	133	0
G..GL.G.K	23.5129851796456	94	0
G..GL.G.P	23.7032421195179	112	0
G..GL.GHK	47.1997829807423	26	0
G..GL.GP	23.2219267152281	95	0
G..GLGVG	108.922576109405	15	0
G..GLIGPP	75.6406778537537	29	0
G..GLPG	22.6689293014019	96	0
G..GLPGP	25.6834483439791	93	0
G..GM.G	13.2142505124976	97	0
G..GMPG	19.1020935714256	82	0
G..GMPGD	172.460745506558	19	0
G..GN.G	11.9701372703565	110	0
G..GN.GP	30.2562711415015	73	0
G..GN.GPV	113.46101678063	31	0
G..GP.C	9.24191554867681	49	0
G..GP.G	17.409174762278	156	0
G..GP.G.P	22.1061293740362	109	0
G..GP.GE	22.6775158458632	98	0
G..GP.GER	29.0460202958414	70	0
G..GP.GP	21.2377995888995	98	0
G..GP.GPP	22.6802914383539	95	0
G..GPHGE	172.460745506558	19	0
G..GPPG	21.2699968142341	116	0
G..GPPG.P	23.0138251359767	96	0
G..GPPGHP	56.7305083903152	31	0
G..GQ.C	7.48842710752161	27	0
G..GQ.G	15.7917489526647	103	0
G..GQ.G.P	20.7943099845228	93	0
G..GQ.GE	26.9749572289724	88	0
G..GR.G	8.6114002479658	128	0
G..GRPG	15.3710691346606	88	0
G..GRPG.T	190.614508191459	21	0
G..GS.G	9.42745778388849	167	0
G..GSGS.Q	10.6617336403386	2	0
G..GSKG.P	40.2786609571238	33	0
G..GSPG	15.5651705983502	91	0
G..GTPG	13.5081147537255	84	0
G..GV.G	14.1335522633311	118	0
G..GV.G.P	19.969138953391	101	0
G..GV.GD	25.4850899230339	46	0
G..GVPG	21.449190942988	109	0
G..GVPGVG	254.152677588612	15	0
G..GY.GR	41.753654175272	46	0
G..GYPG	16.5280525937157	63	0
G..H..TF	9.07688134245044	28	0
G..IC	1.27453156823175	47	0
G..ILGY	23.678820893349	6	0
G..IPPG.P	226.922033561261	25	0
G..IT.Y.V	63.9328164120422	6	0
G..L...G	1.44617961957693	262	1
G..L.G	1.02073282525722	226	0
G..LSD..Y	50.8305355177225	7	0
G..PGGV	25.9928874806535	19	0
G..PQGPPP	30.1187426363128	11	0
G..QC.C	9.42157303899919	42	0
G..QLCS.T	226.922033561261	25	0
G..RTATSP	717.073626053585	79	0
G..S.PSE	11.7465523255241	8	0
G..SC.CS	17.328591653769	21	0
G..SC.T.C	14.749932181482	13	0
G..SG.S.S	5.50114020754572	7	0
G..SL	0.931402818555119	226	0
G..SRQL.S	226.922033561261	25	0
G..SS.PVT	478.049084035723	79	0
G..TA.SF	16.757319401447	6	0
G..TC...N	5.10574575512837	7	0
G..TC.C	7.91317860623884	39	0
G..TPLPVT	inf	87	0
G..TSLPVT	inf	82	0
G..TSPPH	inf	16	0
G..TTFY	186.076067520234	41	0
G..W..PC	11.8938445176937	9	0
G..WG..C	13.9474030383995	17	0
G..YEFR	44.0228745108846	7	0
G..YYFR	35.010828035166	6	0
G.A.LSSPS	717.073626053585	79	0
G.A.PLPVT	inf	82	0
G.AG..G	10.1803453487876	139	0
G.AG.PG	16.418476545903	108	0
G.AGP.G	15.187695159612	93	0
G.AGS.G.I	172.460745506558	19	0
G.AGTI..V	inf	79	0
G.AGVG.P	172.460745506558	19	0
G.ATL.PVT	inf	69	0
G.C	1.77834284583287	318	1
G.C...C	4.67291298740967	97	0
G.C..C	2.78824413577932	64	0
G.C.C	4.39990463120003	102	0
G.C.C.P	9.93861058382232	36	0
G.C.CA.G	29.7519999558098	23	0
G.C.CAP	38.7830384631973	22	0
G.C.N..G	15.4992030470144	41	0
G.C.N..GS	19.4839952954324	25	0
G.C.NT	16.1842506955013	30	0
G.C.P	2.77285320334773	128	0
G.C.P.DG	26.3229558931063	15	0
G.C.Y.L	8.93280386082424	21	0
G.CCP	10.4081572726765	20	0
G.CCS.G	25.2135592845846	25	0
G.CE...G	8.44654236033582	35	0
G.CG..NG	16.5751746253443	20	0
G.CG.S.G	16.0106101457112	24	0
G.CG.YP	127.076338794306	14	0
G.CGCS	18.1537626849009	24	0
G.CGSGC	25.7178304702762	24	0
G.CGSGCGG	26.7263728416596	20	0
G.CH	2.83774020556266	81	0
G.CH...G	8.11418180612994	24	0
G.CIN..G	19.109223878843	11	0
G.CPA...Y	46.8972202693273	26	0
G.CQ	2.78342789934749	98	0
G.CSY	7.47507875260624	24	0
G.CTC	10.3735786770862	16	0
G.CV	2.6186026267878	113	0
G.CVN..G	19.8710105064456	23	0
G.CVP	4.45280971516437	46	0
G.CY..QT	208.76827087636	23	0
G.D.C.A.L	30.2562711415015	6	0
G.D.RADAI	inf	5	0
G.D.W.R	11.670276011722	6	0
G.DC	2.55424317969922	83	0
G.DG.PG	22.8175746453865	93	0
G.DG.QGP	55.9741016117777	30	0
G.DG.RG	27.0333205199067	56	0
G.DG.VG	15.1281355707507	33	0
G.DGP.G	31.315240631454	79	0
G.DGP.G.K	62.7817626186155	44	0
G.DGP.GP	46.4736324733462	48	0
G.E.IFR	57.0546827239742	8	0
G.EG..G	8.61632076693498	90	0
G.EG.PG	13.5685339655187	72	0
G.EGQS..T	inf	79	0
G.EGTKG	95.3072540957296	21	0
G.EY.FR	57.0834982202994	7	0
G.EY.FRV	59.8506863517826	7	0
G.F.C.C	15.1761613979595	34	0
G.FC	1.28174981492816	52	0
G.FG..C	8.51542476456691	36	0
G.FGR.C	51.4356609405525	17	0
G.FHC.C	21.6836609847427	21	0
G.G.G	1.41870087545953	274	1
G.G.G..G	2.33322398610425	148	0
G.G.LGK.N	226.922033561261	25	0
G.G.MPE.S	inf	5	0
G.GAGVPG	68.0766100683783	15	0
G.GCQ	6.45855018597435	21	0
G.GEP.E	28.4018545231514	7	0
G.GG..G	3.08249980426575	141	0
G.GG.PG	9.52750665732387	91	0
G.GGPIG	172.460745506558	19	0
G.GIPG..V	204.229830205135	15	0
G.GIPIP	inf	5	0
G.GKPS	22.1002328337924	8	0
G.GLP..T	25.1359791021704	18	0
G.GPF...Q	68.0766100683783	15	0
G.GYGGD	45.3844067122522	4	0
G.HC	2.23023029548181	69	0
G.HC..R	9.43995659614846	13	0
G.HG..G	11.1443932037864	92	0
G.HG.KG	38.5767457054144	37	0
G.HGEKG	90.7688134245044	20	0
G.HGPPG	58.5871432103619	48	0
G.HGSG.G	9.48029829100379	2	0
G.IG..G	17.5408542984332	95	0
G.IG.PG	24.8419910424959	88	0
G.IGP.G	28.0728288941766	83	0
G.KG..G	19.4894208793601	129	0
G.KGA.G	18.747577352164	87	0
G.KGD.G	18.6270969880348	95	0
G.KGD.G.D	49.0151592492324	34	0
G.KGEP	19.0614508191459	90	0
G.KGG.G	17.3028050590461	42	0
G.KGH.G	37.3967511308958	48	0
G.KGS.G	18.6627466854121	81	0
G.KGT.G	24.3026177878512	45	0
G.LG.PG	22.4948798486815	102	0
G.LGP.G	16.9229991130432	77	0
G.MG..G	13.3851112549903	93	0
G.NC	3.11759146412431	68	0
G.NC.D	10.5545131888959	20	0
G.NG..G	11.9252750691608	91	0
G.NG.PG	21.635306213512	75	0
G.NGA.GP	61.2689490615405	27	0
G.NGPPGP	69.5894236254534	27	0
G.P.ET	11.6211586884403	109	0
G.P.I	4.09759587377121	193	0
G.P.P	4.99189936268927	309	1
G.P.P.VT	15.8432837977317	7	0
G.PG	9.15751073378639	294	2
G.PG..G	17.1097370907083	155	0
G.PG..GP	20.7719087348972	96	0
G.PG.G.P	12.1324651607011	73	0
G.PG.GVG	181.537626849009	15	0
G.PG.KG	22.532465278671	95	0
G.PG.PG	19.8260244575031	112	0
G.PGA.G	16.5786568048874	101	0
G.PGASG	41.4943147083449	45	0
G.PGD.G	17.9164585975166	88	0
G.PGF.G	20.3766724014194	89	0
G.PGFG	27.7083746243224	24	0
G.PGFG..V	136.153220136757	15	0
G.PGFG.V	117.999457451856	13	0
G.PGG.GN	63.5381693971531	21	0
G.PGHPG.E	75.6406778537537	25	0
G.PGI	13.1641320054252	112	0
G.PGK.G	19.8556779366103	95	0
G.PGL.G	21.2710754691768	102	0
G.PGLPG	23.1079383794444	95	0
G.PGM.G	20.3271004711214	82	0
G.PGP.G	20.4621826040461	101	0
G.PGP.G.N	34.4921491013117	31	0
G.PGP.GP	21.899777207182	95	0
G.PGPPG	21.6262741912136	95	0
G.PGQ.G	25.7974522364381	92	0
G.PGS.G	16.4675436212836	96	0
G.PGS.G.Q	29.2477287701181	37	0
G.PGT.G	19.9416332523532	94	0
G.PGTP	11.3076403164425	62	0
G.PGV.G	21.5116841063854	106	0
G.PPQG	27.2306440273513	11	0
G.PQFPP	inf	14	0
G.PV	1.56209573613083	201	0
G.PVLMG	inf	25	0
G.QC	2.27272763133999	82	0
G.QG..G	17.8957054897509	105	0
G.QG.FG	46.8972202693273	31	0
G.QG.PG	22.3565630492509	95	0
G.QGG.G.K	172.460745506558	19	0
G.RC	2.92540490893658	103	0
G.RCE	6.95894236254534	41	0
G.RCQ	7.56406778537537	39	0
G.RG..G	14.8110994722293	133	0
G.RG.PG	17.8407667765405	96	0
G.RG.YG	21.0418612938624	27	0
G.RGE.G	20.7923909821248	93	0
G.RGF.G.P	35.9128783549126	62	0
G.RGFNG	172.460745506558	19	0
G.RGSG	6.60136824905486	26	0
G.RTATSP	717.073626053585	79	0
G.S	1.27115965499848	475	12
G.S..C	1.43968661776027	116	0
G.S.SGET	717.073626053585	79	0
G.SC	1.97806956398984	114	0
G.SE.SE	10.0854237138338	7	0
G.SE.STT	18.1537626849009	2	0
G.SG..G	8.2902182927714	143	0
G.SG.KG	24.0033084389245	50	0
G.SG.PG	16.008318003958	76	0
G.SLFP.GA	571.843524574378	63	0
G.SRTTS	717.073626053585	79	0
G.SSP.SPS	717.073626053585	79	0
G.T.LEV.T	172.460745506558	19	0
G.TC	3.37744422044667	145	0
G.TC.P	7.88647067458809	30	0
G.TCV.P	28.5273413619871	44	0
G.TG..C	9.15283850849605	54	0
G.TG..G	10.7010274989639	109	0
G.TG.PG	19.6329581629298	85	0
G.TGD.GP	98.3328812098798	27	0
G.TGDPG	58.9997287259279	33	0
G.TPL...P	16.2918383069623	2	0
G.TQAP.TT	inf	79	0
G.TQTS.P	717.073626053585	79	0
G.TSP.TET	inf	68	0
G.TT	37.200716681707	170	0
G.TTA.S	9.07688134245044	5	0
G.TTLI.Y	226.922033561261	25	0
G.TTQ.PTT	717.073626053585	79	0
G.TTWS.T	717.073626053585	79	0
G.VG..G	12.8885254649029	126	0
G.VG.PG	23.0586612985232	101	0
G.VGDPG	49.4185761977857	30	0
G.VPGVG	129.345559129919	15	0
G.WGLGS	226.922033561261	25	0
G.Y.C.C	7.97186970076082	40	0
G.Y.L..EN	40.845966041027	6	0
G.YG..C	9.41306213291157	24	0
G.YGGDRG	36.3075253698018	4	0
G.YTI.A	22.6922033561261	6	0
G.YTIT	32.1816702141425	6	0
GA..I.DD	85.3226846190341	7	0
GA..VSTG	717.073626053585	79	0
GA.CD...G	26.5324223856244	15	0
GA.G.G	2.00138758523551	116	0
GA.G.RGM	104.38413543818	23	0
GA.GL.GK	95.3072540957296	21	0
GA.HC	7.824897709009	25	0
GA.VPGV	181.537626849009	15	0
GAATR.V.G	717.073626053585	79	0
GAE.TG.P	717.073626053585	79	0
GAGAGDL	inf	46	0
GAGIP	17.1164048171923	16	0
GAGIPG	68.0766100683783	15	0
GAGVKP	122.537898123081	14	0
GAKGT.G	172.460745506558	19	0
GALTL.NS	717.073626053585	79	0
GAQ.Q.TQE	717.073626053585	79	0
GASGTTPS	717.073626053585	79	0
GASTAT.S	37.3967511308958	8	0
GC	1.2462846863638	314	1
GC..D.C	7.86663049679038	13	0
GC.CD..F	22.6922033561261	3	0
GC.CD..T	145.230101479207	16	0
GC.CP	8.14249649837466	34	0
GCATY.P	226.922033561261	25	0
GCG.CGGS	23.0704067453949	21	0
GCGGC	15.6782495915053	20	0
GCGGCGS.C	25.6288414375071	20	0
GCGSGCGGC	26.1627756341219	20	0
GCGSSC..S	23.8268135239324	21	0
GCLELTDSC	17.2682132856374	5	0
GCQ..CT	104.38413543818	23	0
GCSG..G	12.2537898123081	27	0
GCY..DT	45.3844067122522	11	0
GD..PLLVT	inf	79	0
GD.GP.GN	108.922576109405	24	0
GD.HTT..P	inf	79	0
GD.MPLP.T	inf	79	0
GDG.F.N	113.46101678063	25	0
GDL.FVR.T	571.843524574378	63	0
GDPH.T	108.922576109405	28	0
GDPHY	27.2306440273513	12	0
GDR.G.G.G	34.4921491013117	7	0
GDRG.YG	34.0383050341891	6	0
GDRGG..G	26.0203931816913	7	0
GDSSCI	226.922033561261	25	0
GDTSTLP.T	inf	79	0
GDTTP.P	inf	82	0
GDTTP.P.T	inf	82	0
GDTTPL..T	inf	82	0
GE.GD.GE	26.8359970124622	41	0
GE.GE.G	19.4005870451276	89	0
GE.GETG	48.7882372156711	41	0
GE.GFQG	57.0546827239742	44	0
GE.GHPG	63.5381693971531	50	0
GE.GPRG	35.456567743947	69	0
GE.TTYSS	717.073626053585	79	0
GE.W.DP	35.3998372355567	39	0
GEEDQN	19.109223878843	5	0
GEIEK..K	17.9376464624616	5	0
GEIGP.G	52.6459117862125	29	0
GEKGH.G	68.7249587356962	32	0
GEM.D..G	127.076338794306	14	0
GEP.ES	44.6279999337147	29	0
GEPGE.TT	717.073626053585	79	0
GERGA.G	25.9339466927155	49	0
GET.T.SPS	inf	68	0
GETATS	717.073626053585	79	0
GETC..P	37.4421355376081	33	0
GETTR.S	717.073626053585	79	0
GF..GSS.R	571.843524574378	63	0
GF..SGT.S	717.073626053585	79	0
GF.LDVG.I	18.8345287855847	5	0
GF.PSG.P	127.076338794306	14	0
GF.TL..DP	inf	5	0
GFG.VPG	inf	13	0
GFPGF.G	41.4132711249301	47	0
GFQG..G	23.3798458820693	70	0
GFSSGDG	226.922033561261	25	0
GFTCV	72.6150507396035	16	0
GG..C.Y.P	226.922033561261	25	0
GG..G	1.79334297225246	327	1
GG..I..YI	60.9447747278815	6	0
GG..IE.Y	167.922304835333	31	0
GG..PQGPP	30.9439136674447	17	0
GG.EI..Y	61.8878273348894	6	0
GG.EIT	38.4432621562607	6	0
GG.G.P	2.84499265957402	108	0
GG.K.T.Y	54.4612880547026	6	0
GG.KGP.V	172.460745506558	19	0
GG.P..GY	43.9879634287983	6	0
GG.PI..Y	42.5478812927364	6	0
GG.R..GY	42.358779598102	10	0
GG.RG.GY	36.3075253698018	4	0
GGC.S	12.0868316321749	47	0
GGCGS	19.0869000191715	26	0
GGCGS.C	24.0734679082381	26	0
GGCGS.G	22.6922033561261	24	0
GGCGSCGGS	23.678820893349	20	0
GGNQS.GP	29.3253089525322	5	0
GGPEG.W.S	717.073626053585	79	0
GGPHFI	inf	40	0
GGQC.H	104.38413543818	23	0
GGS.I..Y	56.190217834217	6	0
GGS.VT	25.7178304702762	14	0
GGSKGGCGS	24.5954204118012	24	0
GGTSLS..G	717.073626053585	79	0
GGY.G.RG	36.3075253698018	4	0
GGYGGD	41.148528752442	4	0
GH..PL.VT	inf	82	0
GH.E.S	4.43289553933626	14	0
GH.PS..VP	717.073626053585	79	0
GH.TP.PVT	inf	82	0
GH.TPL.VT	inf	82	0
GH.TPLAV	717.073626053585	79	0
GH.TS.PV	inf	82	0
GHA.HL.V	inf	82	0
GHATAL..T	inf	82	0
GHC	2.02223036711056	93	0
GHHMG.R	inf	5	0
GHSE.S	7.68043805899653	4	0
GHTTS...S	inf	21	0
GI..VPI.S	74.8842710752161	7	0
GI.WLPEG	inf	5	0
GIG.P	11.8424936264783	39	0
GIG.P.E	37.2629865637439	6	0
GIGW...G	80.8667610509221	7	0
GIGW..EG	inf	5	0
GIGW.P	84.7175591962041	7	0
GIGW.PE	inf	5	0
GIPGVG	117.999457451856	13	0
GIPP..PL	9.9020523735823	1	0
GK.CE..P	145.230101479207	16	0
GK.CGR	190.614508191459	21	0
GK.G.SG	17.5277708681802	39	0
GK.GLPG	39.8374236696436	45	0
GK.RRGRR	19.5502059683548	5	0
GKAGY	136.153220136757	15	0
GKG.KRR.R	19.0614508191459	5	0
GKL.GPK	17.6198284882861	15	0
GKP.P...W	27.2306440273513	6	0
GKPEGP.S	inf	5	0
GKPEGPP	50.5711960507953	5	0
GKTFTT.L	717.073626053585	79	0
GKYT.T	54.4612880547026	6	0
GL	1.05159563239765	424	9
GL.EG..Y	37.7039686532557	6	0
GL.GPPG	27.4594729687576	88	0
GLALDV.R	18.5965373845326	5	0
GLAVD.D.I	17.4371667894443	5	0
GLCGN	16.9271570980832	20	0
GLG.F.L.G	226.922033561261	25	0
GLGE	1.81537626849009	36	0
GLGVG.GV	204.229830205135	15	0
GLLGVW	226.922033561261	25	0
GLPG..G	23.1206575453676	97	0
GLPGH.GQ	75.6406778537537	25	0
GLPGP.G	25.7178304702762	96	0
GM.GS.G.P	84.7175591962041	28	0
GMASS..P	717.073626053585	79	0
GMPGD.G	113.46101678063	25	0
GMTTPS..T	717.073626053585	79	0
GN..ETS.A	717.073626053585	79	0
GNPSTGT	inf	68	0
GNT.ETS.S	717.073626053585	79	0
GP	2.36913380166123	433	8
GP..DLK	11.1715462676313	7	0
GP..FDE	54.4612880547026	6	0
GP..FP.Y	72.6150507396035	16	0
GP..N..VT	34.0383050341891	6	0
GP.AK.K	12.8144207187536	15	0
GP.C	4.18361712783852	152	0
GP.C...C	15.2037762486045	25	0
GP.CE	6.8301285349132	38	0
GP.CFM	95.3072540957296	21	0
GP.CS..C	32.1816702141425	15	0
GP.G	8.16358294663108	315	2
GP.G..G	17.5909167675961	153	0
GP.G..GP	21.7682094470144	112	0
GP.G.P	16.1949403500427	140	0
GP.G.PGP	24.1035477112022	95	0
GP.GA.G	17.673927547855	96	0
GP.GA.G.T	72.6150507396035	21	0
GP.GE.GE	34.4077129958005	54	0
GP.GEQGE	75.6406778537537	25	0
GP.GKAG	47.9778013815237	37	0
GP.GKP	26.8359970124622	90	0
GP.GL.GFP	38.5767457054144	32	0
GP.GL.GP	31.9608497973607	83	0
GP.GP.G	20.4392304214845	96	0
GP.GR.G	20.5216447742358	87	0
GP.GR.G.Q	59.6480773932457	27	0
GP.TVQW	226.922033561261	25	0
GP.VD	4.71997829807423	7	0
GP.VD...P	8.19133194318698	1	0
GP.VD.N	9.42599216331392	1	0
GPAG.PG	23.7236671450409	65	0
GPD..LK	8.55820240859613	1	0
GPDC	5.29484744976276	32	0
GPE.KL..P	11.0219273444041	1	0
GPEGQ..SA	717.073626053585	79	0
GPF..C	7.22024652240376	9	0
GPH.I..TR	inf	25	0
GPI.F..V	45.3844067122522	6	0
GPIGL.G.P	181.537626849009	36	0
GPKGSLG	172.460745506558	19	0
GPKV..D	9.29299756488973	2	0
GPLG.PG	43.6388526079348	69	0
GPP.E.I.P	75.6406778537537	25	0
GPP.GP..I	54.4612880547026	6	0
GPPG..G	21.0444892270825	101	0
GPPG.PG	22.6241267460577	95	0
GPPGHPG	49.4185761977857	30	0
GPPGP	16.8886921145245	103	0
GPPGP.G	20.2128700264753	95	0
GPPGPP	18.1537626849009	102	0
GPPGPPGP	20.7166468286516	90	0
GPPGPPGPP	17.4276121775048	61	0
GPPPQ.G	33.7141307005302	11	0
GPPPQGGN	38.9009200390733	11	0
GPQG.NG	54.4612880547026	24	0
GPQGP	21.9412383529737	100	0
GPRC.C	30.6344745307702	27	0
GPRGQ.G	43.1151863766396	32	0
GPS.P.G	14.1457891051176	69	0
GPSGGTS.S	717.073626053585	79	0
GPT.NRE.T	inf	2	0
GPTG..G	25.3560707066279	79	0
GQ..C	2.2248282231783	94	0
GQ..S	3.04129234329146	270	1
GQ..S.G.H	9.07688134245044	2	0
GQ..S.SG	9.40496139097274	8	0
GQ.G..SG	8.28265422498603	3	0
GQ.TA.PVT	inf	69	0
GQ.TF...G	113.46101678063	25	0
GQC..T	7.80611795450738	26	0
GQH.S.S	9.341256527182	2	0
GQHG.G	10.0854237138338	2	0
GQIIFP	353.998372355567	39	0
GQP.SS.V	19.2883728527072	5	0
GQRG..GA	69.5894236254534	23	0
GQS.A.SSR	inf	78	0
GQS.ATFS	617.22793128663	68	0
GQWTS...S	717.073626053585	79	0
GR.C.D	5.49390186516737	15	0
GR.EGEED	19.0614508191459	5	0
GRCI	4.15219040133371	21	0
GRP.P...W	36.7613694369243	6	0
GRP.P.V	27.8789926946692	20	0
GRPHE.SS	717.073626053585	79	0
GRPTG.SS	717.073626053585	79	0
GRRSK.E	22.5546748509375	5	0
GRT.QT.S	226.922033561261	25	0
GS..I.V.W	25.1359791021704	3	0
GS.II.Y	35.5182313400235	6	0
GS.IT.Y	54.4612880547026	6	0
GS.QS...G	9.31574664093598	2	0
GS.SC	6.63062963313755	45	0
GS.SGQSS	10.4052054413456	2	0
GS.TA.PVT	617.22793128663	68	0
GS.TTT	7.43799998895244	1	0
GS.TYQ..L	226.922033561261	25	0
GSA.ATN	226.922033561261	25	0
GSC	2.49358630121135	150	0
GSCGGSKGG	23.104788871692	24	0
GSDTISL.S	717.073626053585	79	0
GSEGIS.S	717.073626053585	79	0
GSF.C.C	17.533121225588	27	0
GSG.S.S.G	9.25485940798868	2	0
GSGCGGCGS	25.6288414375071	20	0
GSGKT.TT	717.073626053585	79	0
GSGS.QS	10.4316397517714	2	0
GSKGGCGSC	23.340552023444	24	0
GSL.PVTS	717.073626053585	79	0
GSRH..S	9.47152835733959	2	0
GSSFT.SG	717.073626053585	79	0
GSSFYAL	19.8258197742996	5	0
GST.TT..P	18.1537626849009	2	0
GSTHT	16.6409491278258	6	0
GSTLG.PG	717.073626053585	79	0
GSTPL...P	19.0182275746581	2	0
GSTTAT..G	707.996744711134	78	0
GT	1.28429333656278	413	9
GT..P.TPE	inf	5	0
GT..PSSSG	717.073626053585	79	0
GT.GG.G.H	172.460745506558	19	0
GT.GG.G.K	60.5125422830029	20	0
GT.SA.TSK	717.073626053585	79	0
GT.TPTTT	7.92922967846245	4	0
GTC..T	7.72212293312948	32	0
GTDTSS.ST	inf	82	0
GTF.P.LSE	717.073626053585	79	0
GTIPR.PS	717.073626053585	79	0
GTKGN.G	172.460745506558	19	0
GTLWP...R	inf	40	0
GTM.TS..V	inf	40	0
GTP.F...W	27.2306440273513	3	0
GTPLPVTS	inf	58	0
GTRGF.G	145.230101479207	32	0
GTSLS.T.A	717.073626053585	79	0
GTT.YQE	226.922033561261	25	0
GTTFYQS	inf	14	0
GTTGEA	717.073626053585	79	0
GTTPSGS	717.073626053585	79	0
GTVSQ.T	1434.14725210717	79	0
GTVSQE.F	717.073626053585	79	0
GTVSQK.S	inf	79	0
GTYGG.G	127.076338794306	14	0
GV..K.P.V	23.8268135239324	16	0
GV.PGVG	138.422440472369	15	0
GV.PGVG.A	136.153220136757	15	0
GV.PGVGV	136.153220136757	15	0
GVC	1.50617258448036	95	0
GVDG.RG	172.460745506558	19	0
GVG.APG.G	136.153220136757	15	0
GVG.GGI	127.076338794306	15	0
GVG.GV.G	102.114915102567	15	0
GVG.P.A	21.7845152218811	26	0
GVGEP	27.6252910422405	10	0
GVGG.PG	52.6459117862125	16	0
GVLGG.G	69.5894236254534	15	0
GVPG.G.P	48.4100338264023	16	0
GVPG.GV	208.76827087636	16	0
GVPG.I.G	136.153220136757	15	0
GVPGA..G	68.0766100683783	15	0
GVPGAI	90.7688134245044	15	0
GVPGV.G	64.5467117685365	22	0
GVPGVGG	190.614508191459	15	0
GVS.E.FTL	inf	79	0
GVS.TF..L	226.922033561261	25	0
GW.G..C	10.816163994896	35	0
GW.PI.S	60.9447747278815	7	0
GWAGA	42.7910120429806	33	0
GWG..C	9.53072540957296	14	0
GY..D..G	9.82438921771106	16	0
GY.GR.GP	62.2414720625173	29	0
GY.L..DG	16.0180258984419	12	0
GY.LE..E	49.9228473834774	6	0
GY.LE.K	31.1207360312586	6	0
GY.VE	15.8300810612336	8	0
GY.VE..E	40.543403329612	7	0
GYDL..DA	107.625878774769	7	0
GYGGD.G	36.3075253698018	4	0
GYH.E.K	47.6536270478648	6	0
GYIIE	54.4612880547026	6	0
GYIVE	47.6536270478648	6	0
GYLELPD	18.3698789073402	5	0
GYVVE	40.543403329612	7	0
H...G	0.960498241649037	355	2
H...GPRC	36.3075253698018	24	0
H...PGGVP	136.153220136757	15	0
H...S	1.19317948019006	368	2
H...VAK.Q	55.5958982225089	7	0
H..AS.PPE	226.922033561261	25	0
H..ER.N.R	226.922033561261	25	0
H..G.C.C	20.332214207089	14	0
H..GLC	6.11702873078182	20	0
H..PDTP.I	75.6406778537536	7	0
H..PDTPE	71.1022371825284	7	0
H..PG.TE	29.7061571207469	22	0
H..PGST.T	20.6069738585361	2	0
H..QA.D.Q	58.9997287259278	7	0
H..TCLPD	124.807118458694	7	0
H..TL.PSG	717.073626053585	79	0
H.C	0.874928856564731	132	0
H.DVS..C	172.460745506558	19	0
H.G.CQ..P	86.2303727532792	19	0
H.G.TG..G	21.6448708935357	31	0
H.GKEG..G	75.6406778537537	25	0
H.MPD.P	56.7305083903152	7	0
H.P.DM.S	50.8305355177225	7	0
H.PPP..PM	24.7551309339557	3	0
H.T.S.ETT	712.535185382359	79	0
H.TPL.VT	inf	82	0
H.TSLHV	inf	81	0
H.TTSTPS	717.073626053585	79	0
H.VPGK	86.2303727532792	19	0
H.W.C.PD	119.134067619662	7	0
H.WSC.PD	inf	5	0
H.YT..PD	42.358779598102	7	0
HA.PL.VT	inf	82	0
HAK.SR.IA	inf	5	0
HAKA.R.I	inf	5	0
HASPL...D	inf	79	0
HAT.L..TD	inf	82	0
HAT.LPVT	inf	82	0
HATPL...S	16892.0761783003	82	0
HATPLP.T	inf	82	0
HATPVPVT	inf	79	0
HDT.ASS.S	inf	61	0
HE.SS.SPG	717.073626053585	79	0
HE.TT.PSS	717.073626053585	79	0
HEWTC	78.6663049679038	7	0
HF..S.T.S	17.1452203135175	2	0
HG.C	3.01337761166371	71	0
HGA.C	9.07688134245044	24	0
HGA.PVST	717.073626053585	79	0
HGP.G.K	36.3075253698018	40	0
HGPRG..G	172.460745506558	19	0
HGQ.G	5.25503656668183	7	0
HGS.SG.SS	10.2712078348781	2	0
HGSGSG.S	9.80303184984647	2	0
HHIGA	71.1022371825284	7	0
HI.AR...D	60.5125422830029	7	0
HITTL...S	226.922033561261	25	0
HKPGPP	inf	10	0
HMGFR...D	inf	5	0
[truncated: 3,786 more rows]
