# Supplementary material for: ProminTools: shedding light on proteins of unknown function in biomineralization with user friendly tools illustrated using mollusc shell matrix protein sequences
Source: PeerJ. 2020 Sep 11;8:e9852. doi: 10.7717/peerj.9852 (PMC7489238; doi:10.7717/peerj.9852)
Supplement: Supplemental Information 7 — Details of the procedure and descriptions of files can be found in the R markdown document. [file peerj-08-9852-s007.zip › Supp7/top500ids.txt]

ENSP00000357791
ENSP00000417397
ENSP00000417657
ENSP00000417722
ENSP00000417757
ENSP00000418306
ENSP00000419989
ENSP00000420439
ENSP00000485714
ENSP00000485821
ENSP00000485874
ENSP00000485964
ENSP00000486023
ENSP00000486075
ENSP00000486101
ENSP00000486102
ENSP00000486205
ENSP00000486243
ENSP00000486256
ENSP00000486305
ENSP00000486425
ENSP00000486489
ENSP00000486522
ENSP00000486533
ENSP00000486541
ENSP00000486683
ENSP00000486851
ENSP00000486911
ENSP00000486982
ENSP00000487060
ENSP00000487096
ENSP00000487123
ENSP00000487131
ENSP00000487226
ENSP00000487233
ENSP00000487243
ENSP00000487270
ENSP00000487312
ENSP00000487329
ENSP00000487354
ENSP00000487364
ENSP00000487389
ENSP00000487409
ENSP00000487451
ENSP00000487471
ENSP00000487502
ENSP00000487506
ENSP00000487564
ENSP00000381008
ENSP00000480691
ENSP00000480849
ENSP00000486210
ENSP00000486465
ENSP00000486965
ENSP00000487046
ENSP00000485749
ENSP00000419798
ENSP00000455906
ENSP00000480194
ENSP00000482172
ENSP00000485835
ENSP00000486518
ENSP00000479614
ENSP00000481715
ENSP00000485685
ENSP00000486046
ENSP00000486183
ENSP00000486164
ENSP00000420243
ENSP00000417498
ENSP00000486565
ENSP00000478400
ENSP00000485768
ENSP00000486429
ENSP00000498766
ENSP00000441929
ENSP00000486657
ENSP00000487020
ENSP00000487180
ENSP00000486822
ENSP00000368755
ENSP00000485865
ENSP00000485944
ENSP00000486556
ENSP00000487383
ENSP00000357789
ENSP00000364979
ENSP00000331902
ENSP00000354505
ENSP00000368751
ENSP00000353654
ENSP00000302716
ENSP00000357794
ENSP00000480484
ENSP00000378340
ENSP00000334733
ENSP00000379866
ENSP00000498507
ENSP00000361290
ENSP00000443707
ENSP00000325527
ENSP00000262464
ENSP00000424571
ENSP00000270509
ENSP00000470498
ENSP00000472324
ENSP00000482970
ENSP00000379823
ENSP00000332371
ENSP00000445236
ENSP00000334714
ENSP00000304408
ENSP00000338213
ENSP00000369889
ENSP00000364000
ENSP00000477719
ENSP00000297268
ENSP00000355123
ENSP00000446870
ENSP00000447864
ENSP00000449320
ENSP00000450046
ENSP00000450084
ENSP00000404513
ENSP00000363840
ENSP00000372565
ENSP00000372706
ENSP00000388309
ENSP00000408123
ENSP00000408627
ENSP00000225964
ENSP00000339915
ENSP00000447062
ENSP00000448701
ENSP00000448715
ENSP00000448931
ENSP00000449275
ENSP00000264828
ENSP00000348982
ENSP00000301740
ENSP00000367263
ENSP00000494473
ENSP00000494880
ENSP00000426533
ENSP00000393306
ENSP00000302551
ENSP00000360882
ENSP00000481360
ENSP00000467141
ENSP00000359114
ENSP00000403817
ENSP00000487490
ENSP00000491148
ENSP00000303153
ENSP00000351163
ENSP00000362776
ENSP00000486506
ENSP00000373370
ENSP00000482374
ENSP00000484342
ENSP00000416578
ENSP00000474498
ENSP00000380505
ENSP00000473894
ENSP00000301067
ENSP00000482184
ENSP00000479679
ENSP00000387655
ENSP00000315243
ENSP00000483541
ENSP00000480867
ENSP00000294599
ENSP00000477644
ENSP00000368771
ENSP00000348385
ENSP00000172853
ENSP00000386259
ENSP00000473138
ENSP00000343764
ENSP00000484293
ENSP00000495537
ENSP00000465570
ENSP00000356452
ENSP00000387477
ENSP00000408226
ENSP00000365175
ENSP00000365201
ENSP00000372947
ENSP00000372956
ENSP00000387910
ENSP00000396812
ENSP00000400540
ENSP00000404619
ENSP00000409444
ENSP00000413977
ENSP00000415182
ENSP00000415363
ENSP00000406861
ENSP00000480618
ENSP00000481532
ENSP00000490759
ENSP00000486476
ENSP00000359603
ENSP00000495685
ENSP00000383225
ENSP00000402343
ENSP00000456500
ENSP00000357731
ENSP00000483673
ENSP00000481056
ENSP00000374135
ENSP00000489292
ENSP00000356455
ENSP00000377697
ENSP00000256646
ENSP00000356453
ENSP00000419033
ENSP00000496793
ENSP00000498587
ENSP00000351807
ENSP00000381488
ENSP00000399679
ENSP00000425596
ENSP00000263388
ENSP00000359686
ENSP00000377699
ENSP00000369950
ENSP00000243077
ENSP00000252034
ENSP00000455585
ENSP00000315252
ENSP00000369936
ENSP00000313565
ENSP00000374013
ENSP00000478365
ENSP00000484068
ENSP00000389207
ENSP00000364163
ENSP00000372751
ENSP00000403447
ENSP00000408335
ENSP00000361834
ENSP00000410674
ENSP00000369958
ENSP00000476821
ENSP00000411654
ENSP00000392575
ENSP00000403162
ENSP00000496870
ENSP00000383219
ENSP00000480614
ENSP00000391129
ENSP00000389857
ENSP00000478094
ENSP00000349540
ENSP00000478743
ENSP00000446280
ENSP00000358380
ENSP00000459798
ENSP00000369949
ENSP00000480474
ENSP00000500971
ENSP00000328270
ENSP00000371606
ENSP00000481419
ENSP00000486084
ENSP00000394510
ENSP00000486225
ENSP00000459719
ENSP00000386908
ENSP00000414475
ENSP00000434586
ENSP00000382592
ENSP00000478585
ENSP00000487561
ENSP00000288745
ENSP00000377582
ENSP00000458979
ENSP00000340554
ENSP00000352154
ENSP00000348573
ENSP00000320232
ENSP00000351922
ENSP00000380661
ENSP00000315607
ENSP00000375234
ENSP00000461444
ENSP00000274473
ENSP00000378976
ENSP00000423354
ENSP00000305913
ENSP00000380901
ENSP00000400895
ENSP00000261405
ENSP00000496036
ENSP00000474096
ENSP00000480040
ENSP00000447211
ENSP00000375151
ENSP00000474609
ENSP00000488684
ENSP00000357753
ENSP00000497810
ENSP00000499864
ENSP00000500572
ENSP00000417182
ENSP00000496051
ENSP00000479291
ENSP00000436433
ENSP00000369926
ENSP00000246662
ENSP00000490368
ENSP00000375232
ENSP00000460506
ENSP00000461030
ENSP00000382590
ENSP00000486418
ENSP00000382584
ENSP00000481348
ENSP00000480955
ENSP00000350813
ENSP00000477065
ENSP00000480376
ENSP00000341848
ENSP00000349790
ENSP00000377275
ENSP00000484083
ENSP00000418248
ENSP00000340546
ENSP00000363593
ENSP00000384917
ENSP00000282007
ENSP00000346553
ENSP00000318884
ENSP00000478428
ENSP00000480265
ENSP00000261037
ENSP00000273342
ENSP00000498483
ENSP00000420723
ENSP00000242848
ENSP00000479646
ENSP00000350463
ENSP00000328444
ENSP00000481216
ENSP00000483635
ENSP00000484022
ENSP00000442626
ENSP00000488472
ENSP00000428342
ENSP00000373027
ENSP00000442127
ENSP00000479599
ENSP00000381949
ENSP00000495847
ENSP00000487288
ENSP00000420449
ENSP00000488423
ENSP00000334197
ENSP00000383223
ENSP00000484257
ENSP00000383226
ENSP00000497653
ENSP00000443348
ENSP00000381542
ENSP00000430061
ENSP00000501125
ENSP00000280527
ENSP00000375076
ENSP00000375147
ENSP00000460805
ENSP00000317790
ENSP00000498485
ENSP00000262518
ENSP00000414622
ENSP00000483371
ENSP00000480219
ENSP00000501058
ENSP00000243222
ENSP00000327368
ENSP00000498802
ENSP00000484110
ENSP00000254108
ENSP00000423809
ENSP00000367482
ENSP00000455282
ENSP00000285879
ENSP00000372434
ENSP00000369594
ENSP00000347896
ENSP00000311905
ENSP00000378499
ENSP00000431443
ENSP00000416075
ENSP00000355922
ENSP00000380031
ENSP00000356224
ENSP00000379946
ENSP00000312946
ENSP00000417330
ENSP00000484814
ENSP00000486963
ENSP00000485659
ENSP00000490794
ENSP00000501050
ENSP00000381009
ENSP00000423645
ENSP00000428057
ENSP00000375689
ENSP00000353367
ENSP00000375479
ENSP00000373539
ENSP00000204005
ENSP00000396024
ENSP00000381941
ENSP00000419786
ENSP00000441452
ENSP00000447921
ENSP00000347665
ENSP00000272746
ENSP00000292733
ENSP00000384344
ENSP00000382083
ENSP00000405842
ENSP00000352798
ENSP00000316029
ENSP00000501169
ENSP00000352802
ENSP00000376329
ENSP00000376330
ENSP00000326330
ENSP00000416284
ENSP00000423195
ENSP00000463957
ENSP00000358748
ENSP00000263205
ENSP00000501084
ENSP00000292357
ENSP00000344465
ENSP00000458647
ENSP00000434552
ENSP00000461181
ENSP00000482663
ENSP00000478000
ENSP00000354486
ENSP00000424243
ENSP00000375084
ENSP00000430173
ENSP00000382078
ENSP00000324463
ENSP00000341368
ENSP00000400041
ENSP00000484511
ENSP00000487099
ENSP00000409826
ENSP00000359655
ENSP00000349305
ENSP00000375069
ENSP00000478752
ENSP00000498781
ENSP00000381541
ENSP00000371264
ENSP00000481020
ENSP00000483379
ENSP00000469582
ENSP00000253332
ENSP00000384537
ENSP00000497756
ENSP00000242140
ENSP00000386790
ENSP00000386878
ENSP00000499350
ENSP00000384373
ENSP00000366950
ENSP00000458595
ENSP00000464818
ENSP00000385359
ENSP00000378860
ENSP00000415038
ENSP00000386431
ENSP00000254958
ENSP00000335565
ENSP00000365473
ENSP00000393390
ENSP00000401817
ENSP00000407508
ENSP00000414676
ENSP00000447201
ENSP00000480105
ENSP00000341887
ENSP00000362772
ENSP00000352794
ENSP00000297954
ENSP00000477983
ENSP00000483919
ENSP00000491814
ENSP00000333113
ENSP00000370949
ENSP00000422037
ENSP00000398837
