# Supplementary material for: ProminTools: shedding light on proteins of unknown function in biomineralization with user friendly tools illustrated using mollusc shell matrix protein sequences
Source: PeerJ. 2020 Sep 11;8:e9852. doi: 10.7717/peerj.9852 (PMC7489238; doi:10.7717/peerj.9852)
Supplement: Supplemental Information 7 — Details of the procedure and descriptions of files can be found in the R markdown document. [file peerj-08-9852-s007.zip › Supp7/top500.fa.emapper.annotations]

# emapper version: emapper-1.0.3-35-g63c274b emapper DB: 2.0
# command: ./emapper.py --cpu 6 -i /data/shared/emapper_jobs/user_data/MM_d28xv75q/query_seqs.fa --output query_seqs.fa --output_dir /data/shared/emapper_jobs/user_data/MM_d28xv75q -m diamond -d none --tax_scope 9604 --go_evidence non-electronic --target_orthologs all --seed_ortholog_evalue 0.001 --seed_ortholog_score 60 --query-cover 20 --subject-cover 0 --override --temp_dir /data/shared/emappe…
# time: Wed May 13 12:53:35 2020
#query_name	seed_eggNOG_ortholog	seed_ortholog_evalue	seed_ortholog_score	best_tax_level	Preferred_name	GOs	EC	KEGG_ko	KEGG_Pathway	KEGG_Module	KEGG_Reaction	KEGG_rclass	BRITE	KEGG_TC	CAZy	BiGG_Reaction
ENSP00000481532	9606.ENSP00000406861	0.0	2649.0	Hominidae	MUC6	GO:0001894,GO:0002218,GO:0002220,GO:0002223,GO:0002253,GO:0002376,GO:0002429,GO:0002682,GO:0002684,GO:0002757,GO:0002758,GO:0002764,GO:0002768,GO:0003008,GO:0003674,GO:0005198,GO:0005201,GO:0005575,GO:0005576,GO:0005622,GO:0005623,GO:0005737,GO:0005794,GO:0005796,GO:0005886,GO:0006464,GO:0006486,GO:0006493,GO:0006807,GO:0007154,GO:0007165,GO:0007166,GO:0007586,GO:0008150,GO:0008152,GO:0009058,GO:…		ko:K22023					ko00000,ko04131				Hominidae	35BBE@314146,39QXS@33154,3BFCG@33208,3CSTT@33213,3JARD@40674,48C7B@7711,494H8@7742,4MG4X@9443,4N47W@9604,KOG1216@1,KOG1216@2759	NA|NA|NA	W	Mucin 6, oligomeric mucus gel-forming
ENSP00000480618	9606.ENSP00000406861	0.0	2649.4	Hominidae	MUC6	GO:0001894,GO:0002218,GO:0002220,GO:0002223,GO:0002253,GO:0002376,GO:0002429,GO:0002682,GO:0002684,GO:0002757,GO:0002758,GO:0002764,GO:0002768,GO:0003008,GO:0003674,GO:0005198,GO:0005201,GO:0005575,GO:0005576,GO:0005622,GO:0005623,GO:0005737,GO:0005794,GO:0005796,GO:0005886,GO:0006464,GO:0006486,GO:0006493,GO:0006807,GO:0007154,GO:0007165,GO:0007166,GO:0007586,GO:0008150,GO:0008152,GO:0009058,GO:…		ko:K22023					ko00000,ko04131				Hominidae	35BBE@314146,39QXS@33154,3BFCG@33208,3CSTT@33213,3JARD@40674,48C7B@7711,494H8@7742,4MG4X@9443,4N47W@9604,KOG1216@1,KOG1216@2759	NA|NA|NA	W	Mucin 6, oligomeric mucus gel-forming
ENSP00000474096	9597.XP_003846265.1	1e-126	460.7	Hominidae	TAF15	GO:0005575,GO:0005622,GO:0005623,GO:0005634,GO:0005654,GO:0005737,GO:0006139,GO:0006351,GO:0006352,GO:0006355,GO:0006366,GO:0006367,GO:0006725,GO:0006807,GO:0008150,GO:0008152,GO:0009058,GO:0009059,GO:0009889,GO:0009891,GO:0009893,GO:0009966,GO:0009987,GO:0010467,GO:0010468,GO:0010556,GO:0010557,GO:0010604,GO:0010628,GO:0010646,GO:0016070,GO:0018130,GO:0019219,GO:0019222,GO:0019438,GO:0023051,GO:…		ko:K14651	ko03022,ko05202,map03022,map05202				ko00000,ko00001,ko03019,ko03021				Hominidae	35AX3@314146,38C9D@33154,3BF5R@33208,3CZA9@33213,3J7X9@40674,48348@7711,4932U@7742,4ME1M@9443,4MWSH@9604,KOG1995@1,KOG1995@2759	NA|NA|NA	A	Zinc finger domain
ENSP00000474609	9597.XP_003846265.1	3.8e-121	442.2	Hominidae	TAF15	GO:0005575,GO:0005622,GO:0005623,GO:0005634,GO:0005654,GO:0005737,GO:0006139,GO:0006351,GO:0006352,GO:0006355,GO:0006366,GO:0006367,GO:0006725,GO:0006807,GO:0008150,GO:0008152,GO:0009058,GO:0009059,GO:0009889,GO:0009891,GO:0009893,GO:0009966,GO:0009987,GO:0010467,GO:0010468,GO:0010556,GO:0010557,GO:0010604,GO:0010628,GO:0010646,GO:0016070,GO:0018130,GO:0019219,GO:0019222,GO:0019438,GO:0023051,GO:…		ko:K14651	ko03022,ko05202,map03022,map05202				ko00000,ko00001,ko03019,ko03021				Hominidae	35AX3@314146,38C9D@33154,3BF5R@33208,3CZA9@33213,3J7X9@40674,48348@7711,4932U@7742,4ME1M@9443,4MWSH@9604,KOG1995@1,KOG1995@2759	NA|NA|NA	A	Zinc finger domain
ENSP00000364163	9606.ENSP00000364163	0.0	1830.1	Hominidae	NOTCH4	GO:0000139,GO:0001525,GO:0001568,GO:0001569,GO:0001709,GO:0001763,GO:0001944,GO:0002009,GO:0002376,GO:0002520,GO:0003674,GO:0005488,GO:0005509,GO:0005515,GO:0005575,GO:0005576,GO:0005622,GO:0005623,GO:0005634,GO:0005654,GO:0005737,GO:0005783,GO:0005789,GO:0005794,GO:0005829,GO:0005886,GO:0005887,GO:0006139,GO:0006351,GO:0006352,GO:0006355,GO:0006357,GO:0006366,GO:0006367,GO:0006725,GO:0006807,GO:…		ko:K20996	ko01522,ko04320,ko04330,ko04919,ko05165,ko05200,ko05206,ko05224,map01522,map04320,map04330,map04919,map05165,map05200,map05206,map05224	M00682			ko00000,ko00001,ko00002				Hominidae	35FRJ@314146,39Y8J@33154,3BNYU@33208,3D5ZW@33213,3J6BU@40674,489IG@7711,497TI@7742,4MF9G@9443,4N45Q@9604,KOG1217@1,KOG1217@2759	NA|NA|NA	T	Neurogenic locus notch homolog protein 4
ENSP00000423354	9606.ENSP00000274473	2.2e-218	766.1	Hominidae	MEGF10	GO:0001775,GO:0001846,GO:0001848,GO:0001849,GO:0001891,GO:0003674,GO:0005044,GO:0005102,GO:0005112,GO:0005488,GO:0005515,GO:0005575,GO:0005623,GO:0005886,GO:0006810,GO:0006897,GO:0006898,GO:0006909,GO:0006911,GO:0006915,GO:0006928,GO:0007155,GO:0007275,GO:0007517,GO:0007519,GO:0008150,GO:0008219,GO:0008283,GO:0009888,GO:0009987,GO:0010324,GO:0012501,GO:0014706,GO:0014719,GO:0014812,GO:0014816,GO:…											Hominidae	35J6Z@314146,39T32@33154,3BBKK@33208,3CW5Y@33213,3JEEZ@40674,48JRS@7711,48YA8@7742,4M7XK@9443,4N4XQ@9604,KOG1218@1,KOG1218@2759	NA|NA|NA	T	Laminin-type epidermal growth factor-like domai
ENSP00000423195	61853.ENSNLEP00000014907	1.2e-100	374.0	Primates													Hominidae	35J6Z@314146,39T32@33154,3BBKK@33208,3CW5Y@33213,3JEEZ@40674,48JRS@7711,48YA8@7742,4M7XK@9443,KOG1218@1,KOG1218@2759	NA|NA|NA	T	Multiple epidermal growth factor-like domains protein 10
ENSP00000416284	61853.ENSNLEP00000014907	1.2e-100	374.0	Primates													Hominidae	35J6Z@314146,39T32@33154,3BBKK@33208,3CW5Y@33213,3JEEZ@40674,48JRS@7711,48YA8@7742,4M7XK@9443,KOG1218@1,KOG1218@2759	NA|NA|NA	T	Multiple epidermal growth factor-like domains protein 10
ENSP00000274473	9606.ENSP00000274473	2.2e-218	766.1	Hominidae	MEGF10	GO:0001775,GO:0001846,GO:0001848,GO:0001849,GO:0001891,GO:0003674,GO:0005044,GO:0005102,GO:0005112,GO:0005488,GO:0005515,GO:0005575,GO:0005623,GO:0005886,GO:0006810,GO:0006897,GO:0006898,GO:0006909,GO:0006911,GO:0006915,GO:0006928,GO:0007155,GO:0007275,GO:0007517,GO:0007519,GO:0008150,GO:0008219,GO:0008283,GO:0009888,GO:0009987,GO:0010324,GO:0012501,GO:0014706,GO:0014719,GO:0014812,GO:0014816,GO:…											Hominidae	35J6Z@314146,39T32@33154,3BBKK@33208,3CW5Y@33213,3JEEZ@40674,48JRS@7711,48YA8@7742,4M7XK@9443,4N4XQ@9604,KOG1218@1,KOG1218@2759	NA|NA|NA	T	Laminin-type epidermal growth factor-like domai
ENSP00000341368	9606.ENSP00000341368	0.0	1831.2	Hominidae													Hominidae	2C8XU@1,2QQKX@2759,35MPZ@314146,39WWF@33154,3BA8N@33208,3D2KP@33213,3JEHY@40674,4888X@7711,491UX@7742,4M7NX@9443,4N6CK@9604	NA|NA|NA	S	Chromosome 6 open reading frame 132
ENSP00000285879	9606.ENSP00000285879	1.3e-130	474.6	Hominidae	MAGEC1												Hominidae	35M9H@314146,39R6G@33154,3BK9T@33208,3DF0U@33213,3JG9V@40674,48C75@7711,48YU1@7742,4MMP1@9443,4MT9I@9604,KOG4562@1,KOG4562@2759	NA|NA|NA	S	Melanoma-associated antigen
ENSP00000396812	9606.ENSP00000365201	0.0	2983.0	Hominidae	PRRC2A	GO:0005575,GO:0005622,GO:0005623,GO:0005634,GO:0005654,GO:0005737,GO:0005829,GO:0005886,GO:0008150,GO:0009987,GO:0016020,GO:0030154,GO:0031974,GO:0031981,GO:0032502,GO:0043226,GO:0043227,GO:0043229,GO:0043231,GO:0043233,GO:0044422,GO:0044424,GO:0044428,GO:0044444,GO:0044446,GO:0044464,GO:0048869,GO:0070013,GO:0071944											Hominidae	35CVJ@314146,38CXE@33154,3B9VD@33208,3CRA4@33213,3JBU0@40674,488AY@7711,48WH7@7742,4M5XG@9443,4MW6I@9604,KOG4817@1,KOG4817@2759	NA|NA|NA	S	coiled-coil 2A
ENSP00000404619	9606.ENSP00000365201	0.0	2983.0	Hominidae	PRRC2A	GO:0005575,GO:0005622,GO:0005623,GO:0005634,GO:0005654,GO:0005737,GO:0005829,GO:0005886,GO:0008150,GO:0009987,GO:0016020,GO:0030154,GO:0031974,GO:0031981,GO:0032502,GO:0043226,GO:0043227,GO:0043229,GO:0043231,GO:0043233,GO:0044422,GO:0044424,GO:0044428,GO:0044444,GO:0044446,GO:0044464,GO:0048869,GO:0070013,GO:0071944											Hominidae	35CVJ@314146,38CXE@33154,3B9VD@33208,3CRA4@33213,3JBU0@40674,488AY@7711,48WH7@7742,4M5XG@9443,4MW6I@9604,KOG4817@1,KOG4817@2759	NA|NA|NA	S	coiled-coil 2A
ENSP00000498485	9606.ENSP00000347665	2e-287	995.7	Hominidae	COL18A1	GO:0003008,GO:0003674,GO:0005488,GO:0005515,GO:0005575,GO:0005581,GO:0005622,GO:0005623,GO:0005737,GO:0005783,GO:0005788,GO:0007275,GO:0007600,GO:0007601,GO:0008150,GO:0008285,GO:0009653,GO:0009887,GO:0009987,GO:0012505,GO:0016043,GO:0030198,GO:0031974,GO:0032501,GO:0032502,GO:0032991,GO:0042127,GO:0042802,GO:0043062,GO:0043226,GO:0043227,GO:0043229,GO:0043231,GO:0043233,GO:0044422,GO:0044424,GO:…		ko:K06823	ko04974,map04974				ko00000,ko00001,ko00535,ko00536,ko04147,ko04516				Hominidae	35HBW@314146,38I1B@33154,3BAXZ@33208,3CTMW@33213,3J6PQ@40674,480SR@7711,48VA9@7742,4MAAZ@9443,4N2QD@9604,KOG3546@1,KOG3546@2759	NA|NA|NA	W	Collagen type XVIII alpha 1
ENSP00000347665	9606.ENSP00000347665	0.0	1417.1	Hominidae	COL18A1	GO:0003008,GO:0003674,GO:0005488,GO:0005515,GO:0005575,GO:0005581,GO:0005622,GO:0005623,GO:0005737,GO:0005783,GO:0005788,GO:0007275,GO:0007600,GO:0007601,GO:0008150,GO:0008285,GO:0009653,GO:0009887,GO:0009987,GO:0012505,GO:0016043,GO:0030198,GO:0031974,GO:0032501,GO:0032502,GO:0032991,GO:0042127,GO:0042802,GO:0043062,GO:0043226,GO:0043227,GO:0043229,GO:0043231,GO:0043233,GO:0044422,GO:0044424,GO:…		ko:K06823	ko04974,map04974				ko00000,ko00001,ko00535,ko00536,ko04147,ko04516				Hominidae	35HBW@314146,38I1B@33154,3BAXZ@33208,3CTMW@33213,3J6PQ@40674,480SR@7711,48VA9@7742,4MAAZ@9443,4N2QD@9604,KOG3546@1,KOG3546@2759	NA|NA|NA	W	Collagen type XVIII alpha 1
ENSP00000352798	9598.ENSPTRP00000053920	0.0	1795.8	Hominidae	COL18A1			ko:K06823	ko04974,map04974				ko00000,ko00001,ko00535,ko00536,ko04147,ko04516				Hominidae	35HBW@314146,38I1B@33154,3BAXZ@33208,3CTMW@33213,3J6PQ@40674,480SR@7711,48VA9@7742,4MIGE@9443,4N9FR@9604,KOG3546@1,KOG3546@2759,KOG3577@1,KOG3577@2759	NA|NA|NA	W	Domain of Unknown Function (DUF959)
ENSP00000372751	9606.ENSP00000364163	0.0	1830.1	Hominidae	NOTCH4	GO:0000139,GO:0001525,GO:0001568,GO:0001569,GO:0001709,GO:0001763,GO:0001944,GO:0002009,GO:0002376,GO:0002520,GO:0003674,GO:0005488,GO:0005509,GO:0005515,GO:0005575,GO:0005576,GO:0005622,GO:0005623,GO:0005634,GO:0005654,GO:0005737,GO:0005783,GO:0005789,GO:0005794,GO:0005829,GO:0005886,GO:0005887,GO:0006139,GO:0006351,GO:0006352,GO:0006355,GO:0006357,GO:0006366,GO:0006367,GO:0006725,GO:0006807,GO:…		ko:K20996	ko01522,ko04320,ko04330,ko04919,ko05165,ko05200,ko05206,ko05224,map01522,map04320,map04330,map04919,map05165,map05200,map05206,map05224	M00682			ko00000,ko00001,ko00002				Hominidae	35FRJ@314146,39Y8J@33154,3BNYU@33208,3D5ZW@33213,3J6BU@40674,489IG@7711,497TI@7742,4MF9G@9443,4N45Q@9604,KOG1217@1,KOG1217@2759	NA|NA|NA	T	Neurogenic locus notch homolog protein 4
ENSP00000372706	9606.ENSP00000363840	2.8e-206	726.5	Hominidae	COL11A2	GO:0001501,GO:0003008,GO:0003674,GO:0005198,GO:0005201,GO:0005488,GO:0005515,GO:0005575,GO:0005576,GO:0005581,GO:0005583,GO:0005592,GO:0005622,GO:0005623,GO:0005737,GO:0005783,GO:0005788,GO:0007275,GO:0007600,GO:0007605,GO:0008150,GO:0009888,GO:0009987,GO:0012505,GO:0016043,GO:0030020,GO:0030198,GO:0030199,GO:0030674,GO:0031012,GO:0031974,GO:0032501,GO:0032502,GO:0032991,GO:0043062,GO:0043226,GO:…		ko:K19721	ko04974,map04974				ko00000,ko00001,ko00536				Hominidae	35F80@314146,38CJN@33154,3BAFZ@33208,3CU1R@33213,3JDSS@40674,4831G@7711,492QU@7742,4M9E9@9443,4N0N2@9604,KOG3544@1,KOG3544@2759	NA|NA|NA	W	Collagen type XI alpha 2
ENSP00000448701	9597.XP_003808635.1	7.5e-242	844.7	Hominidae	COL11A2	GO:0001501,GO:0003008,GO:0003674,GO:0005198,GO:0005201,GO:0005488,GO:0005515,GO:0005575,GO:0005576,GO:0005581,GO:0005583,GO:0005592,GO:0005622,GO:0005623,GO:0005737,GO:0005783,GO:0005788,GO:0007275,GO:0007600,GO:0007605,GO:0008150,GO:0009888,GO:0009987,GO:0012505,GO:0016043,GO:0030020,GO:0030198,GO:0030199,GO:0030674,GO:0031012,GO:0031974,GO:0032501,GO:0032502,GO:0032991,GO:0043062,GO:0043226,GO:…		ko:K19721	ko04974,map04974				ko00000,ko00001,ko00536				Hominidae	35F80@314146,38CJN@33154,3BAFZ@33208,3CU1R@33213,3JDSS@40674,4831G@7711,492QU@7742,4M9E9@9443,4N0N2@9604,KOG3544@1,KOG3544@2759	NA|NA|NA	W	Collagen type XI alpha 2
ENSP00000450084	9606.ENSP00000363840	1.7e-195	690.6	Hominidae	COL11A2	GO:0001501,GO:0003008,GO:0003674,GO:0005198,GO:0005201,GO:0005488,GO:0005515,GO:0005575,GO:0005576,GO:0005581,GO:0005583,GO:0005592,GO:0005622,GO:0005623,GO:0005737,GO:0005783,GO:0005788,GO:0007275,GO:0007600,GO:0007605,GO:0008150,GO:0009888,GO:0009987,GO:0012505,GO:0016043,GO:0030020,GO:0030198,GO:0030199,GO:0030674,GO:0031012,GO:0031974,GO:0032501,GO:0032502,GO:0032991,GO:0043062,GO:0043226,GO:…		ko:K19721	ko04974,map04974				ko00000,ko00001,ko00536				Hominidae	35F80@314146,38CJN@33154,3BAFZ@33208,3CU1R@33213,3JDSS@40674,4831G@7711,492QU@7742,4M9E9@9443,4N0N2@9604,KOG3544@1,KOG3544@2759	NA|NA|NA	W	Collagen type XI alpha 2
ENSP00000398837	9606.ENSP00000398837	0.0	4277.6	Hominidae	KMT2B	GO:0000981,GO:0002682,GO:0003674,GO:0003700,GO:0003824,GO:0005575,GO:0005622,GO:0005623,GO:0005634,GO:0005654,GO:0006325,GO:0006338,GO:0006355,GO:0006357,GO:0006464,GO:0006479,GO:0006807,GO:0006996,GO:0008150,GO:0008152,GO:0008168,GO:0008170,GO:0008213,GO:0008276,GO:0008757,GO:0009889,GO:0009891,GO:0009893,GO:0009987,GO:0010468,GO:0010556,GO:0010557,GO:0010604,GO:0010628,GO:0016043,GO:0016278,GO:…	2.1.1.43	ko:K14959	ko00310,map00310		R03875,R03938,R04866,R04867	RC00003,RC00060,RC00181,RC00496	ko00000,ko00001,ko01000,ko03000,ko03036				Hominidae	35I6G@314146,39JBG@33154,3B98I@33208,3CX7Z@33213,3JDN0@40674,484ZB@7711,498N9@7742,4MHN2@9443,4N069@9604,COG2940@1,KOG1084@2759	NA|NA|NA	K	'FY-rich' domain, C-terminal region
ENSP00000495847	9597.XP_003830057.1	7.8e-73	282.0	Hominidae	COL25A1	GO:0001540,GO:0003674,GO:0005488,GO:0005539,GO:0005575,GO:0005576,GO:0005615,GO:0005622,GO:0005623,GO:0005737,GO:0005783,GO:0005788,GO:0005886,GO:0005887,GO:0008201,GO:0012505,GO:0016020,GO:0016021,GO:0031224,GO:0031226,GO:0031974,GO:0033218,GO:0042277,GO:0043167,GO:0043168,GO:0043226,GO:0043227,GO:0043229,GO:0043231,GO:0043233,GO:0044421,GO:0044422,GO:0044424,GO:0044425,GO:0044432,GO:0044444,GO:…											Hominidae	35A14@314146,39JFW@33154,3BDBQ@33208,3D3PD@33213,3J3JW@40674,482ZY@7711,48W7C@7742,4MMFK@9443,4MSYQ@9604,KOG3544@1,KOG3544@2759	NA|NA|NA	W	Collagen type XXV alpha 1
ENSP00000382083	9597.XP_003830057.1	7.3e-73	282.0	Hominidae	COL25A1	GO:0001540,GO:0003674,GO:0005488,GO:0005539,GO:0005575,GO:0005576,GO:0005615,GO:0005622,GO:0005623,GO:0005737,GO:0005783,GO:0005788,GO:0005886,GO:0005887,GO:0008201,GO:0012505,GO:0016020,GO:0016021,GO:0031224,GO:0031226,GO:0031974,GO:0033218,GO:0042277,GO:0043167,GO:0043168,GO:0043226,GO:0043227,GO:0043229,GO:0043231,GO:0043233,GO:0044421,GO:0044422,GO:0044424,GO:0044425,GO:0044432,GO:0044444,GO:…											Hominidae	35A14@314146,39JFW@33154,3BDBQ@33208,3D3PD@33213,3J3JW@40674,482ZY@7711,48W7C@7742,4MMFK@9443,4MSYQ@9604,KOG3544@1,KOG3544@2759	NA|NA|NA	W	Collagen type XXV alpha 1
ENSP00000344465	9606.ENSP00000344465	6.3e-204	718.0	Hominidae	PEAR1	GO:0008150,GO:0008593,GO:0009966,GO:0009968,GO:0010646,GO:0010648,GO:0023051,GO:0023057,GO:0045746,GO:0048519,GO:0048523,GO:0048583,GO:0048585,GO:0050789,GO:0050794,GO:0065007											Hominidae	35M1I@314146,39T32@33154,3BBKK@33208,3CVBR@33213,3J40R@40674,4835K@7711,4938H@7742,4MAM9@9443,4MTVS@9604,KOG1218@1,KOG1218@2759	NA|NA|NA	T	EGF domain, unclasssified subfamily
ENSP00000292357	9606.ENSP00000344465	6.3e-204	718.0	Hominidae	PEAR1	GO:0008150,GO:0008593,GO:0009966,GO:0009968,GO:0010646,GO:0010648,GO:0023051,GO:0023057,GO:0045746,GO:0048519,GO:0048523,GO:0048583,GO:0048585,GO:0050789,GO:0050794,GO:0065007											Hominidae	35M1I@314146,39T32@33154,3BBKK@33208,3CVBR@33213,3J40R@40674,4835K@7711,4938H@7742,4MAM9@9443,4MTVS@9604,KOG1218@1,KOG1218@2759	NA|NA|NA	T	EGF domain, unclasssified subfamily
ENSP00000413977	9606.ENSP00000365201	0.0	2950.2	Hominidae	PRRC2A	GO:0005575,GO:0005622,GO:0005623,GO:0005634,GO:0005654,GO:0005737,GO:0005829,GO:0005886,GO:0008150,GO:0009987,GO:0016020,GO:0030154,GO:0031974,GO:0031981,GO:0032502,GO:0043226,GO:0043227,GO:0043229,GO:0043231,GO:0043233,GO:0044422,GO:0044424,GO:0044428,GO:0044444,GO:0044446,GO:0044464,GO:0048869,GO:0070013,GO:0071944											Hominidae	35CVJ@314146,38CXE@33154,3B9VD@33208,3CRA4@33213,3JBU0@40674,488AY@7711,48WH7@7742,4M5XG@9443,4MW6I@9604,KOG4817@1,KOG4817@2759	NA|NA|NA	S	coiled-coil 2A
ENSP00000415363	9606.ENSP00000365201	0.0	2950.2	Hominidae	PRRC2A	GO:0005575,GO:0005622,GO:0005623,GO:0005634,GO:0005654,GO:0005737,GO:0005829,GO:0005886,GO:0008150,GO:0009987,GO:0016020,GO:0030154,GO:0031974,GO:0031981,GO:0032502,GO:0043226,GO:0043227,GO:0043229,GO:0043231,GO:0043233,GO:0044422,GO:0044424,GO:0044428,GO:0044444,GO:0044446,GO:0044464,GO:0048869,GO:0070013,GO:0071944											Hominidae	35CVJ@314146,38CXE@33154,3B9VD@33208,3CRA4@33213,3JBU0@40674,488AY@7711,48WH7@7742,4M5XG@9443,4MW6I@9604,KOG4817@1,KOG4817@2759	NA|NA|NA	S	coiled-coil 2A
ENSP00000367482	225400.XP_006772206.1	1.3e-74	287.0	Chiroptera													Hominidae	39BYV@33154,3B9SZ@33208,3CU5V@33213,3J32F@40674,489KW@7711,491VT@7742,4M17K@9397,COG5025@1,KOG4385@2759	NA|NA|NA	K	Forkhead box
ENSP00000353367	225400.XP_006772206.1	1.3e-89	337.0	Chiroptera													Hominidae	39BYV@33154,3B9SZ@33208,3CU5V@33213,3J32F@40674,489KW@7711,491VT@7742,4M17K@9397,COG5025@1,KOG4385@2759	NA|NA|NA	K	Forkhead box
ENSP00000409826	109478.XP_005862319.1	2.7e-42	178.7	Chiroptera													Hominidae	39BYV@33154,3B9SZ@33208,3CU5V@33213,3J32F@40674,489KW@7711,491VT@7742,4M17K@9397,COG5025@1,KOG4385@2759	NA|NA|NA	K	Forkhead box
ENSP00000375084	61622.XP_010359716.1	7.5e-109	401.0	Cercopithecoidea													Hominidae	35HPY@314146,360UZ@314294,39BYV@33154,3B9SZ@33208,3CU5V@33213,3J32F@40674,489KW@7711,491VT@7742,4MMEX@9443,COG5025@1,KOG4385@2759	NA|NA|NA	K	forkhead box
ENSP00000404513	9606.ENSP00000363840	4e-189	669.5	Hominidae	COL11A2	GO:0001501,GO:0003008,GO:0003674,GO:0005198,GO:0005201,GO:0005488,GO:0005515,GO:0005575,GO:0005576,GO:0005581,GO:0005583,GO:0005592,GO:0005622,GO:0005623,GO:0005737,GO:0005783,GO:0005788,GO:0007275,GO:0007600,GO:0007605,GO:0008150,GO:0009888,GO:0009987,GO:0012505,GO:0016043,GO:0030020,GO:0030198,GO:0030199,GO:0030674,GO:0031012,GO:0031974,GO:0032501,GO:0032502,GO:0032991,GO:0043062,GO:0043226,GO:…		ko:K19721	ko04974,map04974				ko00000,ko00001,ko00536				Hominidae	35F80@314146,38CJN@33154,3BAFZ@33208,3CU1R@33213,3JDSS@40674,4831G@7711,492QU@7742,4M9E9@9443,4N0N2@9604,KOG3544@1,KOG3544@2759	NA|NA|NA	W	Collagen type XI alpha 2
ENSP00000354486	9606.ENSP00000349305	0.0	2144.8	Hominidae	GOLGA4	GO:0001558,GO:0003674,GO:0005488,GO:0005515,GO:0005575,GO:0005622,GO:0005623,GO:0005737,GO:0005794,GO:0005802,GO:0005829,GO:0006810,GO:0006892,GO:0006893,GO:0007275,GO:0007399,GO:0008104,GO:0008150,GO:0008361,GO:0009987,GO:0010720,GO:0010769,GO:0010770,GO:0010975,GO:0010976,GO:0012505,GO:0015031,GO:0015833,GO:0016043,GO:0016192,GO:0019899,GO:0022008,GO:0022603,GO:0022604,GO:0030154,GO:0030307,GO:…		ko:K20283					ko00000,ko04131				Hominidae	28M43@1,2QTM0@2759,35KUK@314146,39R11@33154,3BBTA@33208,3CZDB@33213,3J68K@40674,480I5@7711,495WX@7742,4MEBP@9443,4MTR8@9604	NA|NA|NA	U	golgin-97, RanBP2alpha,Imh1p and p230/golgin-245
ENSP00000349305	9606.ENSP00000349305	0.0	2296.5	Hominidae	GOLGA4	GO:0001558,GO:0003674,GO:0005488,GO:0005515,GO:0005575,GO:0005622,GO:0005623,GO:0005737,GO:0005794,GO:0005802,GO:0005829,GO:0006810,GO:0006892,GO:0006893,GO:0007275,GO:0007399,GO:0008104,GO:0008150,GO:0008361,GO:0009987,GO:0010720,GO:0010769,GO:0010770,GO:0010975,GO:0010976,GO:0012505,GO:0015031,GO:0015833,GO:0016043,GO:0016192,GO:0019899,GO:0022008,GO:0022603,GO:0022604,GO:0030154,GO:0030307,GO:…		ko:K20283					ko00000,ko04131				Hominidae	28M43@1,2QTM0@2759,35KUK@314146,39R11@33154,3BBTA@33208,3CZDB@33213,3J68K@40674,480I5@7711,495WX@7742,4MEBP@9443,4MTR8@9604	NA|NA|NA	U	golgin-97, RanBP2alpha,Imh1p and p230/golgin-245
ENSP00000405842	9606.ENSP00000349305	0.0	2122.4	Hominidae	GOLGA4	GO:0001558,GO:0003674,GO:0005488,GO:0005515,GO:0005575,GO:0005622,GO:0005623,GO:0005737,GO:0005794,GO:0005802,GO:0005829,GO:0006810,GO:0006892,GO:0006893,GO:0007275,GO:0007399,GO:0008104,GO:0008150,GO:0008361,GO:0009987,GO:0010720,GO:0010769,GO:0010770,GO:0010975,GO:0010976,GO:0012505,GO:0015031,GO:0015833,GO:0016043,GO:0016192,GO:0019899,GO:0022008,GO:0022603,GO:0022604,GO:0030154,GO:0030307,GO:…		ko:K20283					ko00000,ko04131				Hominidae	28M43@1,2QTM0@2759,35KUK@314146,39R11@33154,3BBTA@33208,3CZDB@33213,3J68K@40674,480I5@7711,495WX@7742,4MEBP@9443,4MTR8@9604	NA|NA|NA	U	golgin-97, RanBP2alpha,Imh1p and p230/golgin-245
ENSP00000495537	9606.ENSP00000367766	0.0	1214.9	Hominidae	RPGR	GO:0001750,GO:0003008,GO:0005575,GO:0005622,GO:0005623,GO:0005737,GO:0005794,GO:0005813,GO:0005815,GO:0005856,GO:0005929,GO:0006810,GO:0006886,GO:0006928,GO:0006996,GO:0007017,GO:0007018,GO:0007600,GO:0007601,GO:0008104,GO:0008150,GO:0009987,GO:0010970,GO:0012505,GO:0015031,GO:0015630,GO:0015833,GO:0016043,GO:0022607,GO:0030030,GO:0030031,GO:0030705,GO:0031503,GO:0031514,GO:0032501,GO:0033036,GO:…		ko:K19607					ko00000,ko03036				Hominidae	35D4K@314146,39QZ0@33154,3BAVI@33208,3CYC7@33213,3J5ET@40674,4839T@7711,4906U@7742,4M8CK@9443,4N1UF@9604,COG5184@1,KOG1075@1,KOG1075@2759,KOG1426@2759	NA|NA|NA	DZ	retinitis pigmentosa GTPase regulator
ENSP00000384373	9541.XP_005576204.1	0.0	1645.6	Cercopithecoidea													Hominidae	35D7A@314146,35X2I@314294,38ETY@33154,3BA47@33208,3CXFF@33213,3J9QR@40674,489V4@7711,490I9@7742,4MFJI@9443,KOG1217@1,KOG1217@2759	NA|NA|NA	T	Latent transforming growth factor beta binding protein 1
ENSP00000385359	9597.XP_003822047.1	0.0	1640.2	Hominidae	LTBP1	GO:0001527,GO:0003674,GO:0003824,GO:0004672,GO:0004674,GO:0004675,GO:0004888,GO:0005024,GO:0005488,GO:0005515,GO:0005575,GO:0005576,GO:0005622,GO:0005623,GO:0005737,GO:0005783,GO:0005788,GO:0006464,GO:0006468,GO:0006793,GO:0006796,GO:0006807,GO:0007154,GO:0007165,GO:0007166,GO:0007167,GO:0007178,GO:0008104,GO:0008150,GO:0008152,GO:0009966,GO:0009968,GO:0009987,GO:0010646,GO:0010648,GO:0012505,GO:…		ko:K19559	ko04350,map04350				ko00000,ko00001				Hominidae	35D7A@314146,38ETY@33154,3BA47@33208,3CXFF@33213,3J9QR@40674,489V4@7711,490I9@7742,4MFJI@9443,4N2YG@9604,KOG1217@1,KOG1217@2759	NA|NA|NA	T	Latent transforming growth factor beta binding protein 1
ENSP00000370949	9606.ENSP00000422037	0.0	1420.2	Hominidae	NFXL1	GO:0000122,GO:0000976,GO:0000977,GO:0000981,GO:0000982,GO:0001012,GO:0001067,GO:0001078,GO:0001227,GO:0003674,GO:0003676,GO:0003677,GO:0003690,GO:0003700,GO:0005488,GO:0005575,GO:0005622,GO:0005623,GO:0005634,GO:0006139,GO:0006351,GO:0006355,GO:0006357,GO:0006366,GO:0006725,GO:0006807,GO:0008150,GO:0008152,GO:0009058,GO:0009059,GO:0009889,GO:0009890,GO:0009892,GO:0009987,GO:0010467,GO:0010468,GO:…		ko:K15683					ko00000,ko04121				Hominidae	35G9A@314146,38HTN@33154,3BCYR@33208,3CRGR@33213,3J33Q@40674,4882S@7711,494TA@7742,4MGP9@9443,4MT3I@9604,KOG1952@1,KOG1952@2759	NA|NA|NA	K	Nuclear transcription factor, X-box
ENSP00000422037	9606.ENSP00000422037	0.0	1420.2	Hominidae	NFXL1	GO:0000122,GO:0000976,GO:0000977,GO:0000981,GO:0000982,GO:0001012,GO:0001067,GO:0001078,GO:0001227,GO:0003674,GO:0003676,GO:0003677,GO:0003690,GO:0003700,GO:0005488,GO:0005575,GO:0005622,GO:0005623,GO:0005634,GO:0006139,GO:0006351,GO:0006355,GO:0006357,GO:0006366,GO:0006725,GO:0006807,GO:0008150,GO:0008152,GO:0009058,GO:0009059,GO:0009889,GO:0009890,GO:0009892,GO:0009987,GO:0010467,GO:0010468,GO:…		ko:K15683					ko00000,ko04121				Hominidae	35G9A@314146,38HTN@33154,3BCYR@33208,3CRGR@33213,3J33Q@40674,4882S@7711,494TA@7742,4MGP9@9443,4MT3I@9604,KOG1952@1,KOG1952@2759	NA|NA|NA	K	Nuclear transcription factor, X-box
ENSP00000333113	9606.ENSP00000422037	0.0	1420.2	Hominidae	NFXL1	GO:0000122,GO:0000976,GO:0000977,GO:0000981,GO:0000982,GO:0001012,GO:0001067,GO:0001078,GO:0001227,GO:0003674,GO:0003676,GO:0003677,GO:0003690,GO:0003700,GO:0005488,GO:0005575,GO:0005622,GO:0005623,GO:0005634,GO:0006139,GO:0006351,GO:0006355,GO:0006357,GO:0006366,GO:0006725,GO:0006807,GO:0008150,GO:0008152,GO:0009058,GO:0009059,GO:0009889,GO:0009890,GO:0009892,GO:0009987,GO:0010467,GO:0010468,GO:…		ko:K15683					ko00000,ko04121				Hominidae	35G9A@314146,38HTN@33154,3BCYR@33208,3CRGR@33213,3J33Q@40674,4882S@7711,494TA@7742,4MGP9@9443,4MT3I@9604,KOG1952@1,KOG1952@2759	NA|NA|NA	K	Nuclear transcription factor, X-box
ENSP00000480194	9606.ENSP00000417498	0.0	2298.9	Hominidae	MUC4	GO:0001894,GO:0002218,GO:0002220,GO:0002223,GO:0002253,GO:0002376,GO:0002429,GO:0002682,GO:0002684,GO:0002757,GO:0002758,GO:0002764,GO:0002768,GO:0003008,GO:0003674,GO:0005102,GO:0005176,GO:0005198,GO:0005201,GO:0005488,GO:0005515,GO:0005575,GO:0005576,GO:0005622,GO:0005623,GO:0005737,GO:0005794,GO:0005796,GO:0005886,GO:0005887,GO:0006464,GO:0006486,GO:0006493,GO:0006807,GO:0007154,GO:0007165,GO:…		ko:K22017					ko00000,ko04131				Hominidae	28N08@1,2QUJ0@2759,359GV@314146,39TYF@33154,3BJMH@33208,3D0IE@33213,3J7BK@40674,48A4R@7711,494IN@7742,4M6AY@9443,4N3RM@9604	NA|NA|NA	T	Extracellular domain of unknown function in nidogen (entactin) and hypothetical proteins.
ENSP00000481715	9606.ENSP00000417498	0.0	2436.0	Hominidae	MUC4	GO:0001894,GO:0002218,GO:0002220,GO:0002223,GO:0002253,GO:0002376,GO:0002429,GO:0002682,GO:0002684,GO:0002757,GO:0002758,GO:0002764,GO:0002768,GO:0003008,GO:0003674,GO:0005102,GO:0005176,GO:0005198,GO:0005201,GO:0005488,GO:0005515,GO:0005575,GO:0005576,GO:0005622,GO:0005623,GO:0005737,GO:0005794,GO:0005796,GO:0005886,GO:0005887,GO:0006464,GO:0006486,GO:0006493,GO:0006807,GO:0007154,GO:0007165,GO:…		ko:K22017					ko00000,ko04131				Hominidae	28N08@1,2QUJ0@2759,359GV@314146,39TYF@33154,3BJMH@33208,3D0IE@33213,3J7BK@40674,48A4R@7711,494IN@7742,4M6AY@9443,4N3RM@9604	NA|NA|NA	T	Extracellular domain of unknown function in nidogen (entactin) and hypothetical proteins.
ENSP00000294599	9606.ENSP00000348982	9.8e-79	302.4	Hominidae	MEGF6												Hominidae	35IKK@314146,39M98@33154,3CNWB@33208,3DE1B@33213,3J8I3@40674,4806Z@7711,490KW@7742,4MEUX@9443,4N58D@9604,KOG1218@1,KOG1218@2759	NA|NA|NA	T	EGF domain, unclasssified subfamily
ENSP00000348982	9606.ENSP00000348982	5.6e-180	639.0	Hominidae	MEGF6												Hominidae	35IKK@314146,39M98@33154,3CNWB@33208,3DE1B@33213,3J8I3@40674,4806Z@7711,490KW@7742,4MEUX@9443,4N58D@9604,KOG1218@1,KOG1218@2759	NA|NA|NA	T	EGF domain, unclasssified subfamily
ENSP00000419033	9606.ENSP00000348982	8.3e-124	452.2	Hominidae	MEGF6												Hominidae	35IKK@314146,39M98@33154,3CNWB@33208,3DE1B@33213,3J8I3@40674,4806Z@7711,490KW@7742,4MEUX@9443,4N58D@9604,KOG1218@1,KOG1218@2759	NA|NA|NA	T	EGF domain, unclasssified subfamily
ENSP00000243077	9606.ENSP00000243077	0.0	6492.1	Hominidae	LRP1	GO:0001523,GO:0001568,GO:0001775,GO:0001944,GO:0002252,GO:0002263,GO:0002265,GO:0002376,GO:0003674,GO:0005041,GO:0005044,GO:0005102,GO:0005215,GO:0005488,GO:0005509,GO:0005515,GO:0005575,GO:0005622,GO:0005623,GO:0005634,GO:0005737,GO:0005768,GO:0005769,GO:0005886,GO:0005887,GO:0005905,GO:0006629,GO:0006720,GO:0006721,GO:0006810,GO:0006897,GO:0006898,GO:0006909,GO:0006955,GO:0007154,GO:0007165,GO:…		ko:K04550	ko04979,ko05010,ko05144,map04979,map05010,map05144				ko00000,ko00001,ko04090,ko04131,ko04516				Hominidae	35JD6@314146,38B6M@33154,3B9HR@33208,3CV9D@33213,3JB52@40674,47ZFJ@7711,48WNX@7742,4MBTY@9443,4N403@9604,KOG1215@1,KOG1215@2759	NA|NA|NA	T	Domain of unknown function (DUF5050)
ENSP00000387477	9606.ENSP00000365201	0.0	2974.5	Hominidae	PRRC2A	GO:0005575,GO:0005622,GO:0005623,GO:0005634,GO:0005654,GO:0005737,GO:0005829,GO:0005886,GO:0008150,GO:0009987,GO:0016020,GO:0030154,GO:0031974,GO:0031981,GO:0032502,GO:0043226,GO:0043227,GO:0043229,GO:0043231,GO:0043233,GO:0044422,GO:0044424,GO:0044428,GO:0044444,GO:0044446,GO:0044464,GO:0048869,GO:0070013,GO:0071944											Hominidae	35CVJ@314146,38CXE@33154,3B9VD@33208,3CRA4@33213,3JBU0@40674,488AY@7711,48WH7@7742,4M5XG@9443,4MW6I@9604,KOG4817@1,KOG4817@2759	NA|NA|NA	S	coiled-coil 2A
ENSP00000408226	9606.ENSP00000365201	0.0	2974.5	Hominidae	PRRC2A	GO:0005575,GO:0005622,GO:0005623,GO:0005634,GO:0005654,GO:0005737,GO:0005829,GO:0005886,GO:0008150,GO:0009987,GO:0016020,GO:0030154,GO:0031974,GO:0031981,GO:0032502,GO:0043226,GO:0043227,GO:0043229,GO:0043231,GO:0043233,GO:0044422,GO:0044424,GO:0044428,GO:0044444,GO:0044446,GO:0044464,GO:0048869,GO:0070013,GO:0071944											Hominidae	35CVJ@314146,38CXE@33154,3B9VD@33208,3CRA4@33213,3JBU0@40674,488AY@7711,48WH7@7742,4M5XG@9443,4MW6I@9604,KOG4817@1,KOG4817@2759	NA|NA|NA	S	coiled-coil 2A
ENSP00000381008	9606.ENSP00000381008	0.0	21060.4	Hominidae	MUC16	GO:0002218,GO:0002220,GO:0002223,GO:0002253,GO:0002376,GO:0002429,GO:0002682,GO:0002684,GO:0002757,GO:0002758,GO:0002764,GO:0002768,GO:0005575,GO:0005576,GO:0005615,GO:0005622,GO:0005623,GO:0005737,GO:0005794,GO:0005796,GO:0005886,GO:0006464,GO:0006486,GO:0006493,GO:0006807,GO:0007154,GO:0007155,GO:0007165,GO:0007166,GO:0008150,GO:0008152,GO:0009058,GO:0009059,GO:0009100,GO:0009101,GO:0009987,GO:…		ko:K16145					ko00000,ko04131				Hominidae	2964W@1,2RD3J@2759,35KQM@314146,39RY5@33154,3BF2K@33208,3CVJ4@33213,3J1KT@40674,4841S@7711,496GF@7742,4M6SF@9443,4MT7G@9604	NA|NA|NA	S	Mucin 16, cell surface associated
ENSP00000301740	9606.ENSP00000301740	6.1e-238	832.4	Hominidae	SRRM2	GO:0000375,GO:0000377,GO:0000398,GO:0003674,GO:0005488,GO:0005515,GO:0005575,GO:0005622,GO:0005623,GO:0005634,GO:0005654,GO:0005681,GO:0005684,GO:0006139,GO:0006396,GO:0006397,GO:0006725,GO:0006807,GO:0008150,GO:0008152,GO:0008380,GO:0009987,GO:0010467,GO:0015030,GO:0016070,GO:0016071,GO:0016604,GO:0016607,GO:0019904,GO:0031974,GO:0031981,GO:0032991,GO:0034641,GO:0043170,GO:0043226,GO:0043227,GO:…		ko:K13172					ko00000,ko03041				Hominidae	35AB9@314146,39VWU@33154,3BIMT@33208,3CYR3@33213,3J3B0@40674,487DD@7711,48YUF@7742,4M6QD@9443,4N1SH@9604,KOG1869@1,KOG1869@2759	NA|NA|NA	A	Spt5 C-terminal nonapeptide repeat binding Spt4
ENSP00000434552	9606.ENSP00000434552	0.0	1692.2	Hominidae	MAML2	GO:0003674,GO:0003712,GO:0003713,GO:0005575,GO:0005622,GO:0005623,GO:0005634,GO:0005654,GO:0006139,GO:0006351,GO:0006352,GO:0006355,GO:0006357,GO:0006366,GO:0006367,GO:0006725,GO:0006807,GO:0007154,GO:0007165,GO:0007166,GO:0007219,GO:0007221,GO:0008150,GO:0008152,GO:0008593,GO:0009058,GO:0009059,GO:0009889,GO:0009891,GO:0009893,GO:0009966,GO:0009967,GO:0009987,GO:0010467,GO:0010468,GO:0010556,GO:…		ko:K06061	ko04330,ko04658,ko05165,map04330,map04658,map05165				ko00000,ko00001				Hominidae	28P99@1,2QVWD@2759,35DCU@314146,38DCS@33154,3BI58@33208,3CXS7@33213,3J6CC@40674,48114@7711,48XKC@7742,4MH6S@9443,4MXKH@9604	NA|NA|NA	K	MamL-1 domain
ENSP00000483371	9606.ENSP00000434552	0.0	1516.1	Hominidae	MAML2	GO:0003674,GO:0003712,GO:0003713,GO:0005575,GO:0005622,GO:0005623,GO:0005634,GO:0005654,GO:0006139,GO:0006351,GO:0006352,GO:0006355,GO:0006357,GO:0006366,GO:0006367,GO:0006725,GO:0006807,GO:0007154,GO:0007165,GO:0007166,GO:0007219,GO:0007221,GO:0008150,GO:0008152,GO:0008593,GO:0009058,GO:0009059,GO:0009889,GO:0009891,GO:0009893,GO:0009966,GO:0009967,GO:0009987,GO:0010467,GO:0010468,GO:0010556,GO:…		ko:K06061	ko04330,ko04658,ko05165,map04330,map04658,map05165				ko00000,ko00001				Hominidae	28P99@1,2QVWD@2759,35DCU@314146,38DCS@33154,3BI58@33208,3CXS7@33213,3J6CC@40674,48114@7711,48XKC@7742,4MH6S@9443,4MXKH@9604	NA|NA|NA	K	MamL-1 domain
ENSP00000359603	9606.ENSP00000359603	0.0	1092.4	Hominidae	COL24A1	GO:0005575,GO:0005576,GO:0005622,GO:0005623,GO:0005737,GO:0005783,GO:0005788,GO:0012505,GO:0031974,GO:0043226,GO:0043227,GO:0043229,GO:0043231,GO:0043233,GO:0044422,GO:0044424,GO:0044432,GO:0044444,GO:0044446,GO:0044464,GO:0070013		ko:K19721	ko04974,map04974				ko00000,ko00001,ko00536				Hominidae	35JJZ@314146,391UJ@33154,3BD1G@33208,3CY77@33213,3J8EP@40674,47ZWT@7711,48VJY@7742,4MH80@9443,4MT1K@9604,KOG3544@1,KOG3544@2759	NA|NA|NA	W	Fibrillar collagens C-terminal domain
ENSP00000254958	9606.ENSP00000254958	0.0	1333.5	Hominidae	JAG1	GO:0001525,GO:0001568,GO:0001655,GO:0001709,GO:0001822,GO:0001837,GO:0001944,GO:0001952,GO:0001953,GO:0002064,GO:0002250,GO:0002252,GO:0002376,GO:0002443,GO:0002449,GO:0002456,GO:0002460,GO:0002520,GO:0003007,GO:0003151,GO:0003158,GO:0003170,GO:0003176,GO:0003177,GO:0003179,GO:0003180,GO:0003184,GO:0003197,GO:0003205,GO:0003206,GO:0003208,GO:0003215,GO:0003231,GO:0003279,GO:0003674,GO:0005102,GO:…		ko:K06052	ko01522,ko04330,ko04371,ko04658,ko04668,ko05165,ko05200,ko05224,map01522,map04330,map04371,map04658,map04668,map05165,map05200,map05224				ko00000,ko00001,ko04090				Hominidae	35IMH@314146,38BUP@33154,3BAFT@33208,3CYFE@33213,3J4BX@40674,47ZM4@7711,495M1@7742,4MFX3@9443,4MVPY@9604,KOG1217@1,KOG1217@2759	NA|NA|NA	T	delta serrate ligand
ENSP00000379946	9606.ENSP00000379946	0.0	2231.1	Hominidae	GLTSCR1												Hominidae	28MJ0@1,2QU2K@2759,359ZY@314146,38FIC@33154,3BHW5@33208,3D252@33213,3J590@40674,4824H@7711,491JF@7742,4MGB8@9443,4N3BV@9604	NA|NA|NA	S	Glioma tumor suppressor candidate region gene 1
ENSP00000480219	9606.ENSP00000379946	0.0	2117.0	Hominidae	GLTSCR1												Hominidae	28MJ0@1,2QU2K@2759,359ZY@314146,38FIC@33154,3BHW5@33208,3D252@33213,3J590@40674,4824H@7711,491JF@7742,4MGB8@9443,4N3BV@9604	NA|NA|NA	S	Glioma tumor suppressor candidate region gene 1
ENSP00000280527	9606.ENSP00000280527	0.0	2146.7	Hominidae	CRIM1	GO:0003674,GO:0003824,GO:0004672,GO:0004713,GO:0004714,GO:0004888,GO:0005010,GO:0005488,GO:0005515,GO:0005575,GO:0005576,GO:0006464,GO:0006468,GO:0006793,GO:0006796,GO:0006807,GO:0007154,GO:0007165,GO:0007166,GO:0007167,GO:0007169,GO:0007275,GO:0007399,GO:0008150,GO:0008152,GO:0009987,GO:0016020,GO:0016021,GO:0016301,GO:0016310,GO:0016740,GO:0016772,GO:0016773,GO:0018108,GO:0018193,GO:0018212,GO:…											Hominidae	35EAN@314146,38PJC@33154,3BE10@33208,3CSCI@33213,3J388@40674,485BB@7711,491UU@7742,4MEBI@9443,4N469@9604,KOG1216@1,KOG1216@2759	NA|NA|NA	VW	Antistasin family
ENSP00000497810	9606.ENSP00000433433	3.1e-274	951.8	Hominidae	MAGEL2	GO:0000209,GO:0003674,GO:0003824,GO:0004842,GO:0005575,GO:0005622,GO:0005623,GO:0005634,GO:0005737,GO:0005768,GO:0006355,GO:0006464,GO:0006807,GO:0006810,GO:0006996,GO:0007010,GO:0007015,GO:0008064,GO:0008150,GO:0008152,GO:0009889,GO:0009890,GO:0009892,GO:0009987,GO:0010468,GO:0010556,GO:0010558,GO:0010605,GO:0010629,GO:0010638,GO:0012505,GO:0016043,GO:0016192,GO:0016197,GO:0016482,GO:0016567,GO:…											Hominidae	35HH5@314146,39T0R@33154,3BP0H@33208,3CUZH@33213,3JB5F@40674,4824Q@7711,4932Y@7742,4MH7J@9443,4MXF7@9604,KOG4562@1,KOG4562@2759	NA|NA|NA	K	Melanoma-associated antigen
ENSP00000242848	9593.ENSGGOP00000005382	0.0	1370.5	Hominidae	ZC3H13	GO:0001510,GO:0005575,GO:0005622,GO:0005623,GO:0005634,GO:0005654,GO:0006139,GO:0006725,GO:0006807,GO:0008150,GO:0008152,GO:0009451,GO:0009987,GO:0016070,GO:0016071,GO:0016556,GO:0016604,GO:0016607,GO:0031974,GO:0031981,GO:0032259,GO:0032991,GO:0034641,GO:0034708,GO:0036396,GO:0043170,GO:0043226,GO:0043227,GO:0043229,GO:0043231,GO:0043233,GO:0043412,GO:0043414,GO:0044237,GO:0044238,GO:0044260,GO:…											Hominidae	35GBJ@314146,38BYJ@33154,3BK1A@33208,3CUT6@33213,3JD0R@40674,482VE@7711,48Y1G@7742,4MF3K@9443,4N29H@9604,KOG1874@1,KOG1874@2759	NA|NA|NA	K	zinc finger
ENSP00000282007	9606.ENSP00000282007	0.0	1199.1	Hominidae	ZC3H13	GO:0001510,GO:0005575,GO:0005622,GO:0005623,GO:0005634,GO:0005654,GO:0006139,GO:0006725,GO:0006807,GO:0008150,GO:0008152,GO:0009451,GO:0009987,GO:0016070,GO:0016071,GO:0016556,GO:0016604,GO:0016607,GO:0031974,GO:0031981,GO:0032259,GO:0032991,GO:0034641,GO:0034708,GO:0036396,GO:0043170,GO:0043226,GO:0043227,GO:0043229,GO:0043231,GO:0043233,GO:0043412,GO:0043414,GO:0044237,GO:0044238,GO:0044260,GO:…											Hominidae	35GBJ@314146,38BYJ@33154,3BK1A@33208,3CUT6@33213,3JD0R@40674,482VE@7711,48Y1G@7742,4MF3K@9443,4N29H@9604,KOG1874@1,KOG1874@2759	NA|NA|NA	K	zinc finger
ENSP00000262518	9606.ENSP00000262518	0.0	3717.2	Hominidae	SRCAP	GO:0003674,GO:0003712,GO:0003713,GO:0003824,GO:0004402,GO:0005575,GO:0005622,GO:0005623,GO:0005634,GO:0005654,GO:0005737,GO:0005794,GO:0006325,GO:0006355,GO:0006357,GO:0006464,GO:0006473,GO:0006475,GO:0006807,GO:0006996,GO:0008080,GO:0008150,GO:0008152,GO:0009889,GO:0009891,GO:0009893,GO:0009987,GO:0010468,GO:0010556,GO:0010557,GO:0010604,GO:0012505,GO:0016043,GO:0016407,GO:0016410,GO:0016569,GO:…		ko:K11661					ko00000,ko01000,ko03036				Hominidae	358Z6@314146,38C85@33154,3BH39@33208,3CUF7@33213,3J7MV@40674,47ZDV@7711,48VGS@7742,4MBND@9443,4N4V9@9604,COG0553@1,KOG0391@2759	NA|NA|NA	K	HSA
ENSP00000378499	9606.ENSP00000262518	0.0	3300.0	Hominidae	SRCAP	GO:0003674,GO:0003712,GO:0003713,GO:0003824,GO:0004402,GO:0005575,GO:0005622,GO:0005623,GO:0005634,GO:0005654,GO:0005737,GO:0005794,GO:0006325,GO:0006355,GO:0006357,GO:0006464,GO:0006473,GO:0006475,GO:0006807,GO:0006996,GO:0008080,GO:0008150,GO:0008152,GO:0009889,GO:0009891,GO:0009893,GO:0009987,GO:0010468,GO:0010556,GO:0010557,GO:0010604,GO:0012505,GO:0016043,GO:0016407,GO:0016410,GO:0016569,GO:…		ko:K11661					ko00000,ko01000,ko03036				Hominidae	358Z6@314146,38C85@33154,3BH39@33208,3CUF7@33213,3J7MV@40674,47ZDV@7711,48VGS@7742,4MBND@9443,4N4V9@9604,COG0553@1,KOG0391@2759	NA|NA|NA	K	HSA
ENSP00000463957	9606.ENSP00000463957	0.0	6313.0	Euarchontoglires													Hominidae	29KSC@1,2RU1I@2759,35R0K@314146,3AIU0@33154,3BXGN@33208,3DGHD@33213,3JG4I@40674,48DWU@7711,49GPK@7742	NA|NA|NA	S	Neuroblastoma breakpoint family member
ENSP00000500971	9601.ENSPPYP00000021621	0.0	2912.5	Hominidae	PCSK5	GO:0000003,GO:0001501,GO:0001655,GO:0001816,GO:0001822,GO:0001990,GO:0001991,GO:0001999,GO:0002001,GO:0002790,GO:0003002,GO:0003008,GO:0003013,GO:0003014,GO:0003044,GO:0003071,GO:0003073,GO:0003081,GO:0003674,GO:0003824,GO:0004175,GO:0004252,GO:0005488,GO:0005575,GO:0005576,GO:0005615,GO:0005622,GO:0005623,GO:0005737,GO:0005794,GO:0005796,GO:0006465,GO:0006508,GO:0006518,GO:0006807,GO:0006810,GO:…		ko:K08654					ko00000,ko01000,ko01002,ko03110				Hominidae	35EH0@314146,38C1N@33154,3B9FW@33208,3CR8X@33213,3JBMN@40674,480RZ@7711,48VSK@7742,4MBT4@9443,4N4KG@9604,COG1404@1,KOG3525@2759	NA|NA|NA	O	Proprotein convertase subtilisin kexin type
ENSP00000411654	9601.ENSPPYP00000021621	0.0	2218.7	Hominidae	PCSK5	GO:0000003,GO:0001501,GO:0001655,GO:0001816,GO:0001822,GO:0001990,GO:0001991,GO:0001999,GO:0002001,GO:0002790,GO:0003002,GO:0003008,GO:0003013,GO:0003014,GO:0003044,GO:0003071,GO:0003073,GO:0003081,GO:0003674,GO:0003824,GO:0004175,GO:0004252,GO:0005488,GO:0005575,GO:0005576,GO:0005615,GO:0005622,GO:0005623,GO:0005737,GO:0005794,GO:0005796,GO:0006465,GO:0006508,GO:0006518,GO:0006807,GO:0006810,GO:…		ko:K08654					ko00000,ko01000,ko01002,ko03110				Hominidae	35EH0@314146,38C1N@33154,3B9FW@33208,3CR8X@33213,3JBMN@40674,480RZ@7711,48VSK@7742,4MBT4@9443,4N4KG@9604,COG1404@1,KOG3525@2759	NA|NA|NA	O	Proprotein convertase subtilisin kexin type
ENSP00000446280	9606.ENSP00000446280	0.0	2905.2	Hominidae	PCSK5	GO:0000003,GO:0001501,GO:0001655,GO:0001816,GO:0001822,GO:0001990,GO:0001991,GO:0001999,GO:0002001,GO:0002790,GO:0003002,GO:0003008,GO:0003013,GO:0003014,GO:0003044,GO:0003071,GO:0003073,GO:0003081,GO:0003674,GO:0003824,GO:0004175,GO:0004252,GO:0005488,GO:0005575,GO:0005576,GO:0005615,GO:0005622,GO:0005623,GO:0005737,GO:0005794,GO:0005796,GO:0006465,GO:0006508,GO:0006518,GO:0006807,GO:0006810,GO:…		ko:K08654					ko00000,ko01000,ko01002,ko03110				Hominidae	35EH0@314146,38C1N@33154,3B9FW@33208,3CR8X@33213,3JBMN@40674,480RZ@7711,48VSK@7742,4MBT4@9443,4N4KG@9604,COG1404@1,KOG3525@2759	NA|NA|NA	O	Proprotein convertase subtilisin kexin type
ENSP00000486476	9597.XP_008965539.1	0.0	4455.2	Hominidae	MUC2			ko:K10955	ko05146,ko05226,map05146,map05226				ko00000,ko00001,ko04131				Hominidae	35JFY@314146,38BYG@33154,3BBY5@33208,3CRZ6@33213,3J90M@40674,4839A@7711,48WYQ@7742,4MABR@9443,4N53X@9604,KOG1216@1,KOG1216@2759	NA|NA|NA	W	von Willebrand factor (vWF) type C domain
ENSP00000478743	9597.XP_008965539.1	0.0	2937.5	Hominidae	MUC2			ko:K10955	ko05146,ko05226,map05146,map05226				ko00000,ko00001,ko04131				Hominidae	35JFY@314146,38BYG@33154,3BBY5@33208,3CRZ6@33213,3J90M@40674,4839A@7711,48WYQ@7742,4MABR@9443,4N53X@9604,KOG1216@1,KOG1216@2759	NA|NA|NA	W	von Willebrand factor (vWF) type C domain
ENSP00000253332	9606.ENSP00000384537	0.0	2680.2	Hominidae	AKAP12	GO:0003674,GO:0005488,GO:0005515,GO:0005575,GO:0005622,GO:0005623,GO:0005737,GO:0005829,GO:0005886,GO:0007154,GO:0007165,GO:0007186,GO:0007187,GO:0007188,GO:0007193,GO:0008150,GO:0008179,GO:0009966,GO:0009987,GO:0010646,GO:0010738,GO:0016020,GO:0019899,GO:0023051,GO:0023052,GO:0044424,GO:0044444,GO:0044464,GO:0048583,GO:0050789,GO:0050794,GO:0050896,GO:0051018,GO:0051716,GO:0065007,GO:0071944,GO:…		ko:K16528					ko00000				Hominidae	296VW@1,2RDV6@2759,35NY9@314146,39UHP@33154,3BEY2@33208,3CT26@33213,3J697@40674,488R8@7711,492KF@7742,4MAEN@9443,4MWP1@9604	NA|NA|NA	U	WSK motif
ENSP00000384537	9606.ENSP00000384537	0.0	2680.2	Hominidae	AKAP12	GO:0003674,GO:0005488,GO:0005515,GO:0005575,GO:0005622,GO:0005623,GO:0005737,GO:0005829,GO:0005886,GO:0007154,GO:0007165,GO:0007186,GO:0007187,GO:0007188,GO:0007193,GO:0008150,GO:0008179,GO:0009966,GO:0009987,GO:0010646,GO:0010738,GO:0016020,GO:0019899,GO:0023051,GO:0023052,GO:0044424,GO:0044444,GO:0044464,GO:0048583,GO:0050789,GO:0050794,GO:0050896,GO:0051018,GO:0051716,GO:0065007,GO:0071944,GO:…		ko:K16528					ko00000				Hominidae	296VW@1,2RDV6@2759,35NY9@314146,39UHP@33154,3BEY2@33208,3CT26@33213,3J697@40674,488R8@7711,492KF@7742,4MAEN@9443,4MWP1@9604	NA|NA|NA	U	WSK motif
ENSP00000352794	9606.ENSP00000384537	0.0	2569.3	Hominidae	AKAP12	GO:0003674,GO:0005488,GO:0005515,GO:0005575,GO:0005622,GO:0005623,GO:0005737,GO:0005829,GO:0005886,GO:0007154,GO:0007165,GO:0007186,GO:0007187,GO:0007188,GO:0007193,GO:0008150,GO:0008179,GO:0009966,GO:0009987,GO:0010646,GO:0010738,GO:0016020,GO:0019899,GO:0023051,GO:0023052,GO:0044424,GO:0044444,GO:0044464,GO:0048583,GO:0050789,GO:0050794,GO:0050896,GO:0051018,GO:0051716,GO:0065007,GO:0071944,GO:…		ko:K16528					ko00000				Hominidae	296VW@1,2RDV6@2759,35NY9@314146,39UHP@33154,3BEY2@33208,3CT26@33213,3J697@40674,488R8@7711,492KF@7742,4MAEN@9443,4MWP1@9604	NA|NA|NA	U	WSK motif
ENSP00000362776	9606.ENSP00000362776	3.7e-195	689.5	Hominidae	COL16A1	GO:0000003,GO:0001952,GO:0001954,GO:0003674,GO:0005102,GO:0005178,GO:0005488,GO:0005515,GO:0005575,GO:0005576,GO:0005581,GO:0005593,GO:0005597,GO:0005622,GO:0005623,GO:0005737,GO:0005783,GO:0005788,GO:0007154,GO:0007155,GO:0007165,GO:0007166,GO:0007229,GO:0007565,GO:0008150,GO:0009987,GO:0010810,GO:0010811,GO:0012505,GO:0016043,GO:0022414,GO:0022607,GO:0022610,GO:0023052,GO:0030155,GO:0030198,GO:…											Hominidae	35HXT@314146,38FGZ@33154,3BEJH@33208,3CW9K@33213,3J5VP@40674,481QM@7711,48XVC@7742,4M6ZH@9443,4N3X6@9604,KOG3544@1,KOG3544@2759	NA|NA|NA	W	Thrombospondin N-terminal -like domains.
ENSP00000362772	9606.ENSP00000362776	2.2e-195	689.5	Hominidae	COL16A1	GO:0000003,GO:0001952,GO:0001954,GO:0003674,GO:0005102,GO:0005178,GO:0005488,GO:0005515,GO:0005575,GO:0005576,GO:0005581,GO:0005593,GO:0005597,GO:0005622,GO:0005623,GO:0005737,GO:0005783,GO:0005788,GO:0007154,GO:0007155,GO:0007165,GO:0007166,GO:0007229,GO:0007565,GO:0008150,GO:0009987,GO:0010810,GO:0010811,GO:0012505,GO:0016043,GO:0022414,GO:0022607,GO:0022610,GO:0023052,GO:0030155,GO:0030198,GO:…											Hominidae	35HXT@314146,38FGZ@33154,3BEJH@33208,3CW9K@33213,3J5VP@40674,481QM@7711,48XVC@7742,4M6ZH@9443,4N3X6@9604,KOG3544@1,KOG3544@2759	NA|NA|NA	W	Thrombospondin N-terminal -like domains.
ENSP00000396024	9606.ENSP00000356224	0.0	15995.0	Hominidae	SYNE1	GO:0000932,GO:0003674,GO:0003779,GO:0005488,GO:0005515,GO:0005521,GO:0005575,GO:0005622,GO:0005623,GO:0005634,GO:0005635,GO:0005654,GO:0005730,GO:0005737,GO:0005794,GO:0005856,GO:0005886,GO:0006996,GO:0006997,GO:0007010,GO:0007030,GO:0008092,GO:0008104,GO:0008150,GO:0009987,GO:0010256,GO:0012505,GO:0016020,GO:0016021,GO:0016043,GO:0019899,GO:0030016,GO:0030017,GO:0030154,GO:0031090,GO:0031224,GO:…		ko:K19326					ko00000,ko03036				Hominidae	35CQQ@314146,38C3M@33154,3BCXH@33208,3CWUW@33213,3JANQ@40674,4801N@7711,4920G@7742,4MBW5@9443,4MVE9@9604,COG5069@1,KOG0516@2759	NA|NA|NA	Z	Spectrin repeat containing nuclear envelope
ENSP00000356224	9606.ENSP00000356224	0.0	16203.8	Hominidae	SYNE1	GO:0000932,GO:0003674,GO:0003779,GO:0005488,GO:0005515,GO:0005521,GO:0005575,GO:0005622,GO:0005623,GO:0005634,GO:0005635,GO:0005654,GO:0005730,GO:0005737,GO:0005794,GO:0005856,GO:0005886,GO:0006996,GO:0006997,GO:0007010,GO:0007030,GO:0008092,GO:0008104,GO:0008150,GO:0009987,GO:0010256,GO:0012505,GO:0016020,GO:0016021,GO:0016043,GO:0019899,GO:0030016,GO:0030017,GO:0030154,GO:0031090,GO:0031224,GO:…		ko:K19326					ko00000,ko03036				Hominidae	35CQQ@314146,38C3M@33154,3BCXH@33208,3CWUW@33213,3JANQ@40674,4801N@7711,4920G@7742,4MBW5@9443,4MVE9@9604,COG5069@1,KOG0516@2759	NA|NA|NA	Z	Spectrin repeat containing nuclear envelope
ENSP00000341887	9606.ENSP00000356224	0.0	14963.1	Hominidae	SYNE1	GO:0000932,GO:0003674,GO:0003779,GO:0005488,GO:0005515,GO:0005521,GO:0005575,GO:0005622,GO:0005623,GO:0005634,GO:0005635,GO:0005654,GO:0005730,GO:0005737,GO:0005794,GO:0005856,GO:0005886,GO:0006996,GO:0006997,GO:0007010,GO:0007030,GO:0008092,GO:0008104,GO:0008150,GO:0009987,GO:0010256,GO:0012505,GO:0016020,GO:0016021,GO:0016043,GO:0019899,GO:0030016,GO:0030017,GO:0030154,GO:0031090,GO:0031224,GO:…		ko:K19326					ko00000,ko03036				Hominidae	35CQQ@314146,38C3M@33154,3BCXH@33208,3CWUW@33213,3JANQ@40674,4801N@7711,4920G@7742,4MBW5@9443,4MVE9@9604,COG5069@1,KOG0516@2759	NA|NA|NA	Z	Spectrin repeat containing nuclear envelope
ENSP00000478752	9606.ENSP00000478752	0.0	6872.3	Euarchontoglires													Hominidae	29KSC@1,2RU1I@2759,35R0K@314146,3AIU0@33154,3BXGN@33208,3DGHD@33213,3JG4I@40674,48DWU@7711,49GPK@7742	NA|NA|NA	S	Neuroblastoma breakpoint family member
ENSP00000498781	9606.ENSP00000478752	0.0	6872.3	Euarchontoglires													Hominidae	29KSC@1,2RU1I@2759,35R0K@314146,3AIU0@33154,3BXGN@33208,3DGHD@33213,3JG4I@40674,48DWU@7711,49GPK@7742	NA|NA|NA	S	Neuroblastoma breakpoint family member
ENSP00000482374	9606.ENSP00000482374	7.1e-131	475.7	Hominidae	PRR36												Hominidae	2CSWZ@1,2S4AG@2759,35BX2@314146,39UGM@33154,3BN0D@33208,3D61T@33213,3J6N4@40674,484MR@7711,48UT3@7742,4MN0C@9443,4MXBF@9604	NA|NA|NA	S	Domain of unknown function (DUF4596)
ENSP00000394510	9606.ENSP00000394510	0.0	2649.4	Hominidae	PRR12												Hominidae	35AXQ@314146,39WW4@33154,3BCKJ@33208,3D2C7@33213,3J6J9@40674,48957@7711,494PP@7742,4M9C1@9443,4N3A6@9604,KOG4805@1,KOG4805@2759	NA|NA|NA	S	Domain of unknown function (DUF4211)
ENSP00000478000	9606.ENSP00000394510	0.0	1580.8	Hominidae	PRR12												Hominidae	35AXQ@314146,39WW4@33154,3BCKJ@33208,3D2C7@33213,3J6J9@40674,48957@7711,494PP@7742,4M9C1@9443,4N3A6@9604,KOG4805@1,KOG4805@2759	NA|NA|NA	S	Domain of unknown function (DUF4211)
ENSP00000408335	9606.ENSP00000364163	0.0	1828.5	Hominidae	NOTCH4	GO:0000139,GO:0001525,GO:0001568,GO:0001569,GO:0001709,GO:0001763,GO:0001944,GO:0002009,GO:0002376,GO:0002520,GO:0003674,GO:0005488,GO:0005509,GO:0005515,GO:0005575,GO:0005576,GO:0005622,GO:0005623,GO:0005634,GO:0005654,GO:0005737,GO:0005783,GO:0005789,GO:0005794,GO:0005829,GO:0005886,GO:0005887,GO:0006139,GO:0006351,GO:0006352,GO:0006355,GO:0006357,GO:0006366,GO:0006367,GO:0006725,GO:0006807,GO:…		ko:K20996	ko01522,ko04320,ko04330,ko04919,ko05165,ko05200,ko05206,ko05224,map01522,map04320,map04330,map04919,map05165,map05200,map05206,map05224	M00682			ko00000,ko00001,ko00002				Hominidae	35FRJ@314146,39Y8J@33154,3BNYU@33208,3D5ZW@33213,3J6BU@40674,489IG@7711,497TI@7742,4MF9G@9443,4N45Q@9604,KOG1217@1,KOG1217@2759	NA|NA|NA	T	Neurogenic locus notch homolog protein 4
ENSP00000320232	9606.ENSP00000320232	0.0	13311.3	Hominidae	CCDC168												Hominidae	2EPWY@1,2ST12@2759,35N1C@314146,39XUQ@33154,3BDQR@33208,3D47P@33213,3J9SY@40674,48BVH@7711,48VS9@7742,4MGM8@9443,4N3Y9@9604	NA|NA|NA	S	Coiled-coil domain containing 168
ENSP00000264828	9606.ENSP00000264828	2.6e-234	819.7	Hominidae	COL5A3	GO:0003674,GO:0005198,GO:0005201,GO:0005488,GO:0005518,GO:0005575,GO:0005576,GO:0005581,GO:0005583,GO:0005588,GO:0005622,GO:0005623,GO:0005737,GO:0005783,GO:0005788,GO:0007275,GO:0008150,GO:0009987,GO:0012505,GO:0016043,GO:0030198,GO:0030199,GO:0031012,GO:0031974,GO:0032501,GO:0032502,GO:0032991,GO:0043062,GO:0043226,GO:0043227,GO:0043229,GO:0043231,GO:0043233,GO:0043588,GO:0043933,GO:0044420,GO:…		ko:K19721	ko04974,map04974				ko00000,ko00001,ko00536				Hominidae	35BH1@314146,39W7J@33154,3BN2R@33208,3CYQD@33213,3J4CQ@40674,48AFR@7711,49755@7742,4M6MI@9443,4N3SZ@9604,KOG3544@1,KOG3544@2759	NA|NA|NA	W	Collagen type V alpha 3
ENSP00000312946	9606.ENSP00000312946	0.0	4409.0	Hominidae	STAB1	GO:0003674,GO:0003824,GO:0005041,GO:0005044,GO:0005488,GO:0005575,GO:0005622,GO:0005623,GO:0005737,GO:0005886,GO:0005887,GO:0006810,GO:0006897,GO:0006898,GO:0006950,GO:0006952,GO:0007154,GO:0007155,GO:0007267,GO:0008150,GO:0008152,GO:0009605,GO:0009607,GO:0009617,GO:0009987,GO:0012506,GO:0015035,GO:0015036,GO:0016020,GO:0016021,GO:0016192,GO:0016491,GO:0016525,GO:0016667,GO:0022603,GO:0022610,GO:…		ko:K19020					ko00000,ko00536				Hominidae	359NH@314146,38CGW@33154,3BEXX@33208,3CV8Y@33213,3J4SZ@40674,47Z98@7711,492GD@7742,4M5NZ@9443,4MUI5@9604,KOG1218@1,KOG1218@2759	NA|NA|NA	T	Four repeated domains in the Fasciclin I family of proteins, present in many other contexts.
ENSP00000303153	9606.ENSP00000303153	1e-272	947.2	Hominidae	COL22A1	GO:0005575,GO:0005576,GO:0005622,GO:0005623,GO:0005737,GO:0005783,GO:0005788,GO:0012505,GO:0031974,GO:0043226,GO:0043227,GO:0043229,GO:0043231,GO:0043233,GO:0044422,GO:0044424,GO:0044432,GO:0044444,GO:0044446,GO:0044464,GO:0070013		ko:K16630	ko04974,map04974				ko00000,ko00001				Hominidae	35MW1@314146,38DMF@33154,3BJPB@33208,3D33V@33213,3J4I8@40674,481D1@7711,48YAS@7742,4MEM5@9443,4N17A@9604,KOG1217@1,KOG1217@2759,KOG3544@1,KOG3544@2759	NA|NA|NA	W	Thrombospondin N-terminal -like domains.
ENSP00000387655	9606.ENSP00000303153	5.2e-195	688.7	Hominidae	COL22A1	GO:0005575,GO:0005576,GO:0005622,GO:0005623,GO:0005737,GO:0005783,GO:0005788,GO:0012505,GO:0031974,GO:0043226,GO:0043227,GO:0043229,GO:0043231,GO:0043233,GO:0044422,GO:0044424,GO:0044432,GO:0044444,GO:0044446,GO:0044464,GO:0070013		ko:K16630	ko04974,map04974				ko00000,ko00001				Hominidae	35MW1@314146,38DMF@33154,3BJPB@33208,3D33V@33213,3J4I8@40674,481D1@7711,48YAS@7742,4MEM5@9443,4N17A@9604,KOG1217@1,KOG1217@2759,KOG3544@1,KOG3544@2759	NA|NA|NA	W	Thrombospondin N-terminal -like domains.
ENSP00000292733	9601.ENSPPYP00000012939	1.2e-212	746.5	Hominidae	MED15	GO:0005575,GO:0005622,GO:0005623,GO:0005634,GO:0005654,GO:0005737,GO:0006139,GO:0006351,GO:0006352,GO:0006366,GO:0006367,GO:0006725,GO:0006807,GO:0008150,GO:0008152,GO:0009058,GO:0009059,GO:0009987,GO:0010467,GO:0016070,GO:0018130,GO:0019438,GO:0031974,GO:0031981,GO:0032774,GO:0034641,GO:0034645,GO:0034654,GO:0043170,GO:0043226,GO:0043227,GO:0043229,GO:0043231,GO:0043233,GO:0044237,GO:0044238,GO:…		ko:K15157					ko00000,ko03021				Hominidae	35ESE@314146,39RNT@33154,3BFG5@33208,3CT47@33213,3J8WV@40674,483TD@7711,491GR@7742,4MB6B@9443,4N3YK@9604,KOG4274@1,KOG4274@2759	NA|NA|NA	K	ARC105 or Med15 subunit of Mediator complex non-fungal
ENSP00000263205	9606.ENSP00000263205	2.5e-245	855.1	Hominidae	MED15	GO:0005575,GO:0005622,GO:0005623,GO:0005634,GO:0005654,GO:0005737,GO:0006139,GO:0006351,GO:0006352,GO:0006366,GO:0006367,GO:0006725,GO:0006807,GO:0008150,GO:0008152,GO:0009058,GO:0009059,GO:0009987,GO:0010467,GO:0016070,GO:0018130,GO:0019438,GO:0031974,GO:0031981,GO:0032774,GO:0034641,GO:0034645,GO:0034654,GO:0043170,GO:0043226,GO:0043227,GO:0043229,GO:0043231,GO:0043233,GO:0044237,GO:0044238,GO:…		ko:K15157					ko00000,ko03021				Hominidae	35ESE@314146,39RNT@33154,3BFG5@33208,3CT47@33213,3J8WV@40674,483TD@7711,491GR@7742,4MB6B@9443,4N3YK@9604,KOG4274@1,KOG4274@2759	NA|NA|NA	K	ARC105 or Med15 subunit of Mediator complex non-fungal
ENSP00000384344	9601.ENSPPYP00000012939	1.8e-197	696.0	Hominidae	MED15	GO:0005575,GO:0005622,GO:0005623,GO:0005634,GO:0005654,GO:0005737,GO:0006139,GO:0006351,GO:0006352,GO:0006366,GO:0006367,GO:0006725,GO:0006807,GO:0008150,GO:0008152,GO:0009058,GO:0009059,GO:0009987,GO:0010467,GO:0016070,GO:0018130,GO:0019438,GO:0031974,GO:0031981,GO:0032774,GO:0034641,GO:0034645,GO:0034654,GO:0043170,GO:0043226,GO:0043227,GO:0043229,GO:0043231,GO:0043233,GO:0044237,GO:0044238,GO:…		ko:K15157					ko00000,ko03021				Hominidae	35ESE@314146,39RNT@33154,3BFG5@33208,3CT47@33213,3J8WV@40674,483TD@7711,491GR@7742,4MB6B@9443,4N3YK@9604,KOG4274@1,KOG4274@2759	NA|NA|NA	K	ARC105 or Med15 subunit of Mediator complex non-fungal
ENSP00000372434	9601.ENSPPYP00000012939	6e-163	581.3	Hominidae	MED15	GO:0005575,GO:0005622,GO:0005623,GO:0005634,GO:0005654,GO:0005737,GO:0006139,GO:0006351,GO:0006352,GO:0006366,GO:0006367,GO:0006725,GO:0006807,GO:0008150,GO:0008152,GO:0009058,GO:0009059,GO:0009987,GO:0010467,GO:0016070,GO:0018130,GO:0019438,GO:0031974,GO:0031981,GO:0032774,GO:0034641,GO:0034645,GO:0034654,GO:0043170,GO:0043226,GO:0043227,GO:0043229,GO:0043231,GO:0043233,GO:0044237,GO:0044238,GO:…		ko:K15157					ko00000,ko03021				Hominidae	35ESE@314146,39RNT@33154,3BFG5@33208,3CT47@33213,3J8WV@40674,483TD@7711,491GR@7742,4MB6B@9443,4N3YK@9604,KOG4274@1,KOG4274@2759	NA|NA|NA	K	ARC105 or Med15 subunit of Mediator complex non-fungal
ENSP00000386908	9606.ENSP00000386908	6.7e-169	601.7	Hominidae	MEGF11	GO:0001654,GO:0003407,GO:0007155,GO:0007275,GO:0007423,GO:0008150,GO:0009653,GO:0009887,GO:0010842,GO:0022610,GO:0032501,GO:0032502,GO:0034109,GO:0043010,GO:0048513,GO:0048592,GO:0048593,GO:0048646,GO:0048731,GO:0048856,GO:0060041,GO:0060042,GO:0090596,GO:0098609											Hominidae	35DXG@314146,39T32@33154,3BBKK@33208,3CW5Y@33213,3J2UN@40674,487RG@7711,492WR@7742,4ME2M@9443,4MYXS@9604,KOG1218@1,KOG1218@2759	NA|NA|NA	T	Laminin-type epidermal growth factor-like domai
ENSP00000288745	9598.ENSPTRP00000012295	7.4e-122	445.3	Hominidae	MEGF11	GO:0001654,GO:0003407,GO:0007155,GO:0007275,GO:0007423,GO:0008150,GO:0009653,GO:0009887,GO:0010842,GO:0022610,GO:0032501,GO:0032502,GO:0034109,GO:0043010,GO:0048513,GO:0048592,GO:0048593,GO:0048646,GO:0048731,GO:0048856,GO:0060041,GO:0060042,GO:0090596,GO:0098609											Hominidae	35DXG@314146,39T32@33154,3BBKK@33208,3CW5Y@33213,3J2UN@40674,487RG@7711,492WR@7742,4ME2M@9443,4MYXS@9604,KOG1218@1,KOG1218@2759	NA|NA|NA	T	Laminin-type epidermal growth factor-like domai
ENSP00000378976	9597.XP_008951573.1	3.7e-221	775.4	Hominidae	MEGF11	GO:0001654,GO:0003407,GO:0007155,GO:0007275,GO:0007423,GO:0008150,GO:0009653,GO:0009887,GO:0010842,GO:0022610,GO:0032501,GO:0032502,GO:0034109,GO:0043010,GO:0048513,GO:0048592,GO:0048593,GO:0048646,GO:0048731,GO:0048856,GO:0060041,GO:0060042,GO:0090596,GO:0098609											Hominidae	35DXG@314146,39T32@33154,3BBKK@33208,3CW5Y@33213,3J2UN@40674,487RG@7711,492WR@7742,4ME2M@9443,4MYXS@9604,KOG1218@1,KOG1218@2759	NA|NA|NA	T	Laminin-type epidermal growth factor-like domai
ENSP00000414475	9606.ENSP00000386908	6.7e-169	601.7	Hominidae	MEGF11	GO:0001654,GO:0003407,GO:0007155,GO:0007275,GO:0007423,GO:0008150,GO:0009653,GO:0009887,GO:0010842,GO:0022610,GO:0032501,GO:0032502,GO:0034109,GO:0043010,GO:0048513,GO:0048592,GO:0048593,GO:0048646,GO:0048731,GO:0048856,GO:0060041,GO:0060042,GO:0090596,GO:0098609											Hominidae	35DXG@314146,39T32@33154,3BBKK@33208,3CW5Y@33213,3J2UN@40674,487RG@7711,492WR@7742,4ME2M@9443,4MYXS@9604,KOG1218@1,KOG1218@2759	NA|NA|NA	T	Laminin-type epidermal growth factor-like domai
ENSP00000480105	482537.XP_008584174.1	9.8e-27	128.6	Euarchontoglires													Hominidae	35DXG@314146,39T32@33154,3BBKK@33208,3CW5Y@33213,3J2UN@40674,487RG@7711,492WR@7742,KOG1218@1,KOG1218@2759	NA|NA|NA	T	retina layer formation
ENSP00000373539	9606.ENSP00000373539	0.0	4258.8	Hominidae	STAB2	GO:0001525,GO:0001568,GO:0001944,GO:0003674,GO:0003824,GO:0005041,GO:0005044,GO:0005488,GO:0005539,GO:0005540,GO:0005575,GO:0005622,GO:0005623,GO:0005737,GO:0005829,GO:0005886,GO:0005887,GO:0006022,GO:0006026,GO:0006027,GO:0006082,GO:0006807,GO:0006810,GO:0006897,GO:0006898,GO:0006950,GO:0006952,GO:0007155,GO:0007275,GO:0008150,GO:0008152,GO:0009056,GO:0009057,GO:0009605,GO:0009607,GO:0009617,GO:…		ko:K19013					ko00000,ko00536				Hominidae	35H1W@314146,38CGW@33154,3BEXX@33208,3CV8Y@33213,3J1RU@40674,47Z98@7711,4987A@7742,4MBR7@9443,4MWDD@9604,KOG1218@1,KOG1218@2759	NA|NA|NA	T	Stabilin 2
ENSP00000481056	9606.ENSP00000481056	0.0	8063.4	Hominidae	FCGBP												Hominidae	35II4@314146,38BA2@33154,3BHBM@33208,3CSSV@33213,3J7NE@40674,4802J@7711,48VKX@7742,4M8XK@9443,4N5KZ@9604,KOG1216@1,KOG1216@2759	NA|NA|NA	W	IgGFc binding protein
ENSP00000498507	9606.ENSP00000470498	0.0	3163.6	Hominidae	FBN3	GO:0003674,GO:0005198,GO:0005201,GO:0005575,GO:0005576,GO:0008150,GO:0009653,GO:0031012,GO:0032502,GO:0044421,GO:0048583,GO:0048856,GO:0050789,GO:0050794,GO:0065007,GO:0090287											Hominidae	35PBS@314146,38BUP@33154,3BA2W@33208,3D3UH@33213,3J8TZ@40674,48C98@7711,493M9@7742,4MET3@9443,4MZ2I@9604,KOG1217@1,KOG1217@2759	NA|NA|NA	T	EGF domain
ENSP00000470498	9606.ENSP00000470498	0.0	3203.3	Hominidae	FBN3	GO:0003674,GO:0005198,GO:0005201,GO:0005575,GO:0005576,GO:0008150,GO:0009653,GO:0031012,GO:0032502,GO:0044421,GO:0048583,GO:0048856,GO:0050789,GO:0050794,GO:0065007,GO:0090287											Hominidae	35PBS@314146,38BUP@33154,3BA2W@33208,3D3UH@33213,3J8TZ@40674,48C98@7711,493M9@7742,4MET3@9443,4MZ2I@9604,KOG1217@1,KOG1217@2759	NA|NA|NA	T	EGF domain
ENSP00000270509	9606.ENSP00000470498	0.0	3203.3	Hominidae	FBN3	GO:0003674,GO:0005198,GO:0005201,GO:0005575,GO:0005576,GO:0008150,GO:0009653,GO:0031012,GO:0032502,GO:0044421,GO:0048583,GO:0048856,GO:0050789,GO:0050794,GO:0065007,GO:0090287											Hominidae	35PBS@314146,38BUP@33154,3BA2W@33208,3D3UH@33213,3J8TZ@40674,48C98@7711,493M9@7742,4MET3@9443,4MZ2I@9604,KOG1217@1,KOG1217@2759	NA|NA|NA	T	EGF domain
ENSP00000472324	9606.ENSP00000470498	0.0	3203.3	Hominidae	FBN3	GO:0003674,GO:0005198,GO:0005201,GO:0005575,GO:0005576,GO:0008150,GO:0009653,GO:0031012,GO:0032502,GO:0044421,GO:0048583,GO:0048856,GO:0050789,GO:0050794,GO:0065007,GO:0090287											Hominidae	35PBS@314146,38BUP@33154,3BA2W@33208,3D3UH@33213,3J8TZ@40674,48C98@7711,493M9@7742,4MET3@9443,4MZ2I@9604,KOG1217@1,KOG1217@2759	NA|NA|NA	T	EGF domain
ENSP00000486963	9606.ENSP00000483673	2.2e-111	409.8	Hominidae	GOLGA6L1												Hominidae	35EPP@314146,39TQQ@33154,3BBPB@33208,3CV08@33213,3J8AB@40674,48CCC@7711,48WZ9@7742,4M8WN@9443,4N1SZ@9604,KOG4725@1,KOG4725@2759	NA|NA|NA	S	Golgin subfamily A member
ENSP00000482663	9606.ENSP00000480376	9.9e-86	324.7	Hominidae	GOLGA6L1												Hominidae	35EPP@314146,39TQQ@33154,3BBPB@33208,3CV08@33213,3J8AB@40674,48CCC@7711,48WZ9@7742,4M8WN@9443,4N1SZ@9604,KOG4725@1,KOG4725@2759	NA|NA|NA	S	Golgin subfamily A member
ENSP00000418248	61853.ENSNLEP00000007812	2.2e-114	420.2	Primates													Hominidae	35M53@314146,39VWB@33154,3BH2I@33208,3CRKA@33213,3J5JP@40674,480KD@7711,48WWJ@7742,4M8GJ@9443,KOG1225@1,KOG1225@2759	NA|NA|NA	T	Fibronectin type 3 domain
ENSP00000348385	9606.ENSP00000348385	1.2e-293	1016.9	Hominidae	COL27A1	GO:0005575,GO:0005576,GO:0005622,GO:0005623,GO:0005737,GO:0005783,GO:0005788,GO:0012505,GO:0031974,GO:0043226,GO:0043227,GO:0043229,GO:0043231,GO:0043233,GO:0044422,GO:0044424,GO:0044432,GO:0044444,GO:0044446,GO:0044464,GO:0070013		ko:K19721	ko04974,map04974				ko00000,ko00001,ko00536				Hominidae	35DEG@314146,391UJ@33154,3BD1G@33208,3CY77@33213,3JDVT@40674,47ZWT@7711,48VJY@7742,4MAGU@9443,4N1C0@9604,KOG3544@1,KOG3544@2759	NA|NA|NA	W	Collagen, type XXVII, alpha 1
ENSP00000204005	9606.ENSP00000311905	0.0	2171.7	Hominidae	LTBP4	GO:0001558,GO:0002790,GO:0003674,GO:0003824,GO:0004672,GO:0004674,GO:0004675,GO:0004888,GO:0005024,GO:0005102,GO:0005178,GO:0005488,GO:0005509,GO:0005515,GO:0005539,GO:0005575,GO:0005576,GO:0006457,GO:0006464,GO:0006468,GO:0006793,GO:0006796,GO:0006807,GO:0006810,GO:0007154,GO:0007165,GO:0007166,GO:0007167,GO:0007178,GO:0007267,GO:0007275,GO:0008150,GO:0008152,GO:0009914,GO:0009966,GO:0009987,GO:…		ko:K08023					ko00000				Hominidae	35IRB@314146,39WUR@33154,3BGN9@33208,3CZAP@33213,3J43C@40674,482GW@7711,49021@7742,4MBVC@9443,4MXMD@9604,KOG1217@1,KOG1217@2759	NA|NA|NA	T	Latent transforming growth factor beta binding protein 4
ENSP00000311905	9606.ENSP00000311905	0.0	2254.9	Hominidae	LTBP4	GO:0001558,GO:0002790,GO:0003674,GO:0003824,GO:0004672,GO:0004674,GO:0004675,GO:0004888,GO:0005024,GO:0005102,GO:0005178,GO:0005488,GO:0005509,GO:0005515,GO:0005539,GO:0005575,GO:0005576,GO:0006457,GO:0006464,GO:0006468,GO:0006793,GO:0006796,GO:0006807,GO:0006810,GO:0007154,GO:0007165,GO:0007166,GO:0007167,GO:0007178,GO:0007267,GO:0007275,GO:0008150,GO:0008152,GO:0009914,GO:0009966,GO:0009987,GO:…		ko:K08023					ko00000				Hominidae	35IRB@314146,39WUR@33154,3BGN9@33208,3CZAP@33213,3J43C@40674,482GW@7711,49021@7742,4MBVC@9443,4MXMD@9604,KOG1217@1,KOG1217@2759	NA|NA|NA	T	Latent transforming growth factor beta binding protein 4
ENSP00000380031	60711.ENSCSAP00000000051	0.0	2124.7	Cercopithecoidea													Hominidae	35IRB@314146,35WBS@314294,39WUR@33154,3BGN9@33208,3CZAP@33213,3J43C@40674,482GW@7711,49021@7742,4MBVC@9443,KOG1217@1,KOG1217@2759	NA|NA|NA	T	Latent transforming growth factor beta binding protein 4
ENSP00000389207	9606.ENSP00000364163	0.0	1828.1	Hominidae	NOTCH4	GO:0000139,GO:0001525,GO:0001568,GO:0001569,GO:0001709,GO:0001763,GO:0001944,GO:0002009,GO:0002376,GO:0002520,GO:0003674,GO:0005488,GO:0005509,GO:0005515,GO:0005575,GO:0005576,GO:0005622,GO:0005623,GO:0005634,GO:0005654,GO:0005737,GO:0005783,GO:0005789,GO:0005794,GO:0005829,GO:0005886,GO:0005887,GO:0006139,GO:0006351,GO:0006352,GO:0006355,GO:0006357,GO:0006366,GO:0006367,GO:0006725,GO:0006807,GO:…		ko:K20996	ko01522,ko04320,ko04330,ko04919,ko05165,ko05200,ko05206,ko05224,map01522,map04320,map04330,map04919,map05165,map05200,map05206,map05224	M00682			ko00000,ko00001,ko00002				Hominidae	35FRJ@314146,39Y8J@33154,3BNYU@33208,3D5ZW@33213,3J6BU@40674,489IG@7711,497TI@7742,4MF9G@9443,4N45Q@9604,KOG1217@1,KOG1217@2759	NA|NA|NA	T	Neurogenic locus notch homolog protein 4
ENSP00000400540	9606.ENSP00000365201	0.0	2969.1	Hominidae	PRRC2A	GO:0005575,GO:0005622,GO:0005623,GO:0005634,GO:0005654,GO:0005737,GO:0005829,GO:0005886,GO:0008150,GO:0009987,GO:0016020,GO:0030154,GO:0031974,GO:0031981,GO:0032502,GO:0043226,GO:0043227,GO:0043229,GO:0043231,GO:0043233,GO:0044422,GO:0044424,GO:0044428,GO:0044444,GO:0044446,GO:0044464,GO:0048869,GO:0070013,GO:0071944											Hominidae	35CVJ@314146,38CXE@33154,3B9VD@33208,3CRA4@33213,3JBU0@40674,488AY@7711,48WH7@7742,4M5XG@9443,4MW6I@9604,KOG4817@1,KOG4817@2759	NA|NA|NA	S	coiled-coil 2A
ENSP00000415182	9606.ENSP00000365201	0.0	2969.1	Hominidae	PRRC2A	GO:0005575,GO:0005622,GO:0005623,GO:0005634,GO:0005654,GO:0005737,GO:0005829,GO:0005886,GO:0008150,GO:0009987,GO:0016020,GO:0030154,GO:0031974,GO:0031981,GO:0032502,GO:0043226,GO:0043227,GO:0043229,GO:0043231,GO:0043233,GO:0044422,GO:0044424,GO:0044428,GO:0044444,GO:0044446,GO:0044464,GO:0048869,GO:0070013,GO:0071944											Hominidae	35CVJ@314146,38CXE@33154,3B9VD@33208,3CRA4@33213,3JBU0@40674,488AY@7711,48WH7@7742,4M5XG@9443,4MW6I@9604,KOG4817@1,KOG4817@2759	NA|NA|NA	S	coiled-coil 2A
ENSP00000375689	9606.ENSP00000293441	0.0	1794.2	Hominidae	SHANK1	GO:0000902,GO:0000904,GO:0001664,GO:0003008,GO:0003674,GO:0005102,GO:0005198,GO:0005488,GO:0005515,GO:0005575,GO:0005622,GO:0005623,GO:0005737,GO:0005829,GO:0005886,GO:0006996,GO:0007010,GO:0007016,GO:0007275,GO:0007399,GO:0007600,GO:0007610,GO:0007611,GO:0007612,GO:0007613,GO:0007616,GO:0008022,GO:0008104,GO:0008150,GO:0008306,GO:0009653,GO:0009966,GO:0009967,GO:0009987,GO:0010469,GO:0010639,GO:…		ko:K15009	ko04724,map04724				ko00000,ko00001				Hominidae	35DHN@314146,38D44@33154,3BAUX@33208,3CVP4@33213,3JDRP@40674,4845D@7711,49250@7742,4MACQ@9443,4MXUB@9604,COG0666@1,KOG0504@2759,KOG4375@1,KOG4375@2759	NA|NA|NA	T	Sterile alpha motif.
ENSP00000480376	9606.ENSP00000480376	5.8e-87	328.9	Hominidae	GOLGA6L1												Hominidae	35EPP@314146,39TQQ@33154,3BBPB@33208,3CV08@33213,3J8AB@40674,48CCC@7711,48WZ9@7742,4M8WN@9443,4N1SZ@9604,KOG4725@1,KOG4725@2759	NA|NA|NA	S	Golgin subfamily A member
ENSP00000388309	9606.ENSP00000363840	2.8e-206	726.5	Hominidae	COL11A2	GO:0001501,GO:0003008,GO:0003674,GO:0005198,GO:0005201,GO:0005488,GO:0005515,GO:0005575,GO:0005576,GO:0005581,GO:0005583,GO:0005592,GO:0005622,GO:0005623,GO:0005737,GO:0005783,GO:0005788,GO:0007275,GO:0007600,GO:0007605,GO:0008150,GO:0009888,GO:0009987,GO:0012505,GO:0016043,GO:0030020,GO:0030198,GO:0030199,GO:0030674,GO:0031012,GO:0031974,GO:0032501,GO:0032502,GO:0032991,GO:0043062,GO:0043226,GO:…		ko:K19721	ko04974,map04974				ko00000,ko00001,ko00536				Hominidae	35F80@314146,38CJN@33154,3BAFZ@33208,3CU1R@33213,3JDSS@40674,4831G@7711,492QU@7742,4M9E9@9443,4N0N2@9604,KOG3544@1,KOG3544@2759	NA|NA|NA	W	Collagen type XI alpha 2
ENSP00000446870	9606.ENSP00000363840	1.7e-195	690.6	Hominidae	COL11A2	GO:0001501,GO:0003008,GO:0003674,GO:0005198,GO:0005201,GO:0005488,GO:0005515,GO:0005575,GO:0005576,GO:0005581,GO:0005583,GO:0005592,GO:0005622,GO:0005623,GO:0005737,GO:0005783,GO:0005788,GO:0007275,GO:0007600,GO:0007605,GO:0008150,GO:0009888,GO:0009987,GO:0012505,GO:0016043,GO:0030020,GO:0030198,GO:0030199,GO:0030674,GO:0031012,GO:0031974,GO:0032501,GO:0032502,GO:0032991,GO:0043062,GO:0043226,GO:…		ko:K19721	ko04974,map04974				ko00000,ko00001,ko00536				Hominidae	35F80@314146,38CJN@33154,3BAFZ@33208,3CU1R@33213,3JDSS@40674,4831G@7711,492QU@7742,4M9E9@9443,4N0N2@9604,KOG3544@1,KOG3544@2759	NA|NA|NA	W	Collagen type XI alpha 2
ENSP00000448931	9597.XP_003808635.1	7.5e-242	844.7	Hominidae	COL11A2	GO:0001501,GO:0003008,GO:0003674,GO:0005198,GO:0005201,GO:0005488,GO:0005515,GO:0005575,GO:0005576,GO:0005581,GO:0005583,GO:0005592,GO:0005622,GO:0005623,GO:0005737,GO:0005783,GO:0005788,GO:0007275,GO:0007600,GO:0007605,GO:0008150,GO:0009888,GO:0009987,GO:0012505,GO:0016043,GO:0030020,GO:0030198,GO:0030199,GO:0030674,GO:0031012,GO:0031974,GO:0032501,GO:0032502,GO:0032991,GO:0043062,GO:0043226,GO:…		ko:K19721	ko04974,map04974				ko00000,ko00001,ko00536				Hominidae	35F80@314146,38CJN@33154,3BAFZ@33208,3CU1R@33213,3JDSS@40674,4831G@7711,492QU@7742,4M9E9@9443,4N0N2@9604,KOG3544@1,KOG3544@2759	NA|NA|NA	W	Collagen type XI alpha 2
ENSP00000372956	9606.ENSP00000365201	0.0	2950.2	Hominidae	PRRC2A	GO:0005575,GO:0005622,GO:0005623,GO:0005634,GO:0005654,GO:0005737,GO:0005829,GO:0005886,GO:0008150,GO:0009987,GO:0016020,GO:0030154,GO:0031974,GO:0031981,GO:0032502,GO:0043226,GO:0043227,GO:0043229,GO:0043231,GO:0043233,GO:0044422,GO:0044424,GO:0044428,GO:0044444,GO:0044446,GO:0044464,GO:0048869,GO:0070013,GO:0071944											Hominidae	35CVJ@314146,38CXE@33154,3B9VD@33208,3CRA4@33213,3JBU0@40674,488AY@7711,48WH7@7742,4M5XG@9443,4MW6I@9604,KOG4817@1,KOG4817@2759	NA|NA|NA	S	coiled-coil 2A
ENSP00000372947	9606.ENSP00000365201	0.0	2950.2	Hominidae	PRRC2A	GO:0005575,GO:0005622,GO:0005623,GO:0005634,GO:0005654,GO:0005737,GO:0005829,GO:0005886,GO:0008150,GO:0009987,GO:0016020,GO:0030154,GO:0031974,GO:0031981,GO:0032502,GO:0043226,GO:0043227,GO:0043229,GO:0043231,GO:0043233,GO:0044422,GO:0044424,GO:0044428,GO:0044444,GO:0044446,GO:0044464,GO:0048869,GO:0070013,GO:0071944											Hominidae	35CVJ@314146,38CXE@33154,3B9VD@33208,3CRA4@33213,3JBU0@40674,488AY@7711,48WH7@7742,4M5XG@9443,4MW6I@9604,KOG4817@1,KOG4817@2759	NA|NA|NA	S	coiled-coil 2A
ENSP00000317790	9606.ENSP00000317790	0.0	6635.8	Hominidae	SPTBN5	GO:0000165,GO:0000902,GO:0000904,GO:0001750,GO:0003674,GO:0003779,GO:0005085,GO:0005088,GO:0005488,GO:0005515,GO:0005575,GO:0005622,GO:0005623,GO:0005737,GO:0005829,GO:0005856,GO:0005886,GO:0005929,GO:0005938,GO:0006464,GO:0006468,GO:0006793,GO:0006796,GO:0006807,GO:0006810,GO:0006888,GO:0006928,GO:0006935,GO:0006996,GO:0007010,GO:0007030,GO:0007034,GO:0007041,GO:0007154,GO:0007165,GO:0007275,GO:…		ko:K06115					ko00000,ko04812				Hominidae	35JR5@314146,3AH5E@33154,3BCCD@33208,3CXWC@33213,3JCR2@40674,480U0@7711,48VZ7@7742,4MG9H@9443,4MSYX@9604,COG5069@1,KOG0517@2759	NA|NA|NA	Z	Calponin homology domain
ENSP00000358748	9606.ENSP00000340937	6.5e-252	877.9	Hominidae	COL17A1	GO:0002682,GO:0005575,GO:0005576,GO:0005604,GO:0005622,GO:0005623,GO:0005737,GO:0005783,GO:0005788,GO:0005886,GO:0005887,GO:0005911,GO:0007044,GO:0007155,GO:0007160,GO:0008150,GO:0008544,GO:0009888,GO:0009987,GO:0012505,GO:0016020,GO:0016021,GO:0016043,GO:0022607,GO:0022610,GO:0030054,GO:0030055,GO:0030056,GO:0031012,GO:0031224,GO:0031226,GO:0031581,GO:0031589,GO:0031974,GO:0032502,GO:0034329,GO:…		ko:K07603	ko04974,map04974				ko00000,ko00001				Hominidae	35DPF@314146,38GJM@33154,3BDQ1@33208,3CZCG@33213,3J8T8@40674,48ATD@7711,4956W@7742,4MBAA@9443,4MXK5@9604,KOG3544@1,KOG3544@2759	NA|NA|NA	W	Collagen triple helix repeat (20 copies)
ENSP00000497653	9606.ENSP00000340937	1.2e-267	930.2	Hominidae	COL17A1	GO:0002682,GO:0005575,GO:0005576,GO:0005604,GO:0005622,GO:0005623,GO:0005737,GO:0005783,GO:0005788,GO:0005886,GO:0005887,GO:0005911,GO:0007044,GO:0007155,GO:0007160,GO:0008150,GO:0008544,GO:0009888,GO:0009987,GO:0012505,GO:0016020,GO:0016021,GO:0016043,GO:0022607,GO:0022610,GO:0030054,GO:0030055,GO:0030056,GO:0031012,GO:0031224,GO:0031226,GO:0031581,GO:0031589,GO:0031974,GO:0032502,GO:0034329,GO:…		ko:K07603	ko04974,map04974				ko00000,ko00001				Hominidae	35DPF@314146,38GJM@33154,3BDQ1@33208,3CZCG@33213,3J8T8@40674,48ATD@7711,4956W@7742,4MBAA@9443,4MXK5@9604,KOG3544@1,KOG3544@2759	NA|NA|NA	W	Collagen triple helix repeat (20 copies)
ENSP00000459719	61622.XP_010357175.1	0.0	3621.6	Cercopithecoidea													Hominidae	35IRK@314146,3611J@314294,39S57@33154,3BIA0@33208,3CR7V@33213,3J63T@40674,483S8@7711,4987W@7742,4MG7Q@9443,KOG2746@1,KOG2746@2759	NA|NA|NA	K	Capicua transcriptional repressor
ENSP00000327368	9606.ENSP00000327368	6.9e-90	338.6	Hominidae	COL10A1	GO:0001501,GO:0005575,GO:0005576,GO:0005581,GO:0005622,GO:0005623,GO:0005737,GO:0005783,GO:0005788,GO:0007275,GO:0008150,GO:0009987,GO:0012505,GO:0016043,GO:0030198,GO:0031974,GO:0032501,GO:0032502,GO:0032991,GO:0043062,GO:0043226,GO:0043227,GO:0043229,GO:0043231,GO:0043233,GO:0044422,GO:0044424,GO:0044432,GO:0044444,GO:0044446,GO:0044464,GO:0048731,GO:0048856,GO:0070013,GO:0071840		ko:K19479	ko04974,map04974				ko00000,ko00001				Hominidae	2ARD3@1,2QS5V@2759,35FQY@314146,38I11@33154,3BHEM@33208,3D138@33213,3JFCK@40674,486PD@7711,495FN@7742,4MFTV@9443,4N1WW@9604	NA|NA|NA	W	Complement component C1q domain.
ENSP00000498802	9606.ENSP00000327368	6.9e-90	338.6	Hominidae	COL10A1	GO:0001501,GO:0005575,GO:0005576,GO:0005581,GO:0005622,GO:0005623,GO:0005737,GO:0005783,GO:0005788,GO:0007275,GO:0008150,GO:0009987,GO:0012505,GO:0016043,GO:0030198,GO:0031974,GO:0032501,GO:0032502,GO:0032991,GO:0043062,GO:0043226,GO:0043227,GO:0043229,GO:0043231,GO:0043233,GO:0044422,GO:0044424,GO:0044432,GO:0044444,GO:0044446,GO:0044464,GO:0048731,GO:0048856,GO:0070013,GO:0071840		ko:K19479	ko04974,map04974				ko00000,ko00001				Hominidae	2ARD3@1,2QS5V@2759,35FQY@314146,38I11@33154,3BHEM@33208,3D138@33213,3JFCK@40674,486PD@7711,495FN@7742,4MFTV@9443,4N1WW@9604	NA|NA|NA	W	Complement component C1q domain.
ENSP00000243222	9606.ENSP00000327368	6.9e-90	338.6	Hominidae	COL10A1	GO:0001501,GO:0005575,GO:0005576,GO:0005581,GO:0005622,GO:0005623,GO:0005737,GO:0005783,GO:0005788,GO:0007275,GO:0008150,GO:0009987,GO:0012505,GO:0016043,GO:0030198,GO:0031974,GO:0032501,GO:0032502,GO:0032991,GO:0043062,GO:0043226,GO:0043227,GO:0043229,GO:0043231,GO:0043233,GO:0044422,GO:0044424,GO:0044432,GO:0044444,GO:0044446,GO:0044464,GO:0048731,GO:0048856,GO:0070013,GO:0071840		ko:K19479	ko04974,map04974				ko00000,ko00001				Hominidae	2ARD3@1,2QS5V@2759,35FQY@314146,38I11@33154,3BHEM@33208,3D138@33213,3JFCK@40674,486PD@7711,495FN@7742,4MFTV@9443,4N1WW@9604	NA|NA|NA	W	Complement component C1q domain.
ENSP00000424243	9606.ENSP00000424243	0.0	5355.0	Hominidae	EYS	GO:0003008,GO:0006950,GO:0007600,GO:0007601,GO:0008150,GO:0009314,GO:0009416,GO:0009581,GO:0009582,GO:0009583,GO:0009584,GO:0009605,GO:0009611,GO:0009628,GO:0009888,GO:0031099,GO:0032501,GO:0032502,GO:0040007,GO:0042060,GO:0042246,GO:0043403,GO:0048589,GO:0048856,GO:0050877,GO:0050896,GO:0050906,GO:0050908,GO:0050953,GO:0050962,GO:0051606		ko:K19601					ko00000				Hominidae	35PMP@314146,38CG9@33154,3BFPA@33208,3CYH5@33213,3JG7T@40674,482VZ@7711,492RA@7742,4MDNR@9443,4MVDT@9604,KOG1217@1,KOG1217@2759,KOG3509@1,KOG3509@2759	NA|NA|NA	O	visual perception
ENSP00000359655	9606.ENSP00000424243	0.0	5340.4	Hominidae	EYS	GO:0003008,GO:0006950,GO:0007600,GO:0007601,GO:0008150,GO:0009314,GO:0009416,GO:0009581,GO:0009582,GO:0009583,GO:0009584,GO:0009605,GO:0009611,GO:0009628,GO:0009888,GO:0031099,GO:0032501,GO:0032502,GO:0040007,GO:0042060,GO:0042246,GO:0043403,GO:0048589,GO:0048856,GO:0050877,GO:0050896,GO:0050906,GO:0050908,GO:0050953,GO:0050962,GO:0051606		ko:K19601					ko00000				Hominidae	35PMP@314146,38CG9@33154,3BFPA@33208,3CYH5@33213,3JG7T@40674,482VZ@7711,492RA@7742,4MDNR@9443,4MVDT@9604,KOG1217@1,KOG1217@2759,KOG3509@1,KOG3509@2759	NA|NA|NA	O	visual perception
ENSP00000263388	9606.ENSP00000263388	0.0	1779.6	Hominidae	NOTCH3	GO:0000139,GO:0003674,GO:0005488,GO:0005515,GO:0005575,GO:0005576,GO:0005622,GO:0005623,GO:0005634,GO:0005654,GO:0005737,GO:0005783,GO:0005789,GO:0005794,GO:0005829,GO:0005856,GO:0005886,GO:0006139,GO:0006351,GO:0006352,GO:0006355,GO:0006357,GO:0006366,GO:0006367,GO:0006725,GO:0006807,GO:0007154,GO:0007165,GO:0007166,GO:0007219,GO:0007221,GO:0008150,GO:0008152,GO:0008593,GO:0009058,GO:0009059,GO:…		ko:K20995	ko01522,ko04320,ko04330,ko04371,ko04658,ko04919,ko05165,ko05200,ko05206,ko05224,map01522,map04320,map04330,map04371,map04658,map04919,map05165,map05200,map05206,map05224	M00682			ko00000,ko00001,ko00002				Hominidae	35G8K@314146,38BUP@33154,3BAFT@33208,3CRZB@33213,3JEJP@40674,488S5@7711,49EBI@7742,4MH56@9443,4N3JX@9604,KOG1217@1,KOG1217@2759	NA|NA|NA	T	Domain of unknown function
ENSP00000473138	9601.ENSPPYP00000010835	2.1e-76	294.7	Hominidae	NOTCH3	GO:0000139,GO:0003674,GO:0005488,GO:0005515,GO:0005575,GO:0005576,GO:0005622,GO:0005623,GO:0005634,GO:0005654,GO:0005737,GO:0005783,GO:0005789,GO:0005794,GO:0005829,GO:0005856,GO:0005886,GO:0006139,GO:0006351,GO:0006352,GO:0006355,GO:0006357,GO:0006366,GO:0006367,GO:0006725,GO:0006807,GO:0007154,GO:0007165,GO:0007166,GO:0007219,GO:0007221,GO:0008150,GO:0008152,GO:0008593,GO:0009058,GO:0009059,GO:…		ko:K20995	ko01522,ko04320,ko04330,ko04371,ko04658,ko04919,ko05165,ko05200,ko05206,ko05224,map01522,map04320,map04330,map04371,map04658,map04919,map05165,map05200,map05206,map05224	M00682			ko00000,ko00001,ko00002				Hominidae	35G8K@314146,38BUP@33154,3BAFT@33208,3CRZB@33213,3JEJP@40674,488S5@7711,49EBI@7742,4MH56@9443,4N3JX@9604,KOG1217@1,KOG1217@2759	NA|NA|NA	T	Domain of unknown function
ENSP00000365175	9606.ENSP00000365201	0.0	2984.1	Hominidae	PRRC2A	GO:0005575,GO:0005622,GO:0005623,GO:0005634,GO:0005654,GO:0005737,GO:0005829,GO:0005886,GO:0008150,GO:0009987,GO:0016020,GO:0030154,GO:0031974,GO:0031981,GO:0032502,GO:0043226,GO:0043227,GO:0043229,GO:0043231,GO:0043233,GO:0044422,GO:0044424,GO:0044428,GO:0044444,GO:0044446,GO:0044464,GO:0048869,GO:0070013,GO:0071944											Hominidae	35CVJ@314146,38CXE@33154,3B9VD@33208,3CRA4@33213,3JBU0@40674,488AY@7711,48WH7@7742,4M5XG@9443,4MW6I@9604,KOG4817@1,KOG4817@2759	NA|NA|NA	S	coiled-coil 2A
ENSP00000365201	9606.ENSP00000365201	0.0	2984.1	Hominidae	PRRC2A	GO:0005575,GO:0005622,GO:0005623,GO:0005634,GO:0005654,GO:0005737,GO:0005829,GO:0005886,GO:0008150,GO:0009987,GO:0016020,GO:0030154,GO:0031974,GO:0031981,GO:0032502,GO:0043226,GO:0043227,GO:0043229,GO:0043231,GO:0043233,GO:0044422,GO:0044424,GO:0044428,GO:0044444,GO:0044446,GO:0044464,GO:0048869,GO:0070013,GO:0071944											Hominidae	35CVJ@314146,38CXE@33154,3B9VD@33208,3CRA4@33213,3JBU0@40674,488AY@7711,48WH7@7742,4M5XG@9443,4MW6I@9604,KOG4817@1,KOG4817@2759	NA|NA|NA	S	coiled-coil 2A
ENSP00000318884	9606.ENSP00000318884	0.0	2171.0	Hominidae	FMN2	GO:0000003,GO:0000226,GO:0000280,GO:0000910,GO:0001666,GO:0003006,GO:0003674,GO:0003779,GO:0005488,GO:0005515,GO:0005575,GO:0005622,GO:0005623,GO:0005634,GO:0005730,GO:0005737,GO:0005829,GO:0005938,GO:0006810,GO:0006928,GO:0006950,GO:0006974,GO:0006996,GO:0007010,GO:0007015,GO:0007017,GO:0007018,GO:0007049,GO:0007059,GO:0007127,GO:0007143,GO:0007276,GO:0007281,GO:0007292,GO:0008092,GO:0008150,GO:…		ko:K02184	ko04320,map04320				ko00000,ko00001,ko04812				Hominidae	35N6B@314146,38BG3@33154,3B9QZ@33208,3CX56@33213,3J2EW@40674,47ZJF@7711,48YJM@7742,4MGPT@9443,4MZ34@9604,KOG1922@1,KOG1922@2759	NA|NA|NA	Z	Formin 2
ENSP00000485835	9606.ENSP00000417498	0.0	2298.9	Hominidae	MUC4	GO:0001894,GO:0002218,GO:0002220,GO:0002223,GO:0002253,GO:0002376,GO:0002429,GO:0002682,GO:0002684,GO:0002757,GO:0002758,GO:0002764,GO:0002768,GO:0003008,GO:0003674,GO:0005102,GO:0005176,GO:0005198,GO:0005201,GO:0005488,GO:0005515,GO:0005575,GO:0005576,GO:0005622,GO:0005623,GO:0005737,GO:0005794,GO:0005796,GO:0005886,GO:0005887,GO:0006464,GO:0006486,GO:0006493,GO:0006807,GO:0007154,GO:0007165,GO:…		ko:K22017					ko00000,ko04131				Hominidae	28N08@1,2QUJ0@2759,359GV@314146,39TYF@33154,3BJMH@33208,3D0IE@33213,3J7BK@40674,48A4R@7711,494IN@7742,4M6AY@9443,4N3RM@9604	NA|NA|NA	T	Extracellular domain of unknown function in nidogen (entactin) and hypothetical proteins.
ENSP00000485685	9606.ENSP00000417498	0.0	2436.0	Hominidae	MUC4	GO:0001894,GO:0002218,GO:0002220,GO:0002223,GO:0002253,GO:0002376,GO:0002429,GO:0002682,GO:0002684,GO:0002757,GO:0002758,GO:0002764,GO:0002768,GO:0003008,GO:0003674,GO:0005102,GO:0005176,GO:0005198,GO:0005201,GO:0005488,GO:0005515,GO:0005575,GO:0005576,GO:0005622,GO:0005623,GO:0005737,GO:0005794,GO:0005796,GO:0005886,GO:0005887,GO:0006464,GO:0006486,GO:0006493,GO:0006807,GO:0007154,GO:0007165,GO:…		ko:K22017					ko00000,ko04131				Hominidae	28N08@1,2QUJ0@2759,359GV@314146,39TYF@33154,3BJMH@33208,3D0IE@33213,3J7BK@40674,48A4R@7711,494IN@7742,4M6AY@9443,4N3RM@9604	NA|NA|NA	T	Extracellular domain of unknown function in nidogen (entactin) and hypothetical proteins.
ENSP00000403447	9606.ENSP00000364163	0.0	1830.1	Hominidae	NOTCH4	GO:0000139,GO:0001525,GO:0001568,GO:0001569,GO:0001709,GO:0001763,GO:0001944,GO:0002009,GO:0002376,GO:0002520,GO:0003674,GO:0005488,GO:0005509,GO:0005515,GO:0005575,GO:0005576,GO:0005622,GO:0005623,GO:0005634,GO:0005654,GO:0005737,GO:0005783,GO:0005789,GO:0005794,GO:0005829,GO:0005886,GO:0005887,GO:0006139,GO:0006351,GO:0006352,GO:0006355,GO:0006357,GO:0006366,GO:0006367,GO:0006725,GO:0006807,GO:…		ko:K20996	ko01522,ko04320,ko04330,ko04919,ko05165,ko05200,ko05206,ko05224,map01522,map04320,map04330,map04919,map05165,map05200,map05206,map05224	M00682			ko00000,ko00001,ko00002				Hominidae	35FRJ@314146,39Y8J@33154,3BNYU@33208,3D5ZW@33213,3J6BU@40674,489IG@7711,497TI@7742,4MF9G@9443,4N45Q@9604,KOG1217@1,KOG1217@2759	NA|NA|NA	T	Neurogenic locus notch homolog protein 4
ENSP00000246662	9597.XP_008964694.1	1.1e-155	557.0	Hominidae	KRT9			ko:K07604	ko04915,map04915				ko00000,ko00001,ko04147,ko04812				Hominidae	28M49@1,2QV0B@2759,35D7D@314146,39UEA@33154,3BDQ4@33208,3CZGB@33213,3JCYJ@40674,47Z05@7711,49N8I@7742,4M651@9443,4MXYQ@9604	NA|NA|NA	S	Belongs to the intermediate filament family
ENSP00000482172	9606.ENSP00000417498	0.0	2298.9	Hominidae	MUC4	GO:0001894,GO:0002218,GO:0002220,GO:0002223,GO:0002253,GO:0002376,GO:0002429,GO:0002682,GO:0002684,GO:0002757,GO:0002758,GO:0002764,GO:0002768,GO:0003008,GO:0003674,GO:0005102,GO:0005176,GO:0005198,GO:0005201,GO:0005488,GO:0005515,GO:0005575,GO:0005576,GO:0005622,GO:0005623,GO:0005737,GO:0005794,GO:0005796,GO:0005886,GO:0005887,GO:0006464,GO:0006486,GO:0006493,GO:0006807,GO:0007154,GO:0007165,GO:…		ko:K22017					ko00000,ko04131				Hominidae	28N08@1,2QUJ0@2759,359GV@314146,39TYF@33154,3BJMH@33208,3D0IE@33213,3J7BK@40674,48A4R@7711,494IN@7742,4M6AY@9443,4N3RM@9604	NA|NA|NA	T	Extracellular domain of unknown function in nidogen (entactin) and hypothetical proteins.
ENSP00000479614	9606.ENSP00000417498	0.0	2436.0	Hominidae	MUC4	GO:0001894,GO:0002218,GO:0002220,GO:0002223,GO:0002253,GO:0002376,GO:0002429,GO:0002682,GO:0002684,GO:0002757,GO:0002758,GO:0002764,GO:0002768,GO:0003008,GO:0003674,GO:0005102,GO:0005176,GO:0005198,GO:0005201,GO:0005488,GO:0005515,GO:0005575,GO:0005576,GO:0005622,GO:0005623,GO:0005737,GO:0005794,GO:0005796,GO:0005886,GO:0005887,GO:0006464,GO:0006486,GO:0006493,GO:0006807,GO:0007154,GO:0007165,GO:…		ko:K22017					ko00000,ko04131				Hominidae	28N08@1,2QUJ0@2759,359GV@314146,39TYF@33154,3BJMH@33208,3D0IE@33213,3J7BK@40674,48A4R@7711,494IN@7742,4M6AY@9443,4N3RM@9604	NA|NA|NA	T	Extracellular domain of unknown function in nidogen (entactin) and hypothetical proteins.
ENSP00000424571	9606.ENSP00000424571	0.0	3026.9	Hominidae	FBN2	GO:0001501,GO:0001527,GO:0001654,GO:0003674,GO:0005198,GO:0005201,GO:0005575,GO:0005576,GO:0007275,GO:0007423,GO:0008104,GO:0008150,GO:0009653,GO:0009790,GO:0009887,GO:0009966,GO:0009968,GO:0009987,GO:0010646,GO:0010648,GO:0016043,GO:0017015,GO:0023051,GO:0023057,GO:0030023,GO:0030198,GO:0030278,GO:0030500,GO:0030501,GO:0030512,GO:0031012,GO:0032501,GO:0032502,GO:0033036,GO:0035581,GO:0035583,GO:…											Hominidae	359IV@314146,38BUP@33154,3BA2W@33208,3CUNH@33213,3J6W7@40674,483A6@7711,48W42@7742,4MHYY@9443,4N2HW@9604,KOG1217@1,KOG1217@2759	NA|NA|NA	T	Fibrillin 2
ENSP00000425596	9606.ENSP00000424571	0.0	1488.4	Hominidae	FBN2	GO:0001501,GO:0001527,GO:0001654,GO:0003674,GO:0005198,GO:0005201,GO:0005575,GO:0005576,GO:0007275,GO:0007423,GO:0008104,GO:0008150,GO:0009653,GO:0009790,GO:0009887,GO:0009966,GO:0009968,GO:0009987,GO:0010646,GO:0010648,GO:0016043,GO:0017015,GO:0023051,GO:0023057,GO:0030023,GO:0030198,GO:0030278,GO:0030500,GO:0030501,GO:0030512,GO:0031012,GO:0032501,GO:0032502,GO:0033036,GO:0035581,GO:0035583,GO:…											Hominidae	359IV@314146,38BUP@33154,3BA2W@33208,3CUNH@33213,3J6W7@40674,483A6@7711,48W42@7742,4MHYY@9443,4N2HW@9604,KOG1217@1,KOG1217@2759	NA|NA|NA	T	Fibrillin 2
ENSP00000262464	9606.ENSP00000424571	0.0	3026.9	Hominidae	FBN2	GO:0001501,GO:0001527,GO:0001654,GO:0003674,GO:0005198,GO:0005201,GO:0005575,GO:0005576,GO:0007275,GO:0007423,GO:0008104,GO:0008150,GO:0009653,GO:0009790,GO:0009887,GO:0009966,GO:0009968,GO:0009987,GO:0010646,GO:0010648,GO:0016043,GO:0017015,GO:0023051,GO:0023057,GO:0030023,GO:0030198,GO:0030278,GO:0030500,GO:0030501,GO:0030512,GO:0031012,GO:0032501,GO:0032502,GO:0033036,GO:0035581,GO:0035583,GO:…											Hominidae	359IV@314146,38BUP@33154,3BA2W@33208,3CUNH@33213,3J6W7@40674,483A6@7711,48W42@7742,4MHYY@9443,4N2HW@9604,KOG1217@1,KOG1217@2759	NA|NA|NA	T	Fibrillin 2
ENSP00000417498	9606.ENSP00000417498	0.0	2436.0	Hominidae	MUC4	GO:0001894,GO:0002218,GO:0002220,GO:0002223,GO:0002253,GO:0002376,GO:0002429,GO:0002682,GO:0002684,GO:0002757,GO:0002758,GO:0002764,GO:0002768,GO:0003008,GO:0003674,GO:0005102,GO:0005176,GO:0005198,GO:0005201,GO:0005488,GO:0005515,GO:0005575,GO:0005576,GO:0005622,GO:0005623,GO:0005737,GO:0005794,GO:0005796,GO:0005886,GO:0005887,GO:0006464,GO:0006486,GO:0006493,GO:0006807,GO:0007154,GO:0007165,GO:…		ko:K22017					ko00000,ko04131				Hominidae	28N08@1,2QUJ0@2759,359GV@314146,39TYF@33154,3BJMH@33208,3D0IE@33213,3J7BK@40674,48A4R@7711,494IN@7742,4M6AY@9443,4N3RM@9604	NA|NA|NA	T	Extracellular domain of unknown function in nidogen (entactin) and hypothetical proteins.
ENSP00000417757	9606.ENSP00000417498	6.2e-232	813.1	Hominidae	MUC4	GO:0001894,GO:0002218,GO:0002220,GO:0002223,GO:0002253,GO:0002376,GO:0002429,GO:0002682,GO:0002684,GO:0002757,GO:0002758,GO:0002764,GO:0002768,GO:0003008,GO:0003674,GO:0005102,GO:0005176,GO:0005198,GO:0005201,GO:0005488,GO:0005515,GO:0005575,GO:0005576,GO:0005622,GO:0005623,GO:0005737,GO:0005794,GO:0005796,GO:0005886,GO:0005887,GO:0006464,GO:0006486,GO:0006493,GO:0006807,GO:0007154,GO:0007165,GO:…		ko:K22017					ko00000,ko04131				Hominidae	28N08@1,2QUJ0@2759,359GV@314146,39TYF@33154,3BJMH@33208,3D0IE@33213,3J7BK@40674,48A4R@7711,494IN@7742,4M6AY@9443,4N3RM@9604	NA|NA|NA	T	Extracellular domain of unknown function in nidogen (entactin) and hypothetical proteins.
ENSP00000417722	9606.ENSP00000417498	6.2e-232	813.1	Hominidae	MUC4	GO:0001894,GO:0002218,GO:0002220,GO:0002223,GO:0002253,GO:0002376,GO:0002429,GO:0002682,GO:0002684,GO:0002757,GO:0002758,GO:0002764,GO:0002768,GO:0003008,GO:0003674,GO:0005102,GO:0005176,GO:0005198,GO:0005201,GO:0005488,GO:0005515,GO:0005575,GO:0005576,GO:0005622,GO:0005623,GO:0005737,GO:0005794,GO:0005796,GO:0005886,GO:0005887,GO:0006464,GO:0006486,GO:0006493,GO:0006807,GO:0007154,GO:0007165,GO:…		ko:K22017					ko00000,ko04131				Hominidae	28N08@1,2QUJ0@2759,359GV@314146,39TYF@33154,3BJMH@33208,3D0IE@33213,3J7BK@40674,48A4R@7711,494IN@7742,4M6AY@9443,4N3RM@9604	NA|NA|NA	T	Extracellular domain of unknown function in nidogen (entactin) and hypothetical proteins.
ENSP00000420243	9606.ENSP00000417498	0.0	2298.9	Hominidae	MUC4	GO:0001894,GO:0002218,GO:0002220,GO:0002223,GO:0002253,GO:0002376,GO:0002429,GO:0002682,GO:0002684,GO:0002757,GO:0002758,GO:0002764,GO:0002768,GO:0003008,GO:0003674,GO:0005102,GO:0005176,GO:0005198,GO:0005201,GO:0005488,GO:0005515,GO:0005575,GO:0005576,GO:0005622,GO:0005623,GO:0005737,GO:0005794,GO:0005796,GO:0005886,GO:0005887,GO:0006464,GO:0006486,GO:0006493,GO:0006807,GO:0007154,GO:0007165,GO:…		ko:K22017					ko00000,ko04131				Hominidae	28N08@1,2QUJ0@2759,359GV@314146,39TYF@33154,3BJMH@33208,3D0IE@33213,3J7BK@40674,48A4R@7711,494IN@7742,4M6AY@9443,4N3RM@9604	NA|NA|NA	T	Extracellular domain of unknown function in nidogen (entactin) and hypothetical proteins.
ENSP00000419989	9606.ENSP00000417498	6.1e-232	813.1	Hominidae	MUC4	GO:0001894,GO:0002218,GO:0002220,GO:0002223,GO:0002253,GO:0002376,GO:0002429,GO:0002682,GO:0002684,GO:0002757,GO:0002758,GO:0002764,GO:0002768,GO:0003008,GO:0003674,GO:0005102,GO:0005176,GO:0005198,GO:0005201,GO:0005488,GO:0005515,GO:0005575,GO:0005576,GO:0005622,GO:0005623,GO:0005737,GO:0005794,GO:0005796,GO:0005886,GO:0005887,GO:0006464,GO:0006486,GO:0006493,GO:0006807,GO:0007154,GO:0007165,GO:…		ko:K22017					ko00000,ko04131				Hominidae	28N08@1,2QUJ0@2759,359GV@314146,39TYF@33154,3BJMH@33208,3D0IE@33213,3J7BK@40674,48A4R@7711,494IN@7742,4M6AY@9443,4N3RM@9604	NA|NA|NA	T	Extracellular domain of unknown function in nidogen (entactin) and hypothetical proteins.
ENSP00000417657	9606.ENSP00000417498	6.2e-232	813.1	Hominidae	MUC4	GO:0001894,GO:0002218,GO:0002220,GO:0002223,GO:0002253,GO:0002376,GO:0002429,GO:0002682,GO:0002684,GO:0002757,GO:0002758,GO:0002764,GO:0002768,GO:0003008,GO:0003674,GO:0005102,GO:0005176,GO:0005198,GO:0005201,GO:0005488,GO:0005515,GO:0005575,GO:0005576,GO:0005622,GO:0005623,GO:0005737,GO:0005794,GO:0005796,GO:0005886,GO:0005887,GO:0006464,GO:0006486,GO:0006493,GO:0006807,GO:0007154,GO:0007165,GO:…		ko:K22017					ko00000,ko04131				Hominidae	28N08@1,2QUJ0@2759,359GV@314146,39TYF@33154,3BJMH@33208,3D0IE@33213,3J7BK@40674,48A4R@7711,494IN@7742,4M6AY@9443,4N3RM@9604	NA|NA|NA	T	Extracellular domain of unknown function in nidogen (entactin) and hypothetical proteins.
ENSP00000420439	9606.ENSP00000417498	6.2e-232	813.1	Hominidae	MUC4	GO:0001894,GO:0002218,GO:0002220,GO:0002223,GO:0002253,GO:0002376,GO:0002429,GO:0002682,GO:0002684,GO:0002757,GO:0002758,GO:0002764,GO:0002768,GO:0003008,GO:0003674,GO:0005102,GO:0005176,GO:0005198,GO:0005201,GO:0005488,GO:0005515,GO:0005575,GO:0005576,GO:0005622,GO:0005623,GO:0005737,GO:0005794,GO:0005796,GO:0005886,GO:0005887,GO:0006464,GO:0006486,GO:0006493,GO:0006807,GO:0007154,GO:0007165,GO:…		ko:K22017					ko00000,ko04131				Hominidae	28N08@1,2QUJ0@2759,359GV@314146,39TYF@33154,3BJMH@33208,3D0IE@33213,3J7BK@40674,48A4R@7711,494IN@7742,4M6AY@9443,4N3RM@9604	NA|NA|NA	T	Extracellular domain of unknown function in nidogen (entactin) and hypothetical proteins.
ENSP00000417397	9606.ENSP00000417498	6.2e-232	813.1	Hominidae	MUC4	GO:0001894,GO:0002218,GO:0002220,GO:0002223,GO:0002253,GO:0002376,GO:0002429,GO:0002682,GO:0002684,GO:0002757,GO:0002758,GO:0002764,GO:0002768,GO:0003008,GO:0003674,GO:0005102,GO:0005176,GO:0005198,GO:0005201,GO:0005488,GO:0005515,GO:0005575,GO:0005576,GO:0005622,GO:0005623,GO:0005737,GO:0005794,GO:0005796,GO:0005886,GO:0005887,GO:0006464,GO:0006486,GO:0006493,GO:0006807,GO:0007154,GO:0007165,GO:…		ko:K22017					ko00000,ko04131				Hominidae	28N08@1,2QUJ0@2759,359GV@314146,39TYF@33154,3BJMH@33208,3D0IE@33213,3J7BK@40674,48A4R@7711,494IN@7742,4M6AY@9443,4N3RM@9604	NA|NA|NA	T	Extracellular domain of unknown function in nidogen (entactin) and hypothetical proteins.
ENSP00000418306	9606.ENSP00000417498	6.3e-232	813.1	Hominidae	MUC4	GO:0001894,GO:0002218,GO:0002220,GO:0002223,GO:0002253,GO:0002376,GO:0002429,GO:0002682,GO:0002684,GO:0002757,GO:0002758,GO:0002764,GO:0002768,GO:0003008,GO:0003674,GO:0005102,GO:0005176,GO:0005198,GO:0005201,GO:0005488,GO:0005515,GO:0005575,GO:0005576,GO:0005622,GO:0005623,GO:0005737,GO:0005794,GO:0005796,GO:0005886,GO:0005887,GO:0006464,GO:0006486,GO:0006493,GO:0006807,GO:0007154,GO:0007165,GO:…		ko:K22017					ko00000,ko04131				Hominidae	28N08@1,2QUJ0@2759,359GV@314146,39TYF@33154,3BJMH@33208,3D0IE@33213,3J7BK@40674,48A4R@7711,494IN@7742,4M6AY@9443,4N3RM@9604	NA|NA|NA	T	Extracellular domain of unknown function in nidogen (entactin) and hypothetical proteins.
ENSP00000356455	9606.ENSP00000399679	4.9e-201	708.8	Hominidae	PRG4	GO:0008150,GO:0008283											Hominidae	35CC2@314146,39ME4@33154,3BETH@33208,3CVIJ@33213,3JC5X@40674,485BT@7711,48UY1@7742,4MI2H@9443,4N5QD@9604,KOG1565@1,KOG1565@2759	NA|NA|NA	OW	Proteoglycan 4
ENSP00000489292	9606.ENSP00000399679	5e-201	708.8	Hominidae	PRG4	GO:0008150,GO:0008283											Hominidae	35CC2@314146,39ME4@33154,3BETH@33208,3CVIJ@33213,3JC5X@40674,485BT@7711,48UY1@7742,4MI2H@9443,4N5QD@9604,KOG1565@1,KOG1565@2759	NA|NA|NA	OW	Proteoglycan 4
ENSP00000399679	9606.ENSP00000399679	5.2e-201	708.8	Hominidae	PRG4	GO:0008150,GO:0008283											Hominidae	35CC2@314146,39ME4@33154,3BETH@33208,3CVIJ@33213,3JC5X@40674,485BT@7711,48UY1@7742,4MI2H@9443,4N5QD@9604,KOG1565@1,KOG1565@2759	NA|NA|NA	OW	Proteoglycan 4
ENSP00000356453	9606.ENSP00000399679	5.1e-201	708.8	Hominidae	PRG4	GO:0008150,GO:0008283											Hominidae	35CC2@314146,39ME4@33154,3BETH@33208,3CVIJ@33213,3JC5X@40674,485BT@7711,48UY1@7742,4MI2H@9443,4N5QD@9604,KOG1565@1,KOG1565@2759	NA|NA|NA	OW	Proteoglycan 4
ENSP00000408627	9606.ENSP00000363840	2.8e-206	726.5	Hominidae	COL11A2	GO:0001501,GO:0003008,GO:0003674,GO:0005198,GO:0005201,GO:0005488,GO:0005515,GO:0005575,GO:0005576,GO:0005581,GO:0005583,GO:0005592,GO:0005622,GO:0005623,GO:0005737,GO:0005783,GO:0005788,GO:0007275,GO:0007600,GO:0007605,GO:0008150,GO:0009888,GO:0009987,GO:0012505,GO:0016043,GO:0030020,GO:0030198,GO:0030199,GO:0030674,GO:0031012,GO:0031974,GO:0032501,GO:0032502,GO:0032991,GO:0043062,GO:0043226,GO:…		ko:K19721	ko04974,map04974				ko00000,ko00001,ko00536				Hominidae	35F80@314146,38CJN@33154,3BAFZ@33208,3CU1R@33213,3JDSS@40674,4831G@7711,492QU@7742,4M9E9@9443,4N0N2@9604,KOG3544@1,KOG3544@2759	NA|NA|NA	W	Collagen type XI alpha 2
ENSP00000447062	9597.XP_003808635.1	2.6e-242	846.3	Hominidae	COL11A2	GO:0001501,GO:0003008,GO:0003674,GO:0005198,GO:0005201,GO:0005488,GO:0005515,GO:0005575,GO:0005576,GO:0005581,GO:0005583,GO:0005592,GO:0005622,GO:0005623,GO:0005737,GO:0005783,GO:0005788,GO:0007275,GO:0007600,GO:0007605,GO:0008150,GO:0009888,GO:0009987,GO:0012505,GO:0016043,GO:0030020,GO:0030198,GO:0030199,GO:0030674,GO:0031012,GO:0031974,GO:0032501,GO:0032502,GO:0032991,GO:0043062,GO:0043226,GO:…		ko:K19721	ko04974,map04974				ko00000,ko00001,ko00536				Hominidae	35F80@314146,38CJN@33154,3BAFZ@33208,3CU1R@33213,3JDSS@40674,4831G@7711,492QU@7742,4M9E9@9443,4N0N2@9604,KOG3544@1,KOG3544@2759	NA|NA|NA	W	Collagen type XI alpha 2
ENSP00000450046	9606.ENSP00000363840	1.7e-195	690.6	Hominidae	COL11A2	GO:0001501,GO:0003008,GO:0003674,GO:0005198,GO:0005201,GO:0005488,GO:0005515,GO:0005575,GO:0005576,GO:0005581,GO:0005583,GO:0005592,GO:0005622,GO:0005623,GO:0005737,GO:0005783,GO:0005788,GO:0007275,GO:0007600,GO:0007605,GO:0008150,GO:0009888,GO:0009987,GO:0012505,GO:0016043,GO:0030020,GO:0030198,GO:0030199,GO:0030674,GO:0031012,GO:0031974,GO:0032501,GO:0032502,GO:0032991,GO:0043062,GO:0043226,GO:…		ko:K19721	ko04974,map04974				ko00000,ko00001,ko00536				Hominidae	35F80@314146,38CJN@33154,3BAFZ@33208,3CU1R@33213,3JDSS@40674,4831G@7711,492QU@7742,4M9E9@9443,4N0N2@9604,KOG3544@1,KOG3544@2759	NA|NA|NA	W	Collagen type XI alpha 2
ENSP00000480474	9606.ENSP00000480474	6e-171	608.6	Hominidae	COL19A1	GO:0001501,GO:0003674,GO:0005198,GO:0005201,GO:0005488,GO:0005515,GO:0005575,GO:0005576,GO:0005581,GO:0005622,GO:0005623,GO:0005737,GO:0005783,GO:0005788,GO:0007155,GO:0007275,GO:0008150,GO:0008152,GO:0009056,GO:0009987,GO:0012505,GO:0016043,GO:0022610,GO:0030198,GO:0030574,GO:0030674,GO:0031012,GO:0031974,GO:0032501,GO:0032502,GO:0032963,GO:0032991,GO:0043062,GO:0043226,GO:0043227,GO:0043229,GO:…											Hominidae	35KZ3@314146,38CFA@33154,3BFAN@33208,3CZC4@33213,3JC8H@40674,488PP@7711,48XIG@7742,4MHI2@9443,4MXKX@9604,KOG3544@1,KOG3544@2759	NA|NA|NA	W	Collagen, type XIX, alpha 1
ENSP00000348573	9606.ENSP00000348573	0.0	4968.7	Hominidae	AKAP9	GO:0000086,GO:0000165,GO:0000226,GO:0000278,GO:0001932,GO:0001934,GO:0002027,GO:0003674,GO:0005085,GO:0005088,GO:0005102,GO:0005198,GO:0005488,GO:0005515,GO:0005575,GO:0005622,GO:0005623,GO:0005737,GO:0005794,GO:0005795,GO:0005801,GO:0005813,GO:0005815,GO:0005829,GO:0005856,GO:0005886,GO:0005887,GO:0006464,GO:0006468,GO:0006793,GO:0006796,GO:0006807,GO:0006937,GO:0006942,GO:0006996,GO:0007010,GO:…		ko:K16551					ko00000,ko01009,ko03036				Hominidae	28NFK@1,2QV16@2759,35E7E@314146,38CZ7@33154,3BA7R@33208,3CRR4@33213,3J75W@40674,488JU@7711,48YUE@7742,4MFE4@9443,4MUD5@9604	NA|NA|NA	Z	Pericentrin-AKAP-450 domain of centrosomal targeting protein
ENSP00000350813	9606.ENSP00000348573	0.0	3714.1	Hominidae	AKAP9	GO:0000086,GO:0000165,GO:0000226,GO:0000278,GO:0001932,GO:0001934,GO:0002027,GO:0003674,GO:0005085,GO:0005088,GO:0005102,GO:0005198,GO:0005488,GO:0005515,GO:0005575,GO:0005622,GO:0005623,GO:0005737,GO:0005794,GO:0005795,GO:0005801,GO:0005813,GO:0005815,GO:0005829,GO:0005856,GO:0005886,GO:0005887,GO:0006464,GO:0006468,GO:0006793,GO:0006796,GO:0006807,GO:0006937,GO:0006942,GO:0006996,GO:0007010,GO:…		ko:K16551					ko00000,ko01009,ko03036				Hominidae	28NFK@1,2QV16@2759,35E7E@314146,38CZ7@33154,3BA7R@33208,3CRR4@33213,3J75W@40674,488JU@7711,48YUE@7742,4MFE4@9443,4MUD5@9604	NA|NA|NA	Z	Pericentrin-AKAP-450 domain of centrosomal targeting protein
ENSP00000351922	9606.ENSP00000348573	0.0	4913.6	Hominidae	AKAP9	GO:0000086,GO:0000165,GO:0000226,GO:0000278,GO:0001932,GO:0001934,GO:0002027,GO:0003674,GO:0005085,GO:0005088,GO:0005102,GO:0005198,GO:0005488,GO:0005515,GO:0005575,GO:0005622,GO:0005623,GO:0005737,GO:0005794,GO:0005795,GO:0005801,GO:0005813,GO:0005815,GO:0005829,GO:0005856,GO:0005886,GO:0005887,GO:0006464,GO:0006468,GO:0006793,GO:0006796,GO:0006807,GO:0006937,GO:0006942,GO:0006996,GO:0007010,GO:…		ko:K16551					ko00000,ko01009,ko03036				Hominidae	28NFK@1,2QV16@2759,35E7E@314146,38CZ7@33154,3BA7R@33208,3CRR4@33213,3J75W@40674,488JU@7711,48YUE@7742,4MFE4@9443,4MUD5@9604	NA|NA|NA	Z	Pericentrin-AKAP-450 domain of centrosomal targeting protein
ENSP00000408123	9606.ENSP00000363840	2.4e-205	723.4	Hominidae	COL11A2	GO:0001501,GO:0003008,GO:0003674,GO:0005198,GO:0005201,GO:0005488,GO:0005515,GO:0005575,GO:0005576,GO:0005581,GO:0005583,GO:0005592,GO:0005622,GO:0005623,GO:0005737,GO:0005783,GO:0005788,GO:0007275,GO:0007600,GO:0007605,GO:0008150,GO:0009888,GO:0009987,GO:0012505,GO:0016043,GO:0030020,GO:0030198,GO:0030199,GO:0030674,GO:0031012,GO:0031974,GO:0032501,GO:0032502,GO:0032991,GO:0043062,GO:0043226,GO:…		ko:K19721	ko04974,map04974				ko00000,ko00001,ko00536				Hominidae	35F80@314146,38CJN@33154,3BAFZ@33208,3CU1R@33213,3JDSS@40674,4831G@7711,492QU@7742,4M9E9@9443,4N0N2@9604,KOG3544@1,KOG3544@2759	NA|NA|NA	W	Collagen type XI alpha 2
ENSP00000449320	9606.ENSP00000363840	1.4e-194	687.6	Hominidae	COL11A2	GO:0001501,GO:0003008,GO:0003674,GO:0005198,GO:0005201,GO:0005488,GO:0005515,GO:0005575,GO:0005576,GO:0005581,GO:0005583,GO:0005592,GO:0005622,GO:0005623,GO:0005737,GO:0005783,GO:0005788,GO:0007275,GO:0007600,GO:0007605,GO:0008150,GO:0009888,GO:0009987,GO:0012505,GO:0016043,GO:0030020,GO:0030198,GO:0030199,GO:0030674,GO:0031012,GO:0031974,GO:0032501,GO:0032502,GO:0032991,GO:0043062,GO:0043226,GO:…		ko:K19721	ko04974,map04974				ko00000,ko00001,ko00536				Hominidae	35F80@314146,38CJN@33154,3BAFZ@33208,3CU1R@33213,3JDSS@40674,4831G@7711,492QU@7742,4M9E9@9443,4N0N2@9604,KOG3544@1,KOG3544@2759	NA|NA|NA	W	Collagen type XI alpha 2
ENSP00000448715	9597.XP_003808635.1	6.4e-241	841.6	Hominidae	COL11A2	GO:0001501,GO:0003008,GO:0003674,GO:0005198,GO:0005201,GO:0005488,GO:0005515,GO:0005575,GO:0005576,GO:0005581,GO:0005583,GO:0005592,GO:0005622,GO:0005623,GO:0005737,GO:0005783,GO:0005788,GO:0007275,GO:0007600,GO:0007605,GO:0008150,GO:0009888,GO:0009987,GO:0012505,GO:0016043,GO:0030020,GO:0030198,GO:0030199,GO:0030674,GO:0031012,GO:0031974,GO:0032501,GO:0032502,GO:0032991,GO:0043062,GO:0043226,GO:…		ko:K19721	ko04974,map04974				ko00000,ko00001,ko00536				Hominidae	35F80@314146,38CJN@33154,3BAFZ@33208,3CU1R@33213,3JDSS@40674,4831G@7711,492QU@7742,4M9E9@9443,4N0N2@9604,KOG3544@1,KOG3544@2759	NA|NA|NA	W	Collagen type XI alpha 2
ENSP00000486518	9606.ENSP00000417498	0.0	2298.9	Hominidae	MUC4	GO:0001894,GO:0002218,GO:0002220,GO:0002223,GO:0002253,GO:0002376,GO:0002429,GO:0002682,GO:0002684,GO:0002757,GO:0002758,GO:0002764,GO:0002768,GO:0003008,GO:0003674,GO:0005102,GO:0005176,GO:0005198,GO:0005201,GO:0005488,GO:0005515,GO:0005575,GO:0005576,GO:0005622,GO:0005623,GO:0005737,GO:0005794,GO:0005796,GO:0005886,GO:0005887,GO:0006464,GO:0006486,GO:0006493,GO:0006807,GO:0007154,GO:0007165,GO:…		ko:K22017					ko00000,ko04131				Hominidae	28N08@1,2QUJ0@2759,359GV@314146,39TYF@33154,3BJMH@33208,3D0IE@33213,3J7BK@40674,48A4R@7711,494IN@7742,4M6AY@9443,4N3RM@9604	NA|NA|NA	T	Extracellular domain of unknown function in nidogen (entactin) and hypothetical proteins.
ENSP00000486046	9606.ENSP00000417498	0.0	2436.0	Hominidae	MUC4	GO:0001894,GO:0002218,GO:0002220,GO:0002223,GO:0002253,GO:0002376,GO:0002429,GO:0002682,GO:0002684,GO:0002757,GO:0002758,GO:0002764,GO:0002768,GO:0003008,GO:0003674,GO:0005102,GO:0005176,GO:0005198,GO:0005201,GO:0005488,GO:0005515,GO:0005575,GO:0005576,GO:0005622,GO:0005623,GO:0005737,GO:0005794,GO:0005796,GO:0005886,GO:0005887,GO:0006464,GO:0006486,GO:0006493,GO:0006807,GO:0007154,GO:0007165,GO:…		ko:K22017					ko00000,ko04131				Hominidae	28N08@1,2QUJ0@2759,359GV@314146,39TYF@33154,3BJMH@33208,3D0IE@33213,3J7BK@40674,48A4R@7711,494IN@7742,4M6AY@9443,4N3RM@9604	NA|NA|NA	T	Extracellular domain of unknown function in nidogen (entactin) and hypothetical proteins.
ENSP00000486183	9606.ENSP00000417498	0.0	2436.0	Hominidae	MUC4	GO:0001894,GO:0002218,GO:0002220,GO:0002223,GO:0002253,GO:0002376,GO:0002429,GO:0002682,GO:0002684,GO:0002757,GO:0002758,GO:0002764,GO:0002768,GO:0003008,GO:0003674,GO:0005102,GO:0005176,GO:0005198,GO:0005201,GO:0005488,GO:0005515,GO:0005575,GO:0005576,GO:0005622,GO:0005623,GO:0005737,GO:0005794,GO:0005796,GO:0005886,GO:0005887,GO:0006464,GO:0006486,GO:0006493,GO:0006807,GO:0007154,GO:0007165,GO:…		ko:K22017					ko00000,ko04131				Hominidae	28N08@1,2QUJ0@2759,359GV@314146,39TYF@33154,3BJMH@33208,3D0IE@33213,3J7BK@40674,48A4R@7711,494IN@7742,4M6AY@9443,4N3RM@9604	NA|NA|NA	T	Extracellular domain of unknown function in nidogen (entactin) and hypothetical proteins.
ENSP00000377699	9606.ENSP00000377699	0.0	5549.6	Hominidae	GPR112	GO:0003674,GO:0004888,GO:0004930,GO:0005575,GO:0007154,GO:0007165,GO:0007186,GO:0008150,GO:0009987,GO:0016020,GO:0016021,GO:0023052,GO:0031224,GO:0038023,GO:0044425,GO:0050789,GO:0050794,GO:0050896,GO:0051716,GO:0060089,GO:0065007		ko:K08455					ko00000,ko04030				Hominidae	35CUU@314146,38BPU@33154,3BHR1@33208,3CSJ6@33213,3J7T2@40674,487KN@7711,48ZJS@7742,4MEE6@9443,4N35Z@9604,KOG4193@1,KOG4193@2759	NA|NA|NA	T	Pentaxin family
ENSP00000377697	9606.ENSP00000377699	0.0	5072.3	Hominidae	GPR112	GO:0003674,GO:0004888,GO:0004930,GO:0005575,GO:0007154,GO:0007165,GO:0007186,GO:0008150,GO:0009987,GO:0016020,GO:0016021,GO:0023052,GO:0031224,GO:0038023,GO:0044425,GO:0050789,GO:0050794,GO:0050896,GO:0051716,GO:0060089,GO:0065007		ko:K08455					ko00000,ko04030				Hominidae	35CUU@314146,38BPU@33154,3BHR1@33208,3CSJ6@33213,3J7T2@40674,487KN@7711,48ZJS@7742,4MEE6@9443,4N35Z@9604,KOG4193@1,KOG4193@2759	NA|NA|NA	T	Pentaxin family
ENSP00000359686	9606.ENSP00000377699	0.0	5549.6	Hominidae	GPR112	GO:0003674,GO:0004888,GO:0004930,GO:0005575,GO:0007154,GO:0007165,GO:0007186,GO:0008150,GO:0009987,GO:0016020,GO:0016021,GO:0023052,GO:0031224,GO:0038023,GO:0044425,GO:0050789,GO:0050794,GO:0050896,GO:0051716,GO:0060089,GO:0065007		ko:K08455					ko00000,ko04030				Hominidae	35CUU@314146,38BPU@33154,3BHR1@33208,3CSJ6@33213,3J7T2@40674,487KN@7711,48ZJS@7742,4MEE6@9443,4N35Z@9604,KOG4193@1,KOG4193@2759	NA|NA|NA	T	Pentaxin family
ENSP00000334714	9606.ENSP00000334714	0.0	4087.0	Hominidae	IGFN1	GO:0005575,GO:0005622,GO:0005623,GO:0005634,GO:0005737,GO:0030016,GO:0030017,GO:0030018,GO:0031674,GO:0043226,GO:0043227,GO:0043228,GO:0043229,GO:0043231,GO:0043232,GO:0043292,GO:0044422,GO:0044424,GO:0044444,GO:0044449,GO:0044464,GO:0099080,GO:0099081,GO:0099512											Hominidae	35GA6@314146,392CH@33154,3BKR4@33208,3CSGS@33213,3J3KG@40674,486SG@7711,48VX6@7742,4MHEA@9443,4N3JQ@9604,KOG0613@1,KOG0613@2759	NA|NA|NA	Z	Immunoglobulin C-2 Type
ENSP00000447921	9555.ENSPANP00000015195	0.0	1341.6	Cercopithecoidea													Hominidae	35EH6@314146,363N2@314294,38HD2@33154,3BB2C@33208,3CTDT@33213,3J299@40674,488E4@7711,495N4@7742,4MFUR@9443,KOG2400@1,KOG2400@2759	NA|NA|NA	V	YLP motif containing 1
ENSP00000324463	9606.ENSP00000324463	0.0	2316.2	Hominidae	YLPM1	GO:0005575,GO:0005622,GO:0005623,GO:0005634,GO:0005654,GO:0005737,GO:0005829,GO:0016604,GO:0016607,GO:0031974,GO:0031981,GO:0043226,GO:0043227,GO:0043229,GO:0043231,GO:0043233,GO:0044422,GO:0044424,GO:0044428,GO:0044444,GO:0044446,GO:0044451,GO:0044464,GO:0070013		ko:K17602					ko00000,ko01009				Hominidae	35EH6@314146,38HD2@33154,3BB2C@33208,3CTDT@33213,3J299@40674,488E4@7711,495N4@7742,4MFUR@9443,4MWWS@9604,KOG2400@1,KOG2400@2759	NA|NA|NA	K	YLP motif containing 1
ENSP00000456500	9606.ENSP00000402343	0.0	7267.5	Hominidae	ZNF469	GO:0000981,GO:0003674,GO:0003700,GO:0006355,GO:0006357,GO:0008150,GO:0009889,GO:0010468,GO:0010556,GO:0019219,GO:0019222,GO:0031323,GO:0031326,GO:0050789,GO:0050794,GO:0051171,GO:0051252,GO:0060255,GO:0065007,GO:0080090,GO:0140110,GO:1903506,GO:2000112,GO:2001141											Hominidae	35NHT@314146,39VSM@33154,3BFQQ@33208,3CRQ2@33213,3J2C3@40674,47ZGC@7711,48ZAG@7742,4M6DX@9443,4MZIY@9604,KOG1721@1,KOG1721@2759	NA|NA|NA	K	Zinc finger protein 469
ENSP00000402343	9606.ENSP00000402343	0.0	7284.5	Hominidae	ZNF469	GO:0000981,GO:0003674,GO:0003700,GO:0006355,GO:0006357,GO:0008150,GO:0009889,GO:0010468,GO:0010556,GO:0019219,GO:0019222,GO:0031323,GO:0031326,GO:0050789,GO:0050794,GO:0051171,GO:0051252,GO:0060255,GO:0065007,GO:0080090,GO:0140110,GO:1903506,GO:2000112,GO:2001141											Hominidae	35NHT@314146,39VSM@33154,3BFQQ@33208,3CRQ2@33213,3J2C3@40674,47ZGC@7711,48ZAG@7742,4M6DX@9443,4MZIY@9604,KOG1721@1,KOG1721@2759	NA|NA|NA	K	Zinc finger protein 469
ENSP00000410674	9606.ENSP00000364163	0.0	1822.4	Hominidae	NOTCH4	GO:0000139,GO:0001525,GO:0001568,GO:0001569,GO:0001709,GO:0001763,GO:0001944,GO:0002009,GO:0002376,GO:0002520,GO:0003674,GO:0005488,GO:0005509,GO:0005515,GO:0005575,GO:0005576,GO:0005622,GO:0005623,GO:0005634,GO:0005654,GO:0005737,GO:0005783,GO:0005789,GO:0005794,GO:0005829,GO:0005886,GO:0005887,GO:0006139,GO:0006351,GO:0006352,GO:0006355,GO:0006357,GO:0006366,GO:0006367,GO:0006725,GO:0006807,GO:…		ko:K20996	ko01522,ko04320,ko04330,ko04919,ko05165,ko05200,ko05206,ko05224,map01522,map04320,map04330,map04919,map05165,map05200,map05206,map05224	M00682			ko00000,ko00001,ko00002				Hominidae	35FRJ@314146,39Y8J@33154,3BNYU@33208,3D5ZW@33213,3J6BU@40674,489IG@7711,497TI@7742,4MF9G@9443,4N45Q@9604,KOG1217@1,KOG1217@2759	NA|NA|NA	T	Neurogenic locus notch homolog protein 4
ENSP00000349790	9597.XP_003809596.1	2e-156	560.1	Hominidae	COL9A1	GO:0003674,GO:0005198,GO:0005201,GO:0005575,GO:0005576,GO:0005581,GO:0005593,GO:0005594,GO:0005622,GO:0005623,GO:0005737,GO:0005783,GO:0005788,GO:0007275,GO:0008150,GO:0009653,GO:0009887,GO:0009987,GO:0012505,GO:0016043,GO:0030020,GO:0030198,GO:0031974,GO:0032501,GO:0032502,GO:0032991,GO:0043062,GO:0043226,GO:0043227,GO:0043229,GO:0043231,GO:0043233,GO:0044422,GO:0044424,GO:0044432,GO:0044444,GO:…		ko:K08131	ko04151,ko04510,ko04512,ko04974,ko05165,map04151,map04510,map04512,map04974,map05165				ko00000,ko00001,ko00535,ko04516				Hominidae	35FX3@314146,38B96@33154,3BIYR@33208,3CWBT@33213,3JEH9@40674,48611@7711,494Z7@7742,4M8WP@9443,4MVTY@9604,KOG3544@1,KOG3544@2759	NA|NA|NA	W	Thrombospondin N-terminal -like domains.
ENSP00000315252	9597.XP_003809596.1	2.4e-10	74.3	Hominidae	COL9A1	GO:0003674,GO:0005198,GO:0005201,GO:0005575,GO:0005576,GO:0005581,GO:0005593,GO:0005594,GO:0005622,GO:0005623,GO:0005737,GO:0005783,GO:0005788,GO:0007275,GO:0008150,GO:0009653,GO:0009887,GO:0009987,GO:0012505,GO:0016043,GO:0030020,GO:0030198,GO:0031974,GO:0032501,GO:0032502,GO:0032991,GO:0043062,GO:0043226,GO:0043227,GO:0043229,GO:0043231,GO:0043233,GO:0044422,GO:0044424,GO:0044432,GO:0044444,GO:…		ko:K08131	ko04151,ko04510,ko04512,ko04974,ko05165,map04151,map04510,map04512,map04974,map05165				ko00000,ko00001,ko00535,ko04516				Hominidae	35FX3@314146,38B96@33154,3BIYR@33208,3CWBT@33213,3JEH9@40674,48611@7711,494Z7@7742,4M8WP@9443,4MVTY@9604,KOG3544@1,KOG3544@2759	NA|NA|NA	W	Thrombospondin N-terminal -like domains.
ENSP00000368771	9606.ENSP00000368771	3.3e-238	833.6	Hominidae	MUC3A	GO:0002218,GO:0002220,GO:0002223,GO:0002253,GO:0002376,GO:0002429,GO:0002682,GO:0002684,GO:0002757,GO:0002758,GO:0002764,GO:0002768,GO:0003674,GO:0005198,GO:0005201,GO:0005575,GO:0005576,GO:0005622,GO:0005623,GO:0005737,GO:0005794,GO:0005796,GO:0005886,GO:0006464,GO:0006486,GO:0006493,GO:0006807,GO:0007154,GO:0007165,GO:0007166,GO:0008150,GO:0008152,GO:0009058,GO:0009059,GO:0009100,GO:0009101,GO:…		ko:K22016					ko00000,ko04131				Hominidae	2EFPD@1,2SKUJ@2759,35EK2@314146,3A4GD@33154,3BRSX@33208,3CYXP@33213,3J7BA@40674,48QBN@7711,499HF@7742,4MIBG@9443,4N7SH@9604	NA|NA|NA	T	Domain found in sea urchin sperm protein, enterokinase, agrin
ENSP00000483541	9606.ENSP00000368771	1.3e-194	688.7	Hominidae	MUC3A	GO:0002218,GO:0002220,GO:0002223,GO:0002253,GO:0002376,GO:0002429,GO:0002682,GO:0002684,GO:0002757,GO:0002758,GO:0002764,GO:0002768,GO:0003674,GO:0005198,GO:0005201,GO:0005575,GO:0005576,GO:0005622,GO:0005623,GO:0005737,GO:0005794,GO:0005796,GO:0005886,GO:0006464,GO:0006486,GO:0006493,GO:0006807,GO:0007154,GO:0007165,GO:0007166,GO:0008150,GO:0008152,GO:0009058,GO:0009059,GO:0009100,GO:0009101,GO:…		ko:K22016					ko00000,ko04131				Hominidae	2EFPD@1,2SKUJ@2759,35EK2@314146,3A4GD@33154,3BRSX@33208,3CYXP@33213,3J7BA@40674,48QBN@7711,499HF@7742,4MIBG@9443,4N7SH@9604	NA|NA|NA	T	Domain found in sea urchin sperm protein, enterokinase, agrin
ENSP00000393306	9606.ENSP00000368771	1.4e-51	211.8	Hominidae	MUC3A	GO:0002218,GO:0002220,GO:0002223,GO:0002253,GO:0002376,GO:0002429,GO:0002682,GO:0002684,GO:0002757,GO:0002758,GO:0002764,GO:0002768,GO:0003674,GO:0005198,GO:0005201,GO:0005575,GO:0005576,GO:0005622,GO:0005623,GO:0005737,GO:0005794,GO:0005796,GO:0005886,GO:0006464,GO:0006486,GO:0006493,GO:0006807,GO:0007154,GO:0007165,GO:0007166,GO:0008150,GO:0008152,GO:0009058,GO:0009059,GO:0009100,GO:0009101,GO:…		ko:K22016					ko00000,ko04131				Hominidae	2EFPD@1,2SKUJ@2759,35EK2@314146,3A4GD@33154,3BRSX@33208,3CYXP@33213,3J7BA@40674,48QBN@7711,499HF@7742,4MIBG@9443,4N7SH@9604	NA|NA|NA	T	Domain found in sea urchin sperm protein, enterokinase, agrin
ENSP00000496793	9593.ENSGGOP00000027437	1.7e-11	78.2	Hominidae	COL9A3	GO:0003674,GO:0005198,GO:0005201,GO:0005575,GO:0005576,GO:0005581,GO:0005593,GO:0005594,GO:0005622,GO:0005623,GO:0005737,GO:0005783,GO:0005788,GO:0008150,GO:0009987,GO:0012505,GO:0016043,GO:0030020,GO:0030198,GO:0031974,GO:0032991,GO:0043062,GO:0043226,GO:0043227,GO:0043229,GO:0043231,GO:0043233,GO:0044422,GO:0044424,GO:0044432,GO:0044444,GO:0044446,GO:0044464,GO:0070013,GO:0071840		ko:K08131	ko04151,ko04510,ko04512,ko04974,ko05165,map04151,map04510,map04512,map04974,map05165				ko00000,ko00001,ko00535,ko04516				Hominidae	35HFD@314146,38DH3@33154,3BKQJ@33208,3D28E@33213,3J3GA@40674,487DE@7711,496TX@7742,4MCZ8@9443,4N85B@9604,KOG3544@1,KOG3544@2759	NA|NA|NA	W	Collagen triple helix repeat (20 copies)
ENSP00000361834	9597.XP_003815472.1	3.5e-09	70.5	Hominidae	COL9A2	GO:0001501,GO:0003674,GO:0005198,GO:0005201,GO:0005575,GO:0005576,GO:0005581,GO:0005593,GO:0005594,GO:0005622,GO:0005623,GO:0005737,GO:0005783,GO:0005788,GO:0007275,GO:0008150,GO:0009987,GO:0012505,GO:0016043,GO:0030020,GO:0030198,GO:0031974,GO:0032501,GO:0032502,GO:0032991,GO:0043062,GO:0043226,GO:0043227,GO:0043229,GO:0043231,GO:0043233,GO:0044422,GO:0044424,GO:0044432,GO:0044444,GO:0044446,GO:…		ko:K08131	ko04151,ko04510,ko04512,ko04974,ko05165,map04151,map04510,map04512,map04974,map05165				ko00000,ko00001,ko00535,ko04516				Hominidae	35N0N@314146,39T88@33154,3BI6A@33208,3D2K5@33213,3JC8R@40674,481M1@7711,493FB@7742,4MBP6@9443,4N5TJ@9604,KOG3544@1,KOG3544@2759	NA|NA|NA	W	Collagen triple helix repeat (20 copies)
ENSP00000386790	9598.ENSPTRP00000032520	1e-127	463.8	Hominidae	WIPF3	GO:0002252,GO:0002253,GO:0002376,GO:0002429,GO:0002431,GO:0002433,GO:0002682,GO:0002684,GO:0002757,GO:0002764,GO:0002768,GO:0005575,GO:0005622,GO:0005623,GO:0005737,GO:0005829,GO:0006810,GO:0006897,GO:0006909,GO:0007154,GO:0007165,GO:0007166,GO:0008150,GO:0009987,GO:0016192,GO:0023052,GO:0038093,GO:0038094,GO:0038096,GO:0044424,GO:0044444,GO:0044464,GO:0048518,GO:0048583,GO:0048584,GO:0050776,GO:…		ko:K19475	ko04144,map04144				ko00000,ko00001,ko04131				Hominidae	35HCD@314146,38HE5@33154,3BM60@33208,3CV2J@33213,3J40V@40674,4890A@7711,48V9J@7742,4MMNV@9443,4MWFQ@9604,KOG4462@1,KOG4462@2759	NA|NA|NA	Z	protein family, member 3
ENSP00000386878	9606.ENSP00000242140	4.1e-129	468.4	Hominidae	WIPF3	GO:0002252,GO:0002253,GO:0002376,GO:0002429,GO:0002431,GO:0002433,GO:0002682,GO:0002684,GO:0002757,GO:0002764,GO:0002768,GO:0005575,GO:0005622,GO:0005623,GO:0005737,GO:0005829,GO:0006810,GO:0006897,GO:0006909,GO:0007154,GO:0007165,GO:0007166,GO:0008150,GO:0009987,GO:0016192,GO:0023052,GO:0038093,GO:0038094,GO:0038096,GO:0044424,GO:0044444,GO:0044464,GO:0048518,GO:0048583,GO:0048584,GO:0050776,GO:…		ko:K19475	ko04144,map04144				ko00000,ko00001,ko04131				Hominidae	35HCD@314146,38HE5@33154,3BM60@33208,3CV2J@33213,3J40V@40674,4890A@7711,48V9J@7742,4MMNV@9443,4MWFQ@9604,KOG4462@1,KOG4462@2759	NA|NA|NA	Z	protein family, member 3
ENSP00000242140	9606.ENSP00000242140	4.1e-129	468.4	Hominidae	WIPF3	GO:0002252,GO:0002253,GO:0002376,GO:0002429,GO:0002431,GO:0002433,GO:0002682,GO:0002684,GO:0002757,GO:0002764,GO:0002768,GO:0005575,GO:0005622,GO:0005623,GO:0005737,GO:0005829,GO:0006810,GO:0006897,GO:0006909,GO:0007154,GO:0007165,GO:0007166,GO:0008150,GO:0009987,GO:0016192,GO:0023052,GO:0038093,GO:0038094,GO:0038096,GO:0044424,GO:0044444,GO:0044464,GO:0048518,GO:0048583,GO:0048584,GO:0050776,GO:…		ko:K19475	ko04144,map04144				ko00000,ko00001,ko04131				Hominidae	35HCD@314146,38HE5@33154,3BM60@33208,3CV2J@33213,3J40V@40674,4890A@7711,48V9J@7742,4MMNV@9443,4MWFQ@9604,KOG4462@1,KOG4462@2759	NA|NA|NA	Z	protein family, member 3
ENSP00000363840	9606.ENSP00000363840	2.8e-206	726.5	Hominidae	COL11A2	GO:0001501,GO:0003008,GO:0003674,GO:0005198,GO:0005201,GO:0005488,GO:0005515,GO:0005575,GO:0005576,GO:0005581,GO:0005583,GO:0005592,GO:0005622,GO:0005623,GO:0005737,GO:0005783,GO:0005788,GO:0007275,GO:0007600,GO:0007605,GO:0008150,GO:0009888,GO:0009987,GO:0012505,GO:0016043,GO:0030020,GO:0030198,GO:0030199,GO:0030674,GO:0031012,GO:0031974,GO:0032501,GO:0032502,GO:0032991,GO:0043062,GO:0043226,GO:…		ko:K19721	ko04974,map04974				ko00000,ko00001,ko00536				Hominidae	35F80@314146,38CJN@33154,3BAFZ@33208,3CU1R@33213,3JDSS@40674,4831G@7711,492QU@7742,4M9E9@9443,4N0N2@9604,KOG3544@1,KOG3544@2759	NA|NA|NA	W	Collagen type XI alpha 2
ENSP00000339915	9597.XP_003808635.1	2.6e-242	846.3	Hominidae	COL11A2	GO:0001501,GO:0003008,GO:0003674,GO:0005198,GO:0005201,GO:0005488,GO:0005515,GO:0005575,GO:0005576,GO:0005581,GO:0005583,GO:0005592,GO:0005622,GO:0005623,GO:0005737,GO:0005783,GO:0005788,GO:0007275,GO:0007600,GO:0007605,GO:0008150,GO:0009888,GO:0009987,GO:0012505,GO:0016043,GO:0030020,GO:0030198,GO:0030199,GO:0030674,GO:0031012,GO:0031974,GO:0032501,GO:0032502,GO:0032991,GO:0043062,GO:0043226,GO:…		ko:K19721	ko04974,map04974				ko00000,ko00001,ko00536				Hominidae	35F80@314146,38CJN@33154,3BAFZ@33208,3CU1R@33213,3JDSS@40674,4831G@7711,492QU@7742,4M9E9@9443,4N0N2@9604,KOG3544@1,KOG3544@2759	NA|NA|NA	W	Collagen type XI alpha 2
ENSP00000355123	9606.ENSP00000363840	1.7e-195	690.6	Hominidae	COL11A2	GO:0001501,GO:0003008,GO:0003674,GO:0005198,GO:0005201,GO:0005488,GO:0005515,GO:0005575,GO:0005576,GO:0005581,GO:0005583,GO:0005592,GO:0005622,GO:0005623,GO:0005737,GO:0005783,GO:0005788,GO:0007275,GO:0007600,GO:0007605,GO:0008150,GO:0009888,GO:0009987,GO:0012505,GO:0016043,GO:0030020,GO:0030198,GO:0030199,GO:0030674,GO:0031012,GO:0031974,GO:0032501,GO:0032502,GO:0032991,GO:0043062,GO:0043226,GO:…		ko:K19721	ko04974,map04974				ko00000,ko00001,ko00536				Hominidae	35F80@314146,38CJN@33154,3BAFZ@33208,3CU1R@33213,3JDSS@40674,4831G@7711,492QU@7742,4M9E9@9443,4N0N2@9604,KOG3544@1,KOG3544@2759	NA|NA|NA	W	Collagen type XI alpha 2
ENSP00000380901	109478.XP_005868649.1	7.3e-95	355.1	Chiroptera													Hominidae	2ARD3@1,2QRST@2759,39SUX@33154,3BIJA@33208,3D3BJ@33213,3J3NY@40674,483P3@7711,494F1@7742,4KPPI@9397	NA|NA|NA	W	collagen
ENSP00000436433	109478.XP_005868649.1	6.6e-95	355.1	Chiroptera													Hominidae	2ARD3@1,2QRST@2759,39SUX@33154,3BIJA@33208,3D3BJ@33213,3J3NY@40674,483P3@7711,494F1@7742,4KPPI@9397	NA|NA|NA	W	collagen
ENSP00000305913	109478.XP_005868649.1	7.3e-95	355.1	Chiroptera													Hominidae	2ARD3@1,2QRST@2759,39SUX@33154,3BIJA@33208,3D3BJ@33213,3J3NY@40674,483P3@7711,494F1@7742,4KPPI@9397	NA|NA|NA	W	collagen
ENSP00000355922	9606.ENSP00000355922	0.0	3459.5	Hominidae	CENPF	GO:0000075,GO:0000278,GO:0000775,GO:0000776,GO:0000777,GO:0000779,GO:0000793,GO:0000922,GO:0000940,GO:0001655,GO:0001822,GO:0003674,GO:0003682,GO:0005488,GO:0005515,GO:0005575,GO:0005622,GO:0005623,GO:0005634,GO:0005635,GO:0005654,GO:0005694,GO:0005737,GO:0005819,GO:0005829,GO:0005856,GO:0005929,GO:0006355,GO:0006810,GO:0006996,GO:0007049,GO:0007059,GO:0007088,GO:0007093,GO:0007094,GO:0007275,GO:…		ko:K11499					ko00000,ko03036				Hominidae	28P0U@1,2QVMD@2759,35G9S@314146,391FA@33154,3BKE4@33208,3CZJE@33213,3JBNG@40674,480EE@7711,48ZI4@7742,4M77Q@9443,4N1P4@9604	NA|NA|NA	K	Cenp-F N-terminal domain
ENSP00000480040	9597.XP_003846265.1	1e-126	460.7	Hominidae	TAF15	GO:0005575,GO:0005622,GO:0005623,GO:0005634,GO:0005654,GO:0005737,GO:0006139,GO:0006351,GO:0006352,GO:0006355,GO:0006366,GO:0006367,GO:0006725,GO:0006807,GO:0008150,GO:0008152,GO:0009058,GO:0009059,GO:0009889,GO:0009891,GO:0009893,GO:0009966,GO:0009987,GO:0010467,GO:0010468,GO:0010556,GO:0010557,GO:0010604,GO:0010628,GO:0010646,GO:0016070,GO:0018130,GO:0019219,GO:0019222,GO:0019438,GO:0023051,GO:…		ko:K14651	ko03022,ko05202,map03022,map05202				ko00000,ko00001,ko03019,ko03021				Hominidae	35AX3@314146,38C9D@33154,3BF5R@33208,3CZA9@33213,3J7X9@40674,48348@7711,4932U@7742,4ME1M@9443,4MWSH@9604,KOG1995@1,KOG1995@2759	NA|NA|NA	A	Zinc finger domain
ENSP00000488684	9597.XP_003846265.1	3.8e-121	442.2	Hominidae	TAF15	GO:0005575,GO:0005622,GO:0005623,GO:0005634,GO:0005654,GO:0005737,GO:0006139,GO:0006351,GO:0006352,GO:0006355,GO:0006366,GO:0006367,GO:0006725,GO:0006807,GO:0008150,GO:0008152,GO:0009058,GO:0009059,GO:0009889,GO:0009891,GO:0009893,GO:0009966,GO:0009987,GO:0010467,GO:0010468,GO:0010556,GO:0010557,GO:0010604,GO:0010628,GO:0010646,GO:0016070,GO:0018130,GO:0019219,GO:0019222,GO:0019438,GO:0023051,GO:…		ko:K14651	ko03022,ko05202,map03022,map05202				ko00000,ko00001,ko03019,ko03021				Hominidae	35AX3@314146,38C9D@33154,3BF5R@33208,3CZA9@33213,3J7X9@40674,48348@7711,4932U@7742,4ME1M@9443,4MWSH@9604,KOG1995@1,KOG1995@2759	NA|NA|NA	A	Zinc finger domain
ENSP00000359114	9606.ENSP00000359114	6.1e-287	994.6	Hominidae	COL11A1	GO:0001704,GO:0001706,GO:0003008,GO:0003674,GO:0005198,GO:0005201,GO:0005488,GO:0005515,GO:0005575,GO:0005576,GO:0005581,GO:0005583,GO:0005592,GO:0005622,GO:0005623,GO:0005737,GO:0005783,GO:0005788,GO:0007275,GO:0007369,GO:0007492,GO:0007600,GO:0007601,GO:0007605,GO:0008150,GO:0009581,GO:0009582,GO:0009605,GO:0009612,GO:0009628,GO:0009653,GO:0009790,GO:0009888,GO:0009987,GO:0012505,GO:0016043,GO:…		ko:K19721	ko04974,map04974				ko00000,ko00001,ko00536				Hominidae	35FBK@314146,38CJN@33154,3BAFZ@33208,3CU1R@33213,3JC73@40674,48482@7711,48VT7@7742,4MB05@9443,4MSG1@9604,KOG3544@1,KOG3544@2759	NA|NA|NA	W	Collagen type XI alpha 1
ENSP00000426533	27679.XP_003933289.1	6e-228	798.5	Primates													Hominidae	35FBK@314146,38CJN@33154,3BAFZ@33208,3CU1R@33213,3JC73@40674,48482@7711,48VT7@7742,4MB05@9443,KOG3544@1,KOG3544@2759	NA|NA|NA	W	Collagen type XI alpha 1
ENSP00000302551	9606.ENSP00000359114	2.4e-259	902.9	Hominidae	COL11A1	GO:0001704,GO:0001706,GO:0003008,GO:0003674,GO:0005198,GO:0005201,GO:0005488,GO:0005515,GO:0005575,GO:0005576,GO:0005581,GO:0005583,GO:0005592,GO:0005622,GO:0005623,GO:0005737,GO:0005783,GO:0005788,GO:0007275,GO:0007369,GO:0007492,GO:0007600,GO:0007601,GO:0007605,GO:0008150,GO:0009581,GO:0009582,GO:0009605,GO:0009612,GO:0009628,GO:0009653,GO:0009790,GO:0009888,GO:0009987,GO:0012505,GO:0016043,GO:…		ko:K19721	ko04974,map04974				ko00000,ko00001,ko00536				Hominidae	35FBK@314146,38CJN@33154,3BAFZ@33208,3CU1R@33213,3JC73@40674,48482@7711,48VT7@7742,4MB05@9443,4MSG1@9604,KOG3544@1,KOG3544@2759	NA|NA|NA	W	Collagen type XI alpha 1
ENSP00000351163	61622.XP_010355097.1	2.5e-264	919.5	Cercopithecoidea													Hominidae	35FBK@314146,369UW@314294,38CJN@33154,3BAFZ@33208,3CU1R@33213,3JC73@40674,48482@7711,48VT7@7742,4MQ0P@9443,KOG3544@1,KOG3544@2759	NA|NA|NA	W	Fibrillar collagens C-terminal domain
ENSP00000256646	9606.ENSP00000256646	0.0	2196.8	Hominidae	NOTCH2	GO:0000139,GO:0001709,GO:0001775,GO:0001932,GO:0001934,GO:0002252,GO:0002263,GO:0002285,GO:0002312,GO:0002313,GO:0002315,GO:0002335,GO:0002366,GO:0002376,GO:0002520,GO:0002521,GO:0002682,GO:0002761,GO:0003007,GO:0003170,GO:0003177,GO:0003179,GO:0003184,GO:0003205,GO:0003206,GO:0003209,GO:0003230,GO:0003279,GO:0003283,GO:0003674,GO:0005575,GO:0005576,GO:0005622,GO:0005623,GO:0005634,GO:0005654,GO:…		ko:K20994	ko01522,ko04320,ko04330,ko04658,ko04919,ko05165,ko05200,ko05206,ko05224,map01522,map04320,map04330,map04658,map04919,map05165,map05200,map05206,map05224	M00682			ko00000,ko00001,ko00002				Hominidae	35G9X@314146,38BUP@33154,3BAFT@33208,3CRZB@33213,3JA3Y@40674,485Y1@7711,48V3W@7742,4MBIX@9443,4N4EN@9604,KOG1217@1,KOG1217@2759	NA|NA|NA	T	Neurogenic locus notch homolog protein 2
ENSP00000477065	61622.XP_010358948.1	3.2e-84	320.1	Cercopithecoidea													Hominidae	35G9X@314146,35ZGH@314294,38BUP@33154,3BAFT@33208,3CRZB@33213,3JA3Y@40674,485Y1@7711,48V3W@7742,4MBIX@9443,KOG1217@1,KOG1217@2759	NA|NA|NA	T	Neurogenic locus notch homolog protein 2
ENSP00000496870	9606.ENSP00000263816	0.0	6607.3	Hominidae	LRP2	GO:0000003,GO:0000323,GO:0000902,GO:0001523,GO:0001568,GO:0001838,GO:0001841,GO:0001843,GO:0001944,GO:0002009,GO:0003002,GO:0003006,GO:0003007,GO:0003008,GO:0003128,GO:0003139,GO:0003148,GO:0003151,GO:0003205,GO:0003206,GO:0003208,GO:0003223,GO:0003229,GO:0003231,GO:0003279,GO:0003674,GO:0005041,GO:0005102,GO:0005215,GO:0005488,GO:0005509,GO:0005515,GO:0005575,GO:0005622,GO:0005623,GO:0005737,GO:…		ko:K06233	ko04340,ko04918,ko04979,map04340,map04918,map04979				ko00000,ko00001,ko04131	9.B.87.1.1			Hominidae	358WD@314146,38B6M@33154,3B9HR@33208,3CV9D@33213,3JEXK@40674,485AF@7711,491E5@7742,4M8RB@9443,4MZD7@9604,KOG1215@1,KOG1215@2759	NA|NA|NA	T	Coagulation Factor Xa inhibitory site
ENSP00000261405	9606.ENSP00000261405	0.0	5880.4	Hominidae	VWF	GO:0001775,GO:0002020,GO:0002576,GO:0003674,GO:0005102,GO:0005178,GO:0005488,GO:0005515,GO:0005518,GO:0005575,GO:0005576,GO:0005622,GO:0005623,GO:0005737,GO:0005783,GO:0006807,GO:0006810,GO:0006887,GO:0006950,GO:0007155,GO:0007596,GO:0007597,GO:0007599,GO:0008150,GO:0008152,GO:0009611,GO:0009987,GO:0012505,GO:0016043,GO:0016192,GO:0019538,GO:0019865,GO:0019899,GO:0022607,GO:0022610,GO:0030135,GO:…		ko:K03900	ko04151,ko04510,ko04512,ko04610,ko04611,ko05165,map04151,map04510,map04512,map04610,map04611,map05165				ko00000,ko00001,ko03110,ko04147,ko04516				Hominidae	35BFJ@314146,38BYG@33154,3BBY5@33208,3CRZ6@33213,3J65X@40674,47ZAI@7711,4956Q@7742,4ME6D@9443,4MSB2@9604,KOG1216@1,KOG1216@2759	NA|NA|NA	W	von Willebrand factor (vWF) type A domain
ENSP00000343764	9598.ENSPTRP00000021693	0.0	60885.0	Hominidae	TTN	GO:0000070,GO:0000228,GO:0000278,GO:0000280,GO:0000793,GO:0000794,GO:0000819,GO:0001932,GO:0002020,GO:0002576,GO:0002791,GO:0002793,GO:0003007,GO:0003008,GO:0003012,GO:0003013,GO:0003015,GO:0003300,GO:0003674,GO:0003779,GO:0003824,GO:0004672,GO:0004674,GO:0004713,GO:0005198,GO:0005488,GO:0005509,GO:0005515,GO:0005516,GO:0005575,GO:0005576,GO:0005622,GO:0005623,GO:0005634,GO:0005694,GO:0005737,GO:…	2.7.11.1	ko:K12567	ko05410,ko05414,map05410,map05414				ko00000,ko00001,ko01000,ko01001,ko04131,ko04147,ko04812				Hominidae	35MW0@314146,38BAS@33154,3B9IR@33208,3CRJW@33213,3J1H6@40674,484DC@7711,48Y8I@7742,4MMZA@9443,4N1C5@9604,KOG0613@1,KOG0613@2759	NA|NA|NA	Z	Titin Z
ENSP00000434586	9606.ENSP00000467141	0.0	44351.9	Hominidae	TTN	GO:0000070,GO:0000228,GO:0000278,GO:0000280,GO:0000793,GO:0000794,GO:0000819,GO:0001932,GO:0002020,GO:0002576,GO:0002791,GO:0002793,GO:0003007,GO:0003008,GO:0003012,GO:0003013,GO:0003015,GO:0003300,GO:0003674,GO:0003779,GO:0003824,GO:0004672,GO:0004674,GO:0004713,GO:0005198,GO:0005488,GO:0005509,GO:0005515,GO:0005516,GO:0005575,GO:0005576,GO:0005622,GO:0005623,GO:0005634,GO:0005694,GO:0005737,GO:…	2.7.11.1	ko:K12567	ko05410,ko05414,map05410,map05414				ko00000,ko00001,ko01000,ko01001,ko04131,ko04147,ko04812				Hominidae	35MW0@314146,38BAS@33154,3B9IR@33208,3CRJW@33213,3J1H6@40674,484DC@7711,48Y8I@7742,4MMZA@9443,4N1C5@9604,KOG0613@1,KOG0613@2759,KOG4475@1,KOG4475@2759	NA|NA|NA	Z	Titin Z
ENSP00000467141	9606.ENSP00000467141	0.0	63264.4	Hominidae	TTN	GO:0000070,GO:0000228,GO:0000278,GO:0000280,GO:0000793,GO:0000794,GO:0000819,GO:0001932,GO:0002020,GO:0002576,GO:0002791,GO:0002793,GO:0003007,GO:0003008,GO:0003012,GO:0003013,GO:0003015,GO:0003300,GO:0003674,GO:0003779,GO:0003824,GO:0004672,GO:0004674,GO:0004713,GO:0005198,GO:0005488,GO:0005509,GO:0005515,GO:0005516,GO:0005575,GO:0005576,GO:0005622,GO:0005623,GO:0005634,GO:0005694,GO:0005737,GO:…	2.7.11.1	ko:K12567	ko05410,ko05414,map05410,map05414				ko00000,ko00001,ko01000,ko01001,ko04131,ko04147,ko04812				Hominidae	35MW0@314146,38BAS@33154,3B9IR@33208,3CRJW@33213,3J1H6@40674,484DC@7711,48Y8I@7742,4MMZA@9443,4N1C5@9604,KOG0613@1,KOG0613@2759,KOG4475@1,KOG4475@2759	NA|NA|NA	Z	Titin Z
ENSP00000465570	9597.XP_008966737.1	0.0	62466.6	Hominidae	TTN	GO:0000070,GO:0000228,GO:0000278,GO:0000280,GO:0000793,GO:0000794,GO:0000819,GO:0001932,GO:0002020,GO:0002576,GO:0002791,GO:0002793,GO:0003007,GO:0003008,GO:0003012,GO:0003013,GO:0003015,GO:0003300,GO:0003674,GO:0003779,GO:0003824,GO:0004672,GO:0004674,GO:0004713,GO:0005198,GO:0005488,GO:0005509,GO:0005515,GO:0005516,GO:0005575,GO:0005576,GO:0005622,GO:0005623,GO:0005634,GO:0005694,GO:0005737,GO:…	2.7.11.1	ko:K12567	ko05410,ko05414,map05410,map05414				ko00000,ko00001,ko01000,ko01001,ko04131,ko04147,ko04812				Hominidae	35MW0@314146,38BAS@33154,3B9IR@33208,3CRJW@33213,3J1H6@40674,484DC@7711,48Y8I@7742,4MMZA@9443,4N1C5@9604,KOG0613@1,KOG0613@2759,KOG4475@1,KOG4475@2759	NA|NA|NA	Z	Titin Z
ENSP00000352154	9606.ENSP00000467141	0.0	44351.9	Hominidae	TTN	GO:0000070,GO:0000228,GO:0000278,GO:0000280,GO:0000793,GO:0000794,GO:0000819,GO:0001932,GO:0002020,GO:0002576,GO:0002791,GO:0002793,GO:0003007,GO:0003008,GO:0003012,GO:0003013,GO:0003015,GO:0003300,GO:0003674,GO:0003779,GO:0003824,GO:0004672,GO:0004674,GO:0004713,GO:0005198,GO:0005488,GO:0005509,GO:0005515,GO:0005516,GO:0005575,GO:0005576,GO:0005622,GO:0005623,GO:0005634,GO:0005694,GO:0005737,GO:…	2.7.11.1	ko:K12567	ko05410,ko05414,map05410,map05414				ko00000,ko00001,ko01000,ko01001,ko04131,ko04147,ko04812				Hominidae	35MW0@314146,38BAS@33154,3B9IR@33208,3CRJW@33213,3J1H6@40674,484DC@7711,48Y8I@7742,4MMZA@9443,4N1C5@9604,KOG0613@1,KOG0613@2759,KOG4475@1,KOG4475@2759	NA|NA|NA	Z	Titin Z
ENSP00000340554	9606.ENSP00000467141	0.0	44351.9	Hominidae	TTN	GO:0000070,GO:0000228,GO:0000278,GO:0000280,GO:0000793,GO:0000794,GO:0000819,GO:0001932,GO:0002020,GO:0002576,GO:0002791,GO:0002793,GO:0003007,GO:0003008,GO:0003012,GO:0003013,GO:0003015,GO:0003300,GO:0003674,GO:0003779,GO:0003824,GO:0004672,GO:0004674,GO:0004713,GO:0005198,GO:0005488,GO:0005509,GO:0005515,GO:0005516,GO:0005575,GO:0005576,GO:0005622,GO:0005623,GO:0005634,GO:0005694,GO:0005737,GO:…	2.7.11.1	ko:K12567	ko05410,ko05414,map05410,map05414				ko00000,ko00001,ko01000,ko01001,ko04131,ko04147,ko04812				Hominidae	35MW0@314146,38BAS@33154,3B9IR@33208,3CRJW@33213,3J1H6@40674,484DC@7711,48Y8I@7742,4MMZA@9443,4N1C5@9604,KOG0613@1,KOG0613@2759,KOG4475@1,KOG4475@2759	NA|NA|NA	Z	Titin Z
ENSP00000360882	9606.ENSP00000360882	1.7e-289	1003.0	Hominidae	COL5A1	GO:0001654,GO:0002009,GO:0002011,GO:0003674,GO:0005102,GO:0005178,GO:0005488,GO:0005515,GO:0005539,GO:0005575,GO:0005576,GO:0005581,GO:0005583,GO:0005588,GO:0005622,GO:0005623,GO:0005737,GO:0005783,GO:0005788,GO:0006928,GO:0006950,GO:0007009,GO:0007155,GO:0007275,GO:0007423,GO:0008150,GO:0008152,GO:0008201,GO:0009058,GO:0009059,GO:0009611,GO:0009653,GO:0009887,GO:0009888,GO:0009987,GO:0010256,GO:…		ko:K19721	ko04974,map04974				ko00000,ko00001,ko00536				Hominidae	35II7@314146,38CJN@33154,3BAFZ@33208,3CU1R@33213,3J7M7@40674,48482@7711,49290@7742,4M5TC@9443,4N56M@9604,KOG3544@1,KOG3544@2759	NA|NA|NA	W	Thrombospondin N-terminal -like domains.
ENSP00000481360	9606.ENSP00000360882	1.4e-283	983.4	Hominidae	COL5A1	GO:0001654,GO:0002009,GO:0002011,GO:0003674,GO:0005102,GO:0005178,GO:0005488,GO:0005515,GO:0005539,GO:0005575,GO:0005576,GO:0005581,GO:0005583,GO:0005588,GO:0005622,GO:0005623,GO:0005737,GO:0005783,GO:0005788,GO:0006928,GO:0006950,GO:0007009,GO:0007155,GO:0007275,GO:0007423,GO:0008150,GO:0008152,GO:0008201,GO:0009058,GO:0009059,GO:0009611,GO:0009653,GO:0009887,GO:0009888,GO:0009987,GO:0010256,GO:…		ko:K19721	ko04974,map04974				ko00000,ko00001,ko00536				Hominidae	35II7@314146,38CJN@33154,3BAFZ@33208,3CU1R@33213,3J7M7@40674,48482@7711,49290@7742,4M5TC@9443,4N56M@9604,KOG3544@1,KOG3544@2759	NA|NA|NA	W	Thrombospondin N-terminal -like domains.
ENSP00000483673	9606.ENSP00000483673	3.1e-113	416.4	Hominidae	GOLGA6L1												Hominidae	35EPP@314146,39TQQ@33154,3BBPB@33208,3CV08@33213,3J8AB@40674,48CCC@7711,48WZ9@7742,4M8WN@9443,4N1SZ@9604,KOG4725@1,KOG4725@2759	NA|NA|NA	S	Golgin subfamily A member
ENSP00000484257	9606.ENSP00000478478	9.5e-74	285.0	Hominidae	GOLGA6L1												Hominidae	35EPP@314146,39TQQ@33154,3BBPB@33208,3CV08@33213,3J8AB@40674,48CCC@7711,48WZ9@7742,4M8WN@9443,4N1SZ@9604,KOG4725@1,KOG4725@2759	NA|NA|NA	S	Golgin subfamily A member
ENSP00000498766	9606.ENSP00000382213	8.1e-156	558.5	Hominidae	DSPP	GO:0001501,GO:0001503,GO:0003674,GO:0005198,GO:0005201,GO:0005488,GO:0005509,GO:0005518,GO:0005575,GO:0005576,GO:0005622,GO:0005623,GO:0005737,GO:0007275,GO:0008150,GO:0009987,GO:0016043,GO:0030198,GO:0030856,GO:0031012,GO:0032501,GO:0032502,GO:0043062,GO:0043167,GO:0043169,GO:0044421,GO:0044424,GO:0044464,GO:0044877,GO:0045595,GO:0046872,GO:0048731,GO:0048856,GO:0050789,GO:0050793,GO:0050794,GO:…											Hominidae	2BBVW@1,2S0YS@2759,35I0G@314146,38GZF@33154,3BKQE@33208,3D429@33213,3JDH4@40674,48BF3@7711,493IU@7742,4M9WU@9443,4MWGU@9604	NA|NA|NA	S	regulation of odontoblast differentiation
ENSP00000374135	9606.ENSP00000374135	0.0	6795.3	Hominidae	LRP1B	GO:0005575,GO:0006810,GO:0006897,GO:0006898,GO:0008104,GO:0008150,GO:0015031,GO:0015833,GO:0016192,GO:0032991,GO:0033036,GO:0042886,GO:0043235,GO:0045184,GO:0051179,GO:0051234,GO:0071702,GO:0071705,GO:0098657		ko:K20049					ko00000,ko04131				Hominidae	359EJ@314146,38B6M@33154,3B9HR@33208,3CV9D@33213,3JB52@40674,47ZFJ@7711,48WNX@7742,4MF9K@9443,4MV1U@9604,KOG1215@1,KOG1215@2759	NA|NA|NA	T	Domain of unknown function (DUF5050)
ENSP00000496051	9597.XP_008967170.1	4.5e-63	249.6	Hominidae	COL13A1	GO:0001501,GO:0001503,GO:0001763,GO:0001958,GO:0003674,GO:0005488,GO:0005539,GO:0005575,GO:0005576,GO:0005581,GO:0005600,GO:0005622,GO:0005623,GO:0005737,GO:0005783,GO:0005788,GO:0005886,GO:0005887,GO:0007155,GO:0007160,GO:0007275,GO:0008150,GO:0008152,GO:0008201,GO:0009056,GO:0009653,GO:0009887,GO:0009987,GO:0012505,GO:0016020,GO:0016021,GO:0016043,GO:0022610,GO:0030198,GO:0030574,GO:0030936,GO:…		ko:K16617	ko04974,map04974				ko00000,ko00001,ko00536				Hominidae	35H61@314146,38G8F@33154,3BG4N@33208,3CWBZ@33213,3J1RZ@40674,4852Y@7711,48ZID@7742,4M6HC@9443,4N1ME@9604,KOG3544@1,KOG3544@2759	NA|NA|NA	W	Collagen triple helix repeat (20 copies)
ENSP00000350463	9597.XP_008967170.1	7.9e-62	245.4	Hominidae	COL13A1	GO:0001501,GO:0001503,GO:0001763,GO:0001958,GO:0003674,GO:0005488,GO:0005539,GO:0005575,GO:0005576,GO:0005581,GO:0005600,GO:0005622,GO:0005623,GO:0005737,GO:0005783,GO:0005788,GO:0005886,GO:0005887,GO:0007155,GO:0007160,GO:0007275,GO:0008150,GO:0008152,GO:0008201,GO:0009056,GO:0009653,GO:0009887,GO:0009987,GO:0012505,GO:0016020,GO:0016021,GO:0016043,GO:0022610,GO:0030198,GO:0030574,GO:0030936,GO:…		ko:K16617	ko04974,map04974				ko00000,ko00001,ko00536				Hominidae	35H61@314146,38G8F@33154,3BG4N@33208,3CWBZ@33213,3J1RZ@40674,4852Y@7711,48ZID@7742,4M6HC@9443,4N1ME@9604,KOG3544@1,KOG3544@2759	NA|NA|NA	W	Collagen triple helix repeat (20 copies)
ENSP00000381949	9606.ENSP00000381949	4.1e-77	296.2	Hominidae	COL13A1	GO:0001501,GO:0001503,GO:0001763,GO:0001958,GO:0003674,GO:0005488,GO:0005539,GO:0005575,GO:0005576,GO:0005581,GO:0005600,GO:0005622,GO:0005623,GO:0005737,GO:0005783,GO:0005788,GO:0005886,GO:0005887,GO:0007155,GO:0007160,GO:0007275,GO:0008150,GO:0008152,GO:0008201,GO:0009056,GO:0009653,GO:0009887,GO:0009987,GO:0012505,GO:0016020,GO:0016021,GO:0016043,GO:0022610,GO:0030198,GO:0030574,GO:0030936,GO:…		ko:K16617	ko04974,map04974				ko00000,ko00001,ko00536				Hominidae	35H61@314146,38G8F@33154,3BG4N@33208,3CWBZ@33213,3J1RZ@40674,4852Y@7711,48ZID@7742,4M6HC@9443,4N1ME@9604,KOG3544@1,KOG3544@2759	NA|NA|NA	W	Collagen triple helix repeat (20 copies)
ENSP00000346553	9606.ENSP00000381949	2.6e-60	240.4	Hominidae	COL13A1	GO:0001501,GO:0001503,GO:0001763,GO:0001958,GO:0003674,GO:0005488,GO:0005539,GO:0005575,GO:0005576,GO:0005581,GO:0005600,GO:0005622,GO:0005623,GO:0005737,GO:0005783,GO:0005788,GO:0005886,GO:0005887,GO:0007155,GO:0007160,GO:0007275,GO:0008150,GO:0008152,GO:0008201,GO:0009056,GO:0009653,GO:0009887,GO:0009987,GO:0012505,GO:0016020,GO:0016021,GO:0016043,GO:0022610,GO:0030198,GO:0030574,GO:0030936,GO:…		ko:K16617	ko04974,map04974				ko00000,ko00001,ko00536				Hominidae	35H61@314146,38G8F@33154,3BG4N@33208,3CWBZ@33213,3J1RZ@40674,4852Y@7711,48ZID@7742,4M6HC@9443,4N1ME@9604,KOG3544@1,KOG3544@2759	NA|NA|NA	W	Collagen triple helix repeat (20 copies)
ENSP00000501084	9597.XP_008967170.1	7.3e-62	245.4	Hominidae	COL13A1	GO:0001501,GO:0001503,GO:0001763,GO:0001958,GO:0003674,GO:0005488,GO:0005539,GO:0005575,GO:0005576,GO:0005581,GO:0005600,GO:0005622,GO:0005623,GO:0005737,GO:0005783,GO:0005788,GO:0005886,GO:0005887,GO:0007155,GO:0007160,GO:0007275,GO:0008150,GO:0008152,GO:0008201,GO:0009056,GO:0009653,GO:0009887,GO:0009987,GO:0012505,GO:0016020,GO:0016021,GO:0016043,GO:0022610,GO:0030198,GO:0030574,GO:0030936,GO:…		ko:K16617	ko04974,map04974				ko00000,ko00001,ko00536				Hominidae	35H61@314146,38G8F@33154,3BG4N@33208,3CWBZ@33213,3J1RZ@40674,4852Y@7711,48ZID@7742,4M6HC@9443,4N1ME@9604,KOG3544@1,KOG3544@2759	NA|NA|NA	W	Collagen triple helix repeat (20 copies)
ENSP00000501058	9597.XP_008967170.1	7.6e-62	245.4	Hominidae	COL13A1	GO:0001501,GO:0001503,GO:0001763,GO:0001958,GO:0003674,GO:0005488,GO:0005539,GO:0005575,GO:0005576,GO:0005581,GO:0005600,GO:0005622,GO:0005623,GO:0005737,GO:0005783,GO:0005788,GO:0005886,GO:0005887,GO:0007155,GO:0007160,GO:0007275,GO:0008150,GO:0008152,GO:0008201,GO:0009056,GO:0009653,GO:0009887,GO:0009987,GO:0012505,GO:0016020,GO:0016021,GO:0016043,GO:0022610,GO:0030198,GO:0030574,GO:0030936,GO:…		ko:K16617	ko04974,map04974				ko00000,ko00001,ko00536				Hominidae	35H61@314146,38G8F@33154,3BG4N@33208,3CWBZ@33213,3J1RZ@40674,4852Y@7711,48ZID@7742,4M6HC@9443,4N1ME@9604,KOG3544@1,KOG3544@2759	NA|NA|NA	W	Collagen triple helix repeat (20 copies)
ENSP00000428057	9597.XP_008967170.1	7.5e-62	245.4	Hominidae	COL13A1	GO:0001501,GO:0001503,GO:0001763,GO:0001958,GO:0003674,GO:0005488,GO:0005539,GO:0005575,GO:0005576,GO:0005581,GO:0005600,GO:0005622,GO:0005623,GO:0005737,GO:0005783,GO:0005788,GO:0005886,GO:0005887,GO:0007155,GO:0007160,GO:0007275,GO:0008150,GO:0008152,GO:0008201,GO:0009056,GO:0009653,GO:0009887,GO:0009987,GO:0012505,GO:0016020,GO:0016021,GO:0016043,GO:0022610,GO:0030198,GO:0030574,GO:0030936,GO:…		ko:K16617	ko04974,map04974				ko00000,ko00001,ko00536				Hominidae	35H61@314146,38G8F@33154,3BG4N@33208,3CWBZ@33213,3J1RZ@40674,4852Y@7711,48ZID@7742,4M6HC@9443,4N1ME@9604,KOG3544@1,KOG3544@2759	NA|NA|NA	W	Collagen triple helix repeat (20 copies)
ENSP00000430061	9606.ENSP00000381949	2.5e-60	240.4	Hominidae	COL13A1	GO:0001501,GO:0001503,GO:0001763,GO:0001958,GO:0003674,GO:0005488,GO:0005539,GO:0005575,GO:0005576,GO:0005581,GO:0005600,GO:0005622,GO:0005623,GO:0005737,GO:0005783,GO:0005788,GO:0005886,GO:0005887,GO:0007155,GO:0007160,GO:0007275,GO:0008150,GO:0008152,GO:0008201,GO:0009056,GO:0009653,GO:0009887,GO:0009987,GO:0012505,GO:0016020,GO:0016021,GO:0016043,GO:0022610,GO:0030198,GO:0030574,GO:0030936,GO:…		ko:K16617	ko04974,map04974				ko00000,ko00001,ko00536				Hominidae	35H61@314146,38G8F@33154,3BG4N@33208,3CWBZ@33213,3J1RZ@40674,4852Y@7711,48ZID@7742,4M6HC@9443,4N1ME@9604,KOG3544@1,KOG3544@2759	NA|NA|NA	W	Collagen triple helix repeat (20 copies)
ENSP00000428342	9606.ENSP00000381949	1.1e-63	251.5	Hominidae	COL13A1	GO:0001501,GO:0001503,GO:0001763,GO:0001958,GO:0003674,GO:0005488,GO:0005539,GO:0005575,GO:0005576,GO:0005581,GO:0005600,GO:0005622,GO:0005623,GO:0005737,GO:0005783,GO:0005788,GO:0005886,GO:0005887,GO:0007155,GO:0007160,GO:0007275,GO:0008150,GO:0008152,GO:0008201,GO:0009056,GO:0009653,GO:0009887,GO:0009987,GO:0012505,GO:0016020,GO:0016021,GO:0016043,GO:0022610,GO:0030198,GO:0030574,GO:0030936,GO:…		ko:K16617	ko04974,map04974				ko00000,ko00001,ko00536				Hominidae	35H61@314146,38G8F@33154,3BG4N@33208,3CWBZ@33213,3J1RZ@40674,4852Y@7711,48ZID@7742,4M6HC@9443,4N1ME@9604,KOG3544@1,KOG3544@2759	NA|NA|NA	W	Collagen triple helix repeat (20 copies)
ENSP00000430173	9606.ENSP00000381949	4.3e-59	236.1	Hominidae	COL13A1	GO:0001501,GO:0001503,GO:0001763,GO:0001958,GO:0003674,GO:0005488,GO:0005539,GO:0005575,GO:0005576,GO:0005581,GO:0005600,GO:0005622,GO:0005623,GO:0005737,GO:0005783,GO:0005788,GO:0005886,GO:0005887,GO:0007155,GO:0007160,GO:0007275,GO:0008150,GO:0008152,GO:0008201,GO:0009056,GO:0009653,GO:0009887,GO:0009987,GO:0012505,GO:0016020,GO:0016021,GO:0016043,GO:0022610,GO:0030198,GO:0030574,GO:0030936,GO:…		ko:K16617	ko04974,map04974				ko00000,ko00001,ko00536				Hominidae	35H61@314146,38G8F@33154,3BG4N@33208,3CWBZ@33213,3J1RZ@40674,4852Y@7711,48ZID@7742,4M6HC@9443,4N1ME@9604,KOG3544@1,KOG3544@2759	NA|NA|NA	W	Collagen triple helix repeat (20 copies)
ENSP00000501050	9606.ENSP00000381949	7.4e-43	182.2	Hominidae	COL13A1	GO:0001501,GO:0001503,GO:0001763,GO:0001958,GO:0003674,GO:0005488,GO:0005539,GO:0005575,GO:0005576,GO:0005581,GO:0005600,GO:0005622,GO:0005623,GO:0005737,GO:0005783,GO:0005788,GO:0005886,GO:0005887,GO:0007155,GO:0007160,GO:0007275,GO:0008150,GO:0008152,GO:0008201,GO:0009056,GO:0009653,GO:0009887,GO:0009987,GO:0012505,GO:0016020,GO:0016021,GO:0016043,GO:0022610,GO:0030198,GO:0030574,GO:0030936,GO:…		ko:K16617	ko04974,map04974				ko00000,ko00001,ko00536				Hominidae	35H61@314146,38G8F@33154,3BG4N@33208,3CWBZ@33213,3J1RZ@40674,4852Y@7711,48ZID@7742,4M6HC@9443,4N1ME@9604,KOG3544@1,KOG3544@2759	NA|NA|NA	W	Collagen triple helix repeat (20 copies)
ENSP00000501125	9597.XP_008967170.1	7.1e-30	139.0	Hominidae	COL13A1	GO:0001501,GO:0001503,GO:0001763,GO:0001958,GO:0003674,GO:0005488,GO:0005539,GO:0005575,GO:0005576,GO:0005581,GO:0005600,GO:0005622,GO:0005623,GO:0005737,GO:0005783,GO:0005788,GO:0005886,GO:0005887,GO:0007155,GO:0007160,GO:0007275,GO:0008150,GO:0008152,GO:0008201,GO:0009056,GO:0009653,GO:0009887,GO:0009987,GO:0012505,GO:0016020,GO:0016021,GO:0016043,GO:0022610,GO:0030198,GO:0030574,GO:0030936,GO:…		ko:K16617	ko04974,map04974				ko00000,ko00001,ko00536				Hominidae	35H61@314146,38G8F@33154,3BG4N@33208,3CWBZ@33213,3J1RZ@40674,4852Y@7711,48ZID@7742,4M6HC@9443,4N1ME@9604,KOG3544@1,KOG3544@2759	NA|NA|NA	W	Collagen triple helix repeat (20 copies)
ENSP00000381941	9597.XP_008967170.1	7.5e-62	245.4	Hominidae	COL13A1	GO:0001501,GO:0001503,GO:0001763,GO:0001958,GO:0003674,GO:0005488,GO:0005539,GO:0005575,GO:0005576,GO:0005581,GO:0005600,GO:0005622,GO:0005623,GO:0005737,GO:0005783,GO:0005788,GO:0005886,GO:0005887,GO:0007155,GO:0007160,GO:0007275,GO:0008150,GO:0008152,GO:0008201,GO:0009056,GO:0009653,GO:0009887,GO:0009987,GO:0012505,GO:0016020,GO:0016021,GO:0016043,GO:0022610,GO:0030198,GO:0030574,GO:0030936,GO:…		ko:K16617	ko04974,map04974				ko00000,ko00001,ko00536				Hominidae	35H61@314146,38G8F@33154,3BG4N@33208,3CWBZ@33213,3J1RZ@40674,4852Y@7711,48ZID@7742,4M6HC@9443,4N1ME@9604,KOG3544@1,KOG3544@2759	NA|NA|NA	W	Collagen triple helix repeat (20 copies)
ENSP00000498587	9606.ENSP00000277541	0.0	2214.1	Hominidae	NOTCH1	GO:0000122,GO:0000139,GO:0000976,GO:0000977,GO:0000978,GO:0000987,GO:0000988,GO:0000989,GO:0001012,GO:0001067,GO:0001076,GO:0001190,GO:0001568,GO:0001570,GO:0001666,GO:0001837,GO:0001932,GO:0001934,GO:0001944,GO:0001947,GO:0002009,GO:0002011,GO:0002193,GO:0002376,GO:0002682,GO:0002683,GO:0003007,GO:0003143,GO:0003151,GO:0003157,GO:0003158,GO:0003160,GO:0003169,GO:0003170,GO:0003171,GO:0003174,GO:…		ko:K02599	ko01522,ko04320,ko04330,ko04658,ko04919,ko05020,ko05165,ko05200,ko05206,ko05224,map01522,map04320,map04330,map04658,map04919,map05020,map05165,map05200,map05206,map05224	M00682			ko00000,ko00001,ko00002				Hominidae	35BYU@314146,38BUP@33154,3BAFT@33208,3CRZB@33213,3JFAB@40674,485Y1@7711,48WDE@7742,4MCFE@9443,4N57F@9604,KOG1217@1,KOG1217@2759	NA|NA|NA	T	Domain of unknown function
ENSP00000332371	9606.ENSP00000332371	0.0	2480.7	Hominidae	COL7A1	GO:0001704,GO:0001706,GO:0003674,GO:0005198,GO:0005201,GO:0005575,GO:0005576,GO:0005581,GO:0005590,GO:0005604,GO:0005622,GO:0005623,GO:0005737,GO:0005783,GO:0005788,GO:0005793,GO:0005798,GO:0006810,GO:0006888,GO:0006900,GO:0006901,GO:0006903,GO:0006996,GO:0007275,GO:0007369,GO:0007492,GO:0008150,GO:0008544,GO:0009653,GO:0009790,GO:0009888,GO:0009987,GO:0012505,GO:0016020,GO:0016043,GO:0016050,GO:…		ko:K16628	ko04974,map04974				ko00000,ko00001				Hominidae	35MWU@314146,38CJN@33154,3BAFZ@33208,3CSDK@33213,3J8PF@40674,485KV@7711,491AC@7742,4M5ND@9443,4N5KW@9604,KOG3544@1,KOG3544@2759	NA|NA|NA	W	Kunitz/Bovine pancreatic trypsin inhibitor domain
ENSP00000420449	9597.XP_008963064.1	0.0	3754.9	Hominidae			3.2.1.20,3.2.1.3	ko:K12047	ko00052,ko00500,ko01100,ko04973,map00052,map00500,map01100,map04973		R00028,R00801,R00802,R01790,R01791,R06087,R06088,R06199	RC00028,RC00049,RC00077	ko00000,ko00001,ko01000		GH31		Hominidae	35IA5@314146,38C0A@33154,3BACU@33208,3CTEG@33213,3J7QD@40674,4808H@7711,48V6B@7742,4MM7J@9443,4N7Y1@9604,COG1501@1,KOG1065@2759	NA|NA|NA	G	P or trefoil or TFF domain
ENSP00000417182	9606.ENSP00000417182	2.6e-120	440.7	Hominidae	DPCR1												Hominidae	35UPX@314146,39P41@33154,3CQNZ@33208,3E6WB@33213,3JNZK@40674,48SHV@7711,49P16@7742,4MRWS@9443,4N5SH@9604,KOG1181@1,KOG1181@2759	NA|NA|NA	S	Diffuse panbronchiolitis critical region 1
ENSP00000301067	9606.ENSP00000301067	0.0	7974.0	Hominidae	KMT2D	GO:0000003,GO:0000981,GO:0001067,GO:0001555,GO:0002682,GO:0003006,GO:0003674,GO:0003676,GO:0003677,GO:0003700,GO:0003824,GO:0005488,GO:0005575,GO:0005622,GO:0005623,GO:0005634,GO:0005654,GO:0006325,GO:0006342,GO:0006355,GO:0006357,GO:0006464,GO:0006479,GO:0006807,GO:0006996,GO:0007276,GO:0007281,GO:0007292,GO:0008150,GO:0008152,GO:0008168,GO:0008170,GO:0008213,GO:0008276,GO:0008284,GO:0008757,GO:…	2.1.1.43	ko:K09187	ko00310,ko04934,map00310,map04934		R03875,R03938,R04866,R04867	RC00003,RC00060,RC00181,RC00496	ko00000,ko00001,ko01000,ko03000,ko03036				Hominidae	359AN@314146,38F1W@33154,3B98N@33208,3CXIX@33213,3J9E6@40674,481CA@7711,496AH@7742,4MBSX@9443,4N0QW@9604,COG2940@1,KOG4443@2759	NA|NA|NA	K	'FY-rich' domain, C-terminal region
ENSP00000386259	9598.ENSPTRP00000021431	0.0	7878.5	Hominidae	NEB	GO:0003008,GO:0003012,GO:0003674,GO:0005198,GO:0005575,GO:0005622,GO:0005623,GO:0005737,GO:0005829,GO:0005856,GO:0006928,GO:0006936,GO:0007275,GO:0007517,GO:0007525,GO:0008150,GO:0008307,GO:0009987,GO:0015629,GO:0016043,GO:0030016,GO:0030017,GO:0030018,GO:0030029,GO:0030048,GO:0030049,GO:0030832,GO:0031674,GO:0032501,GO:0032502,GO:0032535,GO:0032956,GO:0032970,GO:0033043,GO:0033275,GO:0043226,GO:…		ko:K18267					ko00000,ko04147				Hominidae	359WX@314146,38B6G@33154,3B947@33208,3CZVE@33213,3J9R8@40674,480SN@7711,492ZC@7742,4MBDT@9443,4N3ER@9604,KOG1702@1,KOG1702@2759	NA|NA|NA	Z	Nebulin repeat
ENSP00000474498	9606.ENSP00000484342	0.0	10725.5	Hominidae	NEB	GO:0003008,GO:0003012,GO:0003674,GO:0005198,GO:0005575,GO:0005622,GO:0005623,GO:0005737,GO:0005829,GO:0005856,GO:0006928,GO:0006936,GO:0007275,GO:0007517,GO:0007525,GO:0008150,GO:0008307,GO:0009987,GO:0015629,GO:0016043,GO:0030016,GO:0030017,GO:0030018,GO:0030029,GO:0030048,GO:0030049,GO:0030832,GO:0031674,GO:0032501,GO:0032502,GO:0032535,GO:0032956,GO:0032970,GO:0033043,GO:0033275,GO:0043226,GO:…		ko:K18267					ko00000,ko04147				Hominidae	359WX@314146,38B6G@33154,3B947@33208,3CZVE@33213,3J9R8@40674,480SN@7711,492ZC@7742,4MBDT@9443,4N3ER@9604,KOG1702@1,KOG1702@2759	NA|NA|NA	Z	Nebulin repeat
ENSP00000473894	9606.ENSP00000484342	0.0	10725.1	Hominidae	NEB	GO:0003008,GO:0003012,GO:0003674,GO:0005198,GO:0005575,GO:0005622,GO:0005623,GO:0005737,GO:0005829,GO:0005856,GO:0006928,GO:0006936,GO:0007275,GO:0007517,GO:0007525,GO:0008150,GO:0008307,GO:0009987,GO:0015629,GO:0016043,GO:0030016,GO:0030017,GO:0030018,GO:0030029,GO:0030048,GO:0030049,GO:0030832,GO:0031674,GO:0032501,GO:0032502,GO:0032535,GO:0032956,GO:0032970,GO:0033043,GO:0033275,GO:0043226,GO:…		ko:K18267					ko00000,ko04147				Hominidae	359WX@314146,38B6G@33154,3B947@33208,3CZVE@33213,3J9R8@40674,480SN@7711,492ZC@7742,4MBDT@9443,4N3ER@9604,KOG1702@1,KOG1702@2759	NA|NA|NA	Z	Nebulin repeat
ENSP00000416578	9606.ENSP00000484342	0.0	10725.5	Hominidae	NEB	GO:0003008,GO:0003012,GO:0003674,GO:0005198,GO:0005575,GO:0005622,GO:0005623,GO:0005737,GO:0005829,GO:0005856,GO:0006928,GO:0006936,GO:0007275,GO:0007517,GO:0007525,GO:0008150,GO:0008307,GO:0009987,GO:0015629,GO:0016043,GO:0030016,GO:0030017,GO:0030018,GO:0030029,GO:0030048,GO:0030049,GO:0030832,GO:0031674,GO:0032501,GO:0032502,GO:0032535,GO:0032956,GO:0032970,GO:0033043,GO:0033275,GO:0043226,GO:…		ko:K18267					ko00000,ko04147				Hominidae	359WX@314146,38B6G@33154,3B947@33208,3CZVE@33213,3J9R8@40674,480SN@7711,492ZC@7742,4MBDT@9443,4N3ER@9604,KOG1702@1,KOG1702@2759	NA|NA|NA	Z	Nebulin repeat
ENSP00000484342	9606.ENSP00000484342	0.0	10732.8	Hominidae	NEB	GO:0003008,GO:0003012,GO:0003674,GO:0005198,GO:0005575,GO:0005622,GO:0005623,GO:0005737,GO:0005829,GO:0005856,GO:0006928,GO:0006936,GO:0007275,GO:0007517,GO:0007525,GO:0008150,GO:0008307,GO:0009987,GO:0015629,GO:0016043,GO:0030016,GO:0030017,GO:0030018,GO:0030029,GO:0030048,GO:0030049,GO:0030832,GO:0031674,GO:0032501,GO:0032502,GO:0032535,GO:0032956,GO:0032970,GO:0033043,GO:0033275,GO:0043226,GO:…		ko:K18267					ko00000,ko04147				Hominidae	359WX@314146,38B6G@33154,3B947@33208,3CZVE@33213,3J9R8@40674,480SN@7711,492ZC@7742,4MBDT@9443,4N3ER@9604,KOG1702@1,KOG1702@2759	NA|NA|NA	Z	Nebulin repeat
ENSP00000380505	9606.ENSP00000484342	0.0	10725.1	Hominidae	NEB	GO:0003008,GO:0003012,GO:0003674,GO:0005198,GO:0005575,GO:0005622,GO:0005623,GO:0005737,GO:0005829,GO:0005856,GO:0006928,GO:0006936,GO:0007275,GO:0007517,GO:0007525,GO:0008150,GO:0008307,GO:0009987,GO:0015629,GO:0016043,GO:0030016,GO:0030017,GO:0030018,GO:0030029,GO:0030048,GO:0030049,GO:0030832,GO:0031674,GO:0032501,GO:0032502,GO:0032535,GO:0032956,GO:0032970,GO:0033043,GO:0033275,GO:0043226,GO:…		ko:K18267					ko00000,ko04147				Hominidae	359WX@314146,38B6G@33154,3B947@33208,3CZVE@33213,3J9R8@40674,480SN@7711,492ZC@7742,4MBDT@9443,4N3ER@9604,KOG1702@1,KOG1702@2759	NA|NA|NA	Z	Nebulin repeat
ENSP00000172853	9598.ENSPTRP00000021431	0.0	7932.0	Hominidae	NEB	GO:0003008,GO:0003012,GO:0003674,GO:0005198,GO:0005575,GO:0005622,GO:0005623,GO:0005737,GO:0005829,GO:0005856,GO:0006928,GO:0006936,GO:0007275,GO:0007517,GO:0007525,GO:0008150,GO:0008307,GO:0009987,GO:0015629,GO:0016043,GO:0030016,GO:0030017,GO:0030018,GO:0030029,GO:0030048,GO:0030049,GO:0030832,GO:0031674,GO:0032501,GO:0032502,GO:0032535,GO:0032956,GO:0032970,GO:0033043,GO:0033275,GO:0043226,GO:…		ko:K18267					ko00000,ko04147				Hominidae	359WX@314146,38B6G@33154,3B947@33208,3CZVE@33213,3J9R8@40674,480SN@7711,492ZC@7742,4MBDT@9443,4N3ER@9604,KOG1702@1,KOG1702@2759	NA|NA|NA	Z	Nebulin repeat
ENSP00000341848	9606.ENSP00000377275	0.0	3432.5	Hominidae	GOLGB1	GO:0000139,GO:0005575,GO:0005622,GO:0005623,GO:0005737,GO:0005793,GO:0005794,GO:0005795,GO:0006810,GO:0006888,GO:0006996,GO:0007030,GO:0008104,GO:0008150,GO:0009987,GO:0010256,GO:0012505,GO:0016020,GO:0016021,GO:0016043,GO:0016192,GO:0031090,GO:0031224,GO:0031984,GO:0033036,GO:0033365,GO:0034613,GO:0043226,GO:0043227,GO:0043229,GO:0043231,GO:0044380,GO:0044422,GO:0044424,GO:0044425,GO:0044431,GO:…		ko:K20478					ko00000,ko04131				Hominidae	28INT@1,2QQZT@2759,35903@314146,39R8X@33154,3BBIU@33208,3CYS8@33213,3J7H6@40674,482P8@7711,48VSW@7742,4MHEJ@9443,4MZ06@9604	NA|NA|NA	U	Golgin subfamily B member 1
ENSP00000377275	9606.ENSP00000377275	0.0	3539.6	Hominidae	GOLGB1	GO:0000139,GO:0005575,GO:0005622,GO:0005623,GO:0005737,GO:0005793,GO:0005794,GO:0005795,GO:0006810,GO:0006888,GO:0006996,GO:0007030,GO:0008104,GO:0008150,GO:0009987,GO:0010256,GO:0012505,GO:0016020,GO:0016021,GO:0016043,GO:0016192,GO:0031090,GO:0031224,GO:0031984,GO:0033036,GO:0033365,GO:0034613,GO:0043226,GO:0043227,GO:0043229,GO:0043231,GO:0044380,GO:0044422,GO:0044424,GO:0044425,GO:0044431,GO:…		ko:K20478					ko00000,ko04131				Hominidae	28INT@1,2QQZT@2759,35903@314146,39R8X@33154,3BBIU@33208,3CYS8@33213,3J7H6@40674,482P8@7711,48VSW@7742,4MHEJ@9443,4MZ06@9604	NA|NA|NA	U	Golgin subfamily B member 1
ENSP00000484083	9606.ENSP00000377275	0.0	3358.2	Hominidae	GOLGB1	GO:0000139,GO:0005575,GO:0005622,GO:0005623,GO:0005737,GO:0005793,GO:0005794,GO:0005795,GO:0006810,GO:0006888,GO:0006996,GO:0007030,GO:0008104,GO:0008150,GO:0009987,GO:0010256,GO:0012505,GO:0016020,GO:0016021,GO:0016043,GO:0016192,GO:0031090,GO:0031224,GO:0031984,GO:0033036,GO:0033365,GO:0034613,GO:0043226,GO:0043227,GO:0043229,GO:0043231,GO:0044380,GO:0044422,GO:0044424,GO:0044425,GO:0044431,GO:…		ko:K20478					ko00000,ko04131				Hominidae	28INT@1,2QQZT@2759,35903@314146,39R8X@33154,3BBIU@33208,3CYS8@33213,3J7H6@40674,482P8@7711,48VSW@7742,4MHEJ@9443,4MZ06@9604	NA|NA|NA	U	Golgin subfamily B member 1
ENSP00000316029	9606.ENSP00000316029	0.0	4110.8	Hominidae	TLN1	GO:0001726,GO:0002576,GO:0003008,GO:0003012,GO:0003674,GO:0005102,GO:0005178,GO:0005198,GO:0005200,GO:0005488,GO:0005515,GO:0005575,GO:0005576,GO:0005622,GO:0005623,GO:0005737,GO:0005829,GO:0006810,GO:0006887,GO:0006936,GO:0006950,GO:0006986,GO:0006996,GO:0007010,GO:0007016,GO:0007043,GO:0007154,GO:0007165,GO:0008092,GO:0008104,GO:0008150,GO:0009987,GO:0010033,GO:0016043,GO:0016192,GO:0017166,GO:…		ko:K06271	ko04015,ko04510,ko04611,ko05166,map04015,map04510,map04611,map05166				ko00000,ko00001,ko04147				Hominidae	35H9R@314146,38HIJ@33154,3BAVX@33208,3CRH2@33213,3J819@40674,48A3G@7711,4969V@7742,4MIAV@9443,4MXVY@9604,KOG4261@1,KOG4261@2759	NA|NA|NA	Z	Talin, middle domain
ENSP00000315243	9606.ENSP00000304408	9.7e-153	548.1	Hominidae	COL3A1	GO:0001775,GO:0002020,GO:0002682,GO:0002683,GO:0003674,GO:0005102,GO:0005178,GO:0005198,GO:0005201,GO:0005488,GO:0005515,GO:0005575,GO:0005576,GO:0005581,GO:0005583,GO:0005586,GO:0005615,GO:0005622,GO:0005623,GO:0005737,GO:0005783,GO:0005788,GO:0006464,GO:0006807,GO:0006950,GO:0007154,GO:0007155,GO:0007160,GO:0007165,GO:0007166,GO:0007167,GO:0007178,GO:0007179,GO:0007229,GO:0007275,GO:0007399,GO:…		ko:K19720	ko04611,ko04926,ko04933,ko04974,ko05146,map04611,map04926,map04933,map04974,map05146				ko00000,ko00001,ko00536				Hominidae	35BX9@314146,38CJN@33154,3BAFZ@33208,3CU1R@33213,3J8R0@40674,4850N@7711,496SS@7742,4MG03@9443,4MW8P@9604,KOG3544@1,KOG3544@2759	NA|NA|NA	W	collagen type III
ENSP00000325527	9606.ENSP00000325527	0.0	2887.1	Hominidae	FBN1	GO:0001501,GO:0001527,GO:0001654,GO:0001932,GO:0001934,GO:0002682,GO:0002683,GO:0002761,GO:0002762,GO:0003674,GO:0005102,GO:0005178,GO:0005179,GO:0005198,GO:0005201,GO:0005488,GO:0005509,GO:0005515,GO:0005539,GO:0005575,GO:0005576,GO:0005604,GO:0005615,GO:0005622,GO:0005623,GO:0005737,GO:0005783,GO:0005788,GO:0005975,GO:0005996,GO:0006006,GO:0006355,GO:0006357,GO:0006464,GO:0006807,GO:0007154,GO:…		ko:K06825					ko00000,ko00536,ko04516				Hominidae	35KRF@314146,38BUP@33154,3BA2W@33208,3CUNH@33213,3JFQ0@40674,483A6@7711,48VV5@7742,4MGVU@9443,4MU0M@9604,KOG1217@1,KOG1217@2759	NA|NA|NA	T	EGF domain
ENSP00000486164	9606.ENSP00000417498	0.0	2276.5	Hominidae	MUC4	GO:0001894,GO:0002218,GO:0002220,GO:0002223,GO:0002253,GO:0002376,GO:0002429,GO:0002682,GO:0002684,GO:0002757,GO:0002758,GO:0002764,GO:0002768,GO:0003008,GO:0003674,GO:0005102,GO:0005176,GO:0005198,GO:0005201,GO:0005488,GO:0005515,GO:0005575,GO:0005576,GO:0005622,GO:0005623,GO:0005737,GO:0005794,GO:0005796,GO:0005886,GO:0005887,GO:0006464,GO:0006486,GO:0006493,GO:0006807,GO:0007154,GO:0007165,GO:…		ko:K22017					ko00000,ko04131				Hominidae	28N08@1,2QUJ0@2759,359GV@314146,39TYF@33154,3BJMH@33208,3D0IE@33213,3J7BK@40674,48A4R@7711,494IN@7742,4M6AY@9443,4N3RM@9604	NA|NA|NA	T	Extracellular domain of unknown function in nidogen (entactin) and hypothetical proteins.
ENSP00000486565	9606.ENSP00000417498	0.0	2412.5	Hominidae	MUC4	GO:0001894,GO:0002218,GO:0002220,GO:0002223,GO:0002253,GO:0002376,GO:0002429,GO:0002682,GO:0002684,GO:0002757,GO:0002758,GO:0002764,GO:0002768,GO:0003008,GO:0003674,GO:0005102,GO:0005176,GO:0005198,GO:0005201,GO:0005488,GO:0005515,GO:0005575,GO:0005576,GO:0005622,GO:0005623,GO:0005737,GO:0005794,GO:0005796,GO:0005886,GO:0005887,GO:0006464,GO:0006486,GO:0006493,GO:0006807,GO:0007154,GO:0007165,GO:…		ko:K22017					ko00000,ko04131				Hominidae	28N08@1,2QUJ0@2759,359GV@314146,39TYF@33154,3BJMH@33208,3D0IE@33213,3J7BK@40674,48A4R@7711,494IN@7742,4M6AY@9443,4N3RM@9604	NA|NA|NA	T	Extracellular domain of unknown function in nidogen (entactin) and hypothetical proteins.
ENSP00000488423	9597.XP_008963064.1	0.0	3754.9	Hominidae			3.2.1.20,3.2.1.3	ko:K12047	ko00052,ko00500,ko01100,ko04973,map00052,map00500,map01100,map04973		R00028,R00801,R00802,R01790,R01791,R06087,R06088,R06199	RC00028,RC00049,RC00077	ko00000,ko00001,ko01000		GH31		Hominidae	35IA5@314146,38C0A@33154,3BACU@33208,3CTEG@33213,3J7QD@40674,4808H@7711,48V6B@7742,4MM7J@9443,4N7Y1@9604,COG1501@1,KOG1065@2759	NA|NA|NA	G	P or trefoil or TFF domain
ENSP00000479679	9606.ENSP00000479679	0.0	3551.1	Hominidae	KCP												Hominidae	35JN1@314146,38TEU@33154,3B98U@33208,3CRF5@33213,3JEC6@40674,48827@7711,49902@7742,4MBQP@9443,4N18G@9604,KOG1216@1,KOG1216@2759	NA|NA|NA	VW	Kielin chordin-like protein
ENSP00000477644	9606.ENSP00000479679	0.0	3342.7	Hominidae	KCP												Hominidae	35JN1@314146,38TEU@33154,3B98U@33208,3CRF5@33213,3JEC6@40674,48827@7711,49902@7742,4MBQP@9443,4N18G@9604,KOG1216@1,KOG1216@2759	NA|NA|NA	VW	Kielin chordin-like protein
ENSP00000480867	9606.ENSP00000479679	0.0	2663.3	Hominidae	KCP												Hominidae	35JN1@314146,38TEU@33154,3B98U@33208,3CRF5@33213,3JEC6@40674,48827@7711,49902@7742,4MBQP@9443,4N18G@9604,KOG1216@1,KOG1216@2759	NA|NA|NA	VW	Kielin chordin-like protein
ENSP00000484293	9606.ENSP00000479679	0.0	3122.4	Hominidae	KCP												Hominidae	35JN1@314146,38TEU@33154,3B98U@33208,3CRF5@33213,3JEC6@40674,48827@7711,49902@7742,4MBQP@9443,4N18G@9604,KOG1216@1,KOG1216@2759	NA|NA|NA	VW	Kielin chordin-like protein
ENSP00000254108	9606.ENSP00000254108	3.8e-64	252.7	Hominidae	FUS	GO:0000375,GO:0000377,GO:0000398,GO:0003674,GO:0003712,GO:0003713,GO:0005488,GO:0005515,GO:0005575,GO:0005622,GO:0005623,GO:0005634,GO:0005654,GO:0006139,GO:0006396,GO:0006397,GO:0006725,GO:0006807,GO:0008150,GO:0008152,GO:0008380,GO:0009889,GO:0009891,GO:0009893,GO:0009987,GO:0010467,GO:0010556,GO:0010557,GO:0010604,GO:0016070,GO:0016071,GO:0019219,GO:0019222,GO:0031323,GO:0031325,GO:0031326,GO:…		ko:K13098	ko05202,map05202				ko00000,ko00001,ko03041				Hominidae	35H55@314146,38U4S@33154,3BJM6@33208,3D164@33213,3J6AW@40674,488DI@7711,48X1I@7742,4MKZN@9443,4MZMU@9604,KOG1995@1,KOG1995@2759	NA|NA|NA	A	FUS RNA binding protein
ENSP00000369594	9606.ENSP00000254108	3.8e-64	252.7	Hominidae	FUS	GO:0000375,GO:0000377,GO:0000398,GO:0003674,GO:0003712,GO:0003713,GO:0005488,GO:0005515,GO:0005575,GO:0005622,GO:0005623,GO:0005634,GO:0005654,GO:0006139,GO:0006396,GO:0006397,GO:0006725,GO:0006807,GO:0008150,GO:0008152,GO:0008380,GO:0009889,GO:0009891,GO:0009893,GO:0009987,GO:0010467,GO:0010556,GO:0010557,GO:0010604,GO:0016070,GO:0016071,GO:0019219,GO:0019222,GO:0031323,GO:0031325,GO:0031326,GO:…		ko:K13098	ko05202,map05202				ko00000,ko00001,ko03041				Hominidae	35H55@314146,38U4S@33154,3BJM6@33208,3D164@33213,3J6AW@40674,488DI@7711,48X1I@7742,4MKZN@9443,4MZMU@9604,KOG1995@1,KOG1995@2759	NA|NA|NA	A	FUS RNA binding protein
ENSP00000455282	9606.ENSP00000254108	9.4e-63	248.1	Hominidae	FUS	GO:0000375,GO:0000377,GO:0000398,GO:0003674,GO:0003712,GO:0003713,GO:0005488,GO:0005515,GO:0005575,GO:0005622,GO:0005623,GO:0005634,GO:0005654,GO:0006139,GO:0006396,GO:0006397,GO:0006725,GO:0006807,GO:0008150,GO:0008152,GO:0008380,GO:0009889,GO:0009891,GO:0009893,GO:0009987,GO:0010467,GO:0010556,GO:0010557,GO:0010604,GO:0016070,GO:0016071,GO:0019219,GO:0019222,GO:0031323,GO:0031325,GO:0031326,GO:…		ko:K13098	ko05202,map05202				ko00000,ko00001,ko03041				Hominidae	35H55@314146,38U4S@33154,3BJM6@33208,3D164@33213,3J6AW@40674,488DI@7711,48X1I@7742,4MKZN@9443,4MZMU@9604,KOG1995@1,KOG1995@2759	NA|NA|NA	A	FUS RNA binding protein
ENSP00000347896	9606.ENSP00000347896	0.0	1543.5	Hominidae	MBD6	GO:0001650,GO:0003674,GO:0003682,GO:0005488,GO:0005575,GO:0005622,GO:0005623,GO:0005634,GO:0005654,GO:0005694,GO:0005730,GO:0006464,GO:0006508,GO:0006807,GO:0008150,GO:0008152,GO:0009987,GO:0010369,GO:0016579,GO:0019538,GO:0031974,GO:0031981,GO:0036211,GO:0043170,GO:0043226,GO:0043227,GO:0043228,GO:0043229,GO:0043231,GO:0043232,GO:0043233,GO:0043412,GO:0044237,GO:0044238,GO:0044260,GO:0044267,GO:…											Hominidae	28IUX@1,2QR6I@2759,35CQB@314146,38BHJ@33154,3BINJ@33208,3CTPS@33213,3JBBP@40674,48CSS@7711,48VMQ@7742,4MBFJ@9443,4N341@9604	NA|NA|NA	S	chromatin binding
ENSP00000406861	9606.ENSP00000406861	0.0	2649.8	Hominidae	MUC6	GO:0001894,GO:0002218,GO:0002220,GO:0002223,GO:0002253,GO:0002376,GO:0002429,GO:0002682,GO:0002684,GO:0002757,GO:0002758,GO:0002764,GO:0002768,GO:0003008,GO:0003674,GO:0005198,GO:0005201,GO:0005575,GO:0005576,GO:0005622,GO:0005623,GO:0005737,GO:0005794,GO:0005796,GO:0005886,GO:0006464,GO:0006486,GO:0006493,GO:0006807,GO:0007154,GO:0007165,GO:0007166,GO:0007586,GO:0008150,GO:0008152,GO:0009058,GO:…		ko:K22023					ko00000,ko04131				Hominidae	35BBE@314146,39QXS@33154,3BFCG@33208,3CSTT@33213,3JARD@40674,48C7B@7711,494H8@7742,4MG4X@9443,4N47W@9604,KOG1216@1,KOG1216@2759	NA|NA|NA	W	Mucin 6, oligomeric mucus gel-forming
ENSP00000372565	9606.ENSP00000363840	2.8e-206	726.5	Hominidae	COL11A2	GO:0001501,GO:0003008,GO:0003674,GO:0005198,GO:0005201,GO:0005488,GO:0005515,GO:0005575,GO:0005576,GO:0005581,GO:0005583,GO:0005592,GO:0005622,GO:0005623,GO:0005737,GO:0005783,GO:0005788,GO:0007275,GO:0007600,GO:0007605,GO:0008150,GO:0009888,GO:0009987,GO:0012505,GO:0016043,GO:0030020,GO:0030198,GO:0030199,GO:0030674,GO:0031012,GO:0031974,GO:0032501,GO:0032502,GO:0032991,GO:0043062,GO:0043226,GO:…		ko:K19721	ko04974,map04974				ko00000,ko00001,ko00536				Hominidae	35F80@314146,38CJN@33154,3BAFZ@33208,3CU1R@33213,3JDSS@40674,4831G@7711,492QU@7742,4M9E9@9443,4N0N2@9604,KOG3544@1,KOG3544@2759	NA|NA|NA	W	Collagen type XI alpha 2
ENSP00000449275	9597.XP_003808635.1	2.6e-242	846.3	Hominidae	COL11A2	GO:0001501,GO:0003008,GO:0003674,GO:0005198,GO:0005201,GO:0005488,GO:0005515,GO:0005575,GO:0005576,GO:0005581,GO:0005583,GO:0005592,GO:0005622,GO:0005623,GO:0005737,GO:0005783,GO:0005788,GO:0007275,GO:0007600,GO:0007605,GO:0008150,GO:0009888,GO:0009987,GO:0012505,GO:0016043,GO:0030020,GO:0030198,GO:0030199,GO:0030674,GO:0031012,GO:0031974,GO:0032501,GO:0032502,GO:0032991,GO:0043062,GO:0043226,GO:…		ko:K19721	ko04974,map04974				ko00000,ko00001,ko00536				Hominidae	35F80@314146,38CJN@33154,3BAFZ@33208,3CU1R@33213,3JDSS@40674,4831G@7711,492QU@7742,4M9E9@9443,4N0N2@9604,KOG3544@1,KOG3544@2759	NA|NA|NA	W	Collagen type XI alpha 2
ENSP00000447864	9606.ENSP00000363840	1.7e-195	690.6	Hominidae	COL11A2	GO:0001501,GO:0003008,GO:0003674,GO:0005198,GO:0005201,GO:0005488,GO:0005515,GO:0005575,GO:0005576,GO:0005581,GO:0005583,GO:0005592,GO:0005622,GO:0005623,GO:0005737,GO:0005783,GO:0005788,GO:0007275,GO:0007600,GO:0007605,GO:0008150,GO:0009888,GO:0009987,GO:0012505,GO:0016043,GO:0030020,GO:0030198,GO:0030199,GO:0030674,GO:0031012,GO:0031974,GO:0032501,GO:0032502,GO:0032991,GO:0043062,GO:0043226,GO:…		ko:K19721	ko04974,map04974				ko00000,ko00001,ko00536				Hominidae	35F80@314146,38CJN@33154,3BAFZ@33208,3CU1R@33213,3JDSS@40674,4831G@7711,492QU@7742,4M9E9@9443,4N0N2@9604,KOG3544@1,KOG3544@2759	NA|NA|NA	W	Collagen type XI alpha 2
ENSP00000367263	9606.ENSP00000367263	0.0	2312.3	Hominidae	AHNAK	GO:0003674,GO:0005198,GO:0005488,GO:0005515,GO:0005575,GO:0005576,GO:0005615,GO:0005622,GO:0005623,GO:0005634,GO:0005737,GO:0005829,GO:0005856,GO:0005886,GO:0005911,GO:0008150,GO:0009987,GO:0010468,GO:0010959,GO:0015629,GO:0016020,GO:0016043,GO:0019219,GO:0019222,GO:0022607,GO:0022898,GO:0030016,GO:0030054,GO:0030315,GO:0031323,GO:0031982,GO:0032409,GO:0032412,GO:0032879,GO:0034762,GO:0034765,GO:…											Hominidae	28M73@1,2QTQ3@2759,35J4X@314146,39RFK@33154,3BEUV@33208,3CRGA@33213,3JD5J@40674,4860Q@7711,492NJ@7742,4MBAT@9443,4N3SP@9604	NA|NA|NA	S	Domain present in PSD-95, Dlg, and ZO-1/2.
ENSP00000482184	9593.ENSGGOP00000013692	1.9e-158	567.0	Hominidae	COL5A2	GO:0001654,GO:0005575,GO:0005576,GO:0005581,GO:0005583,GO:0005588,GO:0005622,GO:0005623,GO:0005737,GO:0005783,GO:0005788,GO:0007275,GO:0007423,GO:0008150,GO:0009653,GO:0009887,GO:0009987,GO:0010470,GO:0012505,GO:0016043,GO:0022603,GO:0030198,GO:0030199,GO:0031012,GO:0031974,GO:0032501,GO:0032502,GO:0032991,GO:0043062,GO:0043226,GO:0043227,GO:0043229,GO:0043231,GO:0043233,GO:0043588,GO:0043933,GO:…		ko:K19721	ko04974,map04974				ko00000,ko00001,ko00536				Hominidae	35M2K@314146,38CJN@33154,3BAFZ@33208,3CU1R@33213,3J28A@40674,489HG@7711,492TM@7742,4MIDE@9443,4N1VA@9604,KOG3544@1,KOG3544@2759	NA|NA|NA	W	Fibrillar collagens C-terminal domain
ENSP00000496036	9606.ENSP00000400895	0.0	4821.5	Hominidae	OTOGL												Hominidae	35EWU@314146,39SB8@33154,3BGNX@33208,3E431@33213,3JCU4@40674,4825P@7711,48YDY@7742,4M820@9443,4N82I@9604,KOG1216@1,KOG1216@2759	NA|NA|NA	W	Alpha-L-arabinofuranosidase B (ABFB) domain
ENSP00000447211	9606.ENSP00000400895	0.0	4930.5	Hominidae	OTOGL												Hominidae	35EWU@314146,39SB8@33154,3BGNX@33208,3E431@33213,3JCU4@40674,4825P@7711,48YDY@7742,4M820@9443,4N82I@9604,KOG1216@1,KOG1216@2759	NA|NA|NA	W	Alpha-L-arabinofuranosidase B (ABFB) domain
ENSP00000400895	9606.ENSP00000400895	0.0	4930.9	Hominidae	OTOGL												Hominidae	35EWU@314146,39SB8@33154,3BGNX@33208,3E431@33213,3JCU4@40674,4825P@7711,48YDY@7742,4M820@9443,4N82I@9604,KOG1216@1,KOG1216@2759	NA|NA|NA	W	Alpha-L-arabinofuranosidase B (ABFB) domain
ENSP00000363593	9606.ENSP00000384917	0.0	6887.4	Hominidae	SVEP1			ko:K17495					ko00000,ko01009				Hominidae	35MGR@314146,38B50@33154,3BCEG@33208,3CRUF@33213,3J9N9@40674,489FW@7711,4955D@7742,4MEHI@9443,4MT6W@9604,KOG1217@1,KOG1217@2759,KOG4297@1,KOG4297@2759	NA|NA|NA	T	HYR domain
ENSP00000384917	9606.ENSP00000384917	0.0	6898.1	Hominidae	SVEP1			ko:K17495					ko00000,ko01009				Hominidae	35MGR@314146,38B50@33154,3BCEG@33208,3CRUF@33213,3J9N9@40674,489FW@7711,4955D@7742,4MEHI@9443,4MT6W@9604,KOG1217@1,KOG1217@2759,KOG4297@1,KOG4297@2759	NA|NA|NA	T	HYR domain
ENSP00000297954	9606.ENSP00000297954	0.0	3593.5	Hominidae	WNK2	GO:0000166,GO:0001932,GO:0001933,GO:0002028,GO:0003674,GO:0003824,GO:0004672,GO:0004674,GO:0005488,GO:0005524,GO:0005575,GO:0005622,GO:0005623,GO:0005737,GO:0005829,GO:0006464,GO:0006468,GO:0006793,GO:0006796,GO:0006807,GO:0007154,GO:0007165,GO:0008144,GO:0008150,GO:0008152,GO:0008285,GO:0009892,GO:0009966,GO:0009967,GO:0009968,GO:0009987,GO:0010563,GO:0010605,GO:0010646,GO:0010647,GO:0010648,GO:…	2.7.11.1	ko:K08867					ko00000,ko01000,ko01001,ko01009				Hominidae	35EWJ@314146,38GRT@33154,3BAE8@33208,3CSQQ@33213,3J488@40674,48436@7711,48XKS@7742,4M9ZQ@9443,4MS8X@9604,KOG0584@1,KOG0584@2759	NA|NA|NA	T	Oxidative-stress-responsive kinase 1 C-terminal domain
ENSP00000415038	9606.ENSP00000297954	0.0	3379.0	Hominidae	WNK2	GO:0000166,GO:0001932,GO:0001933,GO:0002028,GO:0003674,GO:0003824,GO:0004672,GO:0004674,GO:0005488,GO:0005524,GO:0005575,GO:0005622,GO:0005623,GO:0005737,GO:0005829,GO:0006464,GO:0006468,GO:0006793,GO:0006796,GO:0006807,GO:0007154,GO:0007165,GO:0008144,GO:0008150,GO:0008152,GO:0008285,GO:0009892,GO:0009966,GO:0009967,GO:0009968,GO:0009987,GO:0010563,GO:0010605,GO:0010646,GO:0010647,GO:0010648,GO:…	2.7.11.1	ko:K08867					ko00000,ko01000,ko01001,ko01009				Hominidae	35EWJ@314146,38GRT@33154,3BAE8@33208,3CSQQ@33213,3J488@40674,48436@7711,48XKS@7742,4M9ZQ@9443,4MS8X@9604,KOG0584@1,KOG0584@2759	NA|NA|NA	T	Oxidative-stress-responsive kinase 1 C-terminal domain
ENSP00000414622	9606.ENSP00000297954	0.0	2422.1	Hominidae	WNK2	GO:0000166,GO:0001932,GO:0001933,GO:0002028,GO:0003674,GO:0003824,GO:0004672,GO:0004674,GO:0005488,GO:0005524,GO:0005575,GO:0005622,GO:0005623,GO:0005737,GO:0005829,GO:0006464,GO:0006468,GO:0006793,GO:0006796,GO:0006807,GO:0007154,GO:0007165,GO:0008144,GO:0008150,GO:0008152,GO:0008285,GO:0009892,GO:0009966,GO:0009967,GO:0009968,GO:0009987,GO:0010563,GO:0010605,GO:0010646,GO:0010647,GO:0010648,GO:…	2.7.11.1	ko:K08867					ko00000,ko01000,ko01001,ko01009				Hominidae	35EWJ@314146,38GRT@33154,3BAE8@33208,3CSQQ@33213,3J488@40674,48436@7711,48XKS@7742,4M9ZQ@9443,4MS8X@9604,KOG0584@1,KOG0584@2759	NA|NA|NA	T	Oxidative-stress-responsive kinase 1 C-terminal domain
ENSP00000378860	9606.ENSP00000297954	0.0	3390.9	Hominidae	WNK2	GO:0000166,GO:0001932,GO:0001933,GO:0002028,GO:0003674,GO:0003824,GO:0004672,GO:0004674,GO:0005488,GO:0005524,GO:0005575,GO:0005622,GO:0005623,GO:0005737,GO:0005829,GO:0006464,GO:0006468,GO:0006793,GO:0006796,GO:0006807,GO:0007154,GO:0007165,GO:0008144,GO:0008150,GO:0008152,GO:0008285,GO:0009892,GO:0009966,GO:0009967,GO:0009968,GO:0009987,GO:0010563,GO:0010605,GO:0010646,GO:0010647,GO:0010648,GO:…	2.7.11.1	ko:K08867					ko00000,ko01000,ko01001,ko01009				Hominidae	35EWJ@314146,38GRT@33154,3BAE8@33208,3CSQQ@33213,3J488@40674,48436@7711,48XKS@7742,4M9ZQ@9443,4MS8X@9604,KOG0584@1,KOG0584@2759	NA|NA|NA	T	Oxidative-stress-responsive kinase 1 C-terminal domain
ENSP00000485659	9606.ENSP00000485659	0.0	6474.8	Hominidae	MUC5AC	GO:0002218,GO:0002220,GO:0002223,GO:0002253,GO:0002376,GO:0002429,GO:0002682,GO:0002684,GO:0002757,GO:0002758,GO:0002764,GO:0002768,GO:0003674,GO:0005198,GO:0005201,GO:0005575,GO:0005576,GO:0005615,GO:0005622,GO:0005623,GO:0005737,GO:0005794,GO:0005796,GO:0005886,GO:0006464,GO:0006486,GO:0006493,GO:0006807,GO:0007154,GO:0007165,GO:0007166,GO:0008150,GO:0008152,GO:0009058,GO:0009059,GO:0009100,GO:…		ko:K21125	ko04657,map04657				ko00000,ko00001,ko04131				Hominidae	35A7P@314146,38BYG@33154,3BBY5@33208,3CRZ6@33213,3J3SP@40674,4839A@7711,48WYQ@7742,4MM5J@9443,4N84M@9604,KOG1216@1,KOG1216@2759	NA|NA|NA	W	C8
ENSP00000358380	9606.ENSP00000478752	0.0	6539.9	Euarchontoglires													Hominidae	29KSC@1,2RU1I@2759,35R0K@314146,3AIU0@33154,3BXGN@33208,3DGHD@33213,3JG4I@40674,48DWU@7711,49GPK@7742	NA|NA|NA	S	Neuroblastoma breakpoint family member
ENSP00000479291	9606.ENSP00000478752	0.0	6022.2	Euarchontoglires													Hominidae	29KSC@1,2RU1I@2759,35R0K@314146,3AIU0@33154,3BXGN@33208,3DGHD@33213,3JG4I@40674,48DWU@7711,49GPK@7742	NA|NA|NA	S	Neuroblastoma breakpoint family member
ENSP00000409444	9606.ENSP00000365201	0.0	2950.2	Hominidae	PRRC2A	GO:0005575,GO:0005622,GO:0005623,GO:0005634,GO:0005654,GO:0005737,GO:0005829,GO:0005886,GO:0008150,GO:0009987,GO:0016020,GO:0030154,GO:0031974,GO:0031981,GO:0032502,GO:0043226,GO:0043227,GO:0043229,GO:0043231,GO:0043233,GO:0044422,GO:0044424,GO:0044428,GO:0044444,GO:0044446,GO:0044464,GO:0048869,GO:0070013,GO:0071944											Hominidae	35CVJ@314146,38CXE@33154,3B9VD@33208,3CRA4@33213,3JBU0@40674,488AY@7711,48WH7@7742,4M5XG@9443,4MW6I@9604,KOG4817@1,KOG4817@2759	NA|NA|NA	S	coiled-coil 2A
ENSP00000387910	9606.ENSP00000365201	0.0	2950.2	Hominidae	PRRC2A	GO:0005575,GO:0005622,GO:0005623,GO:0005634,GO:0005654,GO:0005737,GO:0005829,GO:0005886,GO:0008150,GO:0009987,GO:0016020,GO:0030154,GO:0031974,GO:0031981,GO:0032502,GO:0043226,GO:0043227,GO:0043229,GO:0043231,GO:0043233,GO:0044422,GO:0044424,GO:0044428,GO:0044444,GO:0044446,GO:0044464,GO:0048869,GO:0070013,GO:0071944											Hominidae	35CVJ@314146,38CXE@33154,3B9VD@33208,3CRA4@33213,3JBU0@40674,488AY@7711,48WH7@7742,4M5XG@9443,4MW6I@9604,KOG4817@1,KOG4817@2759	NA|NA|NA	S	coiled-coil 2A
ENSP00000351807	9606.ENSP00000351807	3.4e-32	147.1	Hominidae	ELN	GO:0003007,GO:0003008,GO:0003013,GO:0003151,GO:0003170,GO:0003176,GO:0003179,GO:0003180,GO:0003674,GO:0005198,GO:0005201,GO:0005575,GO:0005576,GO:0007275,GO:0007507,GO:0007585,GO:0008015,GO:0008150,GO:0008283,GO:0009653,GO:0009887,GO:0009987,GO:0016043,GO:0030198,GO:0031012,GO:0032501,GO:0032502,GO:0043062,GO:0044420,GO:0044421,GO:0048513,GO:0048731,GO:0048856,GO:0071840,GO:0071953,GO:0072359,GO:…		ko:K14211	ko04974,map04974				ko00000,ko00001				Hominidae	2AB8N@1,2RYNR@2759,35AVF@314146,39TQ5@33154,3BN5V@33208,3D0PR@33213,3JFYV@40674,485YH@7711,4929C@7742,4M9P8@9443,4N7S6@9604	NA|NA|NA	W	extracellular matrix structural constituent
ENSP00000478400	9606.ENSP00000417498	0.0	2427.9	Hominidae	MUC4	GO:0001894,GO:0002218,GO:0002220,GO:0002223,GO:0002253,GO:0002376,GO:0002429,GO:0002682,GO:0002684,GO:0002757,GO:0002758,GO:0002764,GO:0002768,GO:0003008,GO:0003674,GO:0005102,GO:0005176,GO:0005198,GO:0005201,GO:0005488,GO:0005515,GO:0005575,GO:0005576,GO:0005622,GO:0005623,GO:0005737,GO:0005794,GO:0005796,GO:0005886,GO:0005887,GO:0006464,GO:0006486,GO:0006493,GO:0006807,GO:0007154,GO:0007165,GO:…		ko:K22017					ko00000,ko04131				Hominidae	28N08@1,2QUJ0@2759,359GV@314146,39TYF@33154,3BJMH@33208,3D0IE@33213,3J7BK@40674,48A4R@7711,494IN@7742,4M6AY@9443,4N3RM@9604	NA|NA|NA	T	Extracellular domain of unknown function in nidogen (entactin) and hypothetical proteins.
ENSP00000376330	9606.ENSP00000376330	3.5e-99	369.0	Hominidae	WIPF1	GO:0002252,GO:0002253,GO:0002376,GO:0002429,GO:0002431,GO:0002433,GO:0002682,GO:0002684,GO:0002757,GO:0002764,GO:0002768,GO:0003674,GO:0003779,GO:0005488,GO:0005515,GO:0005522,GO:0005575,GO:0005622,GO:0005623,GO:0005737,GO:0005829,GO:0005856,GO:0006810,GO:0006897,GO:0006909,GO:0006996,GO:0007010,GO:0007015,GO:0007154,GO:0007165,GO:0007166,GO:0008092,GO:0008150,GO:0008154,GO:0009987,GO:0015629,GO:…		ko:K19475	ko04144,map04144				ko00000,ko00001,ko04131				Hominidae	35M4Y@314146,39UBD@33154,3BKNN@33208,3CZT8@33213,3JEX7@40674,489WQ@7711,494R1@7742,4M7JE@9443,4MY67@9604,KOG4462@1,KOG4462@2759	NA|NA|NA	Z	WAS WASL interacting protein family member 1
ENSP00000272746	61853.ENSNLEP00000007149	2.9e-101	375.9	Primates													Hominidae	35M4Y@314146,39UBD@33154,3BKNN@33208,3CZT8@33213,3JEX7@40674,489WQ@7711,494R1@7742,4M7JE@9443,KOG4462@1,KOG4462@2759	NA|NA|NA	Z	WAS WASL interacting protein family member 1
ENSP00000352802	9606.ENSP00000376330	3.5e-99	369.0	Hominidae	WIPF1	GO:0002252,GO:0002253,GO:0002376,GO:0002429,GO:0002431,GO:0002433,GO:0002682,GO:0002684,GO:0002757,GO:0002764,GO:0002768,GO:0003674,GO:0003779,GO:0005488,GO:0005515,GO:0005522,GO:0005575,GO:0005622,GO:0005623,GO:0005737,GO:0005829,GO:0005856,GO:0006810,GO:0006897,GO:0006909,GO:0006996,GO:0007010,GO:0007015,GO:0007154,GO:0007165,GO:0007166,GO:0008092,GO:0008150,GO:0008154,GO:0009987,GO:0015629,GO:…		ko:K19475	ko04144,map04144				ko00000,ko00001,ko04131				Hominidae	35M4Y@314146,39UBD@33154,3BKNN@33208,3CZT8@33213,3JEX7@40674,489WQ@7711,494R1@7742,4M7JE@9443,4MY67@9604,KOG4462@1,KOG4462@2759	NA|NA|NA	Z	WAS WASL interacting protein family member 1
ENSP00000376329	9606.ENSP00000376330	3.5e-99	369.0	Hominidae	WIPF1	GO:0002252,GO:0002253,GO:0002376,GO:0002429,GO:0002431,GO:0002433,GO:0002682,GO:0002684,GO:0002757,GO:0002764,GO:0002768,GO:0003674,GO:0003779,GO:0005488,GO:0005515,GO:0005522,GO:0005575,GO:0005622,GO:0005623,GO:0005737,GO:0005829,GO:0005856,GO:0006810,GO:0006897,GO:0006909,GO:0006996,GO:0007010,GO:0007015,GO:0007154,GO:0007165,GO:0007166,GO:0008092,GO:0008150,GO:0008154,GO:0009987,GO:0015629,GO:…		ko:K19475	ko04144,map04144				ko00000,ko00001,ko04131				Hominidae	35M4Y@314146,39UBD@33154,3BKNN@33208,3CZT8@33213,3JEX7@40674,489WQ@7711,494R1@7742,4M7JE@9443,4MY67@9604,KOG4462@1,KOG4462@2759	NA|NA|NA	Z	WAS WASL interacting protein family member 1
ENSP00000386431	9606.ENSP00000376330	1.9e-89	336.7	Hominidae	WIPF1	GO:0002252,GO:0002253,GO:0002376,GO:0002429,GO:0002431,GO:0002433,GO:0002682,GO:0002684,GO:0002757,GO:0002764,GO:0002768,GO:0003674,GO:0003779,GO:0005488,GO:0005515,GO:0005522,GO:0005575,GO:0005622,GO:0005623,GO:0005737,GO:0005829,GO:0005856,GO:0006810,GO:0006897,GO:0006909,GO:0006996,GO:0007010,GO:0007015,GO:0007154,GO:0007165,GO:0007166,GO:0008092,GO:0008150,GO:0008154,GO:0009987,GO:0015629,GO:…		ko:K19475	ko04144,map04144				ko00000,ko00001,ko04131				Hominidae	35M4Y@314146,39UBD@33154,3BKNN@33208,3CZT8@33213,3JEX7@40674,489WQ@7711,494R1@7742,4M7JE@9443,4MY67@9604,KOG4462@1,KOG4462@2759	NA|NA|NA	Z	WAS WASL interacting protein family member 1
ENSP00000403817	9541.XP_005571317.1	0.0	1203.0	Cercopithecoidea													Hominidae	35PF9@314146,3667D@314294,39C57@33154,3BB6N@33208,3CRB7@33213,3J4GF@40674,486WS@7711,491PY@7742,4MRKW@9443,COG1308@1,KOG2239@2759	NA|NA|NA	K	Nascent polypeptide-associated complex subunit alpha
ENSP00000326330	9606.ENSP00000326330	0.0	3339.7	Hominidae	FRAS1	GO:0005575,GO:0005576,GO:0005604,GO:0031012,GO:0044420,GO:0044421,GO:0061618,GO:0062023											Hominidae	35MF4@314146,38EIV@33154,3BCII@33208,3CWGT@33213,3JDMG@40674,4805S@7711,492KY@7742,4M7K7@9443,4N387@9604,COG1404@1,KOG1216@1,KOG1216@2759,KOG3525@2759,KOG3597@1,KOG3597@2759	NA|NA|NA	OPTVW	Fraser extracellular matrix complex subunit 1
ENSP00000423645	9606.ENSP00000326330	1.1e-268	932.6	Hominidae	FRAS1	GO:0005575,GO:0005576,GO:0005604,GO:0031012,GO:0044420,GO:0044421,GO:0061618,GO:0062023											Hominidae	35MF4@314146,38EIV@33154,3BCII@33208,3CWGT@33213,3JDMG@40674,4805S@7711,492KY@7742,4M7K7@9443,4N387@9604,COG1404@1,KOG1216@1,KOG1216@2759,KOG3525@2759,KOG3597@1,KOG3597@2759	NA|NA|NA	OPTVW	Fraser extracellular matrix complex subunit 1
ENSP00000423809	9606.ENSP00000326330	3.1e-249	867.8	Hominidae	FRAS1	GO:0005575,GO:0005576,GO:0005604,GO:0031012,GO:0044420,GO:0044421,GO:0061618,GO:0062023											Hominidae	35MF4@314146,38EIV@33154,3BCII@33208,3CWGT@33213,3JDMG@40674,4805S@7711,492KY@7742,4M7K7@9443,4N387@9604,COG1404@1,KOG1216@1,KOG1216@2759,KOG3525@2759,KOG3597@1,KOG3597@2759	NA|NA|NA	OPTVW	Fraser extracellular matrix complex subunit 1
ENSP00000499350	9541.XP_005582723.1	7.4e-217	761.1	Euarchontoglires													Hominidae	2FCWQ@1,2TE5Y@2759,35RPD@314146,3AIE7@33154,3BZ66@33208,3DD7H@33213,3JG3S@40674,48D0I@7711,499YC@7742	NA|NA|NA
ENSP00000380661	9606.ENSP00000380661	0.0	1289.2	Hominidae	CEP250	GO:0000086,GO:0000226,GO:0000278,GO:0003674,GO:0005488,GO:0005515,GO:0005575,GO:0005622,GO:0005623,GO:0005737,GO:0005813,GO:0005814,GO:0005815,GO:0005829,GO:0005856,GO:0006996,GO:0007010,GO:0007017,GO:0007049,GO:0007098,GO:0007346,GO:0008022,GO:0008104,GO:0008150,GO:0009987,GO:0010389,GO:0010457,GO:0010564,GO:0015630,GO:0016043,GO:0019899,GO:0019900,GO:0019901,GO:0019904,GO:0022402,GO:0022406,GO:…		ko:K16464					ko00000,ko03036				Hominidae	28KVH@1,2QTBY@2759,35IPT@314146,39SN3@33154,3BDC9@33208,3CYDR@33213,3JD04@40674,48A6G@7711,490QE@7742,4M9KS@9443,4MS2F@9604	NA|NA|NA	Z	Ciliary rootlet component, centrosome cohesion
ENSP00000261037	9606.ENSP00000261037	2.7e-95	356.7	Hominidae	COL8A1	GO:0001704,GO:0001706,GO:0005575,GO:0005576,GO:0005581,GO:0005591,GO:0005598,GO:0005604,GO:0005622,GO:0005623,GO:0005737,GO:0005783,GO:0005788,GO:0007275,GO:0007369,GO:0007492,GO:0008150,GO:0009653,GO:0009790,GO:0009888,GO:0009987,GO:0012505,GO:0016043,GO:0030154,GO:0030198,GO:0030935,GO:0031012,GO:0031974,GO:0032501,GO:0032502,GO:0032991,GO:0035987,GO:0043062,GO:0043226,GO:0043227,GO:0043229,GO:…											Hominidae	2ARD3@1,2QRFR@2759,35MYY@314146,38HW2@33154,3BFZA@33208,3CWDF@33213,3J6WU@40674,480ET@7711,49824@7742,4MFFE@9443,4MX5B@9604	NA|NA|NA	W	Complement component C1q domain.
ENSP00000498483	9606.ENSP00000261037	2.7e-95	356.7	Hominidae	COL8A1	GO:0001704,GO:0001706,GO:0005575,GO:0005576,GO:0005581,GO:0005591,GO:0005598,GO:0005604,GO:0005622,GO:0005623,GO:0005737,GO:0005783,GO:0005788,GO:0007275,GO:0007369,GO:0007492,GO:0008150,GO:0009653,GO:0009790,GO:0009888,GO:0009987,GO:0012505,GO:0016043,GO:0030154,GO:0030198,GO:0030935,GO:0031012,GO:0031974,GO:0032501,GO:0032502,GO:0032991,GO:0035987,GO:0043062,GO:0043226,GO:0043227,GO:0043229,GO:…											Hominidae	2ARD3@1,2QRFR@2759,35MYY@314146,38HW2@33154,3BFZA@33208,3CWDF@33213,3J6WU@40674,480ET@7711,49824@7742,4MFFE@9443,4MX5B@9604	NA|NA|NA	W	Complement component C1q domain.
ENSP00000273342	9606.ENSP00000261037	2.7e-95	356.7	Hominidae	COL8A1	GO:0001704,GO:0001706,GO:0005575,GO:0005576,GO:0005581,GO:0005591,GO:0005598,GO:0005604,GO:0005622,GO:0005623,GO:0005737,GO:0005783,GO:0005788,GO:0007275,GO:0007369,GO:0007492,GO:0008150,GO:0009653,GO:0009790,GO:0009888,GO:0009987,GO:0012505,GO:0016043,GO:0030154,GO:0030198,GO:0030935,GO:0031012,GO:0031974,GO:0032501,GO:0032502,GO:0032991,GO:0035987,GO:0043062,GO:0043226,GO:0043227,GO:0043229,GO:…											Hominidae	2ARD3@1,2QRFR@2759,35MYY@314146,38HW2@33154,3BFZA@33208,3CWDF@33213,3J6WU@40674,480ET@7711,49824@7742,4MFFE@9443,4MX5B@9604	NA|NA|NA	W	Complement component C1q domain.
ENSP00000487490	9598.ENSPTRP00000018829	0.0	9999.8	Hominidae	FCGBP												Hominidae	35II4@314146,38BA2@33154,3BHBM@33208,3CSSV@33213,3J7NE@40674,4802J@7711,48VKX@7742,4M8XK@9443,4N5KZ@9604,KOG1216@1,KOG1216@2759	NA|NA|NA	W	IgGFc binding protein
ENSP00000491148	9598.ENSPTRP00000018829	0.0	9999.8	Hominidae	FCGBP												Hominidae	35II4@314146,38BA2@33154,3BHBM@33208,3CSSV@33213,3J7NE@40674,4802J@7711,48VKX@7742,4M8XK@9443,4N5KZ@9604,KOG1216@1,KOG1216@2759	NA|NA|NA	W	IgGFc binding protein
ENSP00000490759	9606.ENSP00000406861	0.0	2649.8	Hominidae	MUC6	GO:0001894,GO:0002218,GO:0002220,GO:0002223,GO:0002253,GO:0002376,GO:0002429,GO:0002682,GO:0002684,GO:0002757,GO:0002758,GO:0002764,GO:0002768,GO:0003008,GO:0003674,GO:0005198,GO:0005201,GO:0005575,GO:0005576,GO:0005622,GO:0005623,GO:0005737,GO:0005794,GO:0005796,GO:0005886,GO:0006464,GO:0006486,GO:0006493,GO:0006807,GO:0007154,GO:0007165,GO:0007166,GO:0007586,GO:0008150,GO:0008152,GO:0009058,GO:…		ko:K22023					ko00000,ko04131				Hominidae	35BBE@314146,39QXS@33154,3BFCG@33208,3CSTT@33213,3JARD@40674,48C7B@7711,494H8@7742,4MG4X@9443,4N47W@9604,KOG1216@1,KOG1216@2759	NA|NA|NA	W	Mucin 6, oligomeric mucus gel-forming
ENSP00000490794	9606.ENSP00000485659	0.0	6474.8	Hominidae	MUC5AC	GO:0002218,GO:0002220,GO:0002223,GO:0002253,GO:0002376,GO:0002429,GO:0002682,GO:0002684,GO:0002757,GO:0002758,GO:0002764,GO:0002768,GO:0003674,GO:0005198,GO:0005201,GO:0005575,GO:0005576,GO:0005615,GO:0005622,GO:0005623,GO:0005737,GO:0005794,GO:0005796,GO:0005886,GO:0006464,GO:0006486,GO:0006493,GO:0006807,GO:0007154,GO:0007165,GO:0007166,GO:0008150,GO:0008152,GO:0009058,GO:0009059,GO:0009100,GO:…		ko:K21125	ko04657,map04657				ko00000,ko00001,ko04131				Hominidae	35A7P@314146,38BYG@33154,3BBY5@33208,3CRZ6@33213,3J3SP@40674,4839A@7711,48WYQ@7742,4MM5J@9443,4N84M@9604,KOG1216@1,KOG1216@2759	NA|NA|NA	W	C8
ENSP00000494473	9597.XP_008965539.1	0.0	3003.4	Hominidae	MUC2			ko:K10955	ko05146,ko05226,map05146,map05226				ko00000,ko00001,ko04131				Hominidae	35JFY@314146,38BYG@33154,3BBY5@33208,3CRZ6@33213,3J90M@40674,4839A@7711,48WYQ@7742,4MABR@9443,4N53X@9604,KOG1216@1,KOG1216@2759	NA|NA|NA	W	von Willebrand factor (vWF) type C domain
ENSP00000494880	9597.XP_008965539.1	0.0	3003.4	Hominidae	MUC2			ko:K10955	ko05146,ko05226,map05146,map05226				ko00000,ko00001,ko04131				Hominidae	35JFY@314146,38BYG@33154,3BBY5@33208,3CRZ6@33213,3J90M@40674,4839A@7711,48WYQ@7742,4MABR@9443,4N53X@9604,KOG1216@1,KOG1216@2759	NA|NA|NA	W	von Willebrand factor (vWF) type C domain
ENSP00000499864	9606.ENSP00000433433	3.1e-274	951.8	Hominidae	MAGEL2	GO:0000209,GO:0003674,GO:0003824,GO:0004842,GO:0005575,GO:0005622,GO:0005623,GO:0005634,GO:0005737,GO:0005768,GO:0006355,GO:0006464,GO:0006807,GO:0006810,GO:0006996,GO:0007010,GO:0007015,GO:0008064,GO:0008150,GO:0008152,GO:0009889,GO:0009890,GO:0009892,GO:0009987,GO:0010468,GO:0010556,GO:0010558,GO:0010605,GO:0010629,GO:0010638,GO:0012505,GO:0016043,GO:0016192,GO:0016197,GO:0016482,GO:0016567,GO:…											Hominidae	35HH5@314146,39T0R@33154,3BP0H@33208,3CUZH@33213,3JB5F@40674,4824Q@7711,4932Y@7742,4MH7J@9443,4MXF7@9604,KOG4562@1,KOG4562@2759	NA|NA|NA	K	Melanoma-associated antigen
ENSP00000500572	9606.ENSP00000433433	3.1e-274	951.8	Hominidae	MAGEL2	GO:0000209,GO:0003674,GO:0003824,GO:0004842,GO:0005575,GO:0005622,GO:0005623,GO:0005634,GO:0005737,GO:0005768,GO:0006355,GO:0006464,GO:0006807,GO:0006810,GO:0006996,GO:0007010,GO:0007015,GO:0008064,GO:0008150,GO:0008152,GO:0009889,GO:0009890,GO:0009892,GO:0009987,GO:0010468,GO:0010556,GO:0010558,GO:0010605,GO:0010629,GO:0010638,GO:0012505,GO:0016043,GO:0016192,GO:0016197,GO:0016482,GO:0016567,GO:…											Hominidae	35HH5@314146,39T0R@33154,3BP0H@33208,3CUZH@33213,3JB5F@40674,4824Q@7711,4932Y@7742,4MH7J@9443,4MXF7@9604,KOG4562@1,KOG4562@2759	NA|NA|NA	K	Melanoma-associated antigen
# 303 queries scanned
# Total time (seconds): 25.7231609821
# Rate: 11.78 q/s
