# Supplementary material for: ProminTools: shedding light on proteins of unknown function in biomineralization with user friendly tools illustrated using mollusc shell matrix protein sequences
Source: PeerJ. 2020 Sep 11;8:e9852. doi: 10.7717/peerj.9852 (PMC7489238; doi:10.7717/peerj.9852)
Supplement: Supplemental Information 8 [file peerj-08-9852-s008.zip]

Archive with 9 entries (8 files):
- supmots/
- supmots/Mann2014all_fgmotifs.txt
- supmots/Mann2014all_motifs.html
- supmots/Mann2014all_motifsummary.txt
- supmots/Mann2014all_bgmotifs.txt
- supmots/Mann2014all_Rscript.R
- supmots/Mann2014all_wordcloud.svg
- supmots/Mann2014all_Rscript_test.R
- supmots/Mann2014all_fgenrich.txt
