# Supplementary material for: ProminTools: shedding light on proteins of unknown function in biomineralization with user friendly tools illustrated using mollusc shell matrix protein sequences
Source: PeerJ. 2020 Sep 11;8:e9852. doi: 10.7717/peerj.9852 (PMC7489238; doi:10.7717/peerj.9852)
Supplement: Supplemental Information 8 [file peerj-08-9852-s008.zip › supmots/Mann2014all_fgmotifs.txt]

protein	A...A	A...G	A...P	A..D	A..E	A..K	A..T	A.N	A.P	AGQ	AP	AQ	C...CG..C	C...P.G	C..D..CP	C..K	C.CK..P	CCP	CP	CP.G	D...D	D...D..DD	D...I	D..DD..D	D..K	D.ID.IND	D.IDT..D	D.MN.GQ	D.R	DA	DC	DE.AD.ID	DG	DM.NMN.G	DNID.IN	DP	E..G	E.N.QQP	F...G	F...LG.RG	F..QSNQ	FTGQ.G	G...D	G...D..GC	G...E	G...I	G...S	G...V	G...Y
Lotgi1|102397	0	2	1	2	1	0	2	1	1	0	0	1	0	0	0	0	0	0	2	1	0	0	1	0	1	0	0	0	0	3	1	0	1	0	0	2	3	0	5	0	0	0	0	0	2	0	3	1	0
Lotgi1|103152	0	1	0	0	0	2	4	0	1	0	0	0	0	0	0	0	0	0	0	0	0	0	1	0	0	0	0	0	0	0	0	0	1	0	0	0	0	0	0	0	0	0	1	0	1	0	0	2	0
Lotgi1|103470	0	1	1	3	0	2	1	0	1	0	0	0	0	0	0	0	0	0	0	0	9	0	0	0	7	0	0	0	3	2	0	0	3	0	0	2	2	0	0	0	0	0	2	0	2	1	0	0	0
Lotgi1|105456	3	1	1	0	1	0	0	0	0	0	0	0	0	1	0	1	0	0	0	0	0	0	2	0	2	0	0	0	0	2	0	0	0	0	0	1	0	0	1	0	0	0	1	0	0	1	0	1	1
Lotgi1|106548	0	1	0	4	0	0	1	1	0	0	2	0	0	0	0	0	0	0	0	0	1	0	1	0	1	0	0	0	0	0	0	0	4	0	0	1	1	0	1	0	0	0	1	0	2	1	3	6	1
Lotgi1|106937	0	3	1	0	3	2	0	0	0	0	2	2	0	0	0	1	0	0	1	0	1	0	0	0	1	0	0	0	0	3	1	0	0	0	0	0	2	0	0	0	0	0	0	0	1	1	1	1	1
Lotgi1|108036	2	3	0	2	3	4	4	2	0	0	1	0	0	0	0	2	0	0	0	0	1	0	1	0	2	0	0	0	1	1	0	0	4	0	0	1	4	0	2	0	0	0	1	0	4	5	5	3	1
Lotgi1|108898	0	0	1	0	0	0	1	2	0	0	1	0	0	0	0	0	0	0	0	0	0	0	0	0	0	0	0	0	0	1	1	0	1	0	0	0	2	0	1	0	0	0	0	0	0	1	0	0	0
Lotgi1|109284	4	1	1	5	6	3	4	2	0	0	1	1	0	0	0	0	0	0	0	0	1	0	1	0	4	0	0	0	3	2	1	0	0	0	0	0	1	0	1	0	0	0	2	0	1	2	2	1	0
Lotgi1|109426	2	1	1	0	0	1	1	1	1	0	0	1	0	0	0	0	0	0	1	0	1	0	0	0	0	0	0	0	1	1	0	0	1	0	0	1	1	0	5	0	0	0	0	0	0	2	2	0	1
Lotgi1|109908	1	0	0	2	1	3	1	1	1	0	0	0	0	0	0	3	0	0	1	0	2	0	0	0	1	0	0	0	3	4	2	0	0	0	0	1	1	0	0	0	0	0	1	0	0	1	0	0	0
Lotgi1|110884	0	0	0	2	0	0	1	0	1	0	0	0	0	0	0	1	0	1	1	1	0	0	0	0	1	0	0	0	1	0	0	0	1	0	0	0	1	0	0	0	0	0	2	0	1	1	0	0	0
Lotgi1|112867	0	1	0	0	0	1	1	0	0	0	1	0	0	0	0	1	0	0	0	0	1	0	0	0	3	0	0	0	1	1	1	0	6	0	0	0	0	0	0	0	0	0	2	0	0	1	1	0	2
Lotgi1|113221	0	0	1	0	0	0	0	0	0	0	0	0	0	0	0	7	2	0	10	3	0	0	0	0	0	0	0	0	3	0	1	0	1	0	0	0	0	0	1	0	0	0	4	4	0	0	2	1	0
Lotgi1|114561	3	1	0	2	1	1	1	2	0	0	0	1	0	0	0	0	0	0	0	0	1	0	0	0	1	0	0	0	1	1	1	0	1	0	0	0	1	0	0	0	0	0	1	0	0	0	1	2	3
Lotgi1|115147	0	0	1	1	0	6	0	1	6	0	3	0	0	0	0	0	0	0	0	0	0	0	5	0	3	0	0	0	6	0	0	0	1	0	0	9	0	0	0	0	0	0	1	0	0	2	0	1	1
Lotgi1|115450	3	1	4	2	2	4	3	1	3	0	8	1	0	0	0	0	0	0	0	0	0	0	2	0	2	0	0	0	6	3	0	0	3	0	0	4	2	0	0	0	0	0	3	0	1	0	2	1	4
Lotgi1|115607	2	4	5	1	2	3	2	4	3	0	1	1	0	0	0	0	0	0	0	0	4	0	3	0	2	0	0	0	1	3	0	0	1	0	0	3	2	0	3	0	0	0	3	0	4	5	3	6	2
Lotgi1|121860	0	1	0	3	1	2	0	1	0	0	0	0	0	0	0	0	0	0	0	0	3	0	1	0	3	0	0	0	2	1	0	0	2	0	0	2	1	0	0	0	0	0	2	0	1	2	0	1	0
Lotgi1|122269	0	0	0	2	1	0	1	0	0	0	0	0	0	0	0	1	0	0	0	0	3	0	4	0	1	0	0	0	4	1	0	0	4	0	0	2	2	0	1	0	0	0	1	0	2	1	0	2	1
Lotgi1|123611	0	1	0	1	0	0	1	1	0	0	1	0	0	0	0	0	0	0	1	0	0	0	0	0	1	0	0	0	1	0	0	0	0	0	0	0	2	0	0	0	0	0	1	0	1	1	0	2	1
Lotgi1|123902	0	0	0	0	0	0	0	0	0	0	0	0	0	0	0	0	0	0	0	0	0	0	0	0	0	0	0	0	0	0	0	0	0	0	0	0	0	0	1	0	0	0	0	0	0	0	0	0	0
Lotgi1|124263	1	4	2	3	2	5	1	4	2	0	3	2	0	0	0	0	0	0	3	0	1	0	4	0	4	0	0	0	2	1	2	0	7	0	0	1	3	0	5	0	0	0	3	0	3	2	5	5	6
Lotgi1|126004	0	0	0	0	0	0	0	0	0	0	0	0	0	0	0	0	0	0	0	0	0	0	2	0	0	0	0	0	2	0	0	0	2	0	0	0	0	0	0	0	0	0	2	0	2	1	2	0	0
Lotgi1|128992	1	0	0	0	0	1	0	0	0	1	0	1	0	0	0	0	0	0	0	0	0	0	1	0	0	0	0	0	0	0	0	0	0	0	0	1	0	0	0	0	0	0	0	0	1	0	0	4	0
Lotgi1|129390	0	1	0	0	0	0	1	0	1	0	0	0	0	0	0	0	0	0	0	0	0	0	0	0	0	0	0	0	1	0	0	0	1	0	0	0	0	0	0	0	0	0	0	0	2	0	0	0	0
Lotgi1|131935	0	1	1	2	0	3	2	1	1	0	1	0	0	0	0	0	0	0	0	0	0	0	1	0	5	0	0	0	0	2	2	0	1	0	0	0	3	0	1	0	0	0	0	0	1	1	0	4	0
Lotgi1|132911	0	0	0	0	0	0	0	0	0	0	0	0	0	0	0	0	0	0	0	0	1	0	0	0	0	0	0	0	0	0	0	0	0	0	0	0	0	0	1	0	0	0	0	0	0	0	1	0	0
Lotgi1|133595	0	0	0	1	0	0	1	1	0	0	0	0	0	0	0	2	0	0	2	0	2	0	0	0	0	0	0	0	1	1	0	0	1	0	0	0	0	0	0	0	0	0	0	0	1	0	0	0	1
Lotgi1|138864	0	0	1	0	3	2	1	0	1	0	0	0	0	0	0	0	0	0	1	0	3	0	2	0	2	0	0	0	1	3	0	0	2	0	0	2	2	0	5	0	0	0	1	0	5	2	3	0	2
Lotgi1|140660	1	4	1	0	2	0	0	2	0	0	0	1	0	0	0	1	0	0	0	0	1	0	1	0	0	0	0	0	1	2	0	0	3	0	0	1	0	0	2	0	0	0	0	0	0	4	1	2	3
Lotgi1|140773	1	3	1	1	2	0	1	1	0	0	0	1	0	0	0	0	0	0	0	0	1	0	1	0	0	0	0	0	1	1	0	0	2	0	0	2	2	0	0	0	0	0	2	0	0	1	2	1	0
Lotgi1|140786	1	4	0	4	2	1	4	1	2	0	0	1	0	0	0	2	0	0	1	0	0	0	1	0	5	0	0	0	5	3	0	0	1	0	0	3	2	0	1	0	0	0	4	0	1	2	4	4	1
Lotgi1|140992	0	1	0	1	0	1	0	1	1	0	0	0	0	0	0	1	0	0	0	0	1	0	0	0	1	0	0	0	0	1	1	0	2	0	0	0	0	0	0	0	0	0	1	0	0	1	2	2	0
Lotgi1|141698	1	2	2	2	2	2	3	2	2	0	2	1	0	0	0	0	0	0	1	0	0	0	0	0	1	0	0	0	1	1	0	0	1	0	0	0	4	0	0	0	0	0	0	0	1	3	2	2	0
Lotgi1|142206	2	1	0	0	1	1	1	2	0	0	3	2	0	0	0	0	0	0	0	0	1	0	2	0	2	0	0	0	1	1	0	0	1	0	0	1	1	0	2	0	0	0	1	0	1	3	0	2	1
Lotgi1|142681	0	2	2	2	1	4	2	0	0	0	0	1	0	0	0	0	0	0	0	0	0	0	2	0	2	0	0	0	1	4	0	0	0	0	0	1	1	0	1	0	0	0	1	0	1	0	0	3	1
Lotgi1|142790	0	0	0	0	0	0	0	0	0	0	0	0	0	0	0	0	0	0	0	0	0	0	0	0	0	0	0	0	0	0	0	0	0	0	0	0	0	14	0	0	0	0	0	0	0	0	0	0	0
Lotgi1|143247	1	0	0	0	2	2	0	1	2	0	1	0	4	1	1	0	0	1	7	0	3	1	0	0	1	0	0	0	1	0	7	0	2	0	0	1	1	0	2	0	0	0	1	0	0	0	0	1	1
Lotgi1|144968	1	1	0	0	0	1	0	0	0	0	0	0	0	0	0	0	0	0	0	0	0	0	0	0	0	0	0	0	0	0	0	0	1	0	0	0	3	0	1	0	0	0	0	0	0	2	4	2	1
Lotgi1|78136	0	0	0	1	0	1	0	0	1	0	0	0	0	0	0	1	0	0	0	0	2	0	0	0	1	0	0	0	1	1	2	0	1	0	0	1	1	0	0	0	0	0	0	0	0	1	1	0	0
Lotgi1|56588	1	2	1	2	0	1	2	2	0	0	1	0	0	0	0	0	0	0	0	0	0	0	0	0	1	0	0	0	1	1	0	0	1	0	0	1	1	0	1	0	0	0	2	0	2	1	2	2	0
Lotgi1|60578	0	0	0	0	1	0	0	0	0	0	0	0	0	0	0	0	0	0	0	0	0	0	0	0	0	0	0	0	0	0	0	0	0	0	0	0	0	0	1	0	0	0	1	0	0	1	0	0	1
Lotgi1|66515	0	0	1	0	0	0	0	0	1	0	0	0	0	0	0	0	0	0	0	0	0	0	0	0	0	0	0	0	1	0	0	0	1	0	0	1	1	0	0	0	0	0	0	0	2	0	3	0	0
Lotgi1|72677	2	0	2	1	1	1	1	2	1	0	0	1	0	0	0	0	0	0	0	0	1	0	1	0	0	0	0	0	0	0	0	0	0	0	0	0	3	0	0	0	0	0	0	0	1	2	1	1	0
Lotgi1|73507	1	0	1	1	4	1	1	0	0	1	0	0	0	0	0	0	0	0	0	0	6	1	2	1	3	0	0	0	0	2	1	0	2	0	0	0	4	0	1	0	0	0	1	0	4	2	5	1	2
Lotgi1|74987	1	1	0	1	1	0	1	1	1	0	1	1	0	0	0	3	0	0	1	1	1	0	1	0	3	0	0	0	0	1	0	0	0	0	0	0	0	0	0	0	0	0	0	0	1	0	3	3	2
Lotgi1|77105	0	0	1	0	0	0	0	0	0	0	0	0	0	0	0	0	0	0	0	0	1	0	0	0	1	0	0	0	0	0	0	0	1	0	0	0	0	0	0	0	0	0	1	0	3	0	4	0	0
Lotgi1|77902	1	0	0	1	0	1	0	0	0	0	0	1	0	0	0	0	0	0	0	0	2	0	0	0	1	0	0	0	0	1	0	0	0	0	0	0	0	0	0	0	0	0	0	0	0	0	0	1	2
Lotgi1|82990	0	0	0	0	0	1	1	0	0	0	1	0	0	0	0	0	0	0	1	0	1	0	0	0	2	0	0	0	2	0	0	0	2	0	0	0	0	0	2	0	0	0	0	0	1	2	2	1	2
Lotgi1|83216	0	0	2	0	2	1	0	0	0	0	0	1	0	0	0	0	0	0	0	0	1	0	3	0	2	0	0	0	0	0	0	0	1	0	0	1	0	0	4	0	0	0	2	0	0	0	4	5	3
Lotgi1|84059	0	0	0	0	0	0	0	0	1	0	0	0	0	0	0	0	0	0	0	0	0	0	1	0	0	0	0	0	0	0	0	0	0	0	0	0	0	0	0	0	0	0	0	0	0	0	0	0	0
Lotgi1|87003	1	1	0	1	1	0	2	0	1	1	1	0	0	0	0	0	0	0	0	0	0	0	0	0	0	0	0	0	1	0	0	0	0	0	0	1	1	0	2	0	0	0	2	0	0	1	0	1	0
Lotgi1|89037	0	0	0	0	0	0	0	0	0	0	0	0	0	0	0	0	0	0	2	1	0	0	0	0	0	0	0	0	0	0	0	0	0	0	0	0	0	0	1	0	0	0	0	0	1	0	0	0	1
Lotgi1|89537	0	0	0	0	0	0	0	0	0	0	0	1	0	0	0	1	0	0	0	0	0	0	2	0	0	0	0	0	1	0	0	0	0	0	0	0	0	0	0	0	0	0	0	0	2	0	1	0	0
Lotgi1|92353	2	1	1	3	3	2	2	3	1	0	8	1	0	0	0	0	0	0	0	0	1	0	2	0	2	0	0	0	1	0	0	0	3	0	0	2	1	0	0	0	0	0	2	0	1	0	1	4	2
Lotgi1|93785	0	1	2	1	0	1	0	4	0	0	1	0	0	0	0	1	0	0	1	0	2	0	1	0	1	0	0	0	2	1	1	0	0	0	0	1	2	0	3	0	0	0	3	0	0	3	2	1	3
Lotgi1|97333	0	1	1	0	1	1	1	1	0	0	1	0	0	0	0	0	0	0	0	0	0	0	0	0	3	0	0	0	0	1	0	0	0	0	0	1	0	0	0	0	0	0	0	0	0	1	2	1	0
Lotgi1|98299	1	1	1	0	0	1	2	2	0	0	0	0	0	0	0	0	0	0	0	0	0	0	1	0	0	0	0	0	0	1	0	0	0	0	0	1	0	0	1	0	0	0	0	0	0	0	0	1	0
Lotgi1|98300	1	1	0	1	0	0	1	0	0	0	0	0	0	0	0	0	0	0	0	0	0	0	0	0	1	0	0	0	0	1	0	0	1	0	0	1	2	0	2	0	0	0	0	0	1	1	1	0	0
Lotgi1|99791	1	0	0	0	0	1	0	0	0	0	1	0	0	0	0	0	0	0	0	0	0	0	0	0	0	0	0	0	1	0	0	0	1	0	0	0	0	0	1	0	0	0	0	0	1	0	1	1	1
Lotgi1|99809	1	0	0	0	0	0	0	1	0	0	0	1	0	0	0	0	0	0	0	0	0	0	0	0	0	0	0	0	0	0	0	0	0	0	0	0	0	0	0	0	0	0	0	0	1	1	1	0	1
Lotgi1|209107	1	2	1	0	2	2	0	0	2	1	0	1	0	0	0	1	0	0	1	0	2	0	3	0	2	0	0	0	3	1	0	0	2	0	0	1	1	0	0	0	0	0	3	0	1	0	1	2	2
Lotgi1|209261	6	8	4	7	8	14	5	5	2	0	2	3	0	1	0	0	0	0	1	1	4	0	2	0	1	0	0	0	1	4	2	0	6	0	0	4	5	0	9	0	0	0	8	0	8	7	3	12	7
Lotgi1|209340	2	0	0	2	0	1	0	2	4	0	0	1	0	0	0	0	0	0	0	0	4	0	2	0	1	0	0	0	1	1	2	0	2	0	0	4	2	0	2	0	0	0	5	0	1	1	3	4	1
Lotgi1|211451	2	3	2	3	3	5	2	2	2	0	3	1	0	0	0	0	0	0	0	0	2	0	6	0	1	0	0	0	3	4	0	0	3	0	0	1	2	0	3	0	0	0	3	0	6	1	2	3	1
Lotgi1|212487	4	1	0	0	2	1	0	1	0	0	0	1	0	0	0	0	0	0	0	0	1	0	0	0	1	0	0	0	2	0	0	0	2	0	0	1	2	0	1	0	0	0	2	0	0	1	2	1	0
Lotgi1|212640	5	5	2	2	4	1	3	1	2	0	0	1	0	0	0	1	0	0	0	0	1	0	1	0	2	0	0	0	1	2	1	0	5	0	0	0	3	0	1	0	0	0	1	0	3	1	2	5	0
Lotgi1|212757	0	1	0	1	0	0	0	0	0	0	0	0	0	0	0	0	0	0	0	0	0	0	2	0	2	0	0	0	0	0	0	0	3	0	0	0	2	0	2	0	0	0	1	0	1	3	0	4	1
Lotgi1|214616	4	1	0	0	4	1	1	0	0	0	0	0	0	0	0	0	0	0	0	0	2	0	0	0	0	0	0	0	2	2	0	0	1	0	0	1	0	0	0	0	0	0	0	0	1	1	2	0	1
Lotgi1|214936	2	1	1	0	1	2	1	0	0	1	1	0	0	0	0	0	0	0	0	0	2	0	4	0	3	0	0	0	1	4	0	0	0	0	0	0	3	0	2	0	0	0	1	0	2	3	1	2	2
Lotgi1|216416	4	8	2	1	7	2	3	3	2	0	3	1	0	0	0	0	0	0	0	0	3	0	4	0	9	0	0	0	3	7	0	0	1	0	0	0	7	0	2	0	0	0	6	0	3	5	3	5	0
Lotgi1|216792	1	1	0	3	0	0	2	0	1	0	0	0	0	0	0	0	0	0	0	0	1	0	1	0	3	0	0	0	0	0	2	0	0	0	0	1	2	0	3	0	0	0	0	0	3	0	4	0	1
Lotgi1|217320	1	2	2	0	2	0	1	0	0	0	1	1	0	0	0	0	0	0	0	0	0	0	2	0	2	0	0	0	0	1	0	0	0	0	0	1	1	0	0	0	0	0	0	0	2	1	1	0	0
Lotgi1|217342	5	3	1	2	4	2	1	2	2	2	1	7	0	0	0	2	0	0	0	0	0	0	1	0	0	0	0	0	0	3	0	0	5	0	0	0	1	0	1	0	0	0	1	0	2	1	1	2	0
Lotgi1|217766	0	0	0	0	1	0	0	0	0	0	0	0	0	0	0	0	0	0	0	0	0	0	0	0	1	0	0	0	2	0	0	0	1	0	0	0	0	0	1	0	0	0	0	0	3	0	2	0	1
Lotgi1|218330	2	1	2	1	1	1	2	1	2	0	0	1	0	0	0	1	0	0	0	0	2	0	1	0	0	0	0	0	2	2	1	0	0	0	0	1	1	0	1	0	0	0	1	0	0	3	5	3	1
Lotgi1|218952	3	1	1	0	1	2	1	1	1	0	0	1	0	0	0	1	0	0	0	0	4	0	1	0	2	0	0	0	1	3	1	0	3	0	0	2	3	0	0	0	0	0	3	0	3	0	1	1	3
Lotgi1|219492	3	2	0	2	4	1	0	0	0	0	0	1	0	0	0	0	0	0	0	0	1	0	7	0	5	0	0	0	0	5	1	0	0	0	0	0	3	0	1	0	0	0	2	0	3	2	1	0	0
Lotgi1|221163	1	0	0	1	1	0	0	0	2	0	1	0	0	0	0	1	0	0	0	0	1	0	0	0	3	0	0	0	1	2	2	0	3	0	0	1	1	0	4	0	0	0	3	0	3	1	3	1	2
Lotgi1|221240	1	5	0	2	3	2	2	0	0	0	3	2	0	0	0	2	0	0	2	0	2	0	4	0	7	0	0	0	2	2	1	0	0	0	0	3	0	0	0	0	0	0	2	0	1	0	2	2	0
Lotgi1|221343	1	2	6	0	1	3	2	1	1	0	0	0	0	0	0	0	0	0	1	0	1	0	3	0	1	0	0	0	2	2	0	0	2	0	0	0	2	0	1	0	0	0	3	0	1	3	2	2	1
Lotgi1|222130	2	1	1	0	5	4	0	1	1	0	1	1	0	0	0	0	0	0	1	0	1	0	4	0	2	0	0	0	0	1	0	0	0	0	0	0	0	0	3	0	0	0	2	0	2	2	3	2	0
Lotgi1|222442	5	1	0	3	3	1	0	2	0	0	0	0	0	0	0	0	0	0	0	0	2	0	2	0	4	0	0	0	2	5	0	0	2	0	0	0	0	0	0	0	0	0	2	0	0	0	1	0	0
Lotgi1|222542	3	5	3	3	3	5	1	3	0	0	3	1	0	0	0	0	0	0	0	0	2	0	1	0	1	0	0	0	2	4	0	0	1	0	0	2	3	0	1	0	0	0	2	0	0	3	0	3	1
Lotgi1|222979	1	0	0	1	1	1	0	0	0	1	0	0	0	0	0	0	0	0	1	0	0	0	0	0	2	0	0	0	1	1	0	0	2	0	0	0	2	0	1	0	0	0	1	0	2	2	1	3	2
Lotgi1|223383	1	1	0	0	1	1	2	2	1	1	0	1	0	0	0	1	0	0	0	0	1	0	1	0	2	0	0	0	1	0	1	0	1	0	0	1	0	0	2	0	0	0	1	0	0	0	0	1	2
Lotgi1|223760	1	1	2	0	0	1	1	1	2	1	0	0	0	0	0	1	0	0	0	0	1	0	0	0	1	0	0	0	0	1	0	0	4	0	0	0	2	0	1	0	0	0	1	0	0	1	1	2	1
Lotgi1|223917	2	0	0	0	1	0	1	0	0	0	0	1	0	0	0	0	0	0	0	0	0	0	1	0	0	0	0	0	0	0	0	0	3	0	0	1	0	0	1	0	0	0	0	0	0	1	0	3	0
Lotgi1|224562	2	4	1	2	1	4	1	0	1	0	1	2	0	0	0	0	0	0	0	0	1	0	0	0	1	0	0	0	0	1	0	0	3	0	0	1	0	0	0	0	0	0	2	0	1	2	1	0	2
Lotgi1|224583	2	1	0	0	3	1	0	0	1	1	0	0	0	0	0	0	0	0	1	0	2	0	0	0	3	0	0	0	1	2	0	0	2	0	0	1	2	0	4	0	0	0	1	0	2	3	3	1	0
Lotgi1|225073	2	1	0	0	3	0	2	0	1	1	1	1	0	0	0	0	0	0	0	0	2	0	1	0	2	0	0	0	1	0	0	0	0	0	0	0	0	0	0	0	0	0	2	0	0	0	1	1	1
Lotgi1|225558	4	4	0	2	3	2	1	0	3	0	0	1	0	0	0	0	0	0	1	0	0	0	2	0	3	0	0	0	1	4	0	0	1	0	0	0	1	0	0	0	0	0	4	0	0	2	2	3	0
Lotgi1|225601	0	2	2	0	1	3	3	0	3	0	0	0	0	0	0	0	0	0	0	0	1	0	1	0	0	0	0	0	0	2	0	0	1	0	0	3	1	0	1	0	0	0	2	0	0	1	0	1	1
Lotgi1|226175	0	1	0	0	2	0	0	0	0	0	1	0	0	0	0	1	0	0	1	0	0	0	1	0	1	0	0	0	1	0	0	0	1	0	0	0	1	0	0	0	0	0	0	0	0	0	3	2	0
Lotgi1|226726	1	1	0	1	3	0	2	0	2	0	2	1	0	0	0	0	0	0	0	0	0	0	0	0	0	0	0	0	1	0	0	0	2	0	0	1	1	0	0	0	0	0	1	0	0	2	2	2	0
Lotgi1|226838	0	0	0	1	1	2	1	0	0	0	0	1	0	0	0	0	0	0	0	0	0	0	1	0	0	0	0	0	2	0	0	0	1	0	0	1	1	0	0	0	0	0	1	0	1	0	1	2	0
Lotgi1|181139	1	0	0	1	0	0	3	2	1	0	0	1	0	0	0	0	0	0	0	0	1	0	0	0	2	0	0	0	0	1	0	0	2	0	0	0	0	0	1	0	0	0	1	0	1	1	2	0	2
Lotgi1|181153	1	3	1	1	1	1	1	1	0	0	1	1	0	0	0	0	0	0	0	0	0	0	0	0	1	0	0	0	0	0	0	0	0	0	0	0	2	0	0	0	0	0	0	0	1	0	1	0	1
Lotgi1|181237	0	0	0	1	1	1	0	0	1	0	0	2	0	0	0	1	0	0	3	0	1	0	0	0	2	0	0	0	1	2	2	0	1	0	0	0	1	0	1	0	0	0	1	0	0	1	0	3	0
Lotgi1|183052	0	1	0	3	2	3	1	1	1	0	1	1	0	0	0	3	0	0	1	0	0	0	1	0	3	0	0	0	0	3	1	0	0	0	0	2	4	0	1	0	0	0	4	0	3	3	2	2	1
Lotgi1|183446	2	1	0	1	0	1	1	0	0	0	0	1	0	0	0	0	0	0	0	0	1	0	1	0	0	0	0	0	0	0	0	0	2	0	0	0	1	0	1	0	0	0	1	0	1	1	0	0	1
Lotgi1|183614	0	1	0	1	2	1	0	0	0	0	1	0	0	0	0	1	0	0	0	0	1	0	3	0	2	0	0	0	0	1	0	0	1	0	0	1	0	0	0	0	0	0	3	0	2	1	0	1	0
Lotgi1|184255	3	2	0	2	3	4	1	0	0	0	3	1	0	0	0	0	0	0	0	0	3	0	3	0	5	0	0	0	0	2	0	0	5	0	0	0	8	0	3	0	0	0	3	0	4	3	1	6	0
Lotgi1|186095	1	3	2	2	1	1	3	1	2	0	3	1	0	0	0	0	0	0	0	0	1	0	2	0	2	0	0	0	1	1	0	0	1	0	0	1	2	0	0	0	0	0	3	0	0	1	1	4	0
Lotgi1|186317	0	0	1	0	1	1	0	0	0	0	0	1	0	0	0	0	0	0	2	0	1	0	1	0	0	0	0	0	0	0	0	0	0	0	0	2	2	0	2	0	0	0	0	0	2	1	0	0	0
Lotgi1|187129	1	1	1	0	2	0	0	0	1	0	0	0	0	0	0	0	0	0	0	0	0	0	2	0	0	0	0	0	0	1	0	0	0	0	0	0	3	0	1	0	0	0	1	0	2	2	1	7	2
Lotgi1|188534	6	3	2	6	0	4	1	0	2	1	1	4	0	0	0	0	0	0	0	0	2	0	1	0	2	0	0	0	0	2	2	0	1	0	0	0	0	0	1	0	0	0	1	0	2	2	3	2	1
Lotgi1|189066	1	3	1	2	3	2	2	1	1	1	0	2	0	0	0	0	0	0	0	0	3	0	0	0	1	0	0	0	1	1	0	0	3	0	0	0	2	0	1	0	0	0	1	0	1	6	4	3	1
Lotgi1|189089	0	2	3	1	0	2	0	3	0	0	3	0	0	0	0	2	0	0	3	0	0	0	1	0	2	0	0	0	0	1	3	0	1	0	0	0	1	0	2	0	0	0	1	0	1	1	2	0	0
Lotgi1|191640	0	0	0	0	0	0	1	1	0	0	1	1	0	0	0	0	0	0	1	0	0	0	0	0	1	0	0	0	0	0	0	0	0	0	0	0	0	0	0	0	0	0	0	0	0	1	0	1	0
Lotgi1|191692	1	2	0	3	1	1	2	1	0	0	1	0	0	0	0	0	0	1	1	0	0	0	1	0	5	0	0	0	0	1	0	0	0	0	0	0	2	0	0	0	0	0	0	0	1	2	3	3	0
Lotgi1|192237	1	0	1	0	0	1	1	0	1	0	1	0	0	0	0	1	0	0	0	0	1	0	0	0	0	0	0	0	0	0	0	0	1	0	0	0	0	0	0	0	0	0	2	0	0	0	1	1	0
Lotgi1|192582	3	0	2	2	3	1	3	0	1	0	0	1	0	0	0	0	0	0	0	0	4	0	0	0	4	0	0	0	1	1	0	0	2	0	0	0	3	0	1	0	0	0	1	0	2	1	8	3	2
Lotgi1|193211	0	1	0	1	0	1	0	0	1	0	1	0	0	0	0	0	0	0	0	0	1	0	1	0	2	0	0	0	1	0	0	0	1	0	0	0	2	0	1	0	0	0	2	0	0	1	3	2	2
Lotgi1|193218	3	1	1	2	4	1	1	0	2	0	6	1	0	0	0	0	0	0	1	0	1	0	2	0	2	0	0	0	1	1	0	0	2	0	0	0	1	0	0	0	0	0	2	0	0	0	1	1	0
Lotgi1|193969	0	0	0	1	0	0	0	0	0	0	0	0	0	0	0	0	0	0	0	0	0	0	1	0	0	0	0	0	0	1	0	0	0	0	0	0	0	0	0	0	0	0	1	0	1	0	0	0	0
Lotgi1|194019	1	0	0	2	3	1	2	1	1	0	0	0	0	0	0	0	0	0	0	0	0	0	5	0	5	0	0	0	4	2	0	0	1	0	0	1	2	0	0	0	0	0	1	0	2	0	3	0	1
Lotgi1|195517	0	2	1	1	3	0	1	1	0	0	0	1	0	0	0	0	0	0	0	0	1	0	0	0	2	0	0	0	0	1	0	0	1	0	0	0	2	0	0	0	0	0	1	0	0	2	1	1	1
Lotgi1|196152	1	1	1	0	1	0	1	0	0	0	0	1	0	0	0	0	0	0	0	0	0	0	0	0	0	0	0	0	0	1	1	0	0	0	0	0	0	0	1	0	0	0	0	0	0	0	1	1	0
Lotgi1|196809	1	1	0	0	4	0	3	1	2	0	1	1	0	0	0	0	0	0	0	0	0	0	2	0	1	0	0	0	2	0	0	0	2	0	0	1	2	0	1	0	0	0	1	0	2	0	2	3	0
Lotgi1|197818	2	4	2	1	2	2	1	0	2	0	2	1	0	0	0	0	0	0	0	0	0	0	1	0	2	0	0	0	2	0	0	0	1	0	0	7	0	0	2	0	0	0	4	0	3	3	3	1	3
Lotgi1|199248	3	1	1	1	0	1	1	1	1	0	2	1	0	0	0	0	0	0	0	0	0	0	0	0	2	0	0	0	0	0	1	0	1	0	0	2	0	0	0	0	0	0	1	0	0	1	2	1	0
Lotgi1|200510	1	0	0	2	0	3	0	1	0	0	2	0	0	0	0	0	0	0	0	0	0	0	2	0	5	0	0	0	0	1	1	0	1	0	0	1	4	0	5	0	0	0	4	0	2	0	1	1	0
Lotgi1|201802	0	1	1	0	1	1	0	0	0	0	0	0	3	1	1	3	0	0	2	0	0	0	1	0	0	0	0	0	0	1	3	0	2	0	0	1	1	0	0	0	0	0	0	0	1	0	1	2	1
Lotgi1|201804	5	2	9	3	0	2	7	1	2	0	7	1	7	4	5	13	4	6	28	1	4	0	1	0	4	0	0	0	1	6	8	0	2	0	0	6	2	0	0	0	0	0	6	5	0	3	2	6	1
Lotgi1|201878	8	4	3	2	1	1	6	1	1	0	3	2	0	0	0	0	0	0	0	0	2	0	1	0	1	0	0	0	1	2	0	0	1	0	0	3	1	0	4	0	0	0	2	0	3	2	3	4	2
Lotgi1|202077	0	5	2	3	2	0	1	3	0	1	1	0	0	1	0	0	0	0	0	0	2	0	1	0	1	0	0	0	2	2	1	0	0	0	0	2	2	0	2	0	0	0	1	0	2	1	3	2	1
Lotgi1|203020	6	6	0	3	3	3	2	2	1	0	1	0	0	0	0	0	0	0	1	0	2	0	5	0	6	0	0	0	1	3	3	0	4	0	0	3	4	0	2	0	0	0	1	0	1	2	1	4	2
Lotgi1|203293	2	0	0	0	1	4	0	0	0	0	0	0	0	0	0	0	0	0	0	0	1	0	2	0	1	0	0	0	1	1	0	0	1	0	0	0	1	0	0	0	0	0	0	0	0	0	4	2	1
Lotgi1|203487	6	4	4	1	3	3	1	2	9	0	5	2	0	0	0	1	0	0	0	0	1	0	3	0	1	0	0	0	1	0	0	0	1	0	0	2	1	0	1	0	0	0	0	0	2	4	0	1	0
Lotgi1|203811	3	2	2	0	2	1	4	4	1	1	2	2	0	0	0	3	0	0	2	0	2	0	4	0	2	0	0	0	1	3	1	0	1	0	0	1	2	0	1	0	0	0	3	0	2	0	6	3	1
Lotgi1|203919	0	2	0	0	2	1	1	0	2	0	0	0	0	0	0	1	0	0	0	0	0	0	1	0	1	0	0	0	0	1	0	0	1	0	0	0	2	0	0	0	0	0	0	0	2	1	0	0	0
Lotgi1|204047	1	1	2	3	2	1	1	2	1	0	1	0	0	0	0	0	0	0	0	0	0	0	2	0	2	0	0	0	2	1	0	0	2	0	0	2	0	0	2	0	0	0	3	0	0	2	2	3	2
Lotgi1|204240	5	1	0	1	4	0	1	1	1	0	0	5	0	0	0	0	0	0	0	0	1	0	2	0	1	0	0	0	2	1	0	0	1	0	0	1	0	0	0	0	0	0	2	0	0	1	2	0	1
Lotgi1|204359	2	0	1	0	0	1	0	2	0	0	0	0	0	0	0	0	0	0	0	0	0	0	1	0	0	0	0	0	0	0	0	0	1	0	0	0	0	0	0	0	0	0	0	0	0	0	2	0	0
Lotgi1|204747	1	0	0	0	0	2	0	0	0	0	0	0	0	0	0	0	0	0	0	0	0	0	0	0	1	0	0	0	0	1	0	0	1	0	0	0	0	0	0	0	0	0	2	0	2	0	1	2	0
Lotgi1|204770	2	2	0	1	0	2	3	0	0	0	0	1	0	0	0	0	0	0	0	0	0	0	0	0	1	0	0	0	0	0	0	0	0	0	0	0	1	0	0	0	0	0	0	0	0	0	1	1	0
Lotgi1|204915	0	2	0	3	0	0	0	0	0	0	0	0	0	0	0	2	0	0	0	0	2	0	1	0	1	0	0	0	0	0	0	0	2	0	0	0	1	0	0	0	0	0	0	0	0	1	0	1	0
Lotgi1|204921	3	4	1	4	6	0	2	2	1	0	2	4	0	0	0	0	0	0	0	0	1	0	2	0	1	0	0	0	2	2	2	0	0	0	0	0	3	0	1	0	0	0	1	0	4	1	4	1	0
Lotgi1|205030	0	1	1	3	0	0	0	1	3	0	0	0	0	0	0	0	0	0	1	0	0	0	1	0	0	0	0	0	0	0	0	0	1	0	0	0	1	0	0	0	0	0	2	0	0	1	2	0	0
Lotgi1|205205	6	4	5	3	3	4	5	2	3	0	4	1	0	0	0	0	0	0	1	0	4	0	4	0	2	0	0	0	0	3	1	0	3	0	0	1	3	0	2	0	0	0	4	0	3	4	3	4	3
Lotgi1|205379	4	0	0	0	2	3	2	2	0	0	0	0	0	0	0	0	0	0	0	0	1	0	3	0	3	0	0	0	0	4	0	0	0	0	0	0	0	0	0	0	0	0	1	0	0	0	1	0	0
Lotgi1|205401	0	2	1	1	0	2	1	0	0	0	1	0	0	0	0	1	0	0	0	0	0	0	0	0	1	0	0	0	0	0	0	0	1	0	0	0	0	0	0	0	0	0	2	0	1	1	2	0	0
Lotgi1|227783	1	0	0	1	0	2	1	0	1	0	0	0	0	0	0	0	0	0	0	0	0	0	0	0	1	0	0	0	0	0	0	0	0	0	0	0	0	0	2	0	0	0	0	0	0	1	0	0	0
Lotgi1|227996	0	0	0	0	1	0	2	0	2	0	0	1	0	0	0	0	0	0	1	0	0	0	1	0	2	0	0	0	2	0	0	0	0	0	0	5	0	0	1	0	0	0	3	0	0	2	1	1	2
Lotgi1|228264	4	5	2	3	1	3	2	3	2	0	3	2	0	0	0	1	0	0	1	0	1	0	2	0	2	0	0	0	0	0	2	0	4	0	0	3	1	0	3	0	0	0	3	0	3	5	4	6	3
Lotgi1|228268	0	0	2	0	0	1	1	1	1	0	1	0	0	0	0	0	0	0	0	0	0	0	0	0	0	0	0	0	0	1	0	0	1	0	0	0	0	0	0	0	0	0	1	0	0	2	3	1	0
Lotgi1|228385	1	2	1	0	1	1	0	0	2	0	2	0	0	0	0	0	0	0	0	0	0	0	1	0	0	0	0	0	0	0	0	0	0	0	0	0	0	0	1	0	0	0	1	0	0	0	0	0	2
Lotgi1|228472	1	0	1	1	1	0	2	0	1	1	0	1	0	0	0	1	0	0	0	0	1	0	1	0	0	0	0	0	0	2	0	0	2	0	0	0	1	0	0	0	0	0	2	0	0	1	0	1	0
Lotgi1|228882	2	2	1	0	2	0	2	0	2	0	2	3	0	0	0	4	0	0	5	5	0	0	0	0	0	0	0	0	1	1	0	0	1	0	0	1	1	0	1	0	0	0	2	0	0	0	2	4	1
Lotgi1|228883	0	0	0	0	0	0	1	0	1	0	1	0	1	0	2	0	0	0	6	2	0	0	0	0	0	0	0	0	1	1	1	0	0	0	0	0	2	0	0	0	0	0	0	0	0	1	2	1	0
Lotgi1|229175	0	0	0	3	1	1	1	0	0	0	0	3	0	0	0	3	0	0	3	1	3	0	5	0	1	0	0	0	2	2	3	0	2	0	0	2	1	0	1	0	0	0	4	0	3	2	1	0	1
Lotgi1|229248	4	9	4	8	4	5	11	7	7	1	5	5	0	0	0	1	0	0	0	0	3	0	9	0	7	0	0	0	7	8	0	0	7	0	0	7	6	0	3	0	0	0	4	0	5	5	8	12	9
Lotgi1|229407	3	2	1	2	3	4	0	1	0	0	0	0	0	0	0	0	0	0	0	0	1	0	0	0	0	0	0	0	0	2	0	0	0	0	0	1	1	0	1	0	0	0	1	0	1	1	1	1	1
Lotgi1|229427	1	1	0	0	3	1	2	0	1	1	3	1	0	0	0	1	0	0	1	0	3	0	3	0	3	0	0	0	1	2	0	0	4	0	0	1	3	0	2	0	0	0	2	0	2	4	2	2	0
Lotgi1|229482	0	1	1	1	0	0	0	0	0	0	1	0	0	0	0	2	0	0	3	0	1	0	0	0	2	0	0	0	0	1	0	0	1	0	0	1	0	0	0	0	0	0	0	0	0	1	1	1	0
Lotgi1|229513	3	5	1	0	1	2	4	0	0	0	1	0	0	0	0	0	0	0	0	0	2	0	1	1	0	0	0	0	1	0	0	0	1	0	0	0	1	0	0	0	0	0	0	0	1	1	1	0	4
Lotgi1|229543	0	0	0	0	3	0	1	1	0	0	0	0	0	0	0	1	0	0	1	0	0	0	0	0	0	0	0	0	0	0	0	0	0	0	0	0	0	0	0	0	0	0	0	0	0	0	1	0	0
Lotgi1|229608	0	1	2	2	1	0	0	0	0	0	0	0	0	0	0	0	0	0	0	0	0	0	1	0	3	0	0	0	0	0	0	0	1	0	0	0	1	0	2	0	0	0	0	0	0	1	2	3	1
Lotgi1|229818	2	3	1	4	1	5	2	0	1	0	3	2	0	0	0	0	0	0	0	0	5	0	2	0	5	0	0	0	1	2	0	0	3	0	0	2	2	0	1	0	0	0	2	0	3	5	2	5	1
Lotgi1|229862	0	1	0	3	0	3	0	1	0	0	0	0	0	0	0	0	0	0	0	0	0	0	0	0	4	0	0	0	1	0	0	0	1	0	0	0	0	0	1	0	0	0	0	0	0	1	0	1	0
Lotgi1|229978	4	6	5	7	7	8	1	3	1	0	2	0	0	0	0	1	0	0	3	0	22	0	8	2	11	0	0	0	36	4	0	0	7	0	0	13	7	0	2	0	0	0	13	0	16	0	8	1	1
Lotgi1|230007	1	2	1	0	1	0	0	0	2	1	0	1	0	0	0	0	0	0	0	0	0	0	0	0	0	0	0	0	2	0	0	0	0	0	0	0	0	0	0	0	0	0	1	0	1	1	0	1	0
Lotgi1|230068	0	0	0	0	0	6	2	0	2	0	0	4	0	0	0	0	0	0	0	0	1	0	0	0	1	0	0	0	0	5	0	0	0	0	0	0	0	0	2	0	0	0	0	0	0	3	0	1	1
Lotgi1|230225	8	8	1	13	7	4	10	3	3	4	1	3	0	12	0	9	0	0	24	15	13	0	8	0	15	0	0	0	6	6	23	0	18	0	0	4	11	0	6	0	0	0	17	0	15	7	25	7	2
Lotgi1|230492	2	3	0	3	1	0	1	3	2	0	1	0	0	0	0	1	0	0	1	0	4	0	1	1	1	0	0	0	0	0	0	0	3	0	0	0	0	0	0	0	0	0	0	0	1	0	0	2	0
Lotgi1|230493	0	1	0	0	1	0	1	1	0	0	1	0	1	0	0	0	0	0	2	0	1	0	2	0	0	0	0	0	0	1	0	0	2	0	0	0	1	0	2	0	0	0	2	0	0	0	0	1	0
Lotgi1|230510	3	0	5	0	0	0	0	1	2	0	4	1	0	0	0	0	0	0	0	0	1	0	1	0	0	0	0	0	0	0	0	0	0	0	0	4	0	0	1	0	0	0	0	0	0	0	1	0	2
Lotgi1|230689	1	1	1	1	1	0	4	2	1	0	0	2	0	1	0	3	0	0	1	0	1	0	1	0	0	0	0	0	1	3	7	0	14	0	0	0	3	0	0	0	0	0	4	0	5	2	12	8	5
Lotgi1|230731	1	1	0	2	1	2	0	0	0	0	0	0	0	0	0	0	0	0	0	0	1	0	0	0	1	0	0	0	0	1	0	0	2	0	0	0	1	0	0	0	0	0	0	0	1	1	0	2	0
Lotgi1|230732	2	2	0	3	1	2	0	1	0	0	1	0	0	0	0	0	0	0	0	0	1	0	0	0	1	0	0	0	1	1	0	0	2	0	0	0	2	0	0	0	0	0	1	0	0	0	0	2	0
Lotgi1|230854	0	0	0	0	0	0	0	0	0	0	0	0	0	0	0	2	0	0	0	0	2	0	1	0	0	0	0	0	0	0	4	0	4	0	0	0	1	0	0	0	0	0	0	0	1	0	0	0	1
Lotgi1|230881	2	1	1	2	0	2	3	0	4	0	3	1	0	0	0	0	0	0	0	0	0	0	2	0	0	0	0	0	1	2	0	0	0	0	0	1	1	0	0	0	0	0	0	0	1	3	0	0	0
Lotgi1|230890	0	0	0	1	2	0	1	0	0	0	0	0	0	0	0	0	0	0	0	0	0	0	0	0	0	0	0	0	0	0	0	0	0	0	0	0	0	0	1	0	0	0	0	0	0	0	3	2	0
Lotgi1|231009	3	4	1	0	0	2	1	1	1	0	0	1	0	0	0	0	0	1	2	0	0	0	0	0	0	0	0	0	0	0	0	0	0	0	0	0	0	0	0	0	0	0	0	0	0	0	1	0	0
Lotgi1|231010	3	3	4	0	2	1	1	1	1	0	4	2	0	0	0	1	0	0	0	0	0	0	0	0	0	0	0	0	0	1	0	0	0	0	0	4	2	0	0	0	0	0	2	0	0	2	4	1	1
Lotgi1|231046	1	0	3	1	0	1	2	1	1	0	0	1	0	0	0	0	0	0	0	0	0	0	1	0	2	0	0	0	1	2	0	0	0	0	0	2	0	0	1	0	0	0	0	0	0	1	0	0	0
Lotgi1|231186	5	6	2	0	0	1	3	5	5	0	2	0	0	0	0	0	0	0	0	0	0	0	2	0	1	0	0	0	0	1	0	0	0	0	0	9	1	0	3	0	0	0	3	0	2	2	10	7	0
Lotgi1|231395	0	1	1	0	2	0	1	2	0	1	0	0	0	1	0	1	0	0	2	1	0	0	3	0	3	0	0	0	1	0	0	0	4	0	0	5	3	0	6	0	0	0	3	1	2	3	3	2	1
Lotgi1|231426	1	1	1	2	1	1	0	0	0	0	1	0	0	0	0	0	0	0	0	0	1	0	2	0	0	0	0	0	1	1	0	0	3	0	0	0	0	0	0	0	0	0	2	0	2	0	0	1	0
Lotgi1|231427	1	1	0	2	1	1	0	0	0	0	0	0	0	0	0	0	0	0	0	0	1	0	1	0	0	0	0	0	0	1	0	0	3	0	0	0	0	0	0	0	0	0	2	0	0	0	0	1	0
Lotgi1|231460	0	0	1	1	4	0	0	1	0	1	0	0	0	0	0	1	0	0	1	0	1	0	0	0	2	0	0	0	0	0	2	0	0	0	0	2	1	0	0	0	0	0	1	0	3	0	2	0	1
Lotgi1|231509	0	0	5	1	1	1	0	0	2	0	6	1	0	0	0	0	0	0	0	0	0	0	1	0	0	0	0	0	0	0	0	0	0	0	0	0	1	0	0	0	0	0	0	0	0	2	0	0	0
Lotgi1|231862	0	2	4	2	1	1	22	1	2	0	4	1	0	0	0	1	0	0	0	0	4	0	2	0	1	0	0	0	3	4	0	0	2	0	0	2	2	0	1	0	0	0	3	0	1	1	3	1	0
Lotgi1|231869	1	2	3	2	4	3	1	2	5	0	6	4	0	3	0	5	0	0	9	3	0	0	2	0	5	0	0	0	3	1	9	0	3	0	0	7	0	0	1	0	0	0	7	0	2	3	3	2	1
Lotgi1|232022	1	7	0	4	4	4	1	2	3	0	2	2	0	0	0	0	0	0	3	1	0	0	0	0	2	0	0	0	1	3	1	0	5	0	0	0	3	0	2	0	0	0	1	0	5	3	3	3	4
Lotgi1|232029	4	3	2	2	2	1	1	1	1	0	0	2	0	0	0	0	0	0	0	0	0	0	1	0	0	0	0	0	1	2	0	0	0	0	0	1	0	0	1	0	0	0	1	0	1	1	2	0	1
Lotgi1|232343	4	1	1	1	1	3	1	1	2	0	3	0	0	0	0	1	0	0	0	0	0	0	1	0	4	0	0	0	0	1	2	0	1	0	0	1	1	0	1	0	0	0	0	0	2	0	1	2	2
Lotgi1|232714	3	4	3	6	3	1	4	4	5	1	4	0	0	0	0	4	0	0	2	0	6	0	1	0	4	0	0	0	3	4	3	0	1	0	0	0	5	0	1	0	0	0	2	0	2	5	3	2	0
Lotgi1|232718	3	3	3	4	5	0	6	2	6	1	1	1	0	0	0	0	0	1	4	1	2	0	3	0	1	0	0	0	2	1	1	0	1	0	0	0	0	0	2	0	0	0	1	0	4	2	3	2	0
Lotgi1|232880	2	4	7	11	3	4	9	6	5	0	12	4	0	1	0	2	0	0	1	0	8	0	12	0	11	0	0	0	3	7	2	0	3	0	0	7	2	0	5	0	0	0	9	0	8	8	5	11	6
Lotgi1|233095	5	1	0	1	4	7	2	1	0	0	0	2	0	0	0	0	0	0	0	0	2	0	1	0	1	0	0	0	1	2	0	0	0	0	0	0	2	0	0	0	0	0	0	0	0	0	0	0	0
Lotgi1|233199	1	0	2	0	1	2	3	2	0	0	2	2	0	1	0	1	0	0	0	0	0	0	1	0	1	0	0	0	0	0	0	0	0	0	0	0	0	0	0	0	0	0	1	0	0	1	4	2	0
Lotgi1|233200	3	0	3	0	0	2	2	1	0	0	0	2	0	1	0	0	0	0	0	0	0	0	0	0	2	0	0	0	1	0	1	0	0	0	0	0	2	0	1	0	0	0	0	0	1	2	4	1	0
Lotgi1|233201	2	3	1	0	0	1	2	2	2	1	0	3	0	2	0	0	0	0	2	0	0	0	2	0	2	0	0	0	4	2	1	0	1	0	0	2	3	0	2	0	0	0	0	0	2	3	3	2	3
Lotgi1|233299	5	3	2	4	3	3	8	2	6	0	3	5	0	0	0	4	0	3	9	1	0	0	4	0	1	0	0	0	5	7	0	0	3	0	0	2	6	0	2	0	0	0	3	0	2	1	5	3	6
Lotgi1|233348	3	2	0	1	2	2	2	2	0	0	2	0	0	0	0	3	0	0	1	0	1	0	1	0	3	0	0	0	1	1	4	0	0	0	0	2	2	0	0	0	0	0	3	0	1	3	5	1	2
Lotgi1|233397	4	1	2	0	0	1	1	2	5	1	3	0	0	0	0	0	0	0	0	0	1	0	0	0	0	0	0	0	0	1	1	0	0	0	0	0	0	0	0	0	0	0	1	0	1	0	2	2	1
Lotgi1|233408	1	0	1	1	0	1	0	2	0	0	1	0	0	0	0	0	0	0	1	0	0	0	1	0	1	0	0	0	0	0	2	0	0	0	0	1	0	0	0	0	0	0	0	0	2	1	0	0	0
Lotgi1|233420	1	0	2	8	2	1	2	2	0	0	0	1	0	0	0	0	0	0	0	0	32	13	6	15	2	0	0	0	4	10	0	0	1	0	0	0	2	0	0	0	0	0	1	0	1	0	0	2	0
Lotgi1|233451	3	1	0	0	1	1	1	1	0	0	0	1	0	0	0	0	0	0	0	0	0	0	0	0	1	0	0	0	0	0	1	0	1	0	0	0	1	0	0	0	0	0	0	0	0	2	1	0	0
Lotgi1|233461	0	1	1	0	0	0	0	2	0	0	0	1	0	0	0	1	0	0	1	0	12	1	1	2	7	0	0	0	10	2	1	0	3	0	0	2	2	0	0	0	0	0	17	0	4	5	2	4	9
Lotgi1|233583	1	1	1	0	1	1	1	1	0	0	0	0	0	0	0	1	0	0	0	0	0	0	0	0	1	0	0	0	0	1	0	0	1	0	0	1	0	0	2	0	0	0	0	0	1	3	0	1	0
Lotgi1|233779	0	1	0	0	0	2	0	0	2	0	1	1	0	0	0	1	0	0	0	0	0	0	2	0	2	0	0	0	1	0	0	0	1	0	0	0	1	0	0	0	0	0	1	0	2	2	0	0	0
Lotgi1|233820	1	0	0	0	1	1	0	1	0	0	1	1	0	0	0	0	0	0	0	0	1	0	1	0	4	0	0	0	0	0	0	0	0	0	0	1	1	0	1	0	0	0	0	0	1	0	0	0	0
Lotgi1|234302	1	1	0	1	0	0	2	1	0	0	0	1	0	1	0	0	0	0	0	0	0	0	0	0	0	0	0	0	1	1	0	0	1	0	0	0	0	0	1	0	0	0	1	0	0	1	0	1	0
Lotgi1|234386	4	5	4	0	0	3	0	1	3	0	3	1	0	0	0	0	0	0	0	0	1	0	0	0	0	0	0	0	2	2	0	0	2	0	0	2	2	0	1	0	0	0	2	0	3	1	2	3	0
Lotgi1|234387	2	1	1	0	0	0	1	1	1	0	1	1	0	0	0	0	0	0	0	0	1	0	1	0	0	0	0	0	1	2	0	0	1	0	0	2	0	0	1	0	0	0	1	0	3	0	2	0	1
Lotgi1|234405	0	1	0	0	0	0	1	0	0	0	1	0	0	0	0	1	0	0	2	1	0	0	1	0	1	0	0	0	1	0	1	0	0	0	0	1	1	0	1	0	0	0	3	0	2	2	0	1	0
Lotgi1|234488	2	2	1	0	0	2	3	2	0	0	2	1	0	0	0	2	0	1	1	0	0	0	0	0	0	0	0	0	0	0	1	0	0	0	0	1	0	0	0	0	0	0	0	0	0	0	3	0	0
Lotgi1|234489	0	1	0	0	0	0	3	0	0	0	0	0	0	0	0	0	0	0	0	0	16	0	1	0	1	13	0	0	0	1	0	9	0	0	13	0	2	0	0	0	0	0	0	0	0	0	1	0	1
Lotgi1|234508	0	0	0	0	1	1	0	1	0	0	0	1	0	0	0	1	0	0	0	0	2	0	0	0	0	0	0	0	1	0	1	0	1	0	0	0	0	0	1	0	0	0	1	0	1	1	3	0	0
Lotgi1|234596	0	0	0	1	0	1	0	2	0	0	0	0	0	0	0	0	0	0	0	0	1	0	1	0	0	0	0	0	1	0	0	0	0	0	0	0	2	0	2	0	0	0	2	0	0	0	2	0	1
Lotgi1|234845	0	0	0	0	0	0	0	0	1	0	0	0	0	0	0	1	0	0	0	0	10	3	0	2	1	0	0	0	13	0	0	0	9	0	0	0	1	0	0	0	0	0	7	0	1	0	2	1	0
Lotgi1|234865	0	3	0	4	1	5	3	5	1	0	1	2	0	0	0	1	0	0	1	0	4	0	2	0	0	0	0	0	1	3	2	0	7	0	0	1	0	0	2	0	0	0	2	0	2	0	5	4	1
Lotgi1|234884	7	15	8	1	0	1	5	4	8	1	5	1	0	0	0	0	0	0	1	0	0	0	0	0	1	0	0	0	1	2	0	0	0	0	0	3	1	0	2	0	0	0	4	0	1	2	3	5	0
Lotgi1|234885	0	3	4	0	1	0	1	5	4	0	2	2	0	0	0	0	0	0	0	0	0	0	0	0	0	0	0	0	0	0	0	0	1	0	0	0	1	0	2	0	0	0	4	1	0	1	2	0	0
Lotgi1|234936	5	2	1	3	1	1	1	2	3	0	2	0	0	0	0	0	0	0	0	0	7	0	2	0	1	0	0	0	1	5	0	0	7	0	0	1	4	0	0	0	0	0	23	0	2	2	0	10	2
Lotgi1|235120	7	4	2	6	4	13	4	2	2	0	2	3	0	0	0	0	0	0	0	0	19	3	12	5	10	0	0	0	1	8	0	0	5	0	0	1	5	0	2	0	0	0	8	0	3	4	6	5	0
Lotgi1|235497	5	1	3	0	1	1	3	1	4	1	11	1	0	0	0	0	0	1	1	1	0	0	0	0	0	0	0	0	0	1	2	0	0	0	0	0	0	0	0	0	0	0	0	0	0	1	0	1	1
Lotgi1|235548	2	2	2	2	3	1	3	1	6	0	1	1	0	0	0	0	0	0	3	0	5	0	3	0	1	0	0	0	5	2	4	0	1	0	0	3	2	0	4	0	0	0	2	0	2	2	3	4	4
Lotgi1|235549	4	7	6	4	5	5	14	3	5	0	5	5	0	1	0	11	0	0	6	4	6	0	10	0	7	0	0	0	8	12	13	0	20	0	0	4	4	0	5	0	0	0	16	0	5	8	16	10	11
Lotgi1|235566	1	0	0	0	1	0	1	3	0	0	0	2	0	0	0	0	0	0	1	0	0	0	1	0	0	0	0	0	0	0	2	0	0	0	0	1	3	0	0	0	0	0	1	0	3	0	0	0	1
Lotgi1|235609	3	0	0	1	5	1	2	2	1	0	2	1	0	0	0	0	0	0	0	0	1	0	0	0	0	0	0	0	1	0	0	0	0	0	0	0	0	0	0	0	0	0	1	0	0	0	2	0	0
Lotgi1|235610	4	4	4	2	0	1	3	5	3	0	6	2	0	0	0	0	0	0	0	0	0	0	1	0	1	0	0	0	0	0	0	0	0	0	0	10	0	0	2	0	0	0	1	0	1	2	4	4	1
Lotgi1|235621	2	1	0	1	3	0	2	1	0	0	1	2	0	0	0	0	0	0	0	0	0	0	0	0	1	0	0	0	0	1	0	0	0	0	0	0	1	0	0	0	0	0	1	0	1	1	7	1	0
Lotgi1|235690	4	1	1	1	2	2	2	1	2	0	3	2	0	0	0	0	0	0	0	0	1	0	2	0	1	0	0	0	2	1	0	0	0	0	0	0	2	0	1	0	0	0	0	0	0	3	2	2	0
Lotgi1|235694	1	1	0	0	1	1	0	3	0	0	0	0	0	0	0	0	0	0	0	0	0	0	0	0	0	0	0	0	0	0	1	0	1	0	0	0	0	0	0	0	0	0	0	0	1	1	1	0	2
Lotgi1|235797	0	1	0	0	0	1	1	1	0	0	0	0	0	0	0	0	0	0	0	0	1	0	0	0	0	0	0	0	0	0	0	0	2	0	0	0	1	0	1	0	0	0	1	0	2	0	0	1	0
Lotgi1|235812	7	0	7	0	0	0	4	13	12	0	4	13	0	0	0	0	0	0	0	0	2	0	0	0	0	0	0	0	4	1	0	0	0	0	0	5	1	0	0	0	0	0	1	0	0	1	2	1	0
Lotgi1|235865	0	0	0	0	1	0	0	0	0	0	1	0	0	0	0	2	0	0	1	0	0	0	0	0	4	0	0	0	0	0	0	0	0	0	0	0	2	0	0	0	0	0	1	0	1	0	1	1	0
Lotgi1|235969	2	1	0	2	0	0	0	0	2	0	0	1	0	0	0	0	0	0	1	1	0	0	0	0	2	0	0	0	0	0	1	0	0	0	0	0	0	0	0	0	0	0	0	0	1	1	0	1	0
Lotgi1|235988	2	3	4	9	4	3	3	3	2	0	5	1	0	1	0	2	0	0	2	0	5	0	6	0	5	0	0	0	5	8	5	0	1	0	0	6	4	0	2	0	0	0	4	0	8	2	3	3	1
Lotgi1|236183	0	0	1	0	1	0	1	0	0	0	0	0	0	0	0	0	0	0	0	0	0	0	0	0	0	0	0	0	1	0	1	0	1	0	0	0	0	0	0	0	0	0	1	0	2	0	1	1	1
Lotgi1|236449	2	2	2	2	2	4	4	2	2	0	1	0	0	0	0	7	0	0	1	0	3	0	2	0	5	0	0	0	0	3	3	0	2	0	0	0	2	0	0	0	0	0	2	0	15	3	8	2	3
Lotgi1|236462	3	3	0	4	2	2	3	0	1	0	2	1	0	1	0	0	0	0	0	0	1	0	3	0	1	0	0	0	4	3	0	0	4	0	0	0	3	0	1	0	0	0	4	0	0	1	2	3	1
Lotgi1|236689	4	1	9	0	0	0	0	1	10	0	7	6	0	0	0	0	0	0	0	0	0	0	1	0	0	0	0	0	0	2	0	0	1	0	0	1	1	0	1	0	0	0	1	0	0	0	2	1	1
Lotgi1|236690	10	2	13	1	1	2	3	0	17	0	3	12	0	0	0	0	0	0	0	0	0	0	0	0	0	0	0	0	0	1	0	0	0	0	0	5	0	0	0	0	0	0	2	0	1	1	2	1	2
Lotgi1|236691	9	7	16	3	1	1	9	1	24	0	33	10	0	0	0	0	0	0	0	0	0	0	1	0	0	0	0	0	0	0	0	0	0	0	0	4	3	0	7	0	0	0	5	0	1	1	5	4	5
Lotgi1|236770	1	2	3	4	2	6	3	3	3	1	8	0	0	1	0	2	0	0	2	2	1	0	1	0	2	0	0	0	3	0	0	0	2	0	0	1	2	0	2	0	0	0	4	0	1	3	1	4	0
Lotgi1|236812	3	2	7	3	4	1	5	1	5	1	9	1	0	2	0	9	0	4	4	0	6	0	0	0	2	0	0	0	8	1	5	0	4	0	0	8	2	0	1	0	0	0	4	0	1	0	3	2	0
Lotgi1|236952	27	27	13	32	18	46	41	31	9	2	15	7	0	0	0	13	0	0	11	0	33	0	38	0	49	0	0	0	15	28	18	0	45	0	0	26	32	0	23	0	0	0	46	0	35	25	33	43	34
Lotgi1|236955	1	2	1	0	3	1	1	2	3	0	1	0	0	0	0	0	0	0	1	0	4	0	0	0	1	0	0	0	1	2	0	0	0	0	0	3	1	0	0	0	0	0	1	0	1	1	1	3	4
Lotgi1|237070	0	1	0	1	2	0	0	0	0	0	0	2	0	0	0	0	0	0	2	0	1	0	0	1	1	0	0	0	1	1	1	0	1	0	0	1	0	0	1	0	0	0	0	0	2	1	1	0	2
Lotgi1|237103	0	0	1	1	0	0	0	1	0	0	0	1	0	0	0	0	0	0	0	0	0	0	1	0	2	0	0	0	2	1	0	0	1	0	0	1	0	0	3	0	0	0	3	0	0	0	1	1	3
Lotgi1|237143	0	0	1	2	0	1	0	0	1	0	0	1	0	0	0	0	0	0	0	0	0	0	1	0	1	0	0	0	0	0	1	0	0	0	0	1	0	0	2	0	0	0	1	0	0	1	0	0	0
Lotgi1|237152	2	1	2	1	1	1	2	0	2	0	3	1	0	0	0	0	0	0	0	0	1	0	1	0	0	0	0	0	0	0	0	0	0	0	0	0	1	0	0	0	0	0	0	0	0	0	5	2	1
Lotgi1|237161	3	0	3	3	7	2	1	2	0	0	2	0	0	0	0	0	0	0	1	1	2	0	1	0	2	0	0	0	1	2	1	0	2	0	0	1	2	0	2	0	0	0	2	0	2	1	4	3	0
Lotgi1|237303	0	2	1	1	0	2	0	1	0	0	1	0	0	0	0	0	0	0	0	0	2	0	1	0	3	0	0	0	1	1	0	0	3	0	0	0	0	0	1	0	0	0	1	0	0	0	3	0	1
Lotgi1|237446	4	2	0	3	1	0	1	1	0	1	0	2	0	0	0	0	0	0	0	0	0	0	0	0	0	0	0	0	2	3	0	0	1	0	0	0	1	0	2	0	0	0	3	0	1	1	0	3	0
Lotgi1|237510	0	2	1	1	0	1	2	0	2	0	1	0	0	0	0	0	0	0	0	0	0	0	2	0	1	0	0	0	2	0	2	0	2	0	0	0	0	0	2	0	0	0	1	0	0	2	1	0	1
Lotgi1|237709	5	1	2	1	2	2	3	1	2	0	4	1	0	0	0	0	0	0	0	0	0	0	1	0	1	0	0	0	0	0	0	0	0	0	0	1	1	0	0	0	0	0	0	0	2	2	1	1	0
Lotgi1|237754	0	4	3	1	0	5	1	2	0	0	1	2	0	0	0	7	0	0	4	0	1	0	0	0	2	0	0	0	2	2	5	0	3	0	0	1	2	0	0	0	0	0	1	0	4	4	3	3	3
Lotgi1|237778	0	0	1	0	0	2	3	2	1	0	0	0	0	0	0	0	0	0	0	0	0	0	2	0	0	0	0	0	0	0	1	0	1	0	0	0	0	0	0	0	0	0	1	0	1	0	1	0	0
Lotgi1|237996	0	0	1	0	0	1	2	4	1	0	2	1	0	0	0	0	0	0	0	0	0	0	0	0	0	0	0	0	0	0	0	0	1	0	0	0	0	0	2	0	0	0	1	0	0	0	2	0	1
Lotgi1|238082	1	1	3	1	1	1	0	2	0	0	0	0	0	0	0	2	0	0	0	0	1	0	1	0	1	0	0	0	1	1	0	0	3	0	0	1	5	0	1	0	0	0	1	0	2	4	1	3	0
Lotgi1|238094	0	0	0	1	0	0	1	0	0	0	0	1	0	0	0	0	0	0	1	0	0	0	1	0	0	0	0	0	0	0	0	0	3	0	0	0	2	0	1	0	0	0	0	0	1	0	2	0	3
Lotgi1|238156	0	1	0	1	0	0	2	3	1	0	2	0	0	0	0	0	0	0	3	0	2	0	0	0	0	0	0	0	1	1	0	0	0	0	0	1	2	0	0	0	0	0	1	0	1	3	2	2	0
Lotgi1|238202	1	2	3	1	0	4	2	4	0	0	6	1	0	0	0	0	0	0	0	0	0	0	0	0	0	0	0	0	0	0	0	0	0	0	0	1	0	0	0	0	0	0	1	0	1	0	0	1	0
Lotgi1|238326	0	2	1	0	1	2	2	4	1	0	0	3	0	0	0	0	0	0	0	0	1	0	1	0	1	0	0	0	0	0	0	0	3	0	0	0	2	0	3	0	0	0	1	0	4	2	4	1	0
Lotgi1|238358	4	3	1	4	1	1	0	1	0	0	0	2	0	0	0	0	0	0	0	0	10	1	1	2	2	0	0	0	0	3	0	0	1	0	0	0	0	0	0	0	0	0	3	0	1	0	1	2	0
Lotgi1|238400	1	3	0	1	2	1	4	1	1	1	1	1	0	0	0	1	0	0	1	0	2	0	0	0	1	0	0	0	1	1	1	0	0	0	0	0	1	0	2	0	0	0	2	0	1	2	1	1	2
Lotgi1|238415	2	3	0	4	3	2	1	1	0	0	0	1	0	0	0	2	0	0	5	1	1	0	2	0	3	0	0	0	1	3	3	0	0	0	0	0	3	0	1	0	0	0	1	0	2	2	1	1	1
Lotgi1|238430	1	2	0	2	1	2	1	1	1	0	0	1	0	0	0	0	0	0	0	0	2	0	3	0	4	0	0	0	0	2	0	0	0	0	0	1	0	0	0	0	0	0	1	0	0	0	2	1	0
Lotgi1|238515	1	2	0	1	2	1	0	0	2	0	2	0	0	0	0	1	0	0	0	0	3	0	1	0	4	0	0	0	0	2	0	0	3	0	0	0	2	0	0	0	0	0	3	0	1	0	2	1	0
Lotgi1|238526	0	6	1	1	1	1	2	1	2	0	0	1	0	0	0	0	0	0	0	0	1	0	8	0	4	0	0	0	1	2	0	0	7	0	0	0	3	0	3	0	0	0	8	0	3	16	19	24	3
Lotgi1|238560	4	7	0	5	3	3	3	2	1	0	1	4	0	0	0	0	0	0	1	0	3	1	2	0	3	0	0	0	2	2	0	0	3	0	0	3	4	0	3	0	0	0	0	0	1	3	6	4	1
Lotgi1|238831	5	2	3	0	2	5	2	0	4	0	0	1	0	0	0	0	0	0	0	0	0	0	0	0	2	0	0	0	0	0	0	0	0	0	0	1	3	0	0	0	0	0	0	0	4	0	0	1	1
Lotgi1|238844	7	6	2	2	4	4	4	4	1	1	6	2	0	0	0	1	0	0	0	0	0	0	5	0	3	0	0	0	2	2	0	0	4	0	0	4	2	0	3	0	0	0	5	0	3	8	5	5	5
Lotgi1|238970	0	0	0	0	1	0	1	1	0	0	0	0	0	0	0	0	0	1	1	0	1	0	0	0	1	0	0	0	0	0	1	0	0	0	0	0	0	0	1	0	0	0	1	0	1	0	1	0	0
Lotgi1|239005	0	2	0	1	0	0	1	0	0	0	0	0	0	0	0	0	0	0	0	0	1	0	0	0	1	0	0	0	0	0	0	0	1	0	0	0	1	0	1	0	0	0	0	0	1	1	2	0	0
Lotgi1|239125	3	1	7	4	4	1	1	3	4	0	1	2	10	6	9	11	5	5	38	9	4	0	5	0	3	0	0	0	2	2	9	0	5	0	0	7	3	0	0	0	0	0	10	5	2	4	1	4	1
Lotgi1|239159	0	1	2	1	0	0	0	1	0	0	0	1	0	0	0	1	0	0	0	0	1	0	0	0	1	0	0	0	0	0	1	0	1	0	0	0	0	0	1	0	0	0	2	0	0	0	2	1	0
Lotgi1|239170	2	2	0	0	0	1	3	1	0	0	0	0	0	0	0	0	0	0	0	0	0	0	0	0	0	0	0	0	0	1	0	0	0	0	0	1	0	0	0	0	0	0	0	0	0	1	1	1	0
Lotgi1|239171	2	2	1	0	0	0	2	0	2	0	1	1	0	0	0	0	0	0	0	0	0	0	0	0	1	0	0	0	0	2	0	0	0	0	0	0	0	0	1	0	0	0	0	0	1	1	1	0	0
Lotgi1|239173	0	2	1	0	0	0	0	0	1	0	0	0	0	0	0	0	0	0	0	0	0	0	0	0	0	0	0	0	1	0	0	0	0	0	0	1	0	0	1	0	0	0	0	0	0	1	3	0	0
Lotgi1|239174	3	7	1	0	0	0	1	0	1	0	0	1	0	0	0	0	0	0	0	0	0	0	0	0	0	0	0	0	0	1	0	0	0	0	0	0	0	0	0	0	0	0	0	0	0	0	2	0	0
Lotgi1|239188	1	2	2	1	2	1	1	2	0	0	0	0	0	0	0	0	0	0	0	0	12	3	3	1	2	0	0	0	11	5	0	0	6	0	0	4	3	0	2	0	0	0	11	0	4	0	2	2	0
Lotgi1|239189	0	0	0	0	1	0	0	0	0	0	0	1	0	0	0	0	0	0	0	0	0	0	0	0	2	0	0	0	2	1	0	0	2	0	0	2	0	0	2	0	0	0	1	0	0	0	3	7	1
Lotgi1|239214	8	20	1	1	0	2	5	2	1	1	1	9	0	0	0	0	0	0	1	0	0	0	1	0	1	0	0	0	0	3	0	0	0	0	0	1	0	0	4	0	0	0	1	0	3	3	20	5	4
Lotgi1|239234	5	6	12	7	14	0	13	10	1	2	9	6	0	0	0	0	0	0	0	0	15	1	20	0	20	0	0	0	11	3	0	0	14	0	0	2	15	0	0	0	0	0	2	0	4	5	11	7	2
Lotgi1|239271	1	3	1	2	1	4	2	0	0	0	4	2	0	0	0	0	0	0	0	0	2	0	3	0	7	0	0	0	2	4	2	0	0	0	0	1	2	0	1	0	0	0	3	0	6	1	1	3	2
Lotgi1|239339	1	2	3	2	1	2	7	1	2	0	4	0	0	0	0	0	0	0	0	0	0	0	4	0	0	0	0	0	0	0	0	0	1	0	0	5	1	0	1	0	0	0	1	0	4	2	3	2	2
Lotgi1|239447	0	0	1	0	0	0	2	0	1	0	0	0	0	0	0	0	0	1	2	0	0	0	0	0	0	0	0	0	1	0	0	0	1	0	0	2	0	0	0	0	0	0	0	0	1	2	2	1	0
Lotgi1|239519	2	1	0	3	1	2	1	2	0	0	0	0	0	0	0	0	0	0	0	0	4	0	0	0	0	0	0	0	2	3	0	0	5	0	0	0	0	0	0	0	0	0	1	0	0	1	0	3	0
Lotgi1|239573	0	0	2	2	0	2	0	2	1	0	1	0	0	0	0	1	0	0	0	0	2	0	1	0	1	0	0	0	2	0	4	0	2	0	0	0	1	0	0	0	0	0	2	0	0	1	5	4	0
Lotgi1|239574	1	2	2	3	1	0	14	2	5	0	9	0	0	0	0	1	0	1	2	2	2	0	1	0	5	0	0	0	3	0	5	0	7	0	0	1	5	0	1	0	0	0	2	0	2	1	5	5	1
Lotgi1|205560	0	2	0	1	1	1	2	1	1	1	0	1	0	0	0	0	0	0	0	0	0	0	0	0	2	0	0	0	1	2	0	0	0	0	0	0	2	0	0	0	0	0	1	0	1	2	0	2	0
Lotgi1|205662	1	2	0	0	1	2	0	0	0	0	0	0	0	0	0	1	0	0	0	0	1	0	0	0	2	0	0	0	0	1	0	0	1	0	0	0	1	0	2	0	0	0	1	0	0	1	1	3	0
Lotgi1|206060	3	0	1	0	0	1	0	1	1	0	1	1	0	0	0	1	0	0	0	0	1	0	1	0	1	0	0	0	0	0	0	0	1	0	0	2	0	0	1	0	0	0	1	0	0	0	1	2	0
Lotgi1|206617	6	5	1	1	3	3	5	3	3	0	3	4	0	0	0	0	0	0	0	0	0	0	1	0	4	0	0	0	0	5	0	0	4	0	0	1	2	0	2	0	0	0	5	0	1	4	5	2	2
Lotgi1|207101	2	1	0	1	0	0	1	2	0	0	1	4	0	0	0	0	0	0	0	0	0	0	2	0	0	0	0	0	2	0	0	0	1	0	0	1	0	0	1	0	0	0	1	0	0	2	1	4	1
Lotgi1|207549	3	1	1	2	3	2	1	1	0	0	0	1	0	0	0	0	0	0	0	0	2	0	2	0	1	0	0	0	0	1	0	0	2	0	0	0	0	0	1	0	0	0	0	0	1	0	3	1	0
Lotgi1|150310	0	1	1	2	0	1	2	0	0	0	1	1	0	0	0	0	0	0	2	1	1	0	1	0	1	0	0	0	0	0	0	0	2	0	0	1	1	0	0	0	0	0	1	0	2	1	0	1	1
Lotgi1|151060	2	1	0	7	4	6	2	4	2	2	0	4	0	0	0	2	0	0	1	0	2	0	1	0	5	0	0	0	1	3	0	0	1	0	0	7	2	0	2	0	0	0	3	0	4	0	2	0	0
Lotgi1|152688	0	1	0	0	0	2	0	0	1	0	0	0	0	0	0	0	0	0	0	0	1	0	0	0	0	0	0	0	0	0	0	0	0	0	0	0	0	0	2	0	0	0	0	0	0	1	0	1	0
Lotgi1|152699	1	0	1	2	2	0	2	1	0	0	1	0	0	0	0	1	0	0	0	0	0	0	0	0	0	0	0	0	0	0	1	0	0	0	0	1	0	0	1	0	0	0	1	0	0	1	1	3	0
Lotgi1|152799	0	0	3	1	0	0	1	0	3	0	2	0	0	0	0	0	0	0	0	0	0	0	3	0	8	0	0	0	1	1	0	0	4	0	0	1	0	0	8	0	0	0	0	0	1	2	0	1	0
Lotgi1|152812	0	0	0	0	1	0	0	0	0	0	0	2	0	0	0	0	0	0	2	0	1	0	0	0	1	0	0	0	2	0	1	0	1	0	0	1	0	0	1	0	0	0	0	0	2	1	1	0	3
Lotgi1|153233	5	0	0	2	2	1	2	2	0	0	0	2	0	0	0	0	0	0	0	0	2	0	0	0	2	0	0	0	1	1	0	0	1	0	0	0	2	0	0	0	0	0	2	0	0	0	3	0	0
Lotgi1|153653	0	0	0	0	0	0	1	0	0	0	0	0	0	0	0	1	0	0	1	0	1	0	0	0	0	0	0	0	0	0	0	0	1	0	0	0	0	0	2	0	0	0	0	0	1	0	1	0	0
Lotgi1|154020	0	2	7	1	7	1	0	0	5	0	0	1	0	0	0	0	0	0	0	0	6	0	1	0	4	0	0	0	0	3	0	0	2	0	0	0	2	0	2	0	0	0	3	0	7	3	4	6	0
Lotgi1|154166	0	1	0	1	0	0	0	0	0	0	0	0	0	0	0	0	0	0	1	0	2	0	0	0	0	0	0	0	0	0	1	0	1	0	0	0	1	0	0	0	0	0	1	0	1	1	2	3	0
Lotgi1|154423	0	1	0	0	0	1	0	1	1	0	0	0	0	0	0	1	0	0	2	0	0	0	1	0	0	0	0	0	2	0	0	0	1	0	0	1	0	0	1	0	0	0	2	0	0	2	0	2	0
Lotgi1|154424	0	1	0	0	0	0	1	0	1	0	0	0	0	0	0	1	0	0	0	0	2	0	2	0	0	0	0	0	0	1	1	0	0	0	0	1	0	0	0	0	0	0	0	0	0	1	1	0	2
Lotgi1|154590	0	1	0	0	0	1	1	0	0	0	1	1	0	0	0	0	0	0	0	0	1	0	1	0	2	0	0	0	0	0	1	0	0	0	0	2	3	0	2	0	0	0	0	0	2	1	0	1	0
Lotgi1|154713	1	1	0	1	1	1	2	1	0	0	0	0	0	0	0	0	0	0	0	0	3	0	1	0	2	0	0	0	1	0	0	0	2	0	0	0	0	0	1	0	0	0	2	0	0	0	0	1	0
Lotgi1|156257	0	0	0	1	1	1	0	2	0	0	0	2	0	0	0	0	0	0	0	0	1	0	1	0	1	0	0	0	1	1	0	0	0	0	0	0	0	0	0	0	0	0	0	0	0	0	0	0	0
Lotgi1|156525	1	6	2	4	5	0	4	2	1	0	0	4	0	0	0	4	0	0	3	0	6	0	6	0	2	0	0	0	0	1	2	0	8	0	0	4	10	0	3	0	0	0	3	0	5	6	7	7	6
Lotgi1|156599	1	0	3	0	2	4	0	1	0	0	2	0	0	0	0	1	0	0	0	0	1	0	4	0	0	0	0	0	1	0	0	0	1	0	0	0	0	0	2	0	0	0	1	0	0	0	0	1	2
Lotgi1|156601	1	0	0	1	0	3	0	1	0	0	0	1	0	0	0	0	0	0	0	0	1	0	0	0	0	0	0	0	2	0	0	0	0	0	0	0	1	0	2	0	0	0	0	0	0	0	1	0	0
Lotgi1|157133	0	0	0	0	0	0	0	1	0	0	0	0	0	0	0	0	0	0	0	0	1	0	4	0	0	0	0	0	1	1	1	0	0	0	0	0	0	0	1	0	0	0	0	0	1	0	0	0	0
Lotgi1|157305	1	2	0	2	1	0	0	0	0	0	0	0	0	0	0	0	0	0	0	0	1	0	1	0	1	0	0	0	0	0	0	0	0	0	0	0	0	0	0	0	0	0	1	0	1	2	0	0	0
Lotgi1|157680	0	1	0	0	0	0	0	1	0	0	0	0	0	0	0	3	0	0	0	0	0	0	0	0	0	0	0	0	1	1	0	0	1	0	0	1	0	0	0	0	0	0	2	0	0	0	1	0	0
Lotgi1|157683	1	1	0	1	2	0	0	0	0	0	1	0	0	0	0	0	0	0	0	0	1	0	0	0	1	0	0	0	0	0	0	0	2	0	0	0	2	0	0	0	0	0	1	0	1	0	0	3	0
Lotgi1|157689	2	1	0	3	1	2	0	1	0	0	0	0	0	0	0	1	0	0	0	0	1	0	0	0	1	0	0	0	1	1	0	0	1	0	0	0	0	0	0	0	0	0	1	0	1	1	0	1	0
Lotgi1|157690	2	1	0	3	1	0	0	2	0	0	0	0	0	0	0	0	0	0	0	0	2	0	0	0	2	0	0	0	2	1	0	0	2	0	0	0	0	0	1	0	0	0	3	0	0	0	0	3	1
Lotgi1|157827	0	2	2	0	0	0	1	0	0	0	0	0	0	0	0	3	0	0	0	0	1	0	0	0	0	0	0	0	1	1	0	0	1	0	0	0	0	0	0	0	0	0	2	0	0	0	2	0	1
Lotgi1|158113	0	1	0	0	0	2	0	0	0	0	1	2	0	0	0	0	0	0	0	0	2	0	0	0	1	0	0	0	1	1	0	0	1	0	0	2	1	0	1	0	0	0	0	0	0	1	2	2	0
Lotgi1|158316	3	3	5	3	4	1	7	4	5	0	9	6	0	0	0	0	0	1	1	0	2	0	2	0	3	0	0	0	5	2	0	0	4	0	0	7	2	0	1	0	0	0	2	0	0	4	9	3	2
Lotgi1|158379	6	5	5	12	12	3	7	9	0	1	2	1	0	0	0	2	0	0	0	0	6	0	7	1	20	0	0	0	5	7	2	0	4	0	0	10	10	0	9	0	0	0	7	0	6	12	6	7	7
Lotgi1|158905	1	1	3	0	0	2	2	2	2	0	4	3	0	0	0	0	0	0	0	0	1	0	0	0	0	0	0	0	0	1	0	0	0	0	0	1	0	0	0	0	0	0	2	0	0	0	2	0	1
Lotgi1|159173	0	3	0	1	0	0	0	0	0	0	0	2	0	0	0	2	0	0	0	0	1	0	1	0	1	0	0	0	0	1	0	0	1	0	0	0	0	0	0	0	0	0	1	0	0	0	1	1	1
Lotgi1|159264	1	1	0	3	1	1	3	1	0	0	3	1	0	0	0	1	0	0	0	0	2	0	6	0	1	0	0	0	3	4	2	0	6	0	0	2	0	0	2	0	0	0	0	0	3	3	2	1	3
Lotgi1|159314	0	8	0	0	0	2	0	0	0	7	0	0	0	0	0	0	0	0	0	0	0	0	0	0	1	0	0	0	0	1	0	0	0	0	0	1	0	0	7	14	0	9	1	0	0	0	1	2	12
Lotgi1|159331	1	0	0	0	4	0	0	2	0	0	0	2	0	0	0	0	0	0	0	0	0	0	0	0	0	0	0	0	0	2	0	0	0	0	0	0	0	0	0	0	0	0	0	0	0	1	0	0	1
Lotgi1|159383	2	3	2	3	0	2	2	2	4	0	3	2	0	0	0	0	0	0	1	0	1	0	3	0	3	0	0	0	2	2	0	0	2	0	0	1	2	0	0	0	0	0	3	0	2	5	3	1	0
Lotgi1|159694	2	3	5	4	6	9	8	10	4	0	6	10	0	0	0	14	0	0	11	0	15	0	17	0	7	0	0	0	2	8	15	0	17	0	0	7	9	0	10	0	0	0	13	0	8	6	22	12	7
Lotgi1|159735	0	0	0	0	2	1	0	1	1	0	1	1	0	0	0	1	0	0	0	0	2	0	1	0	0	0	0	0	0	1	0	0	1	0	0	0	0	0	1	0	0	0	1	0	0	0	0	0	0
Lotgi1|160173	1	0	1	0	1	0	1	0	0	0	2	0	0	2	0	1	0	0	2	1	0	0	1	0	0	0	0	0	1	0	2	0	2	0	0	3	1	0	2	0	0	0	2	0	1	0	1	1	1
Lotgi1|160356	3	1	2	0	0	0	1	4	2	2	2	1	0	0	0	0	0	0	2	0	0	0	0	0	0	0	0	0	0	0	0	0	0	0	0	0	0	0	3	0	0	0	0	0	1	3	2	1	0
Lotgi1|160410	4	0	0	0	0	1	2	0	0	0	0	1	0	0	0	0	0	0	0	0	0	0	2	0	0	0	0	0	1	0	2	0	3	0	0	0	0	0	2	0	0	0	5	0	1	1	4	3	2
Lotgi1|160701	1	0	0	0	1	1	0	1	1	0	0	1	0	0	0	1	0	1	2	0	1	0	0	0	2	0	0	0	0	1	1	0	1	0	0	1	1	0	0	0	0	0	0	0	0	0	0	0	1
Lotgi1|161608	3	3	0	6	5	3	0	0	0	0	1	2	0	0	0	1	0	0	0	0	5	0	3	0	8	0	0	0	0	4	0	0	3	0	0	3	2	0	1	0	0	0	3	0	4	1	2	4	1
Lotgi1|162078	9	18	3	3	2	4	2	5	2	0	8	3	0	0	0	1	0	0	0	0	23	1	9	1	9	0	0	0	7	3	5	0	23	0	0	1	4	0	16	0	0	0	21	0	4	8	31	8	11
Lotgi1|162562	0	0	1	0	1	0	0	1	0	0	0	1	0	0	0	0	0	0	0	0	0	0	0	0	0	0	0	0	0	1	0	0	0	0	0	0	0	0	0	0	0	0	0	0	2	0	0	0	0
Lotgi1|162861	0	0	1	0	1	0	4	0	1	1	1	0	0	0	0	2	0	0	0	0	2	0	2	0	1	0	0	0	3	3	2	0	4	0	0	4	1	0	3	0	0	0	2	0	2	0	1	2	1
Lotgi1|162872	4	2	4	4	2	9	8	0	5	0	3	2	0	0	0	0	0	0	1	0	8	0	6	0	6	0	0	0	2	1	1	0	4	0	0	2	4	0	2	0	0	0	6	0	7	5	5	6	2
Lotgi1|163448	0	1	2	1	1	0	0	1	2	0	2	0	0	0	0	4	0	0	2	0	2	1	3	0	3	0	0	0	3	0	0	0	3	0	0	1	2	0	2	0	0	0	2	0	2	1	1	4	2
Lotgi1|163596	0	2	0	0	3	0	3	0	0	0	0	2	0	0	0	0	0	0	0	0	2	0	4	0	1	0	0	0	3	2	2	0	0	0	0	2	0	0	1	0	0	0	2	0	2	2	1	1	0
Lotgi1|163637	35	3	1	13	2	2	3	16	1	0	1	19	0	0	0	0	0	0	0	0	35	1	2	0	0	0	16	0	5	29	0	0	2	0	0	3	1	0	1	0	0	0	4	0	1	2	2	0	0
Lotgi1|163670	0	3	2	0	1	1	2	1	0	0	0	1	0	0	0	0	0	0	0	0	3	0	1	0	4	0	0	0	2	1	0	0	2	0	0	0	0	0	0	0	0	0	1	0	1	0	0	2	0
Lotgi1|164755	1	1	2	2	1	1	0	1	2	0	0	0	0	0	0	0	0	0	1	0	1	0	0	0	0	0	0	0	2	1	0	0	1	0	0	2	0	0	2	0	0	0	2	0	1	1	0	0	3
Lotgi1|164956	1	1	4	0	3	1	4	0	2	0	5	1	0	0	0	0	0	0	0	0	2	0	0	0	3	0	0	0	0	0	0	0	1	0	0	1	0	0	0	0	0	0	0	0	1	2	1	0	0
Lotgi1|166131	2	3	2	1	0	3	1	1	2	0	2	0	0	0	0	0	0	0	0	0	2	0	1	0	2	0	0	0	2	2	0	0	2	0	0	5	0	0	0	0	0	0	3	0	3	2	3	4	1
Lotgi1|166196	2	1	6	5	1	1	2	3	3	0	3	0	0	0	0	3	0	0	1	0	4	0	2	0	2	0	0	0	3	2	1	0	2	0	0	5	3	0	3	0	0	0	4	0	3	5	3	3	1
Lotgi1|166451	0	0	1	1	0	0	0	1	3	0	0	0	0	0	0	1	0	0	0	0	0	0	0	0	0	0	0	0	0	0	0	0	0	0	0	0	1	0	1	0	0	0	0	0	1	0	3	0	0
Lotgi1|167423	1	1	2	3	2	2	3	0	5	0	3	1	0	0	0	0	0	0	2	0	1	0	3	0	1	0	0	0	4	1	2	0	1	0	0	4	3	0	2	0	0	0	2	0	2	1	3	5	1
Lotgi1|167578	4	2	17	3	1	2	5	4	10	1	12	7	0	0	0	0	0	0	0	0	1	0	3	0	1	0	0	6	1	1	0	0	0	5	0	2	1	0	2	0	0	0	1	0	1	1	9	3	13
Lotgi1|168464	1	4	0	0	0	1	4	1	2	0	2	0	0	0	0	0	0	0	0	0	1	0	0	0	3	0	0	0	0	0	0	0	2	0	0	0	1	0	3	0	0	0	1	0	1	1	2	0	1
Lotgi1|168922	1	1	0	0	1	2	1	2	0	0	0	0	0	0	0	0	0	0	0	0	1	0	1	0	0	0	0	0	1	1	0	0	0	0	0	0	0	0	0	0	0	0	3	0	1	1	0	0	0
Lotgi1|168990	9	7	6	6	8	10	5	18	5	0	3	2	0	0	0	7	0	0	2	0	26	0	25	0	12	0	0	0	8	4	7	0	49	0	0	10	4	0	12	0	0	0	27	0	15	28	10	14	22
Lotgi1|169491	0	1	1	1	0	2	1	0	0	0	0	0	0	0	0	0	0	0	0	0	1	0	3	0	0	0	0	0	0	4	0	0	0	0	0	2	1	0	2	0	0	0	0	0	1	3	0	0	0
Lotgi1|169557	5	1	6	2	8	2	1	4	4	0	18	1	0	0	0	0	0	0	0	0	0	0	2	0	0	0	0	0	0	1	0	0	2	0	0	1	4	0	2	0	0	0	0	0	3	1	1	0	1
Lotgi1|169925	0	1	0	0	0	1	0	1	0	0	0	1	0	0	0	0	0	1	1	0	0	0	0	0	1	0	0	0	0	0	1	0	0	0	0	0	1	0	1	0	0	0	0	0	0	0	2	1	0
Lotgi1|170528	2	2	1	1	1	3	0	0	3	1	4	1	0	0	0	0	0	0	0	0	2	0	0	0	1	0	0	0	2	1	0	0	1	0	0	2	4	0	2	0	0	0	1	0	4	0	1	1	0
Lotgi1|171084	1	2	1	0	1	0	2	1	3	0	1	2	0	0	0	0	0	0	0	0	0	0	0	0	0	0	0	0	0	0	0	0	1	0	0	0	2	0	1	0	0	0	0	0	4	2	2	1	1
Lotgi1|171839	1	1	0	1	1	0	1	0	1	0	0	4	0	0	0	0	0	0	0	0	0	0	0	0	0	0	0	0	0	0	0	0	1	0	0	0	1	0	2	0	0	0	1	0	0	0	1	2	1
Lotgi1|171918	2	1	1	0	2	1	0	2	1	0	1	0	0	1	0	7	0	0	4	2	0	0	3	0	0	0	0	0	0	0	0	0	6	0	0	2	0	0	0	0	0	0	2	1	1	0	1	2	1
Lotgi1|172187	3	1	0	2	1	1	1	3	1	0	1	0	0	0	0	1	0	0	1	0	1	0	0	0	2	0	0	0	0	4	0	0	0	0	0	1	0	0	0	0	0	0	0	0	1	0	2	1	0
Lotgi1|172331	0	1	0	0	0	0	0	0	0	0	1	0	0	0	0	0	0	0	0	0	0	0	1	0	2	0	0	0	0	1	0	0	0	0	0	0	1	0	0	0	0	0	1	0	0	0	1	3	1
Lotgi1|172698	0	0	6	0	0	0	5	2	5	0	3	1	0	0	0	0	0	0	0	0	1	0	1	0	1	0	0	0	1	1	0	0	1	0	0	6	0	0	0	0	39	0	2	0	0	0	1	1	2
Lotgi1|173095	1	4	1	2	1	0	1	0	3	1	0	1	0	0	0	0	0	0	0	0	1	0	2	0	2	0	0	0	0	2	1	0	3	0	0	4	0	0	4	0	0	0	2	0	1	5	3	5	1
Lotgi1|173138	1	0	1	1	1	1	1	1	2	0	3	1	0	0	0	1	0	1	2	2	0	0	0	0	1	0	0	0	1	0	1	0	1	0	0	1	0	0	0	0	0	0	3	0	0	2	1	0	2
Lotgi1|173199	2	3	8	2	3	1	5	2	5	2	3	2	0	0	0	1	0	0	5	1	2	0	1	0	0	0	0	0	1	1	2	0	3	0	0	2	4	0	4	0	0	0	3	0	6	0	3	1	0
Lotgi1|173200	3	2	3	0	0	2	1	4	10	0	3	7	0	0	0	2	0	0	0	0	0	0	0	0	0	0	0	0	0	0	2	0	0	0	0	1	1	0	2	0	0	0	0	0	0	4	7	2	1
Lotgi1|174003	7	4	11	2	0	2	3	5	9	1	5	17	0	0	0	1	0	0	0	0	0	0	4	0	1	0	0	0	2	2	1	0	0	0	0	6	1	0	1	0	0	0	1	0	0	1	4	6	3
Lotgi1|174065	0	0	0	0	0	0	0	0	0	0	0	0	0	0	0	2	0	0	1	0	0	0	0	0	0	0	0	0	0	0	0	0	0	0	0	0	0	0	0	0	0	0	0	0	0	0	1	2	0
Lotgi1|174203	1	4	2	0	1	1	1	3	2	1	5	3	0	0	0	0	0	0	0	0	0	0	1	0	1	0	0	0	1	0	0	0	0	0	0	2	0	8	0	0	0	0	0	0	2	1	7	3	3
Lotgi1|174205	9	3	10	12	4	6	4	6	49	0	5	9	0	0	0	0	0	0	0	0	6	0	6	0	4	0	0	0	4	3	0	0	1	0	0	11	4	0	0	0	0	0	5	0	1	0	4	3	1
Lotgi1|174652	6	4	14	5	2	7	9	10	12	0	15	10	0	0	0	0	0	0	0	0	6	0	4	0	1	0	0	0	3	3	0	0	1	0	0	7	2	0	1	0	0	0	8	0	2	7	12	3	2
Lotgi1|174920	2	2	0	2	2	3	1	4	0	0	1	0	0	0	0	0	0	0	0	0	2	0	0	0	4	0	0	0	1	1	0	0	4	0	0	0	1	0	2	0	0	0	5	0	4	1	5	3	2
Lotgi1|175997	1	4	0	0	1	2	0	0	0	0	0	0	0	0	0	0	0	0	0	0	0	0	0	0	1	0	0	0	0	1	0	0	0	0	0	0	1	0	0	0	0	0	0	0	1	1	0	2	1
Lotgi1|176496	0	0	3	0	1	1	0	1	0	0	0	1	0	0	0	1	0	0	0	0	0	0	2	0	0	0	0	0	1	1	2	0	1	0	0	1	2	0	0	0	0	0	0	0	0	0	0	3	1
Lotgi1|176686	0	0	0	0	0	0	0	0	0	0	1	0	0	0	0	0	0	0	0	0	0	0	1	0	0	0	0	0	1	0	1	0	1	0	0	0	0	0	1	0	0	0	1	0	0	0	2	1	0
Lotgi1|176992	2	1	0	2	0	0	1	1	0	0	0	1	0	0	0	0	0	0	0	0	0	0	0	0	0	0	0	0	0	0	0	0	2	0	0	0	0	0	0	0	0	0	3	0	0	0	3	0	0
Lotgi1|177837	7	7	1	6	4	2	4	4	1	0	4	2	0	0	0	0	0	0	0	0	3	0	3	0	2	0	0	0	1	5	0	0	2	0	0	1	3	0	3	0	0	0	4	0	2	4	3	4	1
Lotgi1|178843	1	2	0	2	2	0	2	1	1	0	1	1	0	0	0	0	0	0	1	0	5	0	0	0	4	0	0	0	1	0	0	0	2	0	0	1	2	0	1	0	0	0	1	0	2	4	0	2	1
Lotgi1|178848	3	1	0	3	0	1	0	2	0	0	1	2	0	0	0	0	0	0	0	0	2	0	3	0	3	0	0	0	3	1	1	0	5	0	0	1	1	0	3	0	0	0	1	0	0	2	5	1	1
Lotgi1|178880	0	0	0	2	0	1	0	1	1	0	0	0	0	0	0	0	0	0	0	0	1	0	2	0	0	0	0	0	1	0	0	0	1	0	0	1	0	0	0	0	0	0	1	0	0	0	0	0	1
[truncated: 180 more columns]
