# Supplementary material for: ProminTools: shedding light on proteins of unknown function in biomineralization with user friendly tools illustrated using mollusc shell matrix protein sequences
Source: PeerJ. 2020 Sep 11;8:e9852. doi: 10.7717/peerj.9852 (PMC7489238; doi:10.7717/peerj.9852)
Supplement: Supplemental Information 8 [file peerj-08-9852-s008.zip › supmots/Mann2014all_fgenrich.txt]

protein	A...A	A...G	A...P	A..D	A..E	A..K	A..T	A.N	A.P	AGQ	AP	AQ	C...CG..C	C...P.G	C..D..CP	C..K	C.CK..P	CCP	CP	CP.G	D...D	D...D..DD	D...I	D..DD..D	D..K	D.IDT..D	D.R	DA	DC	DG	DP	E..G	E.N.QQP	F...G	F...LG.RG	F..QSNQ	FTGQ.G	G...D	G...D..GC	G...E	G...I	G...S	G...V	G...Y	G..D	G..F	G..G..GG	G..GG	G..GGAG
Lotgi1|102397	0	2.42000631439333	1.6964454426806	2.71205985097708	1.24813088585823	0	2.41434015751397	1.40347191136845	1.79737124596272	0	0	2.01153834741642	0	0	0	0	0	0	6.30079175836035	23.8260621680725	0	0	0.994353348567949	0	0.825578213987549	0	0	4.07864116999814	2.60739529612466	1.00576917370821	3.06205842292432	3.78783597035477	0	7.81221174967849	0	0	0	0	0	2.45389943134675	0	2.55722046253163	1.0442740665357	0	2.50860668914857	2.8790188632237	0	0	0
Lotgi1|103152	0	1.6767186606868	0	0	0	2.91260251477454	6.69117129368156	0	2.49064301226263	0	0	0	0	0	0	0	0	0	0	0	0	0	1.37788964015844	0	0	0	0	0	0	1.39370871213852	0	0	0	0	0	0	0	1.67086881986625	0	1.70020174886168	0	0	2.89413098439894	0	0	0	0	0	0
Lotgi1|103470	0	1.05739014637907	1.48247935081098	3.55499737222671	0	1.83677636066863	1.05491439314799	0	1.57067577349895	0	0	0	0	0	0	0	0	0	0	0	8.25666473603586	0	0	0	5.05015862430221	0	3.91784528648392	2.37614530624516	0	2.63674621215395	2.675852856069	2.20672726200849	0	0	0	0	0	2.10740211514662	0	2.14439860216788	0.94035257415009	0	0	0	1.09610292273609	0	0	0	0
Lotgi1|105456	4.71310553375581	1.55114942178074	2.17473843092535	0	1.600026818435	0	0	0	0	0	0	0	0	60.6277831141731	0	3.44505475270658	0	0	0	0	0	0	2.54939933421386	0	2.11668070722799	0	0	3.48571095585744	0	0	1.96268502438541	0	0	2.00295473053431	0	0	0	1.54573767476614	0	0	1.379459943577	0	1.33869494873079	2.26846766279892	1.60793952982871	0	0	0	0
Lotgi1|106548	0	0.924175639748632	0	4.14283158338231	0	0	0.922011792436436	1.0719431134074	0	0	2.72921356909009	0	0	0	0	0	0	0	0	0	0.801828333945739	0	0.759466730795993	0	0.630559738242458	0	0	0	0	3.07274361731327	1.16936876780968	0.964357189302921	0	1.19336147987215	0	0	0	0.920951318036516	0	1.87423814835146	0.821882958509134	1.95315263673676	4.78557091908486	1.35155422429227	0.958011215934692	1.0994678335933	0	0	0
Lotgi1|106937	0	3.34282517795154	1.56223298677233	0	3.44815906124758	1.93559027880586	0	0	0	0	3.29060243614976	3.70479531074796	0	0	0	2.47477034450758	0	0	2.90115569886529	0	0.966761377320654	0	0	0	0.760263481868281	0	0	3.75596386224512	2.40111402269708	0	0	2.32544360205325	0	0	0	0	0	0	0	1.12988090905365	0.990941161999937	0.784969572359393	0.961657447347749	1.62956379574479	0	0	0	0	0
Lotgi1|108036	1.41799198961242	2.10006512173496	0	1.56900480444201	2.16623909215554	2.43199414752546	2.79353075879349	1.62389791732891	0	0	1.03362859823392	0	0	0	0	3.10945299747274	0	0	0	0	0.607349095891305	0	0.575262076408098	0	0.955241591532313	0	0.864574208349334	0.786537163995665	0	2.32746584134464	0.88574453386777	2.92182973458778	0	1.80783588004488	0	0	0	0.697579427777162	0	2.83930311937139	3.11269788461213	2.46570959110903	1.81242795245659	1.02374186770448	0.725650642686118	1.66559540596043	0	0	0
Lotgi1|108898	0	0	2.50591687218302	0	0	0	1.78318016709788	4.14629772800223	0	0	2.63916337518611	0	0	0	0	0	0	0	0	0	0	0	0	0	0	0	0	2.00826494157269	3.85153315315876	1.48567933781263	0	3.73015318908033	0	2.30797321741771	0	0	0	0	0	0	1.58952998574609	0	0	0	0	0	0	0	0
Lotgi1|109284	3.12144407341377	0.770483410818882	1.08023112433272	4.31733816539567	4.76857008032488	2.00759254300652	3.07471766230444	1.78735372520009	0	0	1.13766998886578	1.28087015119951	0	0	0	0	0	0	0	0	0.668482702917564	0	0.633165917797097	0	2.10278564788076	0	2.85479755010754	1.73141441352219	1.66028890847325	0	0	0.803982689550138	0	0.994903115604569	0	0	0	1.53559060031472	0	0.7812743266104	1.37040440784236	1.08555967118411	0.664953508450522	0	0.798692064050585	0.916624167612796	0	0	0
Lotgi1|109426	3.00949354757403	1.48570007908957	2.08297731569643	0	0	1.29039351920391	1.48222148910667	1.72325032155367	2.20689887162511	0	0	2.46986354049864	0	0	0	0	0	0	3.86820759848705	0	1.28901516976087	0	0	0	0	0	1.83494019746715	1.66931727210894	0	1.23493177024932	1.87987131027632	1.55029573470216	0	9.59220936352929	0	0	0	0	0	0	2.64250976533316	2.09325219295838	0	2.17275172765972	3.08018796009382	7.06999568943541	0	0	0
Lotgi1|109908	1.73118924945399	0	0	3.83111367298218	1.76313634846963	4.45373685511641	1.70527423746739	1.98257439906903	2.53900501250074	0	0	0	0	0	0	11.3887489640446	0	0	4.45031650893898	0	2.96598636148861	0	0	0	1.16622941878824	0	6.33321592426769	7.68210084446252	7.36652457448812	0	2.16276456570625	1.78359266565249	0	0	0	0	0	1.70331287462094	0	0	1.52008450093194	0	0	0	1.77185569549086	0	0	0	0
Lotgi1|110884	0	0	0	7.10999474445342	0	0	3.16474317944398	0	4.71202732049686	0	0	0	0	0	0	7.04529215193148	0	250.611106547277	8.2591459535264	62.4629197379197	0	0	0	0	2.16435369612952	0	3.91784528648392	0	0	2.63674621215395	0	3.31009089301273	0	0	0	0	0	6.32220634543987	0	3.21659790325183	2.82105772245027	0	0	0	0	0	0	0	0
Lotgi1|112867	0	1.26658603864831	0	0	0	1.10008368363787	1.26362047812332	0	0	0	1.87019850687648	0	0	0	0	2.8130483052676	0	0	0	0	1.09890861594722	0	0	0	2.59255316838536	0	1.56431952086228	1.42312299816482	2.72932385313769	6.31680927084364	0	0	0	0	0	0	0	2.52433418828714	0	0	1.12639355105029	0.892267571458878	0	3.70461985219679	2.62591563504401	0	0	0	0
Lotgi1|113221	0	0	2.05694009925023	0	0	0	0	0	0	0	0	0	0	0	0	22.8091333418782	5447.65892857143	0	38.1985500350596	86.6673011363636	0	0	0	0	0	0	5.43601033499644	0	3.16146679655115	1.2194951231212	0	0	0	1.89446134929703	0	0	0	5.84804086953188	3245.41382978723	0	0	2.0670865405464	1.26618230567454	0	0	0	0	0	0
Lotgi1|114561	5.81453780523135	1.91364629752298	0	4.28918161214309	1.97394612926492	1.66208295680069	1.90916572238197	4.4392426761763	0	0	0	3.18129162553357	0	0	0	0	0	0	0	0	1.66030758278982	0	0	0	1.30566989277379	0	2.36348275434628	2.15015322548815	4.12365234332759	1.59064581276679	0	1.99684831045877	0	0	0	0	0	1.9069698487604	0	0	0	1.34809991774765	3.3030842756727	8.39579607807642	1.98370800690825	0	0	0	0
Lotgi1|115147	0	0	1.54754114050174	1.23700535522622	0	5.75216170629454	0	1.28028315425774	9.83764951552009	0	4.88948449760184	0	0	0	0	0	0	0	0	0	0	0	4.53537342371902	0	2.25934100567752	0	8.17957667961846	0	0	0.91748849388429	12.5697978207505	0	0	0	0	0	0	1.09994499113452	0	0	1.96324393223812	0	0.952613646902472	1.61423874437415	3.43262325960299	0	0	0	0
Lotgi1|115450	1.9703037866714	0.648454730652355	3.63657918099488	1.45342434002639	1.337775645616	2.252841724135	1.94080935313968	0.752136880678121	2.8896963125699	0	7.65989222705949	1.07800673867068	0	0	0	0	0	0	0	0	0	0	1.06577099238775	0	0.884873886815384	0	4.80531300331177	2.18579112425315	0	1.61701010800601	3.28198527097966	1.35329682918752	0	0	0	0	0	1.93857708382272	0	0.657536587957556	0	0.913629410186254	0.559638588143441	3.79331240851089	0.672195715048098	0	0	0	0
Lotgi1|115607	0.934796816218933	1.84592880075612	3.23503030026248	0.517175240258407	0.952047412279803	1.20245057949408	0.920803389038747	2.14107641524624	2.05649423030859	0	0.681409154536911	0.767179107599184	0	0	0	0	0	0	0	0	1.60155488982085	0	1.13770704233266	0	0.629733316567173	0	0.569961765137241	1.55554990887216	0	0.383589553799592	1.75175426160742	0.963093287351017	0	1.78769616185303	0	0	0	1.3796164567703	0	1.87178174186607	2.0520144639055	0.975296401830543	2.38964943665967	1.34978285571521	1.43513344667543	1.64704028020595	0	0	0
Lotgi1|121860	0	1.15825960113233	0	3.89412541102465	1.19475686771298	2.01199515823241	0	1.34345502042178	0	0	0	0	0	0	0	0	0	0	0	0	3.01476903190783	0	0.951831659319978	0	2.37082164740503	0	2.86105807105076	1.30140853121651	0	1.92551861545453	2.9311151351019	1.20861871422504	0	0	0	0	0	2.30843718534153	0	1.17448147125313	2.06011452099987	0	0.999617609743055	0	1.20066537260236	0	0	0	0
Lotgi1|122269	0	0	0	1.8018479831834	0.829237643344166	0	0.802023956434434	0	0	0	0	0	0	0	0	1.78545075083195	0	0	0	0	2.09244243310498	0	2.64252807701619	0	0.548500594224604	0	3.9715143999974	0.903260715730182	0	2.67286602327935	2.03438128098396	1.67771730193796	0	1.03806101331344	0	0	0	0.80110148897697	0	1.63033044411394	0.714925587196301	0	1.38759704731456	1.17566703071999	0.83333852345004	0.956386403194173	0	0	0
Lotgi1|123611	0	2.1084486152349	0	2.36290244501296	0	0	2.10351193364241	2.44557081561808	0	0	3.11326458030936	0	0	0	0	0	0	0	5.48961198108641	0	0	0	0	0	1.4385823968286	0	2.60407680718392	0	0	0	0	4.40024058831632	0	0	0	0	0	2.10109252797553	0	2.13797824707157	1.87507429456275	0	3.63932638756753	3.0834859847626	0	0	0	18.8649901573789	0
Lotgi1|123902	0	0	0	0	0	0	0	0	0	0	0	0	0	0	0	0	0	0	0	0	0	0	0	0	0	0	0	0	0	0	0	0	0	7.9766793654612	0	0	0	0	0	0	0	0	0	0	0	0	0	0	0
Lotgi1|124263	0.561614150216571	2.21802153539672	1.55485235848836	1.86427421252204	1.1439561819992	2.40805719725454	0.553207075461861	2.57266347217776	1.64735443330756	0	2.45629221218108	1.84364617038796	0	0	0	0	0	0	4.33117417720361	0	0.481097000367444	0	1.82272015391038	0	1.5133433717819	0	1.36970339149517	0.623036525180819	2.38977017692056	3.22638079817893	0.701621260685808	1.73584294074526	0	3.58008443961644	0	0	0	1.65771237246573	0	1.68681433351631	0.986259550210961	1.95315263673676	2.39278545954243	4.86559520745216	1.14961345912163	5.93712630140383	0	0	0
Lotgi1|126004	0	0	0	0	0	0	0	0	0	0	0	0	0	0	0	0	0	0	0	0	0	0	3.80732663727991	0	0	0	5.72211614210151	0	0	3.85103723090906	0	0	0	0	0	0	0	4.61687437068306	0	4.69792588501253	2.06011452099987	3.26382085349432	0	0	0	0	0	0	0
Lotgi1|128992	1.67429570604471	0	0	0	0	1.43578997207196	0	0	0	42.499951240579	0	2.7481580239351	0	0	0	0	0	0	0	0	0	0	1.35848274381818	0	0	0	0	0	0	0	2.09168779594126	0	0	0	0	0	0	0	0	1.67625524535659	0	0	5.70673715233594	0	0	0	0	0	0
Lotgi1|129390	0	3.06183407603677	0	0	0	0	3.05466515581115	0	4.5481307180448	0	0	0	0	0	0	0	0	0	0	0	0	0	0	0	0	0	3.78157240695404	0	0	2.54503330042686	0	0	0	0	0	0	0	0	0	6.20943247410352	0	0	0	0	0	3.64258473564389	0	0	0
Lotgi1|131935	0	0.962051690558003	1.34881317983622	2.15630988151456	0	2.50674806599448	1.91959832195782	1.11587520821918	1.42905746605233	0	1.42053329210837	0	0	0	0	0	0	0	0	0	0	0	0.790592416484353	0	3.28201175232755	0	0	2.16190269666568	4.14618596269004	0.799668933194231	0	3.01164007479027	0	1.24226973724396	0	0	0	0	0	0.97552559360916	0.855566686316885	0	3.32113391652337	0	0.997273970686113	2.28905598141556	0	0	0
Lotgi1|132911	0	0	0	0	0	0	0	0	0	0	0	0	0	0	0	0	0	0	0	0	4.36423707476181	0	0	0	0	0	0	0	0	0	0	0	0	6.49529605473269	0	0	0	0	0	0	0	3.54357692665097	0	0	5.21431818958739	0	0	45.0064765183182	0
Lotgi1|133595	0	0	0	2.37713679709135	0	0	2.11618369227881	2.46030316992904	0	0	0	0	0	0	0	9.42201721523366	0	0	11.0453638655594	0	3.68068187028104	0	0	0	0	0	2.61976401686575	2.3833023704206	0	1.76312547921138	0	0	0	0	0	0	0	0	0	2.15085763410212	0	0	0	3.10206120153828	0	0	0	0	0
Lotgi1|138864	0	0	1.4476997765984	0	3.19536147611212	1.79368483314561	1.03016566838206	0	1.53382707500044	0	0	0	0	0	0	0	0	0	2.68846099953499	0	2.68765333049848	0	1.69710747468195	0	1.40905137988491	0	1.27531034252116	3.48059994272569	0	1.71659137565448	2.613076249475	2.15495653445403	0	6.66672615588399	0	0	0	1.0289807981581	0	5.23522532640693	1.83658303338405	2.18226145043022	0	3.02018861850647	1.07038789815577	2.45687533489178	0	0	0
Lotgi1|140660	1.16926224717221	4.61784811467841	1.61857581580346	0	2.38167926416226	0	0	2.67810049972603	0	0	0	1.91920543966615	0	0	0	2.56402435693244	0	0	0	0	1.00162818109287	0	0.948710899781224	0	0	0	1.42583877639251	2.59428323599882	0	2.87880815949923	1.46075246077209	0	0	2.9814473693855	0	0	0	0	0	0	4.10672009432105	0.813279950378912	1.99268034991402	5.06500484710184	1.19672876482334	0	0	0	0
Lotgi1|140773	1.17310850456422	3.474778803397	1.62390007835544	1.29804180367488	2.38951373542595	0	1.1555476740733	1.34345502042178	0	0	0	1.92551861545453	0	0	0	0	0	0	0	0	1.00492301063594	0	0.951831659319978	0	0	0	1.43052903552538	1.30140853121651	0	1.92551861545453	2.9311151351019	2.41723742845008	0	0	0	0	0	2.30843718534153	0	0	1.03005726049993	1.63191042674716	0.999617609743055	0	0	0	0	0	0
Lotgi1|140786	0.407571411871455	1.60964991425933	0	1.80390723802132	0.830185343507988	0.349512301772945	1.60588111048357	0.46675465852368	1.19550864588606	0	0	0.668980181826488	0	0	0	1.78749126597576	0	0	1.04773165810449	0	0	0	0.330693513638027	0	1.37281863011644	0	2.48503329599837	1.35643952053652	0	0.334490090913244	1.52752971612167	0.839817346570087	0	0.519623684378615	0	0	0	1.6040340670716	0	0.408048419726803	0.71574264501024	1.13394461652831	1.38918287251149	0.588505325091833	0	0	0	0	0
Lotgi1|140992	0	1.6687721267499	0	1.87016449439415	0	1.44939935569349	0	1.93559396307213	2.47883901694385	0	0	0	0	0	0	3.70629113205874	0	0	0	0	1.44785116224325	0	0	0	1.13859365057051	0	0	1.87501513502284	3.59598119038994	2.77420691515724	0	0	0	0	0	0	0	1.66295001029343	0	0	1.48406354119422	2.35118848213809	2.88041472380937	0	1.72986859370198	1.98529499809975	0	0	0
Lotgi1|141698	1.07094590206463	2.11478029275813	2.96495870162195	2.36999824815114	2.18141794465312	1.83677636066863	3.16474317944398	2.45291487212144	3.14135154699791	0	3.12261372319317	1.75783080810263	0	0	0	0	0	0	2.75304865117547	0	0	0	0	0	0.721451232043173	0	1.30594842882797	1.18807265312258	0	0.878915404051317	0	4.41345452401697	0	0	0	0	0	0	0	1.07219930108394	2.82105772245027	1.4897921012947	1.82512764781915	0	1.09610292273609	2.51589936696125	0	0	0
Lotgi1|142206	2.00351115386249	0.989075614450081	0	0	1.02024181962007	0.859054112503726	0.986759811568208	2.29444003487764	0	0	4.38130773801963	3.28852617470886	0	0	0	0	0	0	0	0	0.858136503464401	0	1.62560013726558	0	1.34968123747403	0	1.22157535617897	1.1113151502523	0	0.822131543677215	1.25148736105474	1.03207890203487	0	2.55432990916454	0	0	0	0.98562486565144	0	1.00292799792402	2.63879837521331	0	1.7072120975387	1.44646674004313	1.02528728446943	1.17667765336811	0	0	0
Lotgi1|142681	0	2.19383749996404	3.07579827925268	2.45859631350258	1.13148313951634	3.81088179503211	2.18870089045659	0	0	0	0	1.82354410934012	0	0	0	0	0	0	0	0	0	0	1.80284625815124	0	1.49684274311761	0	1.35476893084023	4.92994633632174	0	0	1.38794236926943	1.14461086954646	0	1.416419700409	0	0	0	1.09309175131437	0	1.11228151794689	0	0	2.84003507814849	1.60418118210391	0	2.60995167974485	0	0	0
Lotgi1|142790	0	0	0	0	0	0	0	0	0	0	0	0	0	0	0	0	0	0	0	0	0	0	0	0	0	0	0	0	0	0	0	0	28160.2061538462	0	0	0	0	0	0	0	0	0	0	0	0	0	0	0	0
Lotgi1|143247	1.41517851344255	0	0	0	2.88258799829163	2.42716876231212	0	1.62067589765167	4.15107168710438	0	2.0631554956812	0	2381.49024199844	54.6131220909416	955.729636591479	0	0	110.388225502967	25.4657000233731	0	3.63686422896817	83.4890257252326	0	0	0.953346270914193	0	1.72571756666554	0	21.076445310341	2.3228478535642	1.76797420847416	1.45801622668418	0	3.60849780818483	0	0	0	1.39239068322188	0	0	0	0	1.20588791016622	2.04342126767997	0	0	0	0	0
Lotgi1|144968	1.93817926841045	1.91364629752298	0	0	0	1.66208295680069	0	0	0	0	0	0	0	0	0	0	0	0	0	0	0	0	0	0	0	0	0	0	0	1.59064581276679	0	5.9905449313763	0	2.47103654256135	0	0	0	0	0	0	3.40366746947804	5.39239967099061	3.3030842756727	2.79859869269214	1.98370800690825	4.55323091955487	0	0	0
Lotgi1|78136	0	0	0	2.96695269411402	0	2.2994230379799	0	0	3.93259422988836	0	0	0	0	0	0	5.87990548018341	0	0	0	0	4.59393376290717	0	0	0	1.80634030278479	0	3.26978065262944	2.97464807135203	11.4098049800342	2.20059270337661	3.34984586868788	2.76255706108581	0	0	0	0	0	0	0	0	2.35441659542842	1.86504048771104	0	0	0	0	0	0	0
Lotgi1|56588	1.61368771668562	3.18652415153148	2.23378110325817	3.57108333318701	0	1.38381567444039	3.17906328432834	3.6960210516581	0	0	2.35255739779033	0	0	0	0	0	0	0	0	0	0	0	0	0	1.08707357588406	0	1.96778654660504	1.7901728212209	0	1.32433859524474	2.01597059065832	1.66253433992947	0	2.05733359199678	0	0	0	3.17540680698564	0	3.2311526448955	1.41691134476009	2.24479986303682	2.75007921594469	0	1.65159399670189	3.79092529048912	0	0	0
Lotgi1|60578	0	0	0	0	6.98473245739894	0	0	0	0	0	0	0	0	0	0	0	0	0	0	0	0	0	0	0	0	0	0	0	0	0	0	0	0	8.74366776598631	0	0	0	6.74773946484448	0	0	6.02187321523038	0	0	9.90273383567988	0	0	0	0	0
Lotgi1|66515	0	0	2.28548899916692	0	0	0	0	0	2.42145848414422	0	0	0	0	0	0	0	0	0	0	0	0	0	0	0	0	0	2.01333716110979	0	0	1.35499458124578	2.06263657655319	1.70101893113154	0	0	0	0	0	0	0	3.30594784500882	0	3.445144234244	0	0	3.37965067843627	1.93933909536596	0	0	0
Lotgi1|72677	3.65769215782075	0	5.06323716738518	2.02361388880597	1.86259532197305	1.56832443103244	1.80146919445273	4.18882385854585	2.68223093628283	0	0	3.00183414922142	0	0	0	0	0	0	0	0	1.56664920632475	0	1.48388115093986	0	0	0	0	0	0	0	0	5.6526167557602	0	0	0	0	0	0	0	1.83098649877412	3.21166571478954	1.27205325572086	1.55837822236866	0	3.74361305919095	0	0	0	0
Lotgi1|73507	1.07741687428255	0	1.49143692996995	1.1921592396289	4.38919743546519	0.923937353629385	1.06128849824254	0	0	27.3489112212789	0	0	0	0	0	0	0	0	0	0	5.53770263262828	63.5626419418689	1.74837960382642	55.0791817623765	2.17743136196716	0	0	2.3905026796968	2.29230220897969	1.76845214229057	0	4.44012192295363	0	1.37362756444498	0	0	0	1.06006783133508	0	4.31471138683931	1.8920689256313	3.74698466564302	0.918077804718697	3.11143298764564	2.2054518022424	2.53110117582506	0	0	0
Lotgi1|74987	1.2736606620983	1.2575389955151	0	1.40930252970416	1.29716459923123	0	1.25459461756529	1.4586083078865	1.86798225919697	0	1.85683994611308	2.09056306820778	0	0	0	8.37886530926136	0	0	3.27416143157654	24.762086038961	1.09105926869045	0	1.03341723011883	0	2.57403493146832	0	0	1.41295783389221	0	0	0	0	0	0	0	0	0	0	0	1.27515131164626	0	2.65768269498823	3.25589735744881	3.67815828182395	2.6071590947937	1.49606158785374	0	0	0
Lotgi1|77105	0	0	2.85355851919107	0	0	0	0	0	0	0	0	0	0	0	0	0	0	0	0	0	1.76587627302501	0	0	0	1.38868936572472	0	0	0	0	1.69178514190225	0	0	0	0	0	0	0	2.02822226688967	0	6.19148613747317	0	5.73526901423279	0	0	2.10983972989085	0	0	0	0
Lotgi1|77902	3.10108682945672	0	0	3.43134528971448	0	2.6593327308811	0	0	0	0	0	5.09006660085371	0	0	0	0	0	0	0	0	5.31298426492742	0	0	0	2.08907182843806	0	0	3.44024516078104	0	0	0	0	0	0	0	0	0	0	0	0	0	0	2.64246742053816	8.95551581661485	0	0	0	0	0
Lotgi1|82990	0	0	0	0	0	0.8916130147269	1.02415887148187	0	0	0	1.51578771111272	0	0	0	0	0	0	0	2.6727848421033	0	0.89066062750241	0	0	0	1.40083533685351	0	2.53574826122283	0	0	1.70658209649614	0	0	0	2.65114124682967	0	0	0	0	0	1.04093984624184	1.82587409441388	1.44635792924529	0.88595846461192	3.00257818924404	1.06414656930355	0	0	0	0
Lotgi1|83216	0	0	3.23715163160692	0	2.38167926416226	1.00269922639779	0	0	0	0	0	1.91920543966615	0	0	0	0	0	0	0	0	1.00162818109287	0	2.84613269934367	0	1.57536564111722	0	0	0	0	0.959602719833077	1.46075246077209	0	0	5.96289473877099	0	0	0	2.30086853883221	0	0	0	3.25311980151565	4.98170087478506	5.06500484710184	1.19672876482334	1.37343358884934	0	0	0
Lotgi1|84059	0	0	0	0	0	0	0	0	2.23519244690236	0	0	0	0	0	0	0	0	0	0	0	0	0	1.23656762578322	0	0	0	0	0	0	0	0	0	0	0	0	0	0	0	0	0	0	0	0	0	0	0	0	0	0
Lotgi1|87003	1.9703037866714	1.94536419195707	0	2.18013651003958	2.006663468424	0	3.88161870627936	0	2.8896963125699	50.013754774825	2.87245958514731	0	0	0	0	0	0	0	0	0	0	0	0	0	0	0	2.40265650165588	0	0	0	2.46148895323474	2.02994524378129	0	5.02398589868827	0	0	0	3.87715416764544	0	0	1.7300409237126	0	1.67891576443032	0	2.0165871451443	0	0	0	0
Lotgi1|89037	0	0	0	0	0	0	0	0	0	0	0	0	0	0	0	0	0	0	15.4078185015366	58.2637318563789	0	0	0	0	0	0	0	0	0	0	0	0	0	3.82076238513688	0	0	0	0	0	3.00035602740296	0	0	0	4.32724503743995	0	0	0	0	0
Lotgi1|89537	0	0	0	0	0	0	0	0	0	0	0	6.1616595694545	0	0	0	8.23186767225678	0	0	0	0	0	0	6.09172261964786	0	0	0	4.57769291368121	0	0	0	0	0	0	0	0	0	0	0	0	7.51668141602006	0	2.61105668279545	0	0	0	0	0	33.1626669082344	0
Lotgi1|92353	1.76547022469071	0.871561680059973	1.22194461341598	2.9302329825532	2.69707490929266	1.51397655470954	1.73904204414991	3.03274994709074	1.29464116974047	0	10.2953501962706	1.44890509677767	0	0	0	0	0	0	0	0	0.756179691171601	0	1.43245952689739	0	1.18932307064543	0	1.0764376900983	0	0	2.1733576451665	2.20559158680935	0.909455666149537	0	0	0	0	0	1.73704184243521	0	0.883768235794437	0	0.613986101152396	3.00875003328603	2.54921861116512	3.61388389377344	2.07374873563885	0	0	0
Lotgi1|93785	0	0.863016957706444	2.41992952852968	0.967168402738149	0	0.749566823655212	0	4.00402280596294	0	0	1.2743019238031	0	0	0	0	1.91673389427548	0	0	2.24697353147409	0	1.49753232957513	0	0.709207903022729	0	0.588831520270531	0	2.13176875882213	0.96967694482799	1.85968635091244	0	1.09198406993992	1.80107886825693	0	3.34316708699477	0	0	0	2.58001803067583	0	0	2.30248093523515	1.21593325914494	0.744813120985021	3.78633940775995	1.78922682976038	1.0267089328408	0	0	0
Lotgi1|97333	0	2.41171862153581	3.38127139602777	0	2.4877129300325	2.09467989076251	2.4060718693033	2.79733100142616	0	0	3.56106291035385	0	0	0	0	0	0	0	0	0	0	0	0	0	4.93650534802144	0	0	2.70978214719055	0	0	3.05157192147595	0	0	0	0	0	0	0	0	0	2.1447767615889	3.39795047761052	2.08139557097184	0	0	0	0	0	0
Lotgi1|98299	2.33088225743479	2.30137855388385	3.22657270470624	0	0	1.99884486308057	4.59198029958539	5.33869707461725	0	0	0	0	0	0	0	0	0	0	0	0	0	0	1.89122107472728	0	0	0	0	2.58580518620797	0	0	2.91195751983979	0	0	2.97170407732868	0	0	0	0	0	0	0	0	1.98616832262672	0	4.77127154602768	8.21367146272643	0	0	0
Lotgi1|98300	2.42602030875866	2.39531237240972	0	2.68438577086507	0	0	2.3897040334577	0	0	0	0	0	0	0	0	0	0	0	0	0	0	0	0	0	1.63430789299576	0	0	2.69134825503279	0	1.99101244591217	3.03081292881285	4.9989127772029	0	6.18599624260256	0	0	0	0	0	2.42885964123097	2.13018644348286	1.68741758411951	0	0	2.48300866170828	2.84964111972141	0	0	0
Lotgi1|99791	3.8763585368209	0	0	0	0	3.32416591360138	0	0	0	0	5.65125200990938	0	0	0	0	0	0	0	0	0	0	0	0	0	0	0	4.72696550869255	0	0	3.18129162553357	0	0	0	4.9420730851227	0	0	0	0	0	3.8808952963147	0	2.6961998354953	3.3030842756727	5.59719738538428	0	4.55323091955487	0	0	0
Lotgi1|99809	3.8763585368209	0	0	0	0	0	0	4.4392426761763	0	0	0	6.36258325106714	0	0	0	0	0	0	0	0	0	0	0	0	0	0	0	0	0	0	0	0	0	0	0	0	0	0	0	3.8808952963147	3.40366746947804	2.6961998354953	0	5.59719738538428	0	4.55323091955487	0	0	0
Lotgi1|209107	0.974385205976839	1.92410338111601	1.34881317983622	0	1.98473272013522	1.67116537732965	0	0	2.85811493210465	24.7335781809927	0	1.59933786638846	0	0	0	2.13668696411037	0	0	2.50482295311866	0	1.66938030182146	0	2.37177724945306	0	1.31280470093102	0	3.56459694098127	1.08095134833284	0	1.59933786638846	1.21729371731008	1.00388002493009	0	0	0	0	0	2.87608567354027	0	0.97552559360916	0	0.677733291982426	1.66056695826169	2.81389158172324	0.997273970686113	0	0	0	0
Lotgi1|209261	1.41424316743234	1.86178939190604	1.30513053224073	1.82566619842707	1.92045518987307	2.82982531177698	1.1608938959626	1.34967060875155	0.69138801397905	0	0.68726395890504	1.16065629695607	0	9.09617102902663	0	0	0	0	0.605925446689643	4.58254070780508	0.807657885613554	0	0.382494149944842	0	0.158786027938121	0	0.287429495571523	1.0459436708257	1.00297690835727	1.16065629695607	1.17787045746329	1.2142104729822	0	2.70458460970363	0	0	0	1.85529386475565	0	1.88786446668052	1.44875204913672	0.491838172238403	2.41018178476052	2.38241580712986	1.68870846853789	0.553730660408523	0	0	0
Lotgi1|209340	1.78759391171691	0	0	1.97796846274268	0	0.7664743459933	0	2.04716955492842	5.24345897318448	0	0	1.46706180225107	0	0	0	0	0	0	0	0	3.06262250860478	0	1.4504101475352	0	0.602113434261596	0	1.08992688420981	0.991549357117343	3.80326832667808	1.46706180225107	4.46646115825051	1.84170470739054	0	2.27905124727463	0	0	0	4.39702321017435	0	0.894843025716673	0.784805531809474	1.86504048771104	3.04645366778836	1.29058185327156	0.914792664839893	1.04986778094999	0	0	0
Lotgi1|211451	0.905139556821124	1.34052380232574	1.25295843609151	1.50230218902474	1.38276429359674	1.94050294448811	0.891590083548939	1.03657443200056	1.32750008267805	0	1.97937253138958	0.742839668906316	0	0	0	0	0	0	0	0	0.775372069120118	0	2.20322455152239	0	0.304877233845656	0	1.65563766548115	2.00826494157269	0	1.11425950335947	0.565392767177015	0.932538297270083	0	1.73097991306328	0	0	0	1.33584689913165	0	2.71859670503263	0.397382496436523	0.629569504734944	1.15691784274831	0.653479897785982	0.926401708809943	0.531595488069858	0	0	0
Lotgi1|212487	5.61614150216572	1.38626345962295	0	0	2.85989045499799	1.20402859862727	0	1.6079146701111	0	0	0	2.30455771298495	0	0	0	0	0	0	0	0	1.20274250091861	0	0	0	0.945839607363688	0	3.42425847873791	0	0	2.30455771298495	1.75405315171452	2.89307156790876	0	1.79004221980822	0	0	0	2.76285395410955	0	0	1.2328244377637	1.95315263673676	1.19639272977121	0	0	3.29840350077991	0	0	0
Lotgi1|212640	4.28635799744619	4.23210238875275	2.3733924222118	1.8971380207556	3.49236622869947	0.735152077046458	2.53331605469915	0.981755591846683	2.51459150276515	0	0	1.40710975744754	0	0	0	1.87987362707787	0	0	0	0	0.734366815464728	0	0.695569289503061	0	1.15501567437681	0	1.04538660288393	1.90205862254721	1.82392315185643	3.51777439361885	0	2.64966410426259	0	1.09295847074829	0	0	0	0.84346743310556	0	2.5748247639011	0.752734151903798	1.19254992723831	3.65244895867655	0	1.75481862149576	2.01392906057235	0	0	0
Lotgi1|212757	0	1.68474123801066	0	1.88806080534529	0	0	0	0	0	0	0	0	0	0	0	0	0	0	0	0	0	0	2.76896482711266	0	2.29897856718064	0	0	0	0	4.20113152462807	0	3.51598171410921	0	4.35091601752429	0	0	0	1.67886340752111	0	1.7083366854591	4.49479531854517	0	5.81595700214141	2.46383808351844	1.74642236014889	8.01717214543632	0	0	0
Lotgi1|214616	4.49999981561543	1.11075999603858	0	0	4.58304211715766	0.96474215789062	1.10815928365389	0	0	0	0	0	0	0	0	0	0	0	0	0	1.92742331377493	0	0	0	0	0	2.74372761387833	2.49607693053514	0	0.923277064823623	1.40545583765138	0	0	0	0	0	0	0	0	1.12631661596515	0.98781516464347	1.56498665530327	0	1.62442321594749	0	1.32144241198438	0	0	0
Lotgi1|214936	1.94346041083119	0.959430296305801	1.34513793956418	0	0.989662364536089	1.66661179319524	0.957183904409488	0	0	24.6661842349954	1.41666262918709	0	0	0	0	0	0	0	0	0	1.66483158165301	0	3.15375285485856	0	1.96384136460798	0	1.18496138092565	4.31202390724599	0	0	0	3.00343397104425	0	2.47776961215961	0	0	0	0.956082975945266	0	1.94573497144933	2.55970632582	0.675886607263128	1.65604225265334	2.80622430220901	0	1.14140938582847	0	0	0
Lotgi1|216416	2.14834328546701	4.24230022583408	1.48694465006041	0.594284199272838	3.82897984110424	0.921154409793152	1.58713776920911	1.84522737744678	1.57540672462395	0	2.34901438966113	0.881562739605689	0	0	0	0	0	0	0	0	1.38025570135539	0	1.74311340020044	0	3.2563092506527	0	1.96482301264931	4.17077914823605	0	0.440781369802844	0	3.87340455402242	0	1.36949013202195	0	0	0	3.17062456781849	0	1.61314322557659	2.35796240355407	1.12070957017576	2.28828127531543	0	2.19880887512721	1.89260803282702	0	0	0
Lotgi1|216792	1.26912806187731	1.25306376777306	0	4.21286165463165	0	0	2.50025973607318	0	1.86133463549876	0	0	0	0	0	0	0	0	0	0	0	1.08717649549227	0	1.02973958873051	0	2.56487466480829	0	0	0	5.4003703286283	0	1.5855142367811	2.61508960230899	0	4.85413584161518	0	0	0	0	0	3.81184021986782	0	3.53096633260595	0	1.83253437528596	2.59788094854888	0	0	0	0
Lotgi1|217320	2.16136354780317	4.26801113629368	5.98382574327339	0	4.40249803375448	0	2.12900904798959	0	0	0	3.15100112067674	3.54762217635259	0	0	0	0	0	0	0	0	0	0	3.50735544767604	0	2.91203951842881	0	0	2.39774662721103	0	0	2.70017879112417	2.22678841893584	0	0	0	0	0	0	0	4.32778626982973	1.89780246783018	1.50333566585193	0	0	2.21213498952192	0	0	0	0
Lotgi1|217342	4.91218988137084	2.91000759292751	1.3599603961985	2.174130624337	4.0022709397768	1.68497666143982	0.967731385449813	2.25019463475603	2.8817357166675	49.8759758360514	1.43227323667125	11.2878887429401	0	0	0	4.30869106812338	0	0	0	0	0	0	0.797126238108191	0	0	0	0	3.2696544916514	0	4.03138883676431	0	1.01217655406174	0	1.2525364292873	0	0	0	0.966618325542459	0	1.96717557719533	0.862637485377355	0.683334393569058	1.67429065213162	0	0	4.61594759888758	0	0	0
Lotgi1|217766	0	0	0	0	1.93194727545077	0	0	0	0	0	0	0	0	0	0	0	0	0	0	0	0	0	0	0	1.27788968228924	0	4.62639177446505	0	0	1.55680228483558	0	0	0	2.41846129697494	0	0	0	0	0	5.69748458395137	0	2.6388338815486	0	2.73905403965614	1.94150145356977	0	0	0	0
Lotgi1|218330	1.69821421613106	0.838359330343402	2.35078868485741	0.939535019802773	0.864776399487488	0.728150628693635	1.67279282342039	0.972405538591	2.49064301226263	0	0	1.39370871213852	0	0	0	1.86197006872475	0	0	0	0	1.45474569158727	0	0.688944820079222	0	0	0	2.07086107999864	1.88394377852295	1.80655245517209	0	1.0607845250845	0.874809736010507	0	1.08254934245545	0	0	0	0.835434409933126	0	0	2.236695765657	2.95298077220914	2.1705982382992	1.22605276060798	0	0	0	0	0
Lotgi1|218952	2.41506762113447	0.794832773689004	1.11436935399561	0	0.819878301997166	1.38069193702631	0.792971767309891	0.921919472253318	1.18066598775429	0	0	1.32134911760311	0	0	0	1.76529893648847	0	0	0	0	2.75843426847248	0	0.65317567592161	0	1.08461968519357	0	0.98167229525895	2.67919769857666	1.7127585353776	1.98202367640466	2.01141986697737	2.48817216111341	0	0	0	0	0	2.37617913434704	0	2.41789413495002	0	0.559933148680741	0.685967840546024	3.48719295342226	0	2.83677592279265	0	0	0
Lotgi1|219492	3.37499986171157	2.22151999207715	0	2.48961961083385	4.58304211715766	0.96474215789062	0	0	0	0	0	1.84655412964725	0	0	0	0	0	0	0	0	0.963711656887466	0	6.38958287392086	0	3.7893258717725	0	0	6.24019232633785	2.39353953051191	0	0	3.47716172672946	0	1.43429250419965	0	0	0	2.21376941433383	0	3.37894984789545	1.97563032928694	0.782493327651634	0	0	1.15142672956188	0	0	0	0
Lotgi1|221163	0.945954868401917	0	0	1.04669683903757	0.963411373434336	0	0	0	2.77472165822361	0	1.37908537111847	0	0	0	0	2.07434331263765	0	0	0	0	0.810335796374872	0	0	0	1.91175008172714	0	1.15353004456158	2.0988233076383	4.02520971444179	2.32900925370628	1.18177586348936	0.974589095820724	0	4.82409256054417	0	0	0	2.7921680544184	0	2.84118594637363	0.830603202100743	1.97387574163582	0.806057701225169	2.73178864432548	4.84087895585037	2.22226654959707	40.2587724507436	8.35664020234024	0
Lotgi1|221240	0.578936664590135	2.85804317162523	0	1.28118411791287	1.7688608171335	0.99293267549132	1.14054056142299	0	0	0	2.53205447197238	1.90051188018889	0	0	0	2.53905009371556	0	0	2.97651039234231	0	0.991872062445866	0	1.87894041839788	0	2.73003704852701	0	1.41195073636271	1.28450712172019	1.2317403103446	0	2.16978652858192	0	0	0	0	0	0	1.1392287408179	0	0.579614232566482	0	0.805358392420676	0.986635562863275	0	0	0.680027994478974	0	0	0
Lotgi1|221343	0.790742761391403	1.56146748888793	6.56761362066592	0	0.8053350061746	2.03430109125051	1.55781149852897	0.905566133499379	1.15972291036619	0	0	0	0	0	0	0	0	0	2.03273880452645	0	0.677376042645957	0	1.92476823348075	0	0.532690155810148	0	1.92851807893443	1.75444875161783	0	1.29791055232412	0	1.62935737970915	0	1.00813907723124	0	0	0	2.33402961533423	0	0.791668220090804	2.0829539281063	1.10000170672092	1.34759979317911	1.14177862406952	0.809317679093387	1.85763744833281	0	20.9564524808133	0
Lotgi1|222130	1.68219332729964	0.830450280057144	1.16430571655673	0	4.28309065783897	2.88512513255968	0	0.963231901434481	1.23357319003573	0	1.22621505875392	1.38056051674098	0	0	0	0	0	0	2.1621820774562	0	0.72051083781445	0	2.72978136257805	0	1.13322292580366	0	0	0.933085362004292	0	0	0	0	0	3.21700983842893	0	0	0	1.65510590647129	0	1.68416210972147	1.4770632414716	1.75507347782242	1.4334139309523	0	0	2.96389559857817	0	0	0
Lotgi1|222442	7.13249970775046	1.40844367497692	0	4.73525649980598	4.35847305341694	1.22329305620531	0	3.26728260966576	0	0	0	0	0	0	0	0	0	0	0	0	2.44397276186661	0	2.31485459546619	0	3.84389216432603	0	3.47904661439772	7.9125638697964	0	2.34143063639271	0	0	0	0	0	0	0	2.8070596173753	0	0	0	0.992201539462272	0	0	1.46000909308447	1.67558897839619	0	0	0
Lotgi1|222542	3.22251492820051	5.3028752822926	4.46083395018122	3.56570519563703	3.28198272094649	4.60577204896576	1.0580918461394	3.69045475489355	0	0	4.69802877932225	1.76312547921138	0	0	0	0	0	0	0	0	1.84034093514052	0	0.871556700100221	0	0.723624277922821	0	2.61976401686575	4.7666047408412	0	0.881562739605689	2.68391265382824	3.32006104630494	0	1.36949013202195	0	0	0	2.11374971187899	0	0	2.82955488426488	0	2.74593753037851	1.55103060076914	0	2.5234773771027	0	0	0
Lotgi1|222979	1.73118924945399	0	0	1.91555683649109	1.76313634846963	1.48457895170547	0	0	0	43.944124340987	0	0	0	0	0	0	0	0	4.45031650893898	0	0	0	0	0	2.33245883757647	0	2.1110719747559	1.92052521111563	0	2.84154203445717	0	3.56718533130498	0	2.20713943607421	0	0	0	1.70331287462094	0	3.46643075010634	3.04016900186388	1.20412808187169	4.42549155381391	4.99943844131411	0	6.10044530969487	0	0	0
Lotgi1|223383	1.73963407506109	1.71761423777673	0	0	1.77173701358412	1.49182080025037	3.42718529676373	3.98449098739727	2.55139040280562	44.1584859231382	0	2.85540321511306	0	0	0	3.81476794567997	0	0	0	0	1.49022729382111	0	1.41149670455255	0	2.34383668556465	0	2.12136988682788	0	3.70122942035257	1.42770160755653	2.17331463675848	0	0	4.43581193981745	0	0	0	1.71162171791177	0	0	0	0	1.48235977249702	5.02382594590589	0	4.08680238633217	0	0	0
Lotgi1|223760	2.17454259382636	2.14701779722091	6.02031248561043	0	0	1.86477600031297	2.14199081047733	2.49030686712329	6.37847600701404	55.1981074039227	0	0	0	0	0	4.76845993209996	0	0	0	0	1.86278411727638	0	0	0	1.46489792847791	0	0	2.41236703347451	0	7.13850803778265	0	4.48073279420016	0	2.7723824623859	0	0	0	2.13952714738971	0	0	1.90937443409744	1.51250234674127	3.70589943124254	3.13989121619118	0	7.66275447437283	0	0	0
Lotgi1|223917	3.49632338615219	0	0	0	1.78042199894483	0	1.72199261234452	0	0	0	0	2.86940028969695	0	0	0	0	0	0	0	0	0	0	1.41841580604546	0	0	0	0	0	0	4.30410043454542	2.18396813987984	0	0	2.22877805799651	0	0	0	0	0	0	1.53498729015676	0	4.46887872591013	0	0	0	0	0	0
Lotgi1|224562	2.37749990258349	4.69481224992305	1.64555207940018	2.63069805544776	1.21068695928248	4.07764352068435	1.17095497639427	0	1.74345010858384	0	1.73305061637221	3.90238439398785	0	0	0	0	0	0	0	0	1.01832198411109	0	0	0	0.800810867567922	0	0	1.31876064496607	0	2.92678829549089	1.48509833511829	0	0	0	0	0	0	2.33921634781275	0	1.19014122420318	2.0875827146132	0.82683461621856	0	3.43294772970236	3.65002273271118	0	0	0	0
Lotgi1|224583	2.22196252577896	1.09691874998202	0	0	3.39444941854902	0.952720448758027	0	0	1.62939262484471	28.2009022250571	0	0	0	0	0	0	0	0	2.85596635776147	0	1.90340557777774	0	0	0	2.24526411467642	0	1.35476893084023	2.46497316816087	0	1.82354410934012	1.38794236926943	2.28922173909291	0	5.66567880163599	0	0	0	1.09309175131437	0	2.22456303589379	2.92651782422411	2.31822789593989	0.946678359382831	0	1.13707873293183	0	0	9.81449643701642	0
Lotgi1|225073	3.30208319803262	1.63014314233439	0	0	5.04452899701034	0	3.25265271220631	0	2.42145848414422	41.9096741400154	2.4070147449614	2.70998916249156	0	0	0	0	0	0	0	0	2.82867217808636	0	1.33961492793182	0	2.22447463213312	0	2.01333716110979	0	0	0	0	0	0	0	0	0	0	3.24891159418438	0	0	0	1.14838141141467	1.40686922852726	2.38399147895997	1.68982533921814	1.93933909536596	0	0	0
Lotgi1|225558	4.2079644293513	4.1547011061266	0	2.32805137650245	3.21421316623668	1.8042670445506	1.03624334194183	0	4.62862860685975	0	0	1.7267187584017	0	0	0	0	0	0	2.7043221263759	0	0	0	1.7071199081609	0	2.12604655106528	0	1.28283429734429	4.66817927421616	0	0.863359379200851	0	1.08383507116346	0	0	0	0	0	4.1402059253323	0	0	1.84741833151611	1.46342409950188	2.68923675541494	0	0	1.23568508731283	0	9.29337273239608	0
Lotgi1|225601	0	3.18652415153148	4.46756220651634	0	1.64346646056446	4.15144702332118	4.76859492649252	0	7.10002306663102	0	0	0	0	0	0	0	0	0	0	0	1.38233753499243	0	1.30930689788811	0	0	0	0	3.58034564244181	0	1.32433859524474	6.04791177197495	1.66253433992947	0	2.05733359199678	0	0	0	3.17540680698564	0	0	1.41691134476009	0	1.37503960797235	2.33005502015997	1.65159399670189	3.79092529048912	0	0	0
Lotgi1|226175	0	2.22855011863436	0	0	4.59754541499677	0	0	0	0	0	3.29060243614976	0	0	0	0	4.94954068901515	0	0	5.80231139773057	0	0	0	1.8313723065397	0	1.52052696373656	0	2.75241029620073	0	0	1.85239765537398	0	2.32544360205325	0	0	0	0	0	0	0	0	0	4.70981743415636	3.846629789391	0	0	0	0	0	0
Lotgi1|226726	1.1967281388843	1.18158026424238	0	1.32417687354753	3.65643712534978	0	2.35762746925021	0	3.510302232048	0	3.48936365712525	1.96428744663818	0	0	0	0	0	0	0	0	0	0	0	0	0	0	1.45933163355609	0	0	1.96428744663818	1.49506543803855	1.23295331920944	0	0	0	0	0	1.17745789319434	0	0	2.10159333685893	1.66476768366153	2.03948827759657	0	0	2.81139090334931	0	10.571991128464	0
Lotgi1|226838	0	0	0	2.13299842333603	1.96327615018781	3.30619744920353	1.89884590766639	0	0	0	0	3.16409545458474	0	0	0	0	0	0	0	0	0	0	1.56409094288256	0	0	0	4.7014143437807	0	0	1.58204772729237	2.4082675704621	1.98605453580764	0	0	0	0	0	1.89666190363196	0	1.9299587419511	0	1.34081289116523	3.28522976607447	0	0	2.26430943026512	0	0	0
Lotgi1|181139	1.77425365864439	0	0	1.9632075040655	0	0	5.24308198385495	4.0637843403803	2.60216434116991	0	0	2.91222715969242	0	0	0	0	0	0	0	0	1.51988355837476	0	0	0	2.39048020169529	0	0	1.96829947009861	0	2.91222715969242	0	0	0	2.26204340214571	0	0	0	1.74568384165131	0	1.77633018537787	1.55789754821881	2.46816303348824	0	5.12380258164531	0	4.1681317870552	0	0	0
Lotgi1|181153	2.51144355906706	7.43896307206118	3.47651847760602	2.77890639659975	2.55778935059679	2.15368495810793	2.47384854167804	2.87612905780437	0	0	3.66137454163143	4.12223703590266	0	0	0	0	0	0	0	0	0	0	0	0	1.69185394556603	0	0	0	0	0	0	5.17493083273821	0	0	0	0	0	0	0	2.51438286803488	0	1.74683369623639	0	3.62635323560108	0	2.94998059576794	0	22.1862912414244	0
Lotgi1|181237	0	0	0	1.19577184338535	1.10062450843862	0.926737163791899	0	0	1.58495464416713	0	0	3.54762217635259	0	0	0	2.36978008746786	0	0	8.33422909855846	0	0.925747258282808	0	0	0	1.4560197592144	0	1.31782068727186	2.39774662721103	4.59849715861986	0.886905544088147	0	1.11339420946792	0	1.37779007221602	0	0	0	1.06328015809671	0	0	0.948901233915091	0	2.76257957601717	0	1.10606749476096	0	0	0	0
Lotgi1|183052	0	0.983550052358181	0	3.3067433657863	2.02908428930025	2.56276478255302	0.981247186922575	1.14081096706207	1.46099171110378	0	1.45227705282587	1.63507726005077	0	0	0	6.55330247651727	0	0	2.56079665039506	0	0	0	0.808259286126462	0	2.01321167824338	0	0	3.31532005717726	2.11941908148681	0	2.48899162310329	4.10525239245154	0	1.270029954836	0	0	0	3.92047432594316	0	2.99197514464485	2.62405648484899	1.38575634003111	1.69767459978709	1.43838592026635	3.05867826763506	3.51031210557861	0	0	0
Lotgi1|183446	5.09464264839318	2.51507799103021	0	2.81860505940832	0	2.1844518860809	2.50918923513059	0	0	0	0	4.18112613641555	0	0	0	0	0	0	0	0	2.1821185373809	0	2.06683446023767	0	0	0	0	0	0	4.18112613641555	0	2.62442920803152	0	3.24764802736634	0	0	0	2.50630322979938	0	2.55030262329252	2.236695765657	0	0	3.67815828182395	0	2.99212317570749	0	22.5032382591591	0
Lotgi1|183614	0	1.7783379734557	0	1.99295307230891	3.66874836146207	1.54456193965316	0	0	0	0	2.62583426723062	0	0	0	0	3.9496334791131	0	0	0	0	1.54291209713801	0	4.38419430959505	0	2.42669959869067	0	0	1.99812218934252	0	1.47817590681358	2.25014899260348	0	0	0	0	0	0	5.31640079048353	0	3.60648855819144	1.58150205652515	0	1.53476643112065	0	3.68689164920321	0	0	0	0
Lotgi1|184255	2.12698798441863	1.40004341448998	0	1.56900480444201	2.16623909215554	2.43199414752546	0.698382689698374	0	0	0	3.10088579470177	1.16373292067232	0	0	0	0	0	0	0	0	1.82204728767392	0	1.72578622922429	0	2.38810397883078	0	0	1.57307432799133	0	2.9093323016808	0	5.84365946917555	0	2.71175382006733	0	0	0	2.09273828333149	0	2.83930311937139	1.86761873076728	0.493141918221805	3.62485590491318	0	3.62825321343059	2.49839310894064	0	0	0
Lotgi1|186095	1.17698014979381	3.48624672023989	3.25851896910927	2.60465154004729	1.19869995968563	1.00931770313969	3.47808408829982	1.34788886537366	3.45237645264126	0	5.14767509813528	1.93187346237022	0	0	0	0	0	0	0	0	1.0082395882288	0	1.90994603586319	0	1.58576409419391	0	1.43525025346441	1.30570360887729	0	0.965936731185111	1.47039439120623	2.4252151097321	0	0	0	0	0	3.47408368487042	0	0	1.03345678941248	0.818648134869862	4.01166671104803	0	1.20462796459115	2.76499831418514	0	0	0
Lotgi1|186317	0	0	1.84893492067436	0	1.36032242616009	1.1454054833383	0	0	0	0	0	2.19235078313924	0	0	0	0	0	0	6.86715506248262	0	1.1441820046192	0	1.08373342484372	0	0	0	0	0	0	0	3.33729962947931	2.75221040542631	0	3.40577321221939	0	0	0	0	0	2.67447466113073	1.17279927787258	0	0	0	0	1.56890353782415	0	0	0
Lotgi1|187129	1.4556121852552	1.43718742344583	2.01496172987778	0	2.96494765538567	0	0	0	2.13483686765368	0	0	0	0	0	0	0	0	0	0	0	0	0	2.3620965259859	0	0	0	0	1.61480895301967	0	0	0	4.49902149948261	0	1.85579887278077	0	0	0	1.43217327417107	0	2.91463156947716	2.55622373217943	1.01245055047171	8.68239295319682	4.20360946494166	0	1.70978467183285	0	12.858993290948	0
Lotgi1|188534	6.44502985640102	3.18172516937556	2.97388930012081	7.13141039127406	0	3.68461763917261	1.0580918461394	0	3.1508134492479	27.2665349826606	1.56600959310742	7.05250191684551	0	0	0	0	0	0	0	0	1.84034093514052	0	0.871556700100221	0	1.44724855584564	0	0	2.3833023704206	4.57079536850769	0.881562739605689	0	0	0	1.36949013202195	0	0	0	1.0568748559395	0	2.15085763410212	1.88636992284325	2.24141914035152	1.83062502025234	1.55103060076914	0	1.26173868855135	0	0	0
Lotgi1|189066	0.758776564654304	2.24751650262274	1.0503523911065	1.6791689715624	2.31833673054092	1.30137559170777	1.4948361400778	0.868958140868553	1.11284049484075	19.2606162005177	0	2.49088365573692	0	0	0	0	0	0	0	0	1.94997826744677	0	0	0	0.511155872915695	0	0.92527835489301	0.841762113808127	0	1.86816274180269	0	1.56348974095495	0	0.967384518789975	0	0	0	0.74655840887641	0	0.759664611193516	3.99749881521677	2.11106710523888	1.93968353209716	1.09562161586245	0.77660058142791	0.891270733189464	0	6.70309224740909	0
Lotgi1|189089	0	2.4283511637533	5.10688576365574	1.36070589074884	0	2.10912595897467	0	4.22493440905055	0	0	5.37843294736203	0	0	0	0	5.39329261285789	0	0	9.48377793973894	0	0	0	0.997782153218184	0	1.65685007083018	0	0	1.3642351499649	7.84915894316148	1.00923734327272	0	1.26696582456694	0	3.13566016435371	0	0	0	1.20993949024797	0	1.23118057676191	1.07978416273097	1.71069230941771	0	0	1.25862852852109	1.4444732572381	0	0	0
Lotgi1|191640	0	0	0	0	0	0	4.18198205855098	4.862027692955	0	0	6.1894664870436	6.96854356069259	0	0	0	0	0	0	10.9138714385885	0	0	0	0	0	2.86003881274258	0	0	0	0	0	0	0	0	0	0	0	0	0	0	0	3.727826276095	0	3.61766373049867	0	0	4.98687195951248	0	0	0
Lotgi1|191692	1.2968181286819	2.56080668177621	0	4.30477863618725	1.32074941012634	1.11208459655028	2.55481085758751	1.48512845893898	0	0	1.89060067240605	0	0	0	0	0	0	101.155755733628	3.33369163942338	0	0	0	1.05220663430281	0	4.36805927764321	0	0	1.43864797632662	0	0	0	2.672146102723	0	0	0	0	0	0	0	1.29833588094892	2.27736296139622	2.70600419853347	3.3150954912206	0	2.65456198742631	1.5232627076329	0	0	0
Lotgi1|192237	2.56564737688865	0	3.55155125050399	0	0	2.20016736727573	2.52724095624663	0	3.76284196097231	0	3.74039701375297	0	0	0	0	5.62609661053521	0	0	0	0	2.19781723189444	0	0	0	0	0	0	0	0	2.10560309028121	0	0	0	0	0	0	0	5.04866837657428	0	0	0	1.78453514291776	2.18621405296323	0	0	3.01364924171977	0	0	0
Lotgi1|192582	2.9554556800071	0	2.72743438574616	2.18013651003958	3.00999520263601	0.844815646550626	2.91121402970952	0	1.44484815628495	0	0	1.61701010800601	0	0	0	0	0	0	0	0	3.37565298600361	0	0	0	2.65462166044615	0	1.20132825082794	1.09289556212657	0	1.61701010800601	0	3.04491786567193	0	1.25599647467207	0	0	0	0.969288541911361	0	1.97260976387267	0.865020461856298	5.48177646111753	2.51837364664549	2.84498430638317	1.00829357257215	0	0	0	0
Lotgi1|193211	0	1.01181298489721	0	1.13392157562404	0	0.878802482906111	0	0	1.50297423153779	0	1.49400915204501	0	0	0	0	0	0	0	0	0	0.877863779406111	0	0.83148512768182	0	1.38070839235849	0	1.24965754827504	0	0	0.841031119393933	0	2.11160970761157	0	1.30652506848071	0	0	0	2.01656581707996	0	0	0.899820135609138	2.13836538677214	1.74645835265453	2.95943769801927	2.09771421420182	3.61118314309524	0	0	0
Lotgi1|193218	2.84541211745364	0.936465209426141	1.31294048888313	2.098961214453	3.86389455090154	0.813359744817358	0.934272587548622	0	2.78210123710187	0	8.29651890816483	1.55680228483558	0	0	0	0	0	0	2.43820532138678	0	0.812490944769486	0	1.53913204485784	0	1.27788968228924	0	1.15659794361626	1.05220264226016	0	1.55680228483558	0	0.977181088096843	0	0	0	0	0	1.86639602219103	0	0	0	0.659708470387149	0.808201471707151	0	1.94150145356977	1.11408841648683	0	0	0
Lotgi1|193969	0	0	0	3.49207706475367	0	0	0	0	0	0	0	0	0	0	0	0	0	0	0	0	0	0	2.56067986224136	0	0	0	0	3.50113445566212	0	0	0	0	0	0	0	0	0	3.10515444399923	0	3.15966696691109	0	0	0	0	0	0	0	0	0
Lotgi1|194019	1.01026908041791	0	0	2.23572072700943	3.08673728995534	0.86635485566948	1.9902917445795	1.15696976262952	1.48168564468881	0	0	0	0	0	0	0	0	0	0	0	0	0	4.09853858970642	0	3.40287904065689	0	4.92782806571915	2.24151950985734	0	0.8291184973062	1.26212323097872	2.08170022166806	0	0	0	0	0	0.994001280940263	0	2.02290293065696	0	2.10807692520313	0	1.45875965851375	1.03400077413914	0	0	0	0
Lotgi1|195517	0	3.10229884356149	2.17473843092535	1.73834673267473	4.800080455305	0	1.54751758994838	1.79916443263533	0	0	0	2.57866810175408	0	0	0	0	0	0	0	0	1.34579997900144	0	0	0	2.11668070722799	0	0	1.74285547792872	0	1.28933405087704	0	3.23718140197721	0	0	0	0	0	1.54573767476614	0	0	2.75891988715401	1.09273297297607	1.33869494873079	2.26846766279892	0	1.84536231100902	0	0	0
Lotgi1|196152	2.36175487011605	2.33186038903463	3.26930876702023	0	2.4053383297003	0	2.32640061535286	0	0	0	0	3.87654078872965	0	0	0	0	0	0	0	0	0	0	0	0	0	0	0	2.62005426152199	5.02484788855812	0	0	0	0	3.0110643962337	0	0	0	0	0	0	0	1.64271778056668	2.01247518782708	0	0	0	0	0	0
Lotgi1|196809	1.22551541370283	1.21000315719666	0	0	4.99252354343292	0	3.62151023627095	1.40347191136845	3.59474249192544	0	1.78665011997135	2.01153834741642	0	0	0	0	0	0	0	0	0	0	1.9887066971359	0	0.825578213987549	0	2.98887166185371	0	0	2.01153834741642	1.53102921146216	2.52522398023651	0	1.5624423499357	0	0	0	1.20578162258389	0	2.45389943134675	0	1.70481364168775	3.1328221996071	0	1.25430334457429	0	0	0	0
Lotgi1|197818	1.46157780896526	2.88615507167401	2.02321976975432	0.80861620556796	1.48854954010141	1.25337403299724	0.719849370734184	0	2.14358619907849	0	2.13079993816255	1.19950339979135	0	0	0	0	0	0	0	0	0	0	0.592944312363265	0	0.984603525698265	0	1.78229847049063	0	0	0.599751699895673	6.39079201587791	0	0	1.86340460586594	0	0	0	2.87608567354027	0	2.19493258562061	1.92502504421299	1.52489990696046	0.622712609348132	3.16562802943865	2.24386643404375	1.71679198606167	0	0	0
Lotgi1|199248	4.9076832851494	1.6151877006616	2.26452121018374	1.81011334090443	0	1.40285900940976	1.61140593081781	1.87344186334046	2.39924326869336	0	4.76986408175837	2.68512687659714	0	0	0	0	0	0	0	0	0	0	0	0	2.20406660798511	0	0	0	3.48051390445998	1.34256343829857	4.08742661041732	0	0	0	0	0	0	1.60955253289868	0	0	1.43641012473385	2.27569160427127	1.39396217138481	0	8.37161177227334	0	69.6218220822493	28.9032418007548	0
Lotgi1|200510	1.08727129691318	0	0	2.40612627022661	0	2.79716400046945	0	1.24515343356165	0	0	3.17021454214429	0	0	0	0	0	0	0	0	0	0	0	1.76437088069069	0	3.66224482119477	0	0	1.20618351673726	2.31326838772036	0.892313504722831	1.35832164797405	4.48073279420016	0	6.93095615596476	0	0	0	4.27905429477942	0	2.17708760524971	0	0.756251173370634	0.926474857810636	0	3.33843542626022	2.55425149145761	0	0	0
Lotgi1|201802	0	2.55152839669731	3.57728712913083	0	2.63192817235322	2.21611060906758	0	0	0	0	0	0	3261.60620099786	99.7283099051978	1745.24542334096	17.0005962796607	0	0	13.2864521861077	0	0	0	2.09678858284981	0	0	0	0	2.86687096731753	16.4946093733104	4.2417221673781	3.22847464156151	2.66246441394502	0	0	0	0	0	0	0	2.58726353087647	0	1.79746655699687	4.4041123675636	3.73146492358952	0	0	0	0	0
Lotgi1|201804	2.25712016068052	0.891420047453744	5.62403875238037	1.49849889234366	0	0.774236111522346	3.11266512712402	0.516975096466101	1.32413932297507	0	4.60684341060967	0.740959062149591	1329.41417306495	69.6835785666698	1524.3282811459	12.8688057914394	3309.96998191682	211.274679696818	32.4929438272912	8.77643555811277	1.54681820371305	0	0.366274461307941	0	1.21642157098925	0	0.550482059240145	3.0047710897961	7.68356487263065	0.740959062149591	3.38376835849738	0.930177440821298	0	0	0	0	0	2.66493001649554	1232.43563156477	0	1.18912939439992	0.627975657887514	2.3079778736346	0.651825518297916	0.462028194014073	0	0	0	0
Lotgi1|201878	5.48653823673112	2.70854552880176	2.84807090665416	1.51771041660448	0.698473245739894	0.588121661637167	4.05330568751864	0.785404473477346	1.00583660110606	0	2.99951068218267	2.25137561191607	0	0	0	0	0	0	0	0	1.17498690474356	0	0.556455431602449	0	0.462006269750724	0	0.836309282307144	1.52164689803777	0	0.562843902979017	2.57036250308936	0.706577094470025	0	3.49746710639452	0	0	0	1.3495478929689	0	2.05985981112088	1.20437464304608	1.43105991268597	2.33756733355299	1.98054676713598	0.701927448598303	0	29.1876100267891	6.05856414669668	475.679158004158
Lotgi1|202077	0	3.95630245780033	2.21872190480924	2.66025646056515	1.63238691139211	0	0.789407849254566	2.75332804185317	0	20.3426732904344	1.16834873013857	0	0	30.9269814986905	0	0	0	0	0	0	1.37301840554304	0	0.650240054906232	0	0.539872494989611	0	1.95452056988636	1.77810424040368	1.70506074420736	0	2.00237977768759	1.65132624325579	0	2.04346392733163	0	0	0	0.788499892521152	0	1.60468479667844	0.703679566723551	1.67224978561057	1.36576967803096	1.1571733920345	2.46068948272664	1.88268424538898	0	0	0
Lotgi1|203020	3.38033161504761	3.3375442534998	0	1.87016449439415	1.72135586627841	1.44939935569349	1.10990993023154	1.29039597538142	0.826279672314615	0	0.821351003020004	0	0	0	0	0	0	0	1.44828625725344	0	0.965234108162169	0	2.28559892917277	0	2.27718730114101	0	0.687015524170166	1.87501513502284	3.59598119038994	1.84947127677149	2.11151422054734	2.32176991547812	0	1.43655836913519	0	0	0	0.554316670097808	0	0.564047973556007	0.989375694129479	0.391864747023014	1.92027648253958	1.62698944535657	3.45973718740396	1.32352999873317	0	0	0
Lotgi1|203293	5.09464264839318	0	0	0	2.59432919846246	8.73780754432362	0	0	0	0	0	0	0	0	0	0	0	0	0	0	2.1821185373809	0	4.13366892047533	0	1.71602328764555	0	3.10629161999796	2.82591566778443	0	2.09056306820778	0	2.62442920803152	0	0	0	0	0	0	0	0	0	7.08715385330194	4.34119647659841	3.67815828182395	0	2.99212317570749	0	0	0
Lotgi1|203487	6.81449016664056	4.48548941075451	6.28873406140198	1.25670289272982	3.47012185781603	2.92187831896172	1.11874679273338	2.6013396573772	14.9914499782687	0	8.27890421833858	3.72839273310941	0	0	0	2.49053321294393	0	0	0	0	0.972919093099766	0	2.76455564745166	0	0.765105924427951	0	1.38497078598635	0	0	0.932098183277352	2.83776751933432	1.17012767237074	0	1.44799593576843	0	0	0	0	0	2.27415520548378	3.98901155658573	0	0.967782654018754	0	2.32485524376508	0	0	0	0
Lotgi1|203811	1.63839962658893	1.0784407924785	1.51199272226663	0	1.1124229334908	0.468335779557927	2.15183150332791	2.50174778688037	0.800972484801151	13.8629243709699	1.59238954031137	1.79282590841708	0	0	0	3.59277532403244	0	0	2.80785666413914	0	0.935671042062256	0	1.77247671934624	0	0.735813967137448	0	0.665973701071539	1.8175874126638	1.16194798035571	0.44820647710427	0.682281011539798	1.12532952258626	0	0.696279822099982	0	0	0	1.61201739129516	0	1.09354476955881	0	2.27917658375713	1.39609687608831	0.788579110957663	1.67688640093928	0.641496546093488	0	4.82458400655784	0
Lotgi1|203919	0	6.58151249989213	0	0	6.78889883709803	2.85816134627408	3.28305133568488	0	9.77635574906825	0	0	0	0	0	0	7.30866755948032	0	0	0	0	0	0	2.70426938722685	0	2.24526411467642	0	0	3.69745975224131	0	2.73531616401017	0	6.86766521727874	0	0	0	0	0	0	0	6.67368910768136	2.92651782422411	0	0	0	0	3.91492751961727	0	0	0
Lotgi1|204047	0.94847070581788	0.936465209426141	2.62588097776625	3.1484418216795	1.93194727545077	0.813359744817358	0.934272587548622	2.17239535217138	1.39105061855093	0	1.38275315136081	0	0	0	0	0	0	0	0	0	0	0	1.53913204485784	0	1.27788968228924	0	2.31319588723253	1.05220264226016	0	1.55680228483558	2.36983776880579	0	0	2.41846129697494	0	0	0	2.79959403328654	0	0	1.66562450634032	1.3194169407743	2.42460441512145	2.73905403965614	1.94150145356977	4.45635366594732	0	8.37886530926136	0
Lotgi1|204240	6.02407069911356	1.18956391467645	0	1.33312401458502	4.90819037546952	0	1.18677869229149	1.37976461556831	1.76701024518632	0	0	9.88779829557732	0	0	0	0	0	0	0	0	1.03208309200448	0	1.9551136786032	0	0.81163263604857	0	2.93838396486294	1.3365817347629	0	0.988779829557732	1.50516723153881	0	0	0	0	0	0	2.37082737953995	0	0	1.05789664591885	1.67601611395654	0	1.73966945761944	1.2331157880781	1.4151933939157	0	0	0
Lotgi1|204359	4.24553554032765	0	2.93848585607176	0	0	1.82037657173409	0	4.862027692955	0	0	0	0	0	0	0	0	0	0	0	0	0	0	1.72236205019805	0	0	0	0	0	0	1.74213589017315	0	0	0	0	0	0	0	0	0	0	0	2.95298077220914	0	0	0	0	0	0	0
Lotgi1|204747	2.44263688621591	0	0	0	0	4.18935978152502	0	0	0	0	0	0	0	0	0	0	0	0	0	0	0	0	0	0	1.64550178267381	0	0	2.70978214719055	0	2.00464951745951	0	0	0	0	0	0	0	4.80660893386182	0	4.89099133234182	0	1.69897523880526	4.16279114194368	0	0	0	0	0	0
Lotgi1|204770	4.12283220101183	4.07064645947086	0	2.28095207119748	0	3.53552906417719	6.09167328760026	0	0	0	0	3.38357028380449	0	0	0	0	0	0	0	0	0	0	0	0	1.38868936572472	0	0	0	0	0	0	2.12381554407175	0	0	0	0	0	0	0	0	0	1.4338172535582	1.75655348764097	0	0	0	0	0	0
Lotgi1|204915	0	4.72632105696952	0	7.94506124128519	0	0	0	0	0	0	0	0	0	0	0	10.4970124679784	0	0	0	0	4.10062543937351	0	1.94199211029042	0	1.61237087429783	0	0	0	0	3.92857489327636	0	2.46590663841888	0	0	0	0	0	0	0	0	2.10159333685893	0	2.03948827759657	0	0	0	0	0	0
Lotgi1|204921	2.16136354780317	2.84534075752912	0.997304290545566	3.18872491569426	4.40249803375448	0	1.41933936532639	1.65014273215442	1.05663642944475	0	2.1006674137845	4.73016290180345	0	0	0	0	0	0	0	0	0.617164838855205	0	1.16911848255868	0	0.485339919738135	0	1.75709424969582	1.59849775147402	3.06566477241324	0	0	2.22678841893584	0	0.918526714810683	0	0	0	0.708853438731137	0	2.88519084655315	0.632600822610061	2.00444755446924	0.61390657244826	0	2.21213498952192	0	0	6.36455223491368	0
Lotgi1|205030	0	1.71761423777673	2.40812499424417	5.77470304854387	0	0	0	1.99224549369863	7.65417120841685	0	0	0	0	0	0	0	0	0	4.4720253699582	0	0	0	1.41149670455255	0	0	0	0	0	0	1.42770160755653	0	1.79229311768006	0	0	0	0	0	3.42324343582354	0	0	1.52749954727795	2.42000375478603	0	0	0	0	0	0	0
Lotgi1|205205	2.6062727312121	1.71552213760891	3.00648979183956	1.4419173263721	1.3271842428188	1.49000372253996	2.13938180827212	0.994909442650962	1.91121205569483	0	2.53308250870481	0.712981314370496	0	0	0	0	0	0	1.11664458080564	0	1.48841215704422	0	1.40977746374311	0	0.585245457418701	0	0	1.44565722347072	0.924180305934563	1.06947197155574	0.542666870323372	1.34258254247654	0	1.10760225050253	0	0	0	1.70953691679373	0	1.3046615125248	1.52563901189759	0.90639604701182	1.48055421857193	1.88164004673089	0.889165099320627	0	0	0	0
Lotgi1|205379	5.50772178204669	0	0	0	2.80468021455401	3.54235440986093	2.71263701095198	3.15374769272757	0	0	0	0	0	0	0	0	0	0	0	0	1.17952353371941	0	3.35162344903405	0	2.78274046645224	0	0	6.11008793034471	0	0	0	0	0	0	0	0	0	1.35475850259426	0	0	0	0.957723493689452	0	0	1.40927518637497	0	0	0	0
Lotgi1|205401	0	2.70854552880176	1.89871393776944	1.51771041660448	0	2.35248664654867	1.35110189583955	0	0	0	1.99967378812178	0	0	0	0	3.00779780332459	0	0	0	0	0	0	0	0	0.924012539501449	0	0	0	0	1.12568780595803	0	0	0	0	0	0	0	2.69909578593779	0	1.37323987408059	1.20437464304608	1.90807988358129	0	0	1.40385489719661	1.61114324845788	0	0	0
Lotgi1|227783	2.51144355906706	0	0	2.77890639659975	0	4.30736991621587	2.47384854167804	0	3.68334529982501	0	0	0	0	0	0	0	0	0	0	0	0	0	0	0	1.69185394556603	0	0	0	0	0	0	0	0	6.40381301170828	0	0	0	0	0	0	2.20519300839423	0	0	0	0	0	0	0	0
Lotgi1|227996	0	0	0	0	0.753539601213163	0	1.45762030256549	0	2.17026984471017	0	0	1.21443497738211	0	0	0	0	0	0	1.90200249137226	0	0	0	0.600325361894758	0	0.996860001121895	0	1.80448475850504	0	0	0	4.62167531675818	0	0	0.943300256911386	0	0	0	2.18391567741854	0	0	1.29932534104556	0.51462735449288	0.63046421859313	2.13668945832097	0	0.869081420329975	0	6.5362102827433	0
Lotgi1|228264	2.35396029958761	2.90520560019991	1.62925948455464	1.95348865503547	0.599349979842813	1.51397655470954	1.15936136276661	2.02183329806049	1.72618822632063	0	2.57383754906764	1.93187346237022	0	0	0	1.29047430505676	0	0	1.51281386277464	0	0.5041197941144	0	0.954973017931595	0	0.792882047096953	0	0	0	2.50413211608012	1.93187346237022	2.20559158680935	0.606303777433025	0	2.25084516748162	0	0	0	1.73704184243521	0	1.76753647158887	2.58364197353119	1.63729626973972	3.00875003328603	2.54921861116512	1.20462796459115	1.38249915709257	0	0	0
Lotgi1|228268	0	0	5.33692566291951	0	0	1.65309872460177	1.89884590766639	2.2076233849093	2.82721639229812	0	2.81035235087385	0	0	0	0	0	0	0	0	0	0	0	0	0	0	0	0	2.13853077562065	0	1.58204772729237	0	0	0	0	0	0	0	1.89666190363196	0	0	3.38526926694032	4.0224386734957	1.64261488303724	0	0	0	0	0	0
Lotgi1|228385	2.22890615867202	4.40138648430286	3.08541014887534	0	2.27003804865465	1.91139540032079	0	0	6.53793790718939	0	6.49893981139579	0	0	0	0	0	0	0	0	0	0	0	1.80848015270796	0	0	0	0	0	0	0	0	0	0	2.84169202394555	0	0	0	2.19301532607445	0	0	0	0	0	6.43677699319192	0	0	0	0	0
Lotgi1|228472	1.65104159901631	0	2.28548899916692	1.8268736496165	1.68150966567011	0	3.25265271220631	0	2.42145848414422	41.9096741400154	0	2.70998916249156	0	0	0	3.62049735585367	0	0	0	0	1.41433608904318	0	1.33961492793182	0	0	0	0	3.66322401379463	0	2.70998916249156	0	1.70101893113154	0	0	0	0	0	3.24891159418438	0	0	1.44971021848139	0	1.40686922852726	0	3.37965067843627	0	0	0	0
Lotgi1|228882	1.26912806187731	1.25306376777306	0.878408583309706	0	1.29254835510585	0	1.25012986803659	0	1.86133463549876	0	1.8502319747746	3.12468501297959	0	0	0	5.5660315221665	0	0	8.15627402883835	61.6849118408282	0	0	0	0	0	0	0.773809300355365	0.703964757099323	0	0.520780835496599	0.792757118390549	0.653772400577247	0	0.809022640269196	0	0	0	1.24869200061179	0	0	0	0.882741583151488	2.16287368940846	0.916267187642978	0	0	0	0	0
Lotgi1|228883	0	0	0	0	0	0	1.47599366772387	0	2.19762618729055	0	2.18451758366245	0	630.394475823116	0	2023.89805395843	0	0	0	23.111727752305	58.2637318563789	0	0	0	0	0	0	1.82723036470468	1.66230333399084	3.18803374442133	0	0	3.08756377415473	0	0	0	0	0	0	0	0	1.31570339156294	2.08445701567704	1.27682249311718	0	0	0	0	0	0
Lotgi1|229175	0	0	0	2.38191976851407	0.73079695731337	0.61533855945941	0.706813869050869	0	0	0	0	3.53334603077371	0	0	0	4.72048749817542	0	0	5.53379396886175	13.9504710078654	1.8440438344064	0	2.91103445103897	0	0.483386841590295	0	1.75002344788618	1.59206516494897	4.5799921398729	1.1777820102579	1.79287525366394	0.739275833248316	0	0.914830430244041	0	0	0	2.82400363921057	0	2.15518531545847	1.26011029051099	0.499095341781827	0	1.03610092445745	1.46882202523589	1.68570319758168	0	0	0
Lotgi1|229248	0.773589989994627	1.71854569886012	1.07085818616064	1.71195101222197	0.787865700183828	0.82923878538863	2.09552680157327	1.55036457888153	1.98549090456945	4.90915922681308	1.40974833218998	1.58719538801024	0	0	0	0.424092965761602	0	0	0	0	0.497011814370922	0	1.41226215829689	0	0.911986345928762	0	1.65084912559545	1.71639129496668	0	1.11103677160717	1.69127250745576	1.19551005138095	0	0.739702912957627	0	0	0	0.761133301891351	0	0.968119217085013	0.849071060715781	1.07614049833218	1.97755154031598	2.51327518172353	0.791761981065331	1.36300621886892	0	0	0
Lotgi1|229407	4.34908518765272	2.86269039629454	2.00677082853681	3.20816836030215	4.4293425339603	4.97273600083458	0	1.6602045780822	0	0	0	0	0	0	0	0	0	0	0	0	1.24185607818425	0	0	0	0	0	0	3.21648937796601	0	0	1.81109553063207	1.49357759806672	0	1.84825497492394	0	0	0	1.42635143159314	0	1.45139173683314	1.27291628939829	1.00833489782751	1.23529981041418	2.09326081079412	1.48374907833788	0	0	0	0
Lotgi1|229427	0.589462785764501	0.582001518585502	0	0	1.80102192289956	0.505492998431945	1.16127766253978	0	0.86452071500025	14.9627927508154	2.57809182600825	0.967533320823433	0	0	0	1.29260732043701	0	0	1.51531438155608	0	1.51485914991732	0	1.43482722859474	0	1.19128889390269	0	0.718811283966471	1.30786179666056	0	1.93506664164687	0.736412397579319	1.82191779731114	0	1.50304371514475	0	0	0	1.15994199065095	0	1.1803053463172	2.07032996490565	0.82000127228287	1.00457439127897	0	2.41323817038755	1.38478427966627	0	0	0
Lotgi1|229482	0	1.70101893113154	2.38485808608722	1.90630293873026	0	0	0	0	0	0	2.51166755995972	0	0	0	0	7.5558205687381	0	0	13.2864521861077	0	1.47582896247984	0	0	0	2.32119092048673	0	0	1.91124731154502	0	1.41390738912603	2.15231642770767	0	0	0	0	0	0	0	0	0	1.5127410975458	1.19831103799791	1.46803745585453	0	0	0	0	0	0
Lotgi1|229513	3.40724508332028	5.60686176344314	1.57218351535049	0	1.15670728593868	1.94791887930781	4.47498717093353	0	0	0	1.65578084366772	0	0	0	0	0	0	0	0	0	1.94583818619953	0	0.921518549150552	58.0611756794478	0	0	1.38497078598635	0	0	0.932098183277352	0	1.17012767237074	0	0	0	0	0	0	0	1.13707760274189	0.997252889146433	0.789969378552765	0	6.55977273191533	0	1.33406765795875	0	0	0
Lotgi1|229543	0	0	0	0	5.39414981858532	0	1.73904204414991	2.02183329806049	0	0	0	0	0	0	0	3.87142291517027	0	0	4.53844158832391	0	0	0	0	0	0	0	0	0	0	0	0	0	0	0	0	0	0	0	0	0	0	1.22797220230479	0	0	0	0	0	0	0
Lotgi1|229608	0	1.10379598352423	3.09508228100348	2.47401071045244	1.13857707769512	0	0	0	0	0	0	0	0	0	0	0	0	0	0	0	0	0	0.907074684743803	0	2.25934100567752	0	0	0	0	0.91748849388429	0	1.15178711324267	0	2.85060014941247	0	0	0	0	0	0	0.981621966119059	1.55517482674337	2.85784094070742	1.61423874437415	0	3.93947251974026	0	0	0
Lotgi1|229818	0.952269653905268	1.41032410711974	0.659099631268431	2.1073682687165	0.484921345507002	2.0415438187672	0.938014667338537	0	0.698311124933446	0	2.08243732274364	1.56303780800581	0	0	0	0	0	0	0	0	2.03936311904757	0	0.772648396350529	0	1.60376008191173	0	0.580615256074386	1.05641707206894	0	1.17227835600436	1.18966488794523	0.981095031039821	0	0.607037014460999	0	0	0	0.936935786840889	0	1.43007623736029	2.09036987444579	0.662350827411397	2.02859648439178	0.687506220901674	1.94927782788314	2.79637679972662	0	4.20621275872132	0
Lotgi1|229862	0	2.27168334673696	0	7.63751048355803	0	5.91915994938052	0	2.63490533037561	0	0	0	0	0	0	0	0	0	0	0	0	0	0	0	0	6.19982607149359	0	2.80568275354655	0	0	1.88825051321993	0	0	0	2.93335950858896	0	0	0	0	0	0	2.02024133672245	0	1.96054034427025	0	0	0	0	0	0
Lotgi1|229978	0.876228465325609	1.29770608873794	1.51617206332941	1.69670329129002	1.56169693764939	1.50281702236524	0.215777944052999	0.752598881219078	0.321274590033877	0	0.638716443380421	0	0	0	0	0.480360828540782	0	0	1.68937076322131	0	4.12833236801793	0	1.42190085716596	22.3970628542342	1.62326527209714	0	9.61652933955143	0.972059443463931	0	1.25844705580075	3.55766800181901	1.5798161080288	0	0.55856354279028	0	0	0	2.80188690309267	0	3.50901589445654	0	1.21892081015021	0.186660782163322	0.316303537748989	1.79362296447724	0	0	0	0
Lotgi1|230007	1.71454319897848	3.3856819110022	2.3733924222118	0	1.74618311434973	0	0	0	5.0291830055303	43.5215846838621	0	2.81421951489508	0	0	0	0	0	0	0	0	0	0	0	0	0	0	4.18154641153572	0	0	0	0	0	0	0	0	0	0	1.68693486621112	0	1.71654984260073	1.5054683038076	0	1.46097958347062	0	0	2.01392906057235	0	0	0
Lotgi1|230068	0	0	0	0	0	6.34927191802062	2.43104839389815	0	3.6196196025962	0	0	8.1018361120855	0	0	0	0	0	0	0	0	1.05708164440597	0	0	0	0.831291558028985	0	0	6.84477843407993	0	0	0	0	0	3.14651019952449	0	0	0	0	0	0	3.25056132033197	0	1.05150087668474	1.78180678012233	0	0	0	0	0
Lotgi1|230225	1.17455738291486	1.15969013995629	0.20323821482917	2.11192309926848	1.04670342301079	0.503620031373119	1.44621857932599	0.504417858635101	0.645988101163217	14.9073521848387	0.214044950560586	0.722961291599231	0	67.9909762054374	0	2.89759030867828	0	0	9.05819877323768	42.8162870990681	1.6350167715246	0	0.953007243913621	0	1.48359362044284	0	1.07422188587826	0.977261902403836	7.18456019636162	2.16888387479769	0.733683821384089	1.66390324428511	0	1.12310594606329	0	0	0	2.45574379865069	0	2.20487258497912	0.902413277210317	2.55300931314912	0.875745686921869	0.423995190988352	1.20214828578384	0	0	2.59403322872151	0
Lotgi1|230492	3.18415165524574	4.71577123318164	0	5.2848844863906	1.62145574903904	0	1.56824327195662	5.46978115457437	4.66995564799242	0	2.32104993264135	0	0	0	0	3.4911938788589	0	0	4.09270178947067	0	5.45529634345226	0	1.29177153764854	81.3893266220831	1.07251455477847	0	0	0	0	3.91980575288958	0	0	0	0	0	0	0	0	0	1.59393913955782	0	0	2.71324779787401	0	1.62947443424606	0	0	0	0
Lotgi1|230493	0	1.6928409555011	0	0	1.74618311434973	0	1.68887736979943	1.96351118369337	0	0	2.49959223515223	0	721.316755989912	0	0	0	0	0	8.81505000809068	0	1.46873363092946	0	2.78227715801224	0	0	0	0	1.90205862254721	0	2.81421951489508	0	1.76644273617506	0	4.37183388299316	0	0	0	3.37386973242224	0	0	0	0	1.46097958347062	0	3.50963724299151	4.02785812114469	0	0	0
Lotgi1|230510	5.16847804909454	0	11.9242904304361	0	0	0	0	1.97299674496725	5.05347857560533	0	10.0466702398389	2.82781477825206	0	0	0	0	0	0	0	0	1.47582896247984	0	1.3978590552332	0	0	0	0	0	0	0	8.60926571083069	0	0	2.1964769267212	0	0	0	0	0	0	0	1.19831103799791	0	4.97528656478603	0	4.04731637293766	0	0	0
Lotgi1|230689	0.372648887552271	0.367931994508076	0.515847046833913	0.412335118408741	0.379525692565042	0	1.46828210206178	0.853522102838495	0.546536084195561	0	0	1.22331799184572	0	14.3808848139157	0	2.45149664220813	0	0	0.957957367650398	0	0.319223192511313	0	0.302358228247934	0	0	0	0.45442092664547	1.24021377269536	5.54991036385155	4.28161297146002	0	1.15178711324267	0	0	0	0	0	1.4665933215127	0	1.86542511630592	0.654414644079373	3.11034965348675	2.54030305840659	2.69039790729025	0.762805168800664	3.0640341820202	0	0	0
Lotgi1|230731	2.6416665584261	2.60822902773503	0	5.84599567877281	2.69041546507218	4.53071502298262	0	0	0	0	0	0	0	0	0	0	0	0	0	0	2.26293774246909	0	0	0	1.77957970570649	0	0	2.9305792110357	0	4.3359826599865	0	2.72163028981047	0	0	0	0	0	0	0	2.64475827600706	2.31953634957022	0	4.50198153128724	0	2.70372054274902	0	0	0	0
Lotgi1|230732	5.89462785764501	5.82001518585502	0	9.78358780951648	3.0017032048326	5.05492998431945	0	3.37529195213405	0	0	4.29681971001374	0	0	0	0	0	0	0	0	0	2.5247652498622	0	0	0	1.98548148983782	0	3.59405641983235	3.2696544916514	0	4.83766660411717	0	6.07305932437046	0	0	0	0	0	2.89985497662738	0	0	0	0	5.02287195639485	0	3.01654771298444	0	0	0	0
Lotgi1|230854	0	0	0	0	0	0	0	0	0	0	0	0	0	0	0	10.4970124679784	0	0	0	0	4.10062543937351	0	1.94199211029042	0	0	0	0	0	20.3691820448933	7.85714978655271	0	2.46590663841888	0	0	0	0	0	0	0	2.39625749839566	0	0	0	3.45598764735137	0	2.81139090334931	0	0	0
Lotgi1|230881	1.82884607891037	0.902848509600587	1.26580929184629	2.02361388880597	0	1.56832443103244	2.70220379167909	0	5.36446187256566	0	3.99934757624356	1.50091707461071	0	0	0	0	0	0	0	0	0	0	1.48388115093986	0	0	0	1.11507904307619	2.02886253071702	0	0	1.14238333470638	0.9421027926267	0	0	0	0	0	0	0	0.915493249387058	2.40874928609215	0	0	0	0	0	0	0	0
Lotgi1|230890	0	0	0	1.87016449439415	3.44271173255682	0	1.66486489534731	0	0	0	0	0	0	0	0	0	0	0	0	0	0	0	0	0	0	0	0	0	0	0	0	0	0	2.15483755370279	0	0	0	0	0	0	0	3.52678272320713	2.88041472380937	0	0	1.98529499809975	0	0	0
Lotgi1|231009	7.80930624936182	10.2806107662549	3.603398714015	0	0	4.46457319782959	2.56413498480498	2.98109727159285	3.81777396040257	0	0	4.27268364305239	0	0	0	0	0	203.049874647794	13.383433588926	0	0	0	0	0	0	0	0	0	0	0	0	0	0	0	0	0	0	0	0	0	0	1.81058675084356	0	0	0	0	0	0	0
Lotgi1|231010	2.14403798830174	2.11689931108755	3.95723946949944	0	1.45573582278455	0.612872272647949	0.703980947732028	0.818457567551543	1.0481663979462	0	4.16765679287906	2.34612288215702	0	0	0	1.56718923620119	0	0	0	0	0	0	0	0	0	0	0	0.792842071121883	0	0	3.57137876180752	1.47262560771308	0	0	0	0	0	1.406342493675	0	0	1.25505974826445	1.98837983860175	0.608985477679135	1.03194821534139	1.46293496301049	2.51842030821071	30.4159463205017	12.6270675602496	0
Lotgi1|231046	1.66647189433422	0	6.92054612831853	1.84394723512694	0	1.42908067313704	3.28305133568488	1.90845946826271	2.44408893726706	0	0	2.73531616401017	0	0	0	0	0	0	0	0	0	0	1.35213469361343	0	2.24526411467642	0	2.03215339626035	3.69745975224131	0	0	4.1638271078083	0	0	2.1246295506135	0	0	0	0	0	0	1.46325891211206	0	0	0	0	0	0	0	0
Lotgi1|231186	3.70712043022373	4.39223599265151	2.05266371650751	0	0	0.63580720176991	2.19097604730737	4.24542958636403	5.4369546005733	0	2.16180950067219	0	0	0	0	0	0	0	0	0	0	0	1.20314687914043	0	0.499466237568351	0	0	0.822511836777172	0	0	8.33631082083034	0.763867129156784	0	2.83578414031988	0	0	0	2.18845604265226	0	1.48458364765469	1.30202664113089	5.15697265832782	4.42242468510025	0	0	4.35444121204832	31.5541730019342	52.3983926200794	0
Lotgi1|231395	0	0.869409675911677	1.21892746622236	0	1.79361031004812	0	0.867374056588351	2.01684111707763	0	22.3518262080082	0	0	0	33.9814981899192	0	1.93093192312196	0	0	4.52723555971077	17.1194668911336	0	0	2.14338388469091	0	1.77957970570649	0	1.07377981925856	0	0	2.89065510665767	5.50036420414183	2.72163028981047	0	6.73586257527834	0	0	0	2.5991292753475	480.802048857368	1.7631721840047	2.31953634957022	1.83741025826347	1.50066051042908	1.27146212211198	0.90124018091634	9.30882765775662	0	0	0
Lotgi1|231426	2.22890615867202	2.20069324215143	3.08541014887534	4.93255885396456	2.27003804865465	1.91139540032079	0	0	0	0	3.24946990569789	0	0	0	0	0	0	0	0	0	1.90935372020829	0	3.61696030541592	0	0	0	2.71800516749822	2.47267620931137	0	5.48772805404541	0	0	0	0	0	0	0	4.38603065214891	0	4.46302959076191	0	0	1.8992734585118	0	4.56252841588897	0	0	0	0
Lotgi1|231427	2.99684861670187	2.95891528356495	0	6.63201190449016	3.05215199819113	2.5699433953893	0	0	0	0	0	0	0	0	0	0	0	0	0	0	2.56719827927165	0	2.43156995322078	0	0	0	0	3.32460666798168	0	7.37845788779215	0	0	0	0	0	0	0	5.89718407011618	0	0	0	0	2.55364498623436	0	3.06724599387494	0	0	0	0
Lotgi1|231460	0	0	1.97466249528022	1.57841883326866	5.81129740455592	0	0	1.63364130483288	0	36.2099584569733	0	0	0	0	0	3.12810971545758	0	0	3.66706080336572	0	1.22198638093331	0	0	0	1.92194608216301	0	0	0	6.07001624937821	0	3.56423600428391	1.46968035649765	0	0	0	0	0	1.40352980868765	0	4.28450840713143	0	1.98440307892454	0	2.05976863782141	0	0	0	0	0
Lotgi1|231509	0	0	10.7318613873925	1.71567264485724	1.57915690341193	1.32966636544055	0	0	4.5481307180448	0	13.5630048237825	2.54503330042686	0	0	0	0	0	0	0	0	0	0	1.25807314970988	0	0	0	0	0	0	0	0	1.59747864836701	0	0	0	0	0	0	0	0	2.72293397558243	0	0	0	0	0	0	0	0
Lotgi1|231862	0	0.554069108960234	1.55362902854463	0.620935811671384	0.285764034449052	0.240616258104899	6.08049004264532	0.321329918338489	0.82302916219536	0	1.63623976368737	0.460548905663397	0	0	0	0.615285152529027	0	0	0	0	0.961436963755552	0	0.455321517597598	0	0.189019087545536	0	1.02646930007801	1.24509266243846	0	0.460548905663397	0.701069237664026	0.578159070219375	0	0.357726769340117	0	0	0	0.828204057054082	0	0.28091452970964	0.24637089472225	0.585484779383717	0.239090285886616	0	0	0.329580837607433	0	0	0
Lotgi1|231869	0.336121569639513	0.66373405983832	1.39585002022636	0.74383545394376	1.36929722067764	0.86472176451836	0.331090002750501	0.769859238846786	2.46482107716848	0	2.94014242174362	2.20681492591207	0	38.9137797368067	0	3.68533189851269	0	0	7.77651914003098	19.6042905492246	0	0	0.545441704869507	0	1.13215485518556	0	1.22963476003689	0.372882368981923	6.43616237563665	0.827555597217027	2.93940292530482	0	0	0.428530371188773	0	0	0	2.31496434043675	0	0.673029910011221	0.885402659355269	0.70136772346532	0.572825171275945	0.485336625311361	0.344017222687198	1.18444084241013	0	0	0
Lotgi1|232022	0.590438717529011	4.0807556808106	0	2.61327621402096	2.4053383297003	2.02531962947898	0.581600153838215	1.35235207353715	2.59785612206201	0	1.72157345997239	1.93827039436483	0	0	0	0	0	0	4.55346954060313	11.4791127332932	0	0	0	0	0.795507484338996	0	0.7200013688737	1.96504069614149	1.25621197213953	2.42283799295603	0	1.82493421750536	0	1.50553219811685	0	0	0	0.580931212205154	0	2.95564873560391	1.55531824764228	1.23203833542501	1.50935639087031	3.41021297652552	2.41723359782197	1.38707696887102	0	5.21598237795078	0
Lotgi1|232029	5.91908689439872	4.38312346984517	4.09681015618303	3.27472786985199	3.01415840485265	1.2689761993831	1.45762030256549	1.69464865646564	2.17026984471017	0	0	4.85773990952844	0	0	0	0	0	0	0	0	0	0	1.20065072378952	0	0	0	1.80448475850504	3.28322152273709	0	0	1.84867012670327	0	0	1.88660051382277	0	0	0	1.4559437849457	0	1.48150359859316	1.29932534104556	2.05850941797152	0	2.13668945832097	1.514532254237	1.73816284065995	0	0	0
Lotgi1|232343	4.44392505155792	1.09691874998202	1.53789913962634	1.22929815675129	1.13148313951634	2.85816134627408	1.09435044522829	1.27230631217514	3.25878524968942	0	4.85902041973517	0	0	0	0	2.43622251982677	0	0	0	0	0	0	0.901423129075618	0	2.99368548623522	0	0	1.23248658408044	4.72742698549705	0.911772054670058	1.38794236926943	1.14461086954646	0	1.416419700409	0	0	0	0	0	2.22456303589379	0	0.772742631979963	1.89335671876566	3.20836236420781	4.54831493172732	1.30497583987242	0	0	0
Lotgi1|232714	0.969089634205225	1.27576419834866	1.34148267342406	2.14459080607155	0.986973064632459	0.277013826133448	1.27277714825464	1.47974755872543	2.368818082315	8.19971885348127	1.88375066996979	0	0	0	0	2.83343271327679	0	0	1.66080652326346	0	1.66030758278982	0	0.262098572856226	0	0.870446595182524	0	1.18174137717314	1.43343548365877	2.0618261716638	0.265107635461131	0	1.66404025871564	0	0.411839423760225	0	0	0	0.635656616253465	0	0.646815882719117	1.41819477894918	0.674049958873826	0.55051404594545	0	1.3224720046055	0.379435909962906	0	0	0
Lotgi1|232718	1.32903721262431	1.31221460401576	1.83974766641014	1.9607687369797	2.25593843344562	0	2.6182844192667	1.01468404026887	3.89839775832411	11.2453287133457	0.645857372561072	0.727152371550531	0	0	0	0	0	34.5563140704941	4.55535503523692	8.61289949181254	0.758997752132489	0	1.07834841403704	0	0.298438832634008	0	1.08044925912973	0.491463594397292	0.942549107046306	0.363576185775265	0	0	0	1.1296167051709	0	0	0	0.435878822573805	0	1.77412356402958	0.777981135880696	0.924411372169819	0.754990691582332	0	0.453418973007599	0	0	3.9136066537668	0
Lotgi1|232880	0.324499531744789	0.640784201536359	1.57218351535049	1.97481883143258	0.495731693973719	0.556548251230804	1.43838873351435	1.11485985316166	1.18979761732291	0	2.83848144628751	1.06525506660269	0	6.26137705501242	0	0.71158091798398	0	0	0.41709062822631	0	1.11190753497116	0	1.57974608425809	0	1.20230930981535	0	0.593558908279866	1.25996239964911	0.690402212167677	0.399470649976008	1.41888375966716	0.334322192105926	0	1.03428281126317	0	0	0	1.43673433555378	0	1.29951726027644	1.13971758759592	0.564263841823403	1.52080131345804	1.40566558541043	0.664244355361451	1.33406765795875	0	0	0
Lotgi1|233095	6.27860889766766	1.23982717867686	0	1.38945319829988	5.11557870119359	7.53789735337777	2.47384854167804	1.43806452890218	0	0	0	4.12223703590266	0	0	0	0	0	0	0	0	2.15138447347413	0	1.01886205786364	0	0.845926972783016	0	1.5312705169004	2.7861140386607	0	0	0	2.5874654163691	0	0	0	0	0	0	0	0	0	0	0	0	0	0	0	0	0
Lotgi1|233199	1.00457742362683	0	2.78121478208482	0	1.02311574023872	1.72294796648635	2.96861825001365	2.30090324624349	0	0	2.92909963330514	3.29778962872213	0	38.7676246955417	0	2.20289416581519	0	0	0	0	0	0	0.815089646290911	0	0.676741578226413	0	0	0	0	0	0	0	0	0	0	0	0	0.988401273723698	0	0	0.88207720335769	2.79493391397823	1.71202114570078	0	0	2.35998447661435	0	8.87451649656978	0
Lotgi1|233200	3.36438665459927	0	4.65722286622693	0	0	1.92341675503979	2.20934901206467	1.28430920191264	0	0	0	3.68149471130929	0	43.2783231664066	0	0	0	0	0	0	0	0	0	0	1.51096390107155	0	1.36754976981042	0	2.38601267664238	0	0	2.31081817059379	0	1.42978215041286	0	0	0	0	0	1.12277473981432	1.96941765529547	3.12013062723985	0.955609287301537	0	1.14780589078968	2.63457386540282	0	0	0
Lotgi1|233201	1.24259576790078	1.84030096904649	0.86004464080149	0	0	0.532793142946562	1.22399474884419	1.42303249549902	1.82242171628973	15.7708878296922	0	3.05936058762114	0	47.9529852505829	0	0	0	0	3.19430383568443	0	0	0	1.00821193182325	0	0.837084530558804	0	3.03052840975411	1.37849544769972	1.32186765012592	0.509893431270189	1.55236759768463	1.92031405465721	0	1.5842185499348	0	0	0	0	0	1.24405006014269	1.63660665779781	1.29643058292109	1.05882840892644	2.69133532816387	0.635892462144804	0.72978614041646	0	0	0
Lotgi1|233299	2.4903979426503	1.47532507853727	1.3789542564806	2.20449557719086	1.52181321697519	1.28138239127651	3.9249887476903	1.14081096706207	4.38297513331132	0	2.17841557923881	4.08769315012694	0	0	0	4.36886831767818	0	116.5551654752	11.5235849267778	9.68349733367192	0	0	1.61651857225292	0	0.33553527970723	0	3.03687728212091	3.86787340004014	0	1.22630794503808	1.24449581155164	3.07893929433866	0	1.270029954836	0	0	0	1.47017787222868	0	0.997325048214952	0.437342747474832	1.73219542503888	1.27325594984032	4.31515776079905	4.07823769018008	0	0	0	0
Lotgi1|233348	1.80722120973407	1.18956391467645	0	0.666562007292508	1.22704759386738	1.0331867028761	1.18677869229149	1.37976461556831	0	0	1.75647021929616	0	0	0	0	3.96297683546146	0	0	1.5485898662862	0	0.516041546002241	0	0.488778419650799	0	1.21744895407285	0	0.734595991215735	0.668290867381452	5.12670291332619	0	1.50516723153881	1.24128408487977	0	0	0	0	0	1.77812053465496	0	0.603112106859717	1.58684496887828	2.09502014244568	0.513317150949136	1.73966945761944	0.61655789403905	0	0	5.32171175047681	0
Lotgi1|233397	6.51369836324243	1.60781241435721	4.50836186137037	0	0	1.39645326050834	1.60404791286887	3.72977466856822	11.9414390998893	41.3355690148097	7.12212582070771	0	0	0	0	0	0	0	0	0	1.39496162206998	0	0	0	0	0	0	1.80652143146036	3.46462114690537	0	0	0	0	0	0	0	0	1.60220297795394	0	1.63033044411394	0	2.26530031840701	2.77519409462912	2.35133406143997	0	0	0	0	0
Lotgi1|233408	2.36175487011605	0	3.26930876702023	2.61327621402096	0	2.02531962947898	0	5.40940829414861	0	0	3.44314691994479	0	0	0	0	0	0	0	6.07129272080417	0	0	0	1.91627036048525	0	1.59101496867799	0	0	0	10.0496957771162	0	2.95052649361251	0	0	0	0	0	0	0	0	4.72903797696626	2.07375766352305	0	0	0	0	2.77415393774204	0	0	0
Lotgi1|233420	0.905139556821124	0	2.50591687218302	8.01227834146527	1.84368572479566	0.776201177795245	1.78318016709788	2.07314886400112	0	0	0	1.48567933781263	0	0	0	0	0	0	0	0	24.8119062118438	694.187939786452	4.40644910304477	694.081567132485	1.21950893538262	0	4.41503377461639	10.0413247078634	0	0.742839668906316	0	1.86507659454017	0	0	0	0	0	0.890564599421098	0	0.906198901677545	0	0	1.54255712366441	0	0	0	38.5217188170821	7.99607450833064	0
Lotgi1|233451	9.99883136600532	3.29075624994606	0	0	3.39444941854902	2.85816134627408	3.28305133568488	3.81691893652542	0	0	0	5.47063232802035	0	0	0	0	0	0	0	0	0	0	0	0	2.24526411467642	0	0	0	7.09114047824558	2.73531616401017	0	3.43383260863937	0	0	0	0	0	0	0	0	5.85303564844822	2.31822789593989	0	0	0	0	0	0	0
Lotgi1|233461	0	0.50158250533366	0.703227384359053	0	0	0	0	1.1635621829294	0	0	0	0.833842819228173	0	0	0	1.11399918641652	0	0	1.30593333453195	0	5.22216402108251	29.9704194911091	0.412189208594406	51.9407668471414	2.39558806537413	0	6.19488357264551	1.12714585039835	1.08084334924826	1.25076422884226	1.26931481634042	1.04678088069633	0	0	0	0	0	8.49715340017453	0	2.03442944308235	2.23032341304829	0.706696253178257	1.7315313581874	6.60182255711992	6.23935509865158	0	0	4.48782529384939	0
Lotgi1|233583	1.48593743911468	1.46712882810095	2.05694009925023	0	1.5133586991031	1.27426360021386	1.46369372049284	1.70170969253425	0	0	0	0	0	0	0	3.25844762026831	0	0	0	0	0	0	0	0	1.0010135844599	0	0	1.64845080620758	0	1.2194951231212	1.85637291889787	0	0	3.78892269859407	0	0	0	0	0	1.48767653025397	3.91421758989975	0	1.26618230567454	0	3.04168561059265	3.49081037165873	63.2398217247098	13.1268889845095	0
Lotgi1|233779	0	1.63772520346153	0	0	0	2.84486757257048	0	0	4.86544216348978	0	2.41821016237983	2.72259376324734	0	0	0	3.63733687843904	0	0	0	0	0	0	2.69169139007696	0	2.23482102577095	0	2.02270151999867	0	0	1.36129688162367	0	1.70893064709029	0	0	0	0	0	1.63201140545076	0	3.32132434661351	2.91290611341377	0	0	0	3.39536998391737	7.7934371088195	0	0	0
Lotgi1|233820	1.59207582762287	0	0	0	1.62145574903904	1.36528242880057	0	1.82326038485812	0	0	2.32104993264135	2.61320383525972	0	0	0	0	0	0	0	0	1.36382408586307	0	1.29177153764854	0	4.29005821911387	0	0	0	0	0	1.98897098453343	1.6402682550197	0	2.02978001710397	0	0	0	0	0	1.59393913955782	0	0	0	0	1.62947443424606	1.87007698481718	0	0	0
Lotgi1|234302	2.30080635733886	2.27168334673696	0	2.54583682785268	0	0	4.53272894088106	2.63490533037561	0	0	0	3.77650102643985	0	88.7903662381761	0	0	0	0	0	0	0	0	0	0	0	0	2.80568275354655	2.55243995799884	0	1.88825051321993	0	0	0	2.93335950858896	0	0	0	2.26375775594782	0	0	2.02024133672245	0	1.96054034427025	0	0	0	0	0	0
Lotgi1|234386	4.66176451486958	5.75344638470962	6.45314540941248	0	0	2.99826729462085	0	1.33467426865431	5.12779443701129	0	5.09720769521238	1.91293352646463	0	0	0	0	0	0	0	0	0.99835488638342	0	0	0	0	0	2.84235834509618	2.58580518620797	0	1.91293352646463	2.91195751983979	2.40143849100923	0	1.48585203866434	0	0	0	2.29334936060074	0	3.50041536530346	1.02332486010451	1.62124434552659	2.97925248394008	0	0	1.36894524378774	0	10.2955992035368	0
Lotgi1|234387	2.80807075108286	1.38626345962295	1.94356544811045	0	0	0	1.38301768865465	1.6079146701111	2.05919304163445	0	2.04691017681757	2.30455771298495	0	0	0	0	0	0	0	0	1.20274250091861	0	1.13920009619399	0	0	0	1.71212923936896	3.11518262590409	0	1.15227885649247	3.50810630342904	0	0	1.79004221980822	0	0	0	1.38142697705477	0	4.21703583379078	0	1.95315263673676	0	2.0273313364384	0	1.64920175038995	0	0	0
Lotgi1|234405	0	1.13218944933836	0	0	0	0	1.12953856243821	0	0	0	1.67175300614683	0	0	0	0	2.51455764908165	0	0	5.89559614689023	22.293839520608	0	0	0.93040779560538	0	0.772486367428864	0	1.39833063279651	0	2.43971714203304	0	1.43257074127167	1.18141507757046	0	1.46196374222279	0	0	0	3.3847181881535	0	2.29609239396111	2.01374538387125	0	0.977118178012504	0	2.3472815001358	0	0	0	0
Lotgi1|234488	3.7539472146055	3.70643072362346	2.59824012536871	0	0	3.21919225317186	5.54662883555182	4.29905606534968	0	0	5.47279142012277	3.08082978472725	0	0	0	8.23186767225678	0	146.409646456567	4.82508000442858	0	0	0	0	0	0	0	0	0	3.99343174301198	0	2.34489210808152	0	0	0	0	0	0	0	0	0	0	3.91658502419318	0	0	0	0	0	0	0
Lotgi1|234489	0	1.28507634578186	0	0	0	0	3.84620247720747	0	0	0	0	0	0	0	0	0	0	0	0	0	17.8392172399023	0	1.056046804501	0	0.876800219964878	0	0	1.4438985163862	0	0	0	2.68189846076214	0	0	0	0	0	0	0	0	0	0.905293375421781	0	1.87935094691735	0	0	0	0	0
Lotgi1|234508	0	0	0	0	1.80699546161565	1.52150877637476	0	2.03189217019015	0	0	0	2.91222715969242	0	0	0	3.8906837256935	0	0	0	0	3.03976711674952	0	0	0	0	0	2.16358620298366	0	3.77488572722526	1.45611357984621	0	0	0	2.26204340214571	0	0	0	1.74568384165131	0	1.77633018537787	1.55789754821881	3.70224455023236	0	0	3.63186341563301	4.1681317870552	0	0	0
Lotgi1|234596	0	0	0	2.51340578545965	0	1.94791887930781	0	5.20267931475439	0	0	0	0	0	0	0	0	0	0	0	0	1.94583818619953	0	1.8430370983011	0	0	0	2.76994157197271	0	0	0	0	4.68051068948297	0	5.79198374307374	0	0	0	4.46984015505621	0	0	0	3.15987751421106	0	3.27988636595767	6.97456573129524	0	0	0	0
Lotgi1|234845	0	0	0	0	0	0	0	0	2.09214013030061	0	0	0	0	0	0	3.12810971545758	0	0	0	0	12.2198638093331	252.470813793103	0	145.849673306773	0.960973041081507	0	22.6138029935852	0	0	10.5364378637672	0	1.46968035649765	0	0	0	0	0	9.82470866081356	0	1.42816946904381	0	1.98440307892454	1.21553501344755	0	14.6000909308447	0	0	37.8054402753873	0
Lotgi1|234865	0	1.4391454444587	0	2.15043437775022	0.494831182268045	2.08326474149405	1.43577585661423	2.78208669079169	0.712581788249525	0	0.708331314593546	1.59497999754272	0	0	0	1.06543246439291	0	0	1.24899891122811	0	1.66483158165301	0	0.788438213714641	0	0	0	0.592480690462827	1.61700896521725	2.06744422662746	2.79121499569976	0.606988420348077	0	0	1.2388848060798	0	0	0	0.956082975945266	0	0.972867485724667	0	1.68971651815782	1.65604225265334	0.701556075552253	2.48639150729644	1.7121140787427	0	0	0
Lotgi1|234884	2.69005915701795	5.69144804004681	4.25573813637978	0.425220590859014	0	0.329550931089792	1.89270739718902	1.7603893371044	4.50892269461337	9.75483794638289	2.80126716008439	0.63077333954545	0	0	0	0	0	0	0.987893535389472	0	0	0	0	0	0.258882823567216	0	0.468621580603141	0.85264696872806	0	0	1.44028933362766	0.395926820177169	0	0.979893801360535	0	0	0	1.51242436280997	0	0.384743930238096	0.674865101706853	0.801887020039552	1.63730470561362	0	1.17996424548853	1.35419367866072	32.7102526162292	16.9744254110036	799.633067334576
Lotgi1|234885	0	3.63000947158999	6.78578177072241	0	1.24813088585823	0	1.20717007875698	7.01735955684227	7.18948498385088	0	3.5733002399427	4.02307669483283	0	0	0	0	0	0	0	0	0	0	0	0	0	0	0	0	0	1.00576917370821	0	1.26261199011826	0	3.1248846998714	0	0	0	4.82312649033557	669.15749067778	0	1.07607356423361	1.70481364168775	0	0	0	4.31852829483555	0	21.6526003868197	0
Lotgi1|234936	2.8303570268851	1.11781244045787	0.783596228285802	1.87907003960555	0.576517599658325	0.485433752462423	0.557597607806797	1.29654071812133	2.49064301226263	0	1.65052439654496	0	0	0	0	0	0	0	0	0	3.39440661370363	0	0.918593093438963	0	0.381338508365677	0	0.690287026666214	3.13990629753825	0	3.25198699498987	0.707189683389664	2.33282596269469	0	0	0	0	0	12.8099942856413	0	1.13346783257445	0.994087006958667	0	4.8235516406649	1.63473701414398	13.3254798178344	4.65441382887831	120.456803285161	30.0043176788788	0
Lotgi1|235120	2.18214588960897	1.23115705854626	0.863051789895201	2.06960511355156	1.26995135589072	3.47526436421962	1.22827445076322	0.714004066797587	0.914396910096419	0	0.908942630964445	1.53502882630641	0	0	0	0	0	0	0	0	5.07380708866539	55.1728176995418	3.03521144510426	79.68185823141	2.10002849886693	0	0.380140582866884	2.76663072370503	0	1.27919068858867	0.389448864104448	1.60585703288642	0	0.794878887816937	0	0	0	2.45372344176163	0	0.936299914145855	1.0948860391328	1.30096355698725	1.32816325770056	0	2.55246344944837	0.366168920104063	0	0	0
Lotgi1|235497	7.21912925885674	1.42555027831672	5.99593875085087	0	1.47046999103136	1.23815086660456	4.26663756580909	1.65348310205757	8.47020295668261	36.6497555232523	23.1541175466732	2.36986906517481	0	0	0	0	0	112.62280496659	3.7116000034066	28.0703809348546	0	0	0	0	0	0	0	1.60173357688186	6.14374114309536	0	0	0	0	0	0	0	0	0	0	0	1.26776278215377	0	1.23029859660684	2.08478607066945	0	1.69594026153461	0	12.7548718877825	0
Lotgi1|235548	1.04582107151766	1.03258333942589	1.4476997765984	1.15719855811485	1.59768073805606	0.448421208286403	1.54524850257309	0.598842120539912	4.60148122500133	0	0.76233898080889	0.858295687827239	0	0	0	0	0	0	4.03269149930248	0	2.23971110874873	0	1.27283060601147	0	0.352262844971227	0	3.1882758563029	1.16019998090856	4.45015854059986	0.42914784391362	1.95980718710625	1.07747826722702	0	2.6666904623536	0	0	0	1.0289807981581	0	1.04704506528139	0.918291516692023	1.09113072521511	1.78230940388204	3.02018861850647	0.535193949077885	0.614218833722944	0	0	0
Lotgi1|235549	0.594622735118838	1.02741827061676	1.23467850892886	0.657948659136581	0.756994764036567	0.637397382349576	2.05002538593412	0.5107257101395	1.09011053058598	0	1.08360813862372	1.22000345789533	0	5.73676813960704	0	3.5857864599868	0	0	2.29286836392188	11.5604570086021	0.76405984635263	0	1.2061560001387	0	0.701001593119065	0	1.45020700891943	1.97896553642261	4.11162001052088	2.44000691579065	0.742858692014153	0.612622074405024	0	0.947625518614607	0	0	0	2.34019142757424	0	0.744148326929872	1.04422645166146	1.654358548499	1.26671010155018	2.36113537057478	2.13006745552132	0.873066370569087	0	1.31323608015101	0
Lotgi1|235566	1.387645857539	0	0	0	1.41325325986282	0	1.36687351330071	4.76743571449284	0	0	0	4.5553125221648	0	0	0	0	0	0	3.56717976981101	0	0	0	1.12590204059639	0	0	0	0	0	5.90468506748853	0	1.73357782309529	4.28895045670521	0	0	0	0	0	1.36530137031873	0	4.16780973456365	0	0	0	2.00366599009865	0	0	0	0	0
Lotgi1|235609	3.06554428699876	0	0	1.13067251666809	5.20352561296196	0.876284424215836	2.01310311127955	2.34046032211014	1.49866771511505	0	2.97945664705824	1.67724257621254	0	0	0	0	0	0	0	0	0.875348410410678	0	0	0	0	0	1.24607686762096	0	0	0	0	0	0	0	0	0	0	1.00539384576479	0	0	0	1.42149217688005	0	0	2.09170357175425	1.20027863781962	0	0	0
Lotgi1|235610	2.56104118770214	2.5286241920591	3.54517503640973	1.41689302806881	0	0.549054334023926	1.89202778950601	3.66616091748851	2.81706480740656	0	5.60052263818667	2.10182283338663	0	0	0	0	0	0	0	0	0	0	0.519491605804799	0	0.431316445727786	0	0	0	0	0	7.9987343004576	0	0	1.63256992399026	0	0	0	0.629950542498946	0	0.641009636016073	1.1243713005098	1.78133130962706	2.18228907261679	0.924492207280707	0	0.752059685097034	0	5.65611015490534	0
Lotgi1|235621	2.35396029958761	1.16208224007996	0	1.30232577002365	3.59609987905688	0	2.31872272553321	1.34788886537366	0	0	1.71589169937843	3.86374692474044	0	0	0	0	0	0	0	0	0	0	0	0	0.792882047096953	0	0	1.30570360887729	0	0	0	1.21260755486605	0	0	0	0	0	1.15802789495681	0	1.17835764772592	1.03345678941248	5.73053694408903	1.00291667776201	0	1.20462796459115	0	0	0	0
Lotgi1|235690	2.50702977425324	0.618824110271053	0.867602150826107	0.693505638518743	1.27664705723988	1.07494996151609	1.23475041447551	0.717768587360668	1.83843596687224	0	2.74120484136202	2.0574961655472	0	0	0	0	0	0	0	0	0.53690087035734	0	1.01707143913277	0	0.422220141072718	0	1.52857935606227	0.695304382231669	0	0	0	1.29145901273959	0	0.799069813411754	0	0	0	0	0	0	1.65098808712819	0.871881844870186	1.06813270074478	0	0.641480269369275	0.736199023899908	0	0	0
Lotgi1|235694	2.07340107783444	2.04715650432691	0	0	2.1116633010741	1.77804223285655	0	7.12343592223639	0	0	0	0	0	0	0	0	0	0	0	0	0	0	0	0	0	0	0	0	4.41134901844347	1.70162110202958	0	0	0	0	0	0	0	0	0	2.07582771663345	1.8205663208836	1.44215340038121	0	5.98769952855062	0	2.43544909650609	0	0	0
Lotgi1|235797	0	2.70854552880176	0	0	0	2.35248664654867	2.70220379167909	3.14161789390938	0	0	0	0	0	0	0	0	0	0	0	0	2.34997380948713	0	0	0	0	0	0	0	0	4.50275122383213	0	2.8263083778801	0	3.49746710639452	0	0	0	2.69909578593779	0	5.49295949632235	0	0	2.33756733355299	0	0	3.22228649691575	0	0	0
Lotgi1|235812	3.42438257573753	0	4.74027347975362	0	0	0	1.92749790352967	7.28303736722477	8.60963016584611	0	2.85275821625055	10.4384767740416	0	0	0	0	0	0	0	0	0.838125089803365	0	0	0	0	0	2.38617737613012	0.5426998538955	0	0	3.05575789118991	0.50400560922416	0	0	0	0	0	0.481320236175463	0	0	0.42954376843893	0.680522317875358	0.416850141785855	0	0	0	0	0	0
Lotgi1|235865	0	0	0	0	1.65093676265793	0	0	0	0	0	2.36325084050756	0	0	0	0	7.10934026240358	0	0	4.16711454927923	0	0	0	0	0	4.36805927764321	0	0	0	0	0	0	3.34018262840375	0	0	0	0	0	1.59492023714506	0	1.62291985118615	0	1.12750174938895	1.38128978800858	0	1.65910124214144	1.90407838454113	0	0	0
Lotgi1|235969	5.79878025020362	2.86269039629454	0	6.4163367206043	0	0	0	0	8.50463467601872	0	0	4.75900535852177	0	0	0	0	0	0	7.453375616597	56.3689763488544	0	0	0	0	3.90639447594108	0	0	0	6.16871570058762	0	0	0	0	0	0	0	0	0	0	2.90278347366628	2.54583257879659	0	2.47059962082836	0	2.96749815667575	3.40566865527681	0	0	0
Lotgi1|235988	0.746858608141409	1.10610759814941	2.06770941914159	3.71878782707276	1.52128204307747	0.960701353040816	1.10351777880089	1.2829643755232	1.09536132476472	0	2.72206903095111	0.612939957170866	0	14.4110018501752	0	1.63775377772648	0	0	1.91992712218101	0	1.59945861378705	0	1.81794863518287	0	1.25781811659883	0	2.27686296753777	3.31416287740163	3.97252372341506	0.306469978585433	2.79913822325961	1.53893231046875	0	0.952189997552436	0	0	0	1.4696647211389	0	2.99093082522264	0.655785145951791	0.779215868687648	0.954608649304362	0.53920644969147	1.14660399980456	1.3159075746567	0	0	0
Lotgi1|236183	0	0	3.06624611068357	0	2.25593843344562	0	2.18190368272225	0	0	0	0	0	0	0	0	0	0	0	0	0	0	0	0	0	0	0	2.70112314782432	0	4.71274553523153	1.81788092887633	0	0	0	0	0	0	0	2.17939411286902	0	4.43530891007395	0	1.54068562028303	1.88747672895583	3.19839850593387	0	5.20369247949128	0	0	0
Lotgi1|236449	0.737590455817007	0.728254226978757	1.02102507511904	0.816142106136845	0.751201836162864	1.26503935491759	1.45309821269196	0.844695607462709	1.08176842311303	0	0.537657895461906	0	0	0	0	5.66100517275156	0	0	0.948050879877384	0	0.947766065873816	0	0.598462925404909	0	1.24220920512087	0	0	1.22738839758993	2.35393598088607	0.605333670215282	0	0.759917454238703	0	0	0	0	0	0.725713448132188	0	5.53840280135914	0.97147075654182	2.05212314263138	0.628508279962541	1.59754547917897	0.75491680097439	1.73277040165066	0	0	0
Lotgi1|236462	3.13746321455299	3.09775001827767	0	4.62879423245941	2.13024098407475	1.79368483314561	3.09049700514618	0	1.53382707500044	0	3.04935592323556	1.71659137565448	0	40.3592573809891	0	0	0	0	0	0	0.895884443499492	0	2.54566121202293	0	0.704525689942454	0	5.10124137008463	3.48059994272569	0	3.43318275130896	0	3.23243480168105	0	1.3333452311768	0	0	0	4.11592319263241	0	0	0.918291516692023	1.45484096695348	2.67346410582307	1.51009430925324	5.35193949077885	1.22843766744589	0	0	0
Lotgi1|236689	4.49999981561543	1.11075999603858	14.01574326303	0	0	0	0	1.28836065049912	16.4995278414874	0	11.4807769538853	11.0793247778835	0	0	0	0	0	0	0	0	0	0	0.912797553417266	0	0	0	0	2.49607693053514	0	0.923277064823623	1.40545583765138	1.15905390890982	0	1.43429250419965	0	0	0	1.10688470716692	0	0	0	1.56498665530327	0.958623827640027	1.62442321594749	0	2.64288482396876	0	0	0
Lotgi1|236690	8.10511330426188	1.60050417611013	14.5855752492289	0.89682888253901	0.825468381328965	1.39010574568785	2.39513517898829	0	20.2081717131309	0	3.54487626076134	15.9642997935866	0	0	0	0	0	0	0	0	0	0	0	0	0	0	0	0.899154985204136	0	0	5.06283523335782	0	0	0	0	0	0	1.59492023714506	0	0.811459925593074	0.711675925436318	1.12750174938895	0.690644894004292	2.34064617934252	0.829550621070722	0	0	0	0
Lotgi1|236691	3.10108682945672	2.38142650358416	7.63154587547911	1.14378176323816	0.350923756313763	0.295481414542345	3.05466515581115	0.394599348993449	12.1283485814528	0	16.5770058957342	5.65562955650413	0	0	0	0	0	0	0	0	0	0	0.279571811046641	0	0	0	0	0	0	0	1.72185314216614	1.06498576557801	0	3.07506769740968	0	0	0	1.69508431000924	0	0.344968470783529	0.302548219509159	1.19831103799791	1.17442996468363	2.48764328239301	0.352659201228133	0.809463274587532	0	3.04391628626306	0
Lotgi1|236770	0.471726171147517	0.931510367048225	1.9589905707145	2.08785559956172	0.960862666097208	2.42716876231212	1.39399401951699	1.62067589765167	2.07553584355219	11.974192611433	5.5017479884832	0	0	18.2043740303139	0	2.06885563191639	0	0	2.42530476413077	18.342285954786	0.404096025440908	0	0.382747122266234	0	0.635564180609462	0	1.72571756666554	0	0	0.774282617854732	0.589324736158053	0.972010817789452	0	1.20283260272828	0	0	0	1.8565209109625	0	0.472278263572689	1.24260875869833	0.328108974689905	1.6078505468883	0	0.48280723977661	1.10819376878055	0	0	0
Lotgi1|236812	1.11794666265681	0.735863989016153	3.61092932783739	1.23700535522622	1.51810277026017	0.319564539238586	1.83535262757723	0.426761051419248	2.7326804209778	9.4592367964925	4.88948449760184	0.61165899592286	0	28.7617696278313	0	7.35448992662439	0	116.270983601871	3.83182947060159	0	1.91533915506788	0	0	0	0.50207577903945	0	3.63536741316376	0.413404590898453	3.9642216884654	1.22331799184572	3.72438453948162	0.767858075495116	0	0.475100024902078	0	0	0	1.4665933215127	0	0.373085023261184	0	0.777587413371687	0.635075764601648	0	0.381402584400332	0.875438337720058	0	0	0
Lotgi1|236952	1.28848850601674	1.27217915242796	0.858778684552484	1.6897297827043	0.874844049260726	1.88249299429426	1.92730445733301	1.69419511741668	0.629909714060801	2.42271901893305	1.04358728404589	0.548307722960958	0	0	0	1.36041169212326	0	0	1.34944697032728	0	1.34904156867386	0	1.47137151458108	0	1.57526023728736	0	0.872904108389633	1.48234837651746	1.82758417785374	1.76241768094594	1.55008256575976	1.57332300976599	0	1.39936125359556	0	0	0	2.15985451624622	0	1.67221769759579	1.04756258260397	1.09536500743527	1.74856167463685	2.34283867542915	1.31875570431154	1.00898573568619	0	0.843156257535734	0
Lotgi1|236955	0.871943729553846	1.72181378359036	1.20700641520796	0	2.66410333338444	0.747734141934784	0.858891180729296	1.99711650957565	3.83644278172483	0	1.27118627117766	0	0	0	0	0	0	0	2.24147970865875	0	2.98774176267312	0	0	0	0.587391834401899	0	1.06327830513378	1.93461219310425	0	0	3.26794254671507	0.898337626221058	0	0	0	0	0	0.857903306043796	0	0.872964223131914	0.765617132498729	0.606480158595521	2.22897618602852	5.03610913892766	2.67727828805221	4.09679456820585	0	7.70281994201044	0
Lotgi1|237070	0	1.15068927694192	0	1.28955787031753	2.3738959985931	0	0	0	0	0	0	3.82586705292926	0	0	0	0	0	0	5.99192941726425	0	0.99835488638342	0	0	59.5791149128974	0.785108693694041	0	1.42117917254809	1.29290259310399	2.47958180121659	0.956466763232316	1.4559787599199	0	0	1.48585203866434	0	0	0	0	0	2.33361024353564	1.02332486010451	0.810622172763294	0	3.36563502911996	1.19281788650692	1.36894524378774	0	10.2955992035368	0
Lotgi1|237103	0	0	2.35078868485741	1.87907003960555	0	0	0	1.944811077182	0	0	0	2.78741742427703	0	0	0	0	0	0	0	0	0	0	1.37788964015844	0	2.28803105019406	0	4.14172215999729	1.88394377852295	0	1.39370871213852	2.12156905016899	0	0	6.49529605473269	0	0	0	5.01260645959875	0	0	0	1.18119230888366	1.44706549219947	7.35631656364791	1.7381060631958	9.97374391902495	72.2740819710969	15.0021588394394	0
Lotgi1|237143	0	0	3.24780015671089	5.19216721469954	0	2.01199515823241	0	0	3.44101995115231	0	0	3.85103723090906	0	0	0	0	0	0	0	0	0	0	1.90366331863996	0	1.58054776493669	0	0	0	4.99178967876498	0	2.9311151351019	0	0	5.9825095240959	0	0	0	2.30843718534153	0	0	2.06011452099987	0	0	0	2.40133074520472	0	0	0	0
Lotgi1|237152	1.88192604426133	0.929052556053375	2.60509564021137	1.04117337286851	0.958327408403021	0.806921541032524	1.8537545800437	0	2.76007932757336	0	4.1154236272691	1.54447931160469	0	0	0	0	0	0	0	0	0.806059618029886	0	0.763474470800193	0	0	0	0	0	0	0	0	0.969446145447	0	0	0	0	0	0	0	0	0	3.27243251801541	1.60360819716036	1.35868643655766	0.963066684092658	0	40.0463251027186	8.31254183715639	0
Lotgi1|237161	2.37749990258349	0	3.29110415880037	2.63069805544776	5.64987247665159	1.35921450689478	0.780636650929516	1.81515700536987	0	0	2.31073415516295	0	0	0	0	0	0	0	2.03725600186985	15.4075202020202	1.35776264548145	0	0.643015165407274	0	1.0677478234239	0	0.9664018373327	1.75834752662142	1.68611562482728	1.30079479799595	0.99006555674553	1.63297817388628	0	2.0207587725835	0	0	0	1.5594775652085	0	1.58685496560423	0.695860904871067	2.20489230991616	2.02589168907926	0	2.43334848847412	0.930882765775662	0	0	0
Lotgi1|237303	0	3.32180112022857	2.32861143311347	1.86134296376021	0	2.88512513255968	0	1.92646380286896	0	0	2.45243011750784	0	0	0	0	0	0	0	0	0	2.8820433512578	0	1.36489068128902	0	3.39966877741099	0	2.05132465471564	1.86617072400858	0	4.14168155022295	0	0	0	2.14467322561928	0	0	0	1.65510590647129	0	0	0	3.51014695564483	0	2.4289724502611	5.16512650855355	0	0	0	0
Lotgi1|237446	5.24448507922828	2.58905087311933	0	4.35225781232167	1.33531649920862	0	1.29149445925839	1.5015085522361	0	33.281211817071	0	4.30410043454542	0	0	0	0	0	0	0	0	0	0	0	0	0	0	3.1976531382332	4.36354625172595	0	1.07602510863636	0	1.35080915119269	0	3.34316708699477	0	0	0	3.87002704601374	0	1.3126557619888	1.15124046761757	0	3.3516590444326	0	1.34192012232028	4.62019019778362	0	0	0
Lotgi1|237510	0	3.30620580980497	2.31767898507068	1.85260426439983	0	1.43578997207196	3.29846472223739	0	4.91112706643335	0	2.44091636108762	0	0	0	0	0	0	0	0	0	0	0	2.71696548763637	0	1.12790263037736	0	4.08338804506775	0	7.12443221758006	2.7481580239351	0	0	0	4.26920867447219	0	0	0	1.64733545620616	0	0	2.94025734452563	1.16455579749093	0	2.41756882373405	1.71362569610853	1.96665373051196	0	0	0
Lotgi1|237709	5.6787418055338	1.12137235268863	3.14436703070099	1.25670289272982	2.31341457187736	1.94791887930781	3.35624037820015	1.3006698286886	3.33143332850415	0	6.62312337467086	1.8641963665547	0	0	0	0	0	0	0	0	0	0	0.921518549150552	0	0.765105924427951	0	0	0	0	0	1.41888375966716	1.17012767237074	0	0	0	0	0	0	0	2.27415520548378	1.99450577829287	0.789969378552765	0.967782654018754	0	1.16242762188254	2.6681353159175	0	0	0
Lotgi1|237754	0	1.93733655430112	2.03713462374163	0.542785018317971	0	2.1033236867354	0.483200127810567	1.12354972822069	0	0	0.715151561088945	1.61033743905963	0	0	0	7.52983769195427	0	0	5.04410014218119	0	0.420215399220532	0	0	0	0.660916809547116	0	1.19637091279151	1.08838567672578	5.21837710572405	1.20775307929473	0.612832875564633	1.01078428920059	0	0	0	0	0	0.482644363372645	0	1.96446969607127	1.72290182774129	1.02359168445214	1.25399072914122	2.12493325772498	0.50206640064803	1.7285993587306	0	0	0
Lotgi1|237778	0	0	2.72743438574616	0	0	3.3792625862025	5.82242805941904	4.51282128406873	2.8896963125699	0	0	0	0	0	0	0	0	0	0	0	0	0	3.19731297716324	0	0	0	0	0	4.19200017222252	1.61701010800601	0	0	0	0	0	0	0	1.93857708382272	0	1.97260976387267	0	1.37044411527938	0	0	0	0	0	0	0
Lotgi1|237996	0	0	2.53161858369259	0	0	1.56832443103244	3.60293838890546	8.37764771709169	2.68223093628283	0	5.33246343499141	3.00183414922142	0	0	0	0	0	0	0	0	0	0	0	0	0	0	0	0	0	1.50091707461071	0	0	0	4.6632894751927	0	0	0	1.79939719062519	0	0	0	2.54410651144172	0	2.64072902284797	0	2.14819099794384	0	16.1561710578578	0
Lotgi1|238082	0.90284806427221	0.891420047453744	3.74935916825358	0.998999261562442	0.919509082999354	0.774236111522346	0	2.0679003858644	0	0	0	0	0	0	0	3.95963255121212	0	0	0	0	0.773409101856523	0	0.732548922615882	0	0.608210785494624	0	1.10096411848029	1.00159036326537	0	2.22287718644877	1.12792278616579	4.65088720410649	0	1.15106512362351	0	0	0	0.888310005498513	0	1.80780945448584	3.1710117183998	0.627975657887514	2.3079778736346	0	0.924056388028146	2.12099870683062	0	0	0
Lotgi1|238094	0	0	0	2.32120416657156	0	0	2.06639113481342	0	0	0	0	3.44328034763634	0	0	0	0	0	0	5.39273647553783	0	0	0	1.70209896725455	0	0	0	0	0	0	5.1649205214545	0	4.32258928381662	0	2.67453366959581	0	0	0	0	0	2.10024921918207	0	2.91823982194786	0	9.08721457862389	0	2.46410143881793	0	0	0
Lotgi1|238156	0	1.18956391467645	0	1.33312401458502	0	0	2.37355738458299	4.13929384670493	1.76701024518632	0	3.51294043859232	0	0	0	0	0	0	0	9.2915391977172	0	2.06416618400896	0	0	0	0	0	1.46919198243147	1.3365817347629	0	0	1.50516723153881	2.48256816975955	0	0	0	0	0	1.18541368976998	0	1.20622421371943	3.17368993775655	1.67601611395654	2.05326860379654	0	1.2331157880781	0	0	0	0
Lotgi1|238202	0.736828482205626	1.45500379646376	3.05991089144662	0.815298984126373	0	2.52746499215972	1.45159707817472	3.37529195213405	0	0	6.44522956502061	1.20941665102929	0	0	0	0	0	0	0	0	0	0	0	0	0	0	0	0	0	0	0.920515496974149	0	0	0	0	0	0	0.724963744156845	0	0.737690841448249	0	0	0.627858994549357	0	0.754136928246111	1.73098034958284	31.3585892849801	6.50920114934354	0
Lotgi1|238326	0	2.80566469118908	1.96679531402412	0	1.44703620631372	2.43683875738109	2.79909556110185	6.50853109495171	2.08380491065797	0	0	6.99630668244833	0	0	0	0	0	0	0	0	1.21711790929612	0	1.1528160335987	0	0.957144463228592	0	0	0	0	3.49815334122417	0	2.92765011254512	0	5.4343114402146	0	0	0	1.3979380564618	0	5.6899182033618	2.49511878240622	3.95299418112459	1.21069224446968	0	2.90838464757863	0	0	0	0
Lotgi1|238358	6.14870664461246	4.55315843203744	2.12786906818989	6.80352945374422	1.5655434818308	1.31820372435917	0	1.7603893371044	0	0	0	5.0461867163636	0	0	0	0	0	0	0	0	13.1679566910917	90.686355529132	1.24722769152273	157.165596235747	2.07106258853773	0	0	5.11588181236836	0	1.2615466790909	0	0	0	0	0	0	0	4.53727308842991	0	1.53897572095238	0	1.06918269338607	2.6196875289818	0	3.14657132130274	0	0	0	0
Lotgi1|238400	1.18480061590539	3.50941115027471	0	1.31097909739922	2.41332948694183	1.01602413306089	4.66825904210341	1.35684493756884	1.73765791553206	30.0747163263898	1.72729297312845	1.94470983089095	0	0	0	2.5980977703136	0	0	3.04573156425724	0	2.02987770919154	0	0	0	0.798150366346766	0	1.44478679999905	1.31437938036485	2.52077086768198	0	0	1.22066474792164	0	3.02106793243381	0	0	0	2.33144486492965	0	1.18618726664768	2.08064722386698	0.824087657360691	1.00958057595312	3.42154258774321	2.42526427422669	2.78337039600696	0	0	0
Lotgi1|238415	1.55054341472836	2.29637555702758	0	3.43134528971448	2.3687353551179	1.32966636544055	0.763666288952787	0.887848535235261	0	0	0	1.27251665021343	0	0	0	3.40011925593215	0	0	9.96483913958076	15.0725741106719	0.664123033115927	0	1.25807314970988	0	1.56680387132854	0	0.945393101738511	2.58018387058578	4.94838281199311	0	0	2.39621797255052	0	0.98841461702454	0	0	0	0.762787939504158	0	1.55235811852588	1.36146698779122	0.539239967099061	0.66061685513454	1.11943947707686	1.5869664055266	0	0	0	0
Lotgi1|238430	1.05510350706368	2.08349656061674	0	2.33493910246843	1.07457422421522	1.80960511272974	1.0393091506458	1.20831457458053	1.54744092477855	0	0	1.73182739378159	0	0	0	0	0	0	0	0	1.80767216114394	0	2.56825583816515	0	2.8431155061583	0	0	2.34099522775041	0	0	1.3181346169689	0	0	0	0	0	0	1.03811376382223	0	0	0	1.46775375660099	0.899064359058842	0	2.15977676491785	0	0	0	0
Lotgi1|238515	1.71454319897848	3.3856819110022	0	1.8971380207556	3.49236622869947	1.47030415409292	0	0	5.0291830055303	0	4.99918447030445	0	0	0	0	3.75974725415574	0	0	0	0	4.40620089278837	0	1.39113857900612	0	4.62006269750724	0	0	3.80411724509442	0	4.22132927234262	0	3.53288547235012	0	0	0	0	0	5.06080459863336	0	1.71654984260073	0	2.38509985447662	1.46097958347062	0	3.50963724299151	4.02785812114469	0	0	0
Lotgi1|238526	0	2.02751008873836	0.473767393301396	0.378699336196895	0.348566303056377	0.29349641463659	0.674254305025493	0.391948489643205	1.00390601262025	0	0	0.561763588385967	0	0	0	0	0	0	0	0	0.293182912891868	0	2.22154951580248	0	0.9222390029573	0	0.417352041074582	0.759363135297159	0	1.96617255935088	0	1.0578313506461	0	1.30903279413999	0	0	0	2.69391517982275	0	1.02795307272827	4.80825193384998	4.52299166261592	6.9992419200435	1.48255900035131	5.60464143218606	2.01006355373823	14.5657938713343	21.1642739865412	0
Lotgi1|238560	1.47213616259039	2.54362892797689	0	2.03614400576452	1.12447705196515	0.9468212509329	1.08757428148075	0.842952169676409	0.539767835474872	0	0.536548178443408	2.41633708606059	0	0	0	0	0	0	0.946094118515408	0	0.94580989236324	21.7123162876766	0.597227707808613	0	0.743787183499618	0	0.897586845819845	0.816570058802518	0	0.90612640727272	1.37934829887148	1.51669799432162	0	1.40764929978727	0	0	0	0	0	0.368464775295101	0.969465656941115	1.53591569576203	1.25442209850109	0.531416057229467	0.376679332581133	0.864596996076466	0	0	0
Lotgi1|238831	8.14212295405303	3.21562482871442	6.76254279205555	0	3.31695057337666	6.9822663025417	3.20809582573773	0	9.55315127991144	0	0	2.67286602327935	0	0	0	0	0	0	0	0	0	0	0	0	2.19400237689842	0	0	0	0	0	2.03438128098396	5.03315190581387	0	0	0	0	0	0	0	6.52132177645576	0	0	1.38759704731456	2.35133406143997	1.66667704690008	0	0	0	0
Lotgi1|238844	2.56301324200478	2.16906110109381	1.01368711256685	0.810276608454137	1.49160610999895	1.25594769630935	1.44265500171779	1.67724979962308	0.536996953362578	9.29413718094797	3.20276294606774	1.20196644578681	0	0	0	0.802902904378228	0	0	0	0	0	0	1.48540464288128	0	0.739968974138737	0	0.892979110471694	0.812378220718316	0	1.20196644578681	1.82968994059749	0.754456035163065	0	1.40042317401834	0	0	0	1.80124462100571	0	1.09971981702552	2.5719704902832	1.27335926522366	1.5599782000097	2.64344024361065	0.749491320885251	0.860158613139729	0	0	0
Lotgi1|238970	0	0	0	0	3.0017032048326	0	2.90319415634944	3.37529195213405	0	0	0	0	0	0	0	0	0	229.899444849155	7.57657190778042	0	2.5247652498622	0	0	0	1.98548148983782	0	0	0	6.27067794357253	0	0	0	0	3.75760928786189	0	0	0	2.89985497662738	0	2.950763365793	0	2.05000318070717	0	0	3.01654771298444	3.46196069916569	0	0	0
Lotgi1|239005	0	4.37404868005253	0	2.45096092122462	0	0	2.18190368272225	0	0	0	0	0	0	0	0	0	0	0	0	0	1.89749438033122	0	0	0	1.49219416317004	0	0	0	0	1.81788092887633	0	2.28211235481002	0	2.82404176292726	0	0	0	0	0	2.21765445503697	1.94495283970174	3.08137124056606	0	0	0	0	0	0	0
Lotgi1|239125	1.12263898862809	0.369476305083136	3.62608537958068	1.65626320384959	1.52447466016682	0.320905838458895	0.36861122027102	1.285656850603	2.19532017869948	0	0.545556332541094	1.22845258992272	1574.33247897064	86.6474717749253	2274.49613409179	9.02654954617873	3429.79575775746	145.948755649254	36.5551706526488	65.4779190117333	1.28225223602655	0	1.51813653952399	0	0.75627469130234	0	0.912656509548195	0.830279524637607	7.16554908767103	1.5355657374034	3.27251469438449	1.15662147678199	0	0	0	0	0	3.68187253066015	1021.64128954477	0.749301924996753	1.31432280038607	0.260283719691047	1.2754827003647	0.540338047697118	0	0	0	0	0
Lotgi1|239159	0	1.75179561564293	4.91209575940353	1.9632075040655	0	0	0	2.03189217019015	0	0	0	2.91222715969242	0	0	0	3.8906837256935	0	0	0	0	1.51988355837476	0	0	0	1.19524010084765	0	0	0	3.77488572722526	1.45611357984621	0	0	0	2.26204340214571	0	0	0	3.49136768330261	0	0	0	2.46816303348824	1.51185946946213	0	1.8159317078165	0	0	0	0
Lotgi1|239170	4.91896531568997	4.85670232750661	0	0	0	2.10912595897467	7.26799640520583	2.81662293936703	0	0	0	0	0	0	0	0	0	0	0	0	0	0	0	0	0	0	0	2.72847029992979	0	0	3.07261724507233	0	0	0	0	0	0	0	0	0	2.15956832546193	1.71069230941771	2.09575002318544	0	0	2.88894651447619	104.672808371933	65.1817935782539	0
Lotgi1|239171	5.20620416624121	5.14030538312743	3.603398714015	0	0	0	5.12826996960996	0	7.63554792080513	0	3.79500134972017	4.27268364305239	0	0	0	0	0	0	0	0	0	0	0	0	1.75360043992976	0	0	5.77559406554481	0	0	0	0	0	3.31876440752765	0	0	0	0	0	2.60614866613834	2.28567450505095	1.81058675084356	0	0	0	0	0	45.9920197997412	0
Lotgi1|239173	0	3.97865444908733	2.78907132101726	0	0	0	0	0	2.9550001840404	0	0	0	0	0	0	0	0	0	0	0	0	0	0	0	0	0	2.4569538237272	0	0	0	2.5171158222344	0	0	2.5687611515892	0	0	0	0	0	0	1.76913789374	4.20424381128081	0	0	6.18647920798504	0	171.497821626332	88.9958575220981	1397.47549244159
Lotgi1|239174	5.75201589334714	13.2514861892989	2.65411625709707	0	0	0	1.88863705870044	0	2.81201630416748	0	0	3.14708418869988	0	0	0	0	0	0	0	0	0	0	0	0	0	0	0	2.12703329833236	0	0	0	0	0	0	0	0	0	0	0	0	0	2.66720843941471	0	0	3.92475562657116	0	81.5997699673675	50.8137638110044	0
Lotgi1|239188	0.563388602507935	1.1125147511666	1.55976500417079	0.623388164798048	1.14757057751894	0.483133118564497	0.554954965115769	1.29039597538142	0	0	0	0	0	0	0	0	0	0	0	0	5.79140464897302	99.7120117666285	1.37135935750366	28.8012782991258	0.75906243371367	0	7.55717076587182	3.12502522503807	0	2.77420691515724	2.81535229406312	1.74132743660859	0	1.43655836913519	0	0	0	6.09748337107589	0	2.25619189422403	0	0.783729494046029	0.96013824126979	0	7.49609723937524	1.32352999873317	0	0	0
Lotgi1|239189	0	0	0	0	1.33531649920862	0	0	0	0	0	0	2.15205021727271	0	0	0	0	0	0	0	0	0	0	0	0	1.76649456081159	0	3.1976531382332	1.45451541724198	0	2.15205021727271	3.27595220981977	0	0	3.34316708699477	0	0	0	1.29000901533791	0	0	0	2.73584983307612	7.82053777034272	1.89316970387998	2.68384024464057	4.62019019778362	55.7998426982733	23.1650982079579	0
Lotgi1|239214	3.6670949654244	9.05169456926039	0.634531650154312	0.507203995266278	0	0.786178056687215	2.25762527582443	1.04989801081805	0.672281532872945	11.6355907638089	0.66827144590188	6.77148962967043	0	0	0	0	0	0	1.17836144067022	0	0	0	0.371923938860248	0	0.308795964357811	0	0	1.52555858672167	0	0	0.572660026395229	0	0	2.33763868293721	0	0	0	0.451005722586006	0	1.37677005370547	1.20747072181997	6.37661657752103	1.95298042006355	2.64751752933344	1.4074637786804	3.2305700097613	97.5421414777015	56.6919627094496	317.934655735427
Lotgi1|239234	1.12999044799595	1.33882478609973	3.75411120775707	1.7504644855641	3.22236072812828	0	2.89399518880714	2.58815162362624	0.331454393266889	11.4733708672285	2.96529573143534	2.22569452128584	0	0	0	0	0	0	0	0	2.90396003073504	13.3328482146759	3.66738687494643	0	3.04490824170313	0	3.03148865322995	0.752144854543384	0	2.59664360816682	0.564676173048781	3.49258639852103	0	0	0	0	0	0.444717936846531	0	0.90505036061078	0.992197107705894	1.72912182098938	1.34802678931129	0.652651659639231	1.15653445269682	0.530921729529845	0	0	0
Lotgi1|239271	0.762019199545989	2.25712127400147	1.05484107653858	1.68634490733831	0.776081384155438	2.61387405172074	1.50122432871061	0	0	0	4.44371952915951	2.50152845768452	0	0	0	0	0	0	0	0	1.30554100527063	0	1.85485143867483	0	3.59338209806119	0	1.85846507179365	3.38143755119504	3.24253004774477	0	0.951986112255317	1.5701713210445	0	0.971518640665146	0	0	0	2.24924648828149	0	4.57746624693529	0.669097023914487	0.530022189883692	1.94797277796082	2.20060751903997	2.33975816199434	0	0	0	0
Lotgi1|239339	0.585591109010711	1.15635769702538	2.43185036364559	1.29591037214176	0.596397516887922	1.00434569474984	4.03777578066991	0.670624509373103	1.71768483604319	0	3.41487806181716	0	0	0	0	0	0	0	0	0	0	0	1.9005374347013	0	0	0	0	0	0	0.480589211082247	3.65787767270516	0.603317059317591	0	0.74658575341755	0	0	0	0.576161662022845	0	2.34510586049887	1.02836586926759	1.22192307815551	0.997976201516876	1.69110725601101	0.599346918343378	0	0	0	0
Lotgi1|239447	0	0	2.58463677392699	0	0	0	3.67839259600295	0	2.73840331191179	0	0	0	0	0	0	0	0	145.643103804962	9.59963561090503	0	0	0	0	0	0	0	2.27686296753777	0	0	1.53234989292717	4.66523037209935	0	0	0	0	0	0	0	0	1.86933176576415	3.27892572975895	2.59738622895883	1.59101441550727	0	0	0	317.854601338856	131.956161519676	0
Lotgi1|239519	3.3174417245351	1.63772520346153	0	5.50611220907672	1.68933064085928	2.84486757257048	1.6338906647362	3.79916582519274	0	0	0	0	0	0	0	0	0	0	0	0	5.68365758573631	0	0	0	0	0	4.04540303999735	5.52039339753237	0	6.80648440811834	0	0	0	0	0	0	0	1.63201140545076	0	0	1.45645305670688	0	4.2402384190031	0	5.09305497587606	0	0	0	0
Lotgi1|239573	0	0	1.65105559806038	1.31974818835172	0	1.02282028110812	0	1.36592082343886	0.874640522700922	0	0.869423386139904	0	0	0	0	1.30773817535852	0	0	0	0	1.02172774325527	0	0.483874288349955	0	0.401744582391934	0	1.45445092575155	0	5.07526442255703	0.978858961702637	0	0.614414864756543	0	0	0	0	0	1.17351990692947	0	0	0.523641149150468	2.07399987345793	2.03266724656782	0	0.610371694433307	0	0	5.26831664930146	0
Lotgi1|239574	0.469243401825688	0.926607680905866	1.29912006268436	1.55765016440986	0.47790274708519	0	6.47106697481046	1.07476401633742	3.44101995115231	0	6.15689034763811	0	0	0	0	1.0289834590321	0	36.6024116141417	2.41254000221429	18.2457476076555	0.803938408508754	0	0.380732663727991	0	1.58054776493669	0	1.71663484263045	0	4.99178967876498	2.69572606163634	0.586223027020379	2.41723742845008	0	0.59825095240959	0	0	0	0.923374874136612	0	0.939585177002507	0.412022904199974	1.63191042674716	1.99923521948611	0.677555472967571	1.44079844712283	1.65354175499624	0	4.1453333635293	0
Lotgi1|205560	0	3.57473013953532	0	2.00306958536632	1.84368572479566	1.55240235559049	3.56636033419576	2.07314886400112	2.6550001653561	45.9517239301692	0	2.97135867562526	0	0	0	0	0	0	0	0	0	0	0	0	2.43901787076525	0	2.2075168873082	4.01652988314538	0	0	0	3.73015318908033	0	0	0	0	0	1.7811291988422	0	1.81239780335509	3.17905997149218	0	3.08511424732882	0	0	4.25276390455886	0	0	0
Lotgi1|205662	2.12276777016383	4.19179665171701	0	0	2.16194099871872	3.64075314346817	0	0	0	0	0	0	0	0	0	4.65492517181187	0	0	0	0	1.81843211448409	0	0	0	2.86003881274258	0	0	2.35492972315369	0	1.74213589017315	0	2.18702434002627	0	5.41274671227724	0	0	0	2.08858602483281	0	0	1.8639131380475	1.47649038610457	5.42649559574801	0	0	2.49343597975624	0	0	0
Lotgi1|206060	3.04807679818396	0	1.40645476871811	0	0	0.87129135057358	0	1.1635621829294	1.4901282979349	0	1.48123984305317	1.66768563845635	0	0	0	2.22799837283303	0	0	0	0	0.870360670180418	0	0.824378417188813	0	0.684453732964036	0	0	0	0	0.833842819228173	2.53862963268084	0	0	1.29535818755353	0	0	0	0.999665105902885	0	0	0	0.706696253178257	1.7315313581874	0	3.11967754932579	0	0	0	0
Lotgi1|206617	3.86236446268075	3.17789637855802	0.891093183790713	0.712282866998492	1.96681996995349	1.65608265731765	3.17045571225886	2.21160826466545	2.83231967098457	0	2.81542518905233	4.22640909096157	0	0	0	0	0	0	0	0	0	0	0.522304737244176	0	1.73460837740344	0	0	3.5706515657926	0	2.11320454548078	0.804204874612795	1.32642631452857	0	1.64141055534761	0	0	0	3.16680913512557	0	0.644480807330239	2.26091990752332	2.2387218850683	1.09705326123425	1.85899696554279	1.31769773744086	3.02452884187038	0	0	0
Lotgi1|207101	1.72282601636485	0.85050946556577	0	0.953151469365132	0	0	0.84851809883643	1.97299674496725	0	0	1.25583377997986	5.65562955650413	0	0	0	0	0	0	0	0	0	0	1.3978590552332	0	0	0	2.10087355941891	0	0	0.706953694563016	1.07615821385384	0	0	1.0982384633606	0	0	0	0.84754215500462	0	0	1.5127410975458	0.599155518998957	2.93607491170907	1.24382164119651	0.881648003070332	1.01182909323442	0	0	0
Lotgi1|207549	4.13079133653501	1.35950161677308	1.90604487961411	3.04714060476575	4.20702032183102	2.36156960657395	1.35631850547599	1.57687384636378	0	0	0	2.26006818184624	0	0	0	0	0	0	0	0	2.35904706743882	0	2.23441563268937	0	0.92758015548408	0	0	1.52752198258618	0	2.26006818184624	0	0	0	1.75548542019802	0	0	0	0	0	1.3785419585365	0	2.87317048106836	1.1732963450266	0	0	0	0	0	0
Lotgi1|150310	0	1.7783379734557	2.49326072636391	3.98590614461783	0	1.54456193965316	3.54834841331598	0	0	0	2.62583426723062	2.95635181362716	0	0	0	0	0	0	9.26025455395384	35.0170913682277	1.54291209713801	0	1.46139810319835	0	1.21334979934534	0	0	0	0	2.95635181362716	2.25014899260348	1.85565701577986	0	0	0	0	0	1.77213359682784	0	3.60648855819144	1.58150205652515	0	1.53476643112065	2.60071797704724	0	2.11564264949014	0	0	0
Lotgi1|151060	1.45264759831985	0.71713018074181	0	5.62572903914491	2.95890906545617	3.73714782954778	1.43090221147976	3.32717170027063	2.13048893105968	36.8736847830685	0	4.7686978337937	0	0	0	3.18544777541505	0	0	1.86713890191737	0	1.2443853166327	0	0.589321434690984	0	2.44646904552318	0	0.885704331567647	2.41728020462212	0	0.596087229224213	6.35174440681959	1.49661950763508	0	1.85201924167531	0	0	0	2.14388463648827	0	2.90869545630104	0	1.0103885330573	0	0	2.23015645583168	3.4126048439841	0	6.41640194762173	0
Lotgi1|152688	0	2.57015269156371	0	0	0	4.46457319782959	0	0	3.81777396040257	0	0	0	0	0	0	0	0	0	0	0	2.22990215498779	0	0	0	0	0	0	0	0	0	0	0	0	6.6375288150553	0	0	0	0	0	0	2.28567450505095	0	2.21812958658313	0	0	6.11528824232187	332.355267458329	68.9880296996118	0
Lotgi1|152699	1.40958492248033	0	1.95124752498045	3.11940480883134	2.87119436983988	0	2.77696832346468	1.61427006406411	0	0	2.05500073087614	0	0	0	0	3.09101750539286	0	0	0	0	0	0	0	0	0	0	0	0	2.99901988605643	0	1.76098616812446	0	0	1.79711748549916	0	0	0	1.38688716273483	0	0	1.23769726162838	0.980436303816475	3.60336466437022	0	4.32809019689072	0	0	0	0
Lotgi1|152799	0	0	3.89736018805307	1.03843344293991	0	0	0.924438139258637	0	4.12922394138277	0	2.73639571006138	0	0	0	0	0	0	0	0	0	0	0	2.28439598236795	0	5.0577528477974	0	1.1444232284203	1.04112682497321	0	3.08082978472725	1.17244605404076	0	0	9.57201523855344	0	0	0	0	0	0.939585177002507	1.64809161679989	0	0.799694087794444	0	3.84212919232755	2.20472233999499	0	0	0
Lotgi1|152812	0	0	0	0	1.2353948564107	0	0	0	0	0	0	3.98202489182433	0	0	0	0	0	0	6.23649796490769	0	1.03910406541948	0	0	0	0.81715394649788	0	2.95837297142663	0	2.58078922167441	0.995506222956084	1.51540646440642	0	0	1.54649906065064	0	0	0	0	0	2.42885964123097	1.06509322174143	0.843708792059755	0	5.25451183117708	1.24150433085414	1.42482055986071	0	10.7158277424567	0
Lotgi1|153233	6.08575060388264	0	0	2.69354749704549	2.47922244221669	1.04376540631852	2.39786001992001	2.78778379664314	0	0	0	3.99561542046537	0	0	0	0	0	0	0	0	2.08530099135377	0	0	0	1.63988573563397	0	1.48423490375329	1.35026687197891	0	0.998903855116343	0	2.50798695648063	0	0	0	0	0	2.39510206260691	0	0	0	2.53976503275326	0	0	4.9829661880016	0	0	0	0
Lotgi1|153653	0	0	0	0	0	0	1.77417420665799	0	0	0	0	0	0	0	0	3.9496334791131	0	0	4.63012727697692	0	1.54291209713801	0	0	0	0	0	0	0	0	1.47817590681358	0	0	0	4.59263357405342	0	0	0	0	0	1.80324427909572	0	1.25277972154327	0	0	1.8434458246016	0	0	0	0
Lotgi1|154020	0	1.05264848652983	5.1654101147091	0.589842613329095	3.80036265245622	0.457134923843538	0	0	3.90908096095031	0	0	0.874974079369473	0	0	0	0	0	0	0	0	2.73987977787737	0	0.432521411708929	0	1.43643204944919	0	0	1.7741174595956	0	0.874974079369473	0	1.09841581203113	0	1.35925477976469	0	0	0	1.57346391108481	0	3.73586931364226	1.40420361969498	1.48311141922612	2.72541482835775	0	2.18237532598575	1.25230865350986	0	0	0
Lotgi1|154166	0	2.4283511637533	0	2.72141178149769	0	0	0	0	0	0	0	0	0	0	0	0	0	0	6.32251862649262	0	4.21374614114933	0	0	0	0	0	0	0	5.23277262877432	2.01847468654544	0	2.53393164913388	0	0	0	0	0	2.41987898049595	0	2.46236115352381	2.15956832546193	3.42138461883542	6.28725006955632	0	0	0	0	0	0
Lotgi1|154423	0	1.64537812497303	0	0	0	1.42908067313704	0	1.90845946826271	2.44408893726706	0	0	0	0	0	0	3.65433377974016	0	0	8.5678990732844	0	0	0	1.35213469361343	0	0	0	4.0643067925207	0	0	1.36765808200509	2.08191355390415	0	0	2.1246295506135	0	0	0	3.27927525394311	0	0	2.92651782422411	0	2.84003507814849	0	3.41123619879549	1.95746375980864	0	0	0
Lotgi1|154424	0	1.57192374439388	0	0	0	0	1.56824327195662	0	2.33497782399621	0	0	0	0	0	0	3.4911938788589	0	0	0	0	2.72764817172613	0	2.58354307529708	0	0	0	0	1.76619729236527	3.38728585344766	0	1.98897098453343	0	0	0	0	0	0	0	0	0	1.39793485353562	1.10736778957843	0	4.59769785227994	0	0	0	0	0
Lotgi1|154590	0	1.2017437499803	0	0	0	1.04376540631852	1.19893000996001	0	0	0	1.7744545560125	1.99780771023269	0	0	0	0	0	0	0	0	1.04265049567688	0	0.987565953697178	0	1.63988573563397	0	0	0	2.5895973760146	0	3.04115700024224	3.76198043472095	0	3.10355442888251	0	0	0	0	0	2.43714926457988	1.06872835219106	0	1.03714591591088	0	0	1.42968342866569	0	0	0
Lotgi1|154713	1.59921518110997	1.57897272979475	0	1.76952783998729	1.62872685105267	1.37140477153061	3.15055150599356	1.83143644039561	0	0	0	0	0	0	0	0	0	0	0	0	4.10981966681605	0	1.29756423512679	0	2.15464807417378	0	1.95013823677002	0	0	2.62492223810842	0	0	0	2.03888216964703	0	0	0	3.14692782216962	0	0	0	0	1.36270741417887	0	3.27356298897863	3.75692596052958	0	0	0
Lotgi1|156257	0	0	0	1.73072240489984	1.59300915695064	1.34133010548827	0	3.58254672112474	0	0	0	5.13471630787875	0	0	0	0	0	0	0	0	1.33989734751459	0	1.2691088790933	0	1.05369850995779	0	1.90737204736717	1.73521137495535	0	0	0	0	0	0	0	0	0	0	0	0	0	0	0	0	0	0	0	0	0
Lotgi1|156525	0.347249255489312	2.05712318643172	0.961374145706047	1.5369219408653	1.76828669807568	0	1.36820445148308	0.79534630225554	0.50928435499041	0	0	2.27987403738336	0	0	0	3.04587119324009	0	0	2.67798987587565	0	1.78479023505351	0	1.69049751372896	0	0.46785445038048	0	0	0.385227062794372	1.47760862935205	2.27987403738336	1.73526582487045	3.57760554162038	0	1.32815206571944	0	0	0	1.02497308326752	0	1.738278321621	1.82942983753834	1.69070369431254	2.07126219428746	3.0084254690673	1.42162521235099	2.44730620018918	0	0	0
Lotgi1|156599	0.977054754486364	0	4.05752567523333	0	1.990170344026	3.35148782522002	0	1.11893240057047	0	0	2.84885032828308	0	0	0	0	2.14254090099834	0	0	0	0	0.836976973241991	0	3.17103369241943	0	0	0	1.19145431999922	0	0	0.801859806983804	0	0	0	2.49134643195226	0	0	0	0.961321786772364	0	0	0	0	0.832558228388736	2.82160087372797	2.0000124562801	1.14766368383301	0	0	0
Lotgi1|156601	1.73118924945399	0	0	1.91555683649109	0	4.45373685511641	0	1.98257439906903	0	0	0	2.84154203445717	0	0	0	0	0	0	0	0	1.4829931807443	0	0	0	0	0	4.22214394951179	0	0	0	0	1.78359266565249	0	4.41427887214843	0	0	0	0	0	0	0	1.20412808187169	0	0	1.77185569549086	2.03348176989829	0	0	0
Lotgi1|157133	0	0	0	0	0	0	0	2.40241368357776	0	0	0	0	0	0	0	0	0	0	0	0	1.79703879549016	0	6.80839586901819	0	0	0	2.55812251058656	2.32722466758718	4.46324724218986	0	0	0	0	2.67453366959581	0	0	0	0	0	2.10024921918207	0	0	0	0	0	0	0	0	0
Lotgi1|157305	2.54732132419659	5.03015598206041	0	5.63721011881664	2.59432919846246	0	0	0	0	0	0	0	0	0	0	0	0	0	0	0	2.1821185373809	0	2.06683446023767	0	1.71602328764555	0	0	0	0	0	0	0	0	0	0	0	0	2.50630322979938	0	2.55030262329252	4.473391531314	0	0	0	2.6071590947937	0	0	0	0
Lotgi1|157680	0	2.44521471350159	0	0	0	0	0	2.83618282089042	0	0	0	0	0	0	0	16.2922381013415	0	0	0	0	0	0	0	0	0	0	3.02000574166469	2.74741801034597	0	2.03249187186867	3.09395486482978	0	0	0	0	0	0	4.87336739127657	0	0	0	1.722572117122	0	0	0	0	0	0	0
Lotgi1|157683	2.85299988310018	2.81688734995383	0	3.15683766653732	5.81129740455592	0	0	0	0	0	4.1593214792933	0	0	0	0	0	0	0	0	0	2.44397276186661	0	0	0	1.92194608216301	0	0	0	0	4.68286127278542	0	5.87872142599061	0	0	0	0	0	2.8070596173753	0	2.85633893808762	0	0	7.29321008068533	0	5.84003637233788	0	0	0	0
Lotgi1|157689	6.31194664402695	3.11602582959495	0	10.476231194261	3.21421316623668	5.4128011336518	0	3.61425067440903	0	0	0	0	0	0	0	6.9205967156141	0	0	0	0	2.70350969233032	0	0	0	2.12604655106528	0	3.84850289203287	3.50113445566212	0	2.59007813760255	0	0	0	0	0	0	0	3.10515444399923	0	3.15966696691109	2.77112749727416	0	2.68923675541494	0	6.46021722603748	0	0	0	0
Lotgi1|157690	4.75499980516697	2.34740612496153	0	7.89209416634329	2.42137391856497	0	0	5.4454710161096	0	0	0	0	0	0	0	0	0	0	0	0	4.07328793644436	0	0	0	3.20324347027169	0	5.7984110239962	2.63752128993213	0	3.90238439398785	0	0	0	3.03113815887525	0	0	0	7.01764904343826	0	0	0	0	6.07767506723777	3.43294772970236	2.43334848847412	0	0	0	0
Lotgi1|157827	0	4.21689723046981	5.91216315952162	0	0	0	2.10351193364241	0	0	0	0	0	0	0	0	14.0483969257077	0	0	0	0	1.82932092954088	0	0	0	0	0	2.60407680718392	2.36903109874144	0	1.75256784161131	0	0	0	0	0	0	0	4.20218505595105	0	0	0	2.97066329180321	0	3.0834859847626	0	0	0	0	0
Lotgi1|158113	0	1.36477100288461	0	0	0	2.37072297714207	0	0	0	0	2.01517513531652	4.53765627207889	0	0	0	0	0	0	0	0	2.36819066072346	0	0	0	0.931175427404561	0	1.68558459999889	1.53344261042566	0	1.13441406801972	3.45371705841464	1.42410887257524	0	1.76228962725306	0	0	0	0	0	0	1.21371088058907	1.92287120050828	2.35568801055728	0	1.4147374932989	1.62363273100406	0	0	0
Lotgi1|158316	1.05823437800452	1.04483952149623	2.44147192789345	1.17093385257319	1.4370171623531	0.302495810139789	2.4322506928071	1.61586677035893	2.58672122935288	0	4.62832508823439	3.47393269494467	0	0	0	0	0	27.5151660007396	0.906790505283314	0	0.604345391163851	0	0.572417061193419	0	0.712888012671741	0	2.15074592878197	0.782647267042176	0	1.15797756498156	3.08477398985996	0.726844884519115	0	0.4497237624444	0	0	0	0.694129480063131	0	0	1.23892149235205	2.2081636634917	0.901732205821628	1.01867885154373	0.722061866016058	0.828679019978334	0	0	0
Lotgi1|158379	0.932759334056294	0.767460590113838	1.07599307720151	2.06419202258325	1.89994466147207	0.399943239823008	1.07192914142457	1.60230729549868	0	3.94615937848445	0.453282637237718	0.255168988272963	0	0	0	0.681802466315949	0	0	0	0	0.799032071229276	0	0.882954564530476	7.94734488376051	2.09453583496405	0	0.947865795117077	1.20723511526972	0.661510053332412	0.510337976545926	1.94215126650169	1.60165688371584	0	1.78379970116896	0	0	0	1.07069623592127	0	0.933851004169885	1.63803351626145	0.648780431208984	0.927282595262956	1.57131434881756	0.795558572953613	1.27823919450451	0	0	0
Lotgi1|158905	0.969089634205225	0.956823148761492	4.02444802027219	0	0	1.66208295680069	1.90916572238197	2.21962133808815	2.842581698778	0	5.65125200990938	4.77193743830036	0	0	0	0	0	0	0	0	0.830153791394909	0	0	0	0	0	0	1.07507661274408	0	0	1.21067799058557	0	0	0	0	0	0	1.9069698487604	0	0	0	1.34809991774765	0	1.39929934634607	0	1.13830772988872	0	0	0
Lotgi1|159173	0	3.85522903734557	0	1.44016316904075	0	0	0	0	0	0	0	4.27268364305239	0	0	0	5.7082294077693	0	0	0	0	1.11495107749389	0	1.056046804501	0	0.876800219964878	0	0	1.4438985163862	0	1.0681709107631	0	0	0	0	0	0	0	1.28059289113837	0	0	0	0.905293375421781	1.10906479329156	1.87935094691735	0	3.05764412116093	0	0	0
Lotgi1|159264	0.559850840482768	0.552764393633013	0	1.8584209182912	0.570182241420321	0.480099315622177	1.65441048470148	0.641146508961099	0	0	2.44858014872055	0.918928821190231	0	0	0	1.22767257278555	0	0	0	0	0.959172983464134	0	2.7254959915222	0	0.377147975306714	0	2.04810436483382	2.48432146618411	2.3822669738533	2.75678646357069	1.39883673637516	0	0	1.42753759444674	0	0	0	0	0	1.6815182131599	1.47474446087275	0.778808115747466	0.477054557867957	2.42515930669711	2.29200799542303	1.31521897833296	0	0	0
Lotgi1|159314	0	8.61433440352854	0	0	0	1.87047867921301	0	0	0	193.784181344658	0	0	0	0	0	0	0	0	0	0	0	0	0	0	0.734688869328369	0	0	1.20987215134501	0	0	1.36247553680577	0	0	9.7330124367554	27987.9724770642	0	31486.4690366972	1.07303502193245	0	0	0	0.758563868090422	1.85861622851308	18.896959980013	1.11621490296978	0	0	9.63441393358493	0
Lotgi1|159331	1.02478444076874	0	0	0	4.17478261821546	0	0	2.34718578280586	0	0	0	3.36412447757573	0	0	0	0	0	0	0	0	0	0	0	0	0	0	0	2.27372524994149	0	0	0	0	0	0	0	0	0	0	0	0	0.899820135609138	0	0	1.47971884900964	1.04885710710091	0	0	0	0
Lotgi1|159383	1.28282368844433	1.89987905797246	1.775775625252	2.1291620952365	0	1.10008368363787	1.26362047812332	1.46910189283532	3.76284196097231	0	2.80529776031473	2.10560309028121	0	0	0	0	0	0	1.64885827489466	0	0.549454307973609	0	1.56127782967593	0	1.29627658419268	0	1.56431952086228	1.42312299816482	0	1.05280154514061	0.801312051322821	1.32165499685041	0	0	0	0	0	1.89325064121536	0	1.28432506208976	2.81598387762572	1.33840135718832	0.546553513240807	0	0	1.50682462085988	0	0	0
Lotgi1|159694	0.233012078005569	0.34509400726321	0.806379653414007	0.515654633540888	0.711936140708418	0.899186336642254	0.918096028535203	1.33423824308468	0.683482564619603	0	1.01910849704998	1.91230858901724	0	0	0	3.57673440186263	0	0	3.29448455055725	0	1.49704309980395	0	1.60701274595415	0	0.549396544231505	0	0.284142977327484	1.03398417115928	3.71815761763612	1.62546230066465	1.01885217371722	1.08029428360657	0	1.48536662473469	0	0	0	1.49019009416363	0	0.933139149979621	0.613794329680457	1.7827861702197	1.19131167603485	1.17758742769927	0.953942563269827	0.957948615548297	0	1.02922357278088	0
Lotgi1|159735	0	0	0	0	3.96946544027043	1.67116537732965	0	2.23175041643836	2.85811493210465	0	2.84106658421674	3.19867573277692	0	0	0	4.27337392822073	0	0	0	0	3.33876060364291	0	1.58118483296871	0	0	0	0	2.16190269666568	0	1.59933786638846	0	0	0	2.48453947448791	0	0	0	1.91739044902685	0	0	0	0	0	0	0	0	0	0	0
Lotgi1|160173	1.42649994155009	0	1.97466249528022	0	1.45282435113898	0	1.40514597167313	0	0	0	4.1593214792933	0	0	110.100054135338	0	3.12810971545758	0	0	7.33412160673144	27.7335363636364	0	0	1.15742729773309	0	0	0	1.73952330719886	0	6.07001624937821	2.34143063639271	5.34635400642586	1.46968035649765	0	3.63736579065031	0	0	0	2.8070596173753	0	1.42816946904381	0	0.992201539462272	1.21553501344755	2.05976863782141	0	3.35117795679238	0	0	0
Lotgi1|160356	2.51144355906706	0.826551452451242	2.31767898507068	0	0	0	0.824616180559347	3.83483874373915	2.45556353321667	42.499951240579	2.44091636108762	1.37407901196755	0	0	0	0	0	0	4.30406197578136	0	0	0	0	0	0	0	0	0	0	0	0	0	0	3.20190650585414	0	0	0	0	0	0.838127622678293	2.20519300839423	1.16455579749093	0.713342144041992	0	0.856812848054266	1.96665373051196	0	0	0
Lotgi1|160410	4.72350974023209	0	0	0	0	1.01265981473949	2.32640061535286	0	0	0	0	1.93827039436483	0	0	0	0	0	0	0	0	0	0	1.91627036048525	0	0	0	1.4400027377474	0	5.02484788855812	2.90740559154724	0	0	0	3.0110643962337	0	0	0	5.80931212205154	0	1.18225949424157	1.03687883176152	3.28543556113335	3.01871278174062	3.41021297652552	1.20861679891099	4.16123090661306	0	20.8639295118031	0
Lotgi1|160701	1.48593743911468	0	0	0	1.5133586991031	1.27426360021386	0	1.70170969253425	2.1793126357298	0	0	2.4389902462424	0	0	0	3.25844762026831	0	115.907636778116	7.63971000701192	0	1.27290248013886	0	0	0	2.00202716891981	0	0	1.64845080620758	3.16146679655115	1.2194951231212	1.85637291889787	1.53091703801839	0	0	0	0	0	0	0	0	0	0	0	2.14559233106397	0	0	0	0	0
Lotgi1|161608	1.47772784000355	1.4590231439678	0	3.27020476505938	2.50832933553001	1.26722346982594	0	0	0	0	0.718114896286827	1.61701010800601	0	0	0	1.08014838240938	0	0	0	0	2.10978311625226	0	1.19899236643621	0	2.65462166044615	0	0	2.18579112425315	0	1.21275758100451	1.84611671492606	1.01497262189064	0	0.627998237336033	0	0	0	1.45393281286704	0	1.97260976387267	0.432510230928149	0.685222057639691	1.67891576443032	0.711246076595792	1.51244035885822	1.15717470883715	0	0	0
Lotgi1|162078	1.68484245064971	3.32703230309508	0.777426179244181	0.621424737507346	0.381318727333065	0.642148585934544	0.368804716974574	1.0719431134074	0.549118144435854	0	2.18337085527207	0.92182308519398	0	0	0	0.410513086018054	0	0	0	0	3.6884103361504	11.0442175762512	1.36704011543279	9.57018853718982	1.13500752883643	0	1.59798729007769	0.623036525180819	1.9914751474338	3.53365515991026	0.233873753561936	0.771485751442337	0	3.81875673559087	0	0	0	3.86799553575337	0	0.749695259340583	1.31501273361461	4.03651544925596	1.2761522450893	2.97341929344299	4.0236471069257	0.659680700155981	199.180540865228	79.3815018905769	779.065077676101
Lotgi1|162562	0	0	4.79287013417529	0	3.52627269693927	0	0	3.96514879813806	0	0	0	5.68308406891434	0	0	0	0	0	0	0	0	0	0	0	0	0	0	0	3.84105042223126	0	0	0	0	0	0	0	0	0	0	0	6.93286150021267	0	0	0	0	0	0	0	0	0
Lotgi1|162861	0	0	0.730274591449786	0	0.537287112107611	0	2.07861830129161	0	0.773720462389277	13.3912568258037	0.769105303123761	0	0	0	0	2.31369061794199	0	0	0	0	0.903836080571972	0	0.856085279388382	0	0.355389438269788	0	1.92994449763187	1.75574642081281	2.24482849459253	1.73182739378159	2.6362692339378	0.543520841900019	0	2.01776948445838	0	0	0	1.03811376382223	0	1.05633836467737	0	0.366938439150249	0.899064359058842	0.76174875659076	1.07988838245893	1.85901144052832	0	4.66043395899744	0
Lotgi1|162872	1.02996385671487	0.508463420569284	1.42574909406514	1.13965258719759	0.524485325320931	1.98729918878118	2.02909165584567	0	1.88821311398972	0	1.12617007562093	0.845281818192314	0	0	0	0	0	0	0.661924332737495	0	1.76460127210586	0	1.25353136938602	0	1.04076502644206	0	0.627986753501393	0.285652125263408	0.547835401568431	0.845281818192314	0.643363899690236	1.06114105162285	0	0.656564222139044	0	0	0	1.52006838486027	0	1.80454626052467	1.13045995376166	0.895488754027322	1.31646391348111	0.743598786217117	1.31769773744086	1.20981153674815	0	0	0
Lotgi1|163448	0	0.782468708320509	2.19406943920024	0.876899351815921	0.807124639521655	0	0	0.907578502684933	2.32460014477845	0	2.31073415516295	0	0	0	0	6.95135492323906	0	0	4.07451200373969	0	1.35776264548145	46.7538544061303	1.92904549622182	0	1.60162173513584	0	2.8992055119981	0	0	1.95119219699392	0.99006555674553	1.63297817388628	0	2.0207587725835	0	0	0	1.5594775652085	0	1.58685496560423	0.695860904871067	0.55122307747904	2.70118891877234	2.28863181980157	2.43334848847412	0.930882765775662	0	0	0
Lotgi1|163596	0	1.87792489996922	0	0	2.90564870227796	0	2.81029194334626	0	0	0	0	3.12190751519028	0	0	0	0	0	0	0	0	1.62931517457774	0	3.08647279395491	0	0.640648694054338	0	3.47904661439772	2.11001703194571	4.04667749958548	0	2.37615733618927	0	0	1.2124552635501	0	0	0	1.8713730782502	0	1.90422595872508	1.67006617169056	0.661467692974848	0.810356675631703	0	0.973339395389647	0	0	0	0
Lotgi1|163637	19.4119354410005	1.64281921653606	0.767753691788577	7.97801121014485	1.12972344567572	0.951238768433364	1.63897275078514	10.1626208698779	0.813429288608323	0	0.808577270469149	17.2967270962136	0	0	0	0	0	0	0	0	16.6288970966819	32.7204268783182	0.900021226853105	0	0	13396.1277101821	3.38165495178627	17.8432622258239	0	0.910354057695454	2.07867574122312	0.571415379664717	0	0.707108435196405	0	0	0	2.18278352828562	0	0.555275843329631	0.973988824858414	0.771540854947335	0	0	2.27062067353728	1.30294632845738	0	0	0
Lotgi1|163670	0	4.14248139699093	3.87188724564749	0	1.42433759915586	1.19930691784834	2.75518817975123	1.60160912238518	0	0	0	2.29552023175756	0	0	0	0	0	0	0	0	3.59407759098031	0	1.13473264483637	0	3.7685217297314	0	3.41083001411541	1.55148311172478	0	2.29552023175756	0	0	0	0	0	0	0	1.37600961636044	0	1.40016614612138	0	0	2.38340198715207	0	0	0	0	0	0
Lotgi1|164755	1.4556121852552	1.43718742344583	4.02992345975555	3.22126292503808	1.48247382769284	1.24825822061766	0	1.66698092329886	4.26967373530736	0	0	0	0	0	0	0	0	0	3.74189877894461	0	1.24692487850337	0	0	0	0	0	3.55004756571196	1.61480895301967	0	1.1946074675473	3.63697551457541	0	0	3.71159774556154	0	0	0	2.86434654834215	0	1.45731578473858	1.27811186608971	0	0	6.30541419741249	1.48980519702497	1.70978467183285	0	0	0
Lotgi1|164956	0.843085071838116	0.832413519489903	4.66823284936222	0	2.57592970060103	0.722986439837652	3.32185808906177	0	2.47297887742388	0	6.14556956160358	1.38382425318718	0	0	0	0	0	0	0	0	1.44442834625686	0	0	0	1.70385290971898	0	0	0	0	0.69191212659359	1.05326123058035	0	0	0	0	0	0	0	0	0.844071790215018	1.48055511674695	0.586407529233021	0	0	0	0.99030081465496	0	0	0
Lotgi1|166131	1.08396652093472	1.60536893044481	1.50050341586643	0.59970320412943	0	1.39433099111547	0.533870050027784	0.620684386334681	1.58977213548678	0	1.58028931584092	0	0	0	0	0	0	0	0	0	0.928561079736555	0	0.439752012816525	0	0.73022267559385	0	1.32182622127573	1.20251730544018	0	0.88960130562033	3.38548252686541	0	0	0	0	0	0	1.59976801902088	0	1.62785273827182	0.951785432194468	1.13092880637797	1.84731764961634	0.782586868473182	3.32828820611961	1.27324390455638	0	4.78792303386363	0
Lotgi1|166196	0.931135732082305	0.459674828647819	3.86683256255918	2.57574874880656	0.474159383530998	0.399247081006954	0.917197109447211	1.59951824885726	2.0484400753596	0	2.03622135082897	0	0	0	0	3.06277060912948	0	0	1.19682141102014	0	1.59528248163617	0	0.755500847084264	0	0.627266998094978	0	1.70318861670907	1.03297178456872	0.990537899702711	0.764174489684304	2.90815600871729	1.43898207228882	0	1.78069474085361	0	0	0	1.83228434554524	0	1.39833825298023	2.04397785373355	0.971476703128856	1.19014524815361	0.672248249941715	0.953008546399785	1.64058973080567	0	0	0
Lotgi1|166451	0	0	2.93848585607176	2.34883754950693	0	0	0	2.4310138464775	9.33991129598485	0	0	0	0	0	0	4.65492517181187	0	0	0	0	0	0	0	0	0	0	0	0	0	0	0	2.18702434002627	0	2.70637335613862	0	0	0	0	0	2.1252521860771	0	4.42947115831372	0	0	0	0	0	0	0
Lotgi1|167423	0.729294448645241	0.720063228515806	2.0190823060125	2.4208877810869	1.48550547151225	1.25081089591545	2.15513185839437	0	5.34800646804858	0	3.1896637111145	1.19705042760363	0	0	0	0	0	0	3.74955092368683	0	0.624737413565085	0	1.77519524192192	0	0.491295010777866	0	3.55730737668478	0.809055610408629	3.10328029109316	0.598525213801817	3.64441309231483	2.25411097622339	0	1.85959396250016	0	0	0	1.43510205387285	0	1.46029598061739	0.64036279589362	1.52178150224275	3.1071958421461	1.05305145082894	0.746425916709852	1.71328116400429	0	0	0
Lotgi1|167578	1.38226738522296	0.682385501442304	8.13208876447765	1.14710671022432	0.35194388351235	0.592680744285517	1.70196944243354	1.58298576049698	5.06816892030186	8.77179226186369	6.04552540594957	3.97044923806903	0	0	0	0	0	0	0	0	0.296023832590433	0	0.84115355939905	0	0.23279385685114	0	0.421396149999724	0.383360652606414	0	0	0.863429264603659	0.356027218143811	0	0.881144813626528	0	0	0	0.340002376135574	0	0.345971286105574	0.303427720147267	2.16323010057181	0.883383003958979	6.48667448926318	4.59789685322144	0.811816365502031	0	0	0
Lotgi1|168464	1.26462760775717	4.99448111693942	0	0	0	1.08447965975648	4.98278713359265	1.44826356811426	3.70946831613583	0	3.68734173696215	0	0	0	0	0	0	0	0	0	1.08332125969265	0	0	0	2.55577936457848	0	0	0	0	2.07573637978077	0	1.30290811746246	0	4.83692259394987	0	0	0	1.24426401479402	0	1.26610768532253	1.11041633756021	1.75922258769906	0	1.82603602643742	0	7.4272561099122	0	0	0
Lotgi1|168922	1.68219332729964	1.66090056011429	0	0	1.71323626313559	2.88512513255968	1.6570117590485	3.85292760573792	0	0	0	0	0	0	0	0	0	0	0	0	1.4410216756289	0	1.36489068128902	0	0	0	2.05132465471564	1.86617072400858	0	0	0	0	0	0	0	0	0	4.96531771941386	0	1.68416210972147	1.4770632414716	0	0	0	1.72170883618452	1.97593039905211	0	0	0
Lotgi1|168990	0.816283028608267	0.626850567449034	0.753304614170989	0.602143502009916	0.738974746255839	0.777780427394015	0.446702051015109	1.86963018101423	0.665100499205432	0	0.396679947796284	0.29774041663183	0	0	0	1.39221566684912	0	0	0.466309868179771	0	2.02006904274326	0	1.83975600478938	0	0.733194080174089	0	0.884803309867172	0.402470186663092	1.35077930269734	3.64732010373991	1.1330862170282	0.373774251398182	0	1.38760139521248	0	0	0	2.40941663495464	0	1.36206396462724	2.22986963412397	0.630850419291882	1.08198691430988	2.88116162462304	3.15617428566073	0.639212479042291	0	0	0
Lotgi1|169491	0	1.09691874998202	1.53789913962634	1.22929815675129	0	1.90544089751605	1.09435044522829	0	0	0	0	0	0	0	0	0	0	0	0	0	0.951702788888868	0	2.70426938722685	0	0	0	0	4.92994633632174	0	0	2.77588473853887	1.14461086954646	0	2.83283940081799	0	0	0	0	0	1.11228151794689	2.92651782422411	0	0	0	1.13707873293183	2.60995167974485	0	0	0
Lotgi1|169557	2.4903979426503	0.491775026179091	4.1368627694418	1.10224778859543	4.0581685786005	0.854254927517672	0.490623593461288	2.28162193412413	2.92198342220755	0	13.0704934754329	0.817538630025387	0	0	0	0	0	0	0	0	0	0	0.808259286126462	0	0	0	0	0.552553342862877	0	0.817538630025387	0.622247905775822	2.05262619622577	0	1.270029954836	0	0	0	0	0	1.49598757232243	0.437342747474832	0.346439085007777	0	0.719192960133175	1.01955942254502	1.17010403519287	0	0	0
Lotgi1|169925	0	1.88294608954133	0	0	0	1.63541852433864	0	2.18401243961615	0	0	0	3.13025486148758	0	0	0	0	0	148.758464314159	4.90248770503439	0	0	0	0	0	1.28472331695389	0	0	0	4.05749749289987	0	0	1.96481331082574	0	2.4313942450871	0	0	0	0	0	0	0	2.65294529267987	1.62504680942186	0	0	0	0	0	0
Lotgi1|170528	1.78759391171691	1.76496701124927	1.23725720255653	0.98898423137134	0.910290946828934	2.2994230379799	0	0	3.93259422988836	22.6879438953467	5.21218230487882	1.46706180225107	0	0	0	0	0	0	0	0	1.53131125430239	0	0	0	0.602113434261596	0	2.17985376841962	0.991549357117343	0	0.733530901125535	2.23323057912525	3.68340941478108	0	2.27905124727463	0	0	0	0.879404642034869	0	3.57937210286669	0	0.621680162570346	0.761613416947089	0	1.82958532967979	2.09973556189999	0	0	0
Lotgi1|171084	0.998949538900624	1.9726101890433	1.38281687344553	0	1.01738399939704	0	1.96799155696517	1.14400651598941	4.3952523745811	0	1.45634505577497	3.27931461679651	0	0	0	0	0	0	0	0	0	0	0	0	0	0	0	0	0	0.819828654199128	0	2.05837584943649	0	1.27358746171229	0	0	0	0	0	4.00047470320395	1.75427118875059	1.38963801045136	0.851214995411453	1.44241501247998	0	1.17338163753235	0	0	0
Lotgi1|171839	1.01313916303274	1.00031511006883	0	1.12103610317376	1.03183547666121	0	0.997972991245119	0	1.48589497890668	0	0	6.6517915806611	0	0	0	0	0	0	0	0	0	0	0	0	0	0	0	0	0	0.831473947582638	0	1.04380707137617	0	2.58335638540505	0	0	0	0.996825148215661	0	0	0	0.704688593368091	1.72661223501073	1.46290386208907	1.0369382763384	0	0	0	0
Lotgi1|171918	2.70170443475396	1.33375348009178	1.86994554477294	0	2.75156127109655	1.15842145473987	0	3.09401762278954	1.98119330520891	0	1.96937570042297	0	0	52.1307074504443	0	20.7355757653438	0	0	13.8903818309308	52.5256370523416	0	0	3.28814573219629	0	0	0	0	0	0	6.6517915806611	3.37522348890521	0	0	0	0	0	0	2.65820039524176	737.594052224371	1.35243320932179	0	0.939584791157455	2.30214964668097	1.95053848278543	0	0	0	0	0
Lotgi1|172187	4.59173800928141	1.51120565984648	0	3.38716487825892	1.55882441109333	1.31254619764518	1.50766735158061	5.25850205418309	2.24478554753284	0	2.23139564339769	0	0	0	0	3.35634089641371	0	0	3.93461459588597	0	1.31114418555076	0	0	0	2.06217390790023	0	0	6.7919003174218	0	0	1.91214377912227	0	0	0	0	0	0	0	0	1.53237067493971	0	2.12918785292333	1.304222117433	0	1.56653336167862	0	0	0	0
Lotgi1|172331	0	1.68474123801066	0	0	0	0	0	0	0	0	2.48763246369217	0	0	0	0	0	0	0	0	0	0	0	1.38448241355633	0	2.29897856718064	0	0	1.89295786358765	0	0	0	1.75799085705461	0	0	0	0	0	1.67886340752111	0	0	0	1.18684394672521	4.36196775160606	2.46383808351844	1.74642236014889	4.00858607271816	0	0	0
Lotgi1|172698	0	0	2.50168390449352	0	0	0	1.48347336536437	0.689882307784155	2.2087628064829	0	1.31735266447212	0.494389914778866	0	0	0	0	0	0	0	0	0.25802077300112	0	0.2443892098254	0	0.202908159012142	0	0.367297995607867	0.334145433690726	0	0.247194957389433	2.25775084730822	0	0	0	0	8613.19046814672	0	0.592706844884988	0	0	0	0.209502014244568	0.256658575474568	0.869834728809719	0	0	0	0	0
Lotgi1|173095	0.878386663516066	3.46907309107615	1.2159251818228	1.94386555821263	0.894596275331884	0	0.865237667286409	0	3.86479088109718	22.2967724488752	0	1.44176763324674	0	0	0	0	0	0	0	0	0.752454668062381	0	1.42540307602598	0	1.18346433630727	0	0	1.94890735709271	1.8688473674194	2.16265144987011	4.38945320724619	0	0	4.4795145205053	0	0	0	1.72848498606854	0	0.879414697687076	3.85637200975345	1.83288461723326	3.74241075568828	1.26833044200826	1.79804075503014	5.15883306156463	0	7.75973733074451	0
Lotgi1|173138	1.53717666115312	0	2.12786906818989	1.70088236343605	1.5655434818308	1.31820372435917	1.51416591775122	1.7603893371044	4.50892269461337	0	6.72304118420254	2.5230933581818	0	0	0	3.37080788303618	0	119.90445183943	7.90314828311578	59.770552507837	0	0	0	0	1.03553129426887	0	1.87448632241256	0	3.27048289298395	1.2615466790909	1.92038577817021	0	0	0	0	0	0	4.53727308842991	0	0	2.69946040682741	1.06918269338607	0	4.43915654702891	1.57328566065137	3.61118314309524	0	0	0
Lotgi1|173199	1.16353991969828	1.72321819940079	6.44261825540039	1.28745418700543	1.77751755848978	0.498896026184872	2.86530581499414	1.33249698599745	4.26619113030303	29.535039524448	2.54444625568514	1.90981291712293	0	0	0	1.27573805687503	0	0	7.4776933184456	11.310577636067	0.99672624872211	0	0.472033971343023	0	0	0	0.709430386296435	0.645396726737063	2.47553680643483	1.4323596878422	1.45360359065412	2.39752097307937	0	2.9668562729611	0	0	0	1.7172061280844	0	3.49470506291308	0	1.21394968123443	0.495732060949247	0	0	0	0	0	0
Lotgi1|173200	1.9003107569495	1.25083807724415	2.63054506476051	0	0	1.08640591137239	0.623954694348636	2.90167194464099	9.29014267451423	0	2.77041839206925	7.27798155184234	0	0	0	2.77807257145433	0	0	0	0	0	0	0	0	0	0	0	0	2.69538909830294	0	0.79134902404172	0.65261117073608	0	1.61517131023548	0	0	0	0	0	0	2.22477731575119	3.08410780472287	1.07951599773317	0.91463971484077	0	1.48808967885985	26.9583609483665	5.59583189392943	0
Lotgi1|174003	2.8303570268851	1.59687491493981	6.15682750795987	0.894795256955022	0	0.693476789232033	1.19485201672885	2.31525128235952	5.3370921691342	10.2635936669425	2.94736499383029	11.2824038601689	0	0	0	0.886652413678451	0	0	0	0	0	0	1.31227584776995	0	0.272384648832627	0	0.986124323808877	0.897116085010929	0.86026307389147	0	3.03081292881285	0.416576064766908	0	0.515499686883547	0	0	0	0.397825909491965	0	0	0.35503107391381	1.12494505607967	2.06723641742781	1.75150394372569	0	0.474940186620236	0	0	0
Lotgi1|174065	0	0	0	0	0	0	0	0	0	0	0	0	0	0	0	14.6173351189606	0	0	8.5678990732844	0	0	0	0	0	0	0	0	0	0	0	0	0	0	0	0	0	0	0	0	0	0	2.31822789593989	5.68007015629698	0	0	0	0	0	0
Lotgi1|174203	0.360227257967195	1.42267037876456	0.997304290545566	0	0.366874836146207	0.308912387930633	0.354834841331598	1.23760704911582	1.05663642944475	9.14392890327608	2.62583426723062	1.77381108817629	0	0	0	0	0	0	0	0	0	0	0.29227962063967	0	0.242669959869067	0	0.439273562423954	0	0	0	0.90005959704139	0	2958.24387878788	0	0	0	0	0	0	0.721297711638288	0.31630041130503	1.75389161016058	0.92085985867239	1.56043078622834	0	0.846257059796056	0	0	0
Lotgi1|174205	1.65444580849882	0.544501420738498	2.5446681640209	2.44085386587937	0.748878531514938	0.945845146550495	0.72430204725419	1.26312472023161	13.210678657826	0	1.33998758997851	2.71557676901216	0	0	0	0	0	0	0	0	0.944834830618536	0	0.894918013711154	0	0.495346928392529	0	0.896661498556113	0.611796175499721	0	0.150865376056231	2.52619819891256	0.757567194070954	0	0	0	0	0	0.904336216937919	0	0.184042457351007	0	0.511444092506326	0.469923329941065	0.265434102812038	0.188145501686143	0	0	0	0
Lotgi1|174652	1.41517851344255	0.931510367048225	4.57097799833384	1.30490974972607	0.480431333048604	1.41584844468207	2.09099102927549	2.70112649608611	4.15107168710438	0	5.157888739203	3.87141308927366	0	0	0	0	0	0	0	0	1.21228807632272	0	0.765494244532469	0	0.158891045152366	0	0.862858783332768	0.784976574384563	0	0.193570654463683	2.06263657655319	0.486005408894726	0	0.300708150682069	0	0	0	1.8565209109625	0	0.472278263572689	1.44971021848139	1.96865384813943	0.602943955083112	0.681140422559992	0.965614479553221	0	0	2.08363317214436	0
Lotgi1|174920	1.38226738522296	1.36477100288461	0	1.52947561363242	1.4077755340494	1.77804223285655	0.680787776973415	3.16597152099395	0	0	1.00758756765826	0	0	0	0	0	0	0	0	0	1.18409533036173	0	0	0	1.86235085480912	0	0.842792299999447	0.766721305212829	0	2.26882813603945	0	0.712054436287622	0	1.76228962725306	0	0	0	3.40002376135574	0	2.76777028884459	0.606855440294535	2.40358900063535	1.76676600791796	1.99589984285021	2.12210623994836	1.62363273100406	0	6.10552976023696	0
Lotgi1|175997	1.65104159901631	6.52057256933757	0	0	1.68150966567011	2.83169688936413	0	0	0	0	0	0	0	0	0	0	0	0	0	0	0	0	0	0	1.11223731606656	0	0	1.83161200689731	0	0	0	1.70101893113154	0	0	0	0	0	0	0	1.65297392250441	1.44971021848139	0	2.81373845705452	2.38399147895997	0	0	0	0	0
Lotgi1|176496	0	0	7.25978858558904	0	1.78042199894483	1.49913364731042	0	2.00201140298147	0	0	0	2.86940028969695	0	0	0	3.83346778855095	0	0	0	0	0	0	2.83683161209091	0	0	0	2.13176875882213	1.93935388965598	7.43874540364977	1.43470014484847	2.18396813987984	3.60215773651385	0	0	0	0	0	0	0	0	0	0	4.46887872591013	2.52422627183997	3.57845365952076	0	0	0	0
Lotgi1|176686	0	0	0	0	0	0	0	0	0	0	5.09720769521238	0	0	0	0	0	0	0	0	0	0	0	2.83683161209091	0	0	0	4.26353751764426	0	7.43874540364977	2.86940028969695	0	0	0	4.45755611599302	0	0	0	3.44002404090111	0	0	0	4.86373303657977	2.97925248394008	0	0	4.10683573136321	0	30.8867976106105	0
Lotgi1|176992	4.34908518765272	2.14701779722091	0	4.81225254045323	0	0	2.14199081047733	2.49030686712329	0	0	0	3.56925401889132	0	0	0	0	0	0	0	0	0	0	0	0	0	0	0	0	0	3.56925401889132	0	0	0	0	0	0	0	6.41858144216914	0	0	0	4.53750704022381	0	0	2.22562361750681	0	462.73040286373	96.0504072037278	0
Lotgi1|177837	3.82293246204083	3.77454277367474	0.755996361133316	3.62577067366461	2.22484586698159	0.936671559115855	2.15183150332791	2.50174778688037	0.800972484801151	0	3.18477908062274	1.79282590841708	0	0	0	0	0	0	0	0	1.40350656309338	0	1.32935753950968	0	0.735813967137448	0	0.665973701071539	3.02931235443966	0	0.896412954208541	0.682281011539798	1.68799428387939	0	2.08883946629995	0	0	0	2.14935652172688	0	1.09354476955881	1.91814644528012	1.13958829187857	1.86146250145108	0.788579110957663	2.23584853458571	3.20748273046744	0	4.82458400655784	0
Lotgi1|178843	0.839117612676524	1.65699255879637	0	1.85696333325725	1.70920511898703	0	1.65311290785074	0.960965473431106	1.23067066488271	0	1.22332984685097	1.37731213905453	0	0	0	0	0	0	2.15709459021513	0	3.59407759098031	0	0	0	2.26111303783884	0	1.02324900423462	0	0	1.37731213905453	1.04830470714233	1.72903571352665	0	1.06981346783833	0	0	0	0.825605769816265	0	1.68019937534566	2.94717559710099	0	1.43004119229124	1.21162861048319	2.57648663485495	1.97128115105434	0	0	0
Lotgi1|178848	2.10605306331214	0.693131729811474	0	2.33034276565255	0	0.602014299313635	0	1.6079146701111	0	0	1.02345508840878	2.30455771298495	0	0	0	0	0	0	0	0	1.20274250091861	0	1.70880014429098	0	1.41875941104553	0	2.56819385905343	0.778795656476023	1.49360636057535	2.88069714123119	0.87702657585726	0.723267891977191	0	2.68506332971233	0	0	0	0.690713488527387	0	0	1.2328244377637	2.44144079592095	0.598196364885607	1.0136656682192	2.15552523585306	0	0	0	0
Lotgi1|178880	0	0	0	4.72580489002592	0	1.83127703024746	0	2.44557081561808	3.13194630284522	0	0	0	0	0	0	0	0	0	0	0	1.82932092954088	0	3.46535119081764	0	0	0	2.60407680718392	0	0	1.75256784161131	2.66784132057179	0	0	0	0	0	0	2.10109252797553	0	0	0	0	0	3.0834859847626	0	2.50836673412604	0	0	0
[truncated: 159 more columns]
