# Supplementary material for: ProminTools: shedding light on proteins of unknown function in biomineralization with user friendly tools illustrated using mollusc shell matrix protein sequences
Source: PeerJ. 2020 Sep 11;8:e9852. doi: 10.7717/peerj.9852 (PMC7489238; doi:10.7717/peerj.9852)
Supplement: Supplemental Information 9 [file peerj-08-9852-s009.zip]

Archive with 22 entries (22 files):
- SP_Mann14_AAabundance.txt
- SP_Mann14_AAenrich.txt
- SP_Mann14_bg.comp
- SP_Mann14_biasindex.txt
- SP_Mann14_chargedclus_POI_summary.txt
- SP_Mann14_chargedclus_POI.txt
- SP_Mann14_chargedclus_Proteome_summary.txt
- SP_Mann14_chargedclus_Proteome.txt
- SP_Mann14_chargedclus_seqtbl.txt
- SP_Mann14_complexityPOI_summary.txt
- SP_Mann14_complexityProteome_summary.txt
- SP_Mann14_fg.comp
- SP_Mann14_POI_disorder_summary.txt
- SP_Mann14_POI_disorder.txt
- SP_Mann14_positions.txt
- SP_Mann14_protcount.txt
- SP_Mann14_Proteome_disorder_summary.txt
- SP_Mann14_Proteome_disorder.txt
- SP_Mann14_protsummary.txt
- SP_Mann14_pvals.txt
- SP_Mann14_Rscript.R
- SP_Mann14_sequence_properties.html
