# Supplementary material for: ProminTools: shedding light on proteins of unknown function in biomineralization with user friendly tools illustrated using mollusc shell matrix protein sequences
Source: PeerJ. 2020 Sep 11;8:e9852. doi: 10.7717/peerj.9852 (PMC7489238; doi:10.7717/peerj.9852)
Supplement: Supplemental Information 9 [file peerj-08-9852-s009.zip › SP_Mann14_AAabundance.txt]

Protein	Abundance_rank_1	Percentage__abun_1	Abundance_rank_2	Percentage__abun_2	Abundance_rank_3	Percentage__abun_3	Abundance_rank_4	Percentage__abun_4	Enrichment_rank_1	Enrichment_fc_1	En_Percentage_abun_1	Enrichment_rank_2	Enrichment_fc_2	En_Percentage_abun_2	Enrichment_rank_3	Enrichment_fc_3	En_Percentage_abun_3	Enrichment_rank_4	Enrichment_fc_4	En_Percentage_abun_4
Lotgi1|102397	G	9.97	S	8.25	A	7.56	L	7.56	G	1.80615942028985	9.97	F	1.63182897862233	6.87	H	1.56198347107438	3.78	A	1.51503006012024	7.56
Lotgi1|103152	T	12.38	V	9.05	K	8.57	E	7.62	T	2.03953871499176	12.38	H	1.57438016528926	3.81	V	1.45967741935484	9.05	F	1.3562945368171	5.71
Lotgi1|103470	D	14.41	E	10.51	K	9.31	L	6.91	D	2.46324786324786	14.41	E	1.68699839486356	10.51	W	1.62162162162162	1.8	H	1.61157024793388	3.9
Lotgi1|105456	L	11.01	A	10.13	I	9.25	F	7.93	A	2.03006012024048	10.13	W	1.98198198198198	2.2	C	1.90086206896552	4.41	F	1.88361045130641	7.93
Lotgi1|106548	T	12.6	V	10.76	N	10.24	D	7.61	T	2.07578253706755	12.6	N	1.87889908256881	10.24	V	1.73548387096774	10.76	P	1.38766519823789	6.3
Lotgi1|106937	K	10.44	L	9.49	E	8.23	D	6.33	Q	1.55528255528256	6.33	K	1.49356223175966	10.44	W	1.42342342342342	1.58	E	1.32102728731942	8.23
Lotgi1|108036	K	9.15	E	8.95	G	8.55	L	7.36	W	1.79279279279279	1.99	G	1.54891304347826	8.55	E	1.43659711075441	8.95	K	1.30901287553648	9.15
Lotgi1|108898	T	10.66	E	9.14	L	9.14	I	8.12	W	2.28828828828829	2.54	T	1.75617792421746	10.66	E	1.46709470304976	9.14	C	1.31465517241379	3.05
Lotgi1|109284	E	11.16	L	10.94	A	7.44	R	7.44	E	1.79133226324238	11.16	Q	1.71990171990172	7	M	1.69827586206897	3.94	R	1.55974842767296	7.44
Lotgi1|109426	G	11.39	F	8.02	I	8.02	L	7.17	G	2.06340579710145	11.39	F	1.90498812351544	8.02	W	1.52252252252252	1.69	R	1.41509433962264	6.75
Lotgi1|109908	L	10.68	E	9.22	R	9.22	D	9.22	C	3.55603448275862	8.25	R	1.93291404612159	9.22	W	1.74774774774775	1.94	D	1.57606837606838	9.22
Lotgi1|110884	L	10.81	D	8.11	K	8.11	G	7.21	C	2.33189655172414	5.41	W	1.62162162162162	1.8	D	1.38632478632479	8.11	R	1.32285115303983	6.31
Lotgi1|112867	L	8.99	C	8.63	K	7.55	D	7.19	C	3.7198275862069	8.63	H	1.33884297520661	3.24	G	1.30253623188406	7.19	D	1.22905982905983	7.19
Lotgi1|113221	C	15	R	9.17	P	8.75	S	8.33	C	6.46551724137931	15	P	1.9273127753304	8.75	R	1.92243186582809	9.17	G	1.50905797101449	8.33
Lotgi1|114561	A	10.87	G	9.78	N	7.61	D	7.07	A	2.17835671342685	10.87	G	1.77173913043478	9.78	Y	1.63835616438356	5.98	H	1.5702479338843	3.8
Lotgi1|115147	P	14.11	T	10.66	S	9.09	D	8.46	P	3.1079295154185	14.11	T	1.75617792421746	10.66	D	1.44615384615385	8.46	A	1.38276553106212	6.9
Lotgi1|115450	R	8.29	L	7.73	E	7.55	D	7.37	R	1.73794549266247	8.29	P	1.54185022026432	7	W	1.32432432432432	1.47	H	1.29338842975207	3.13
Lotgi1|115607	G	8.52	N	7.99	S	7.86	L	6.82	G	1.54347826086957	8.52	N	1.46605504587156	7.99	Y	1.29315068493151	4.72	F	1.27553444180523	5.37
Lotgi1|121860	E	16.78	K	10.53	D	9.87	L	8.88	E	2.69341894060995	16.78	H	2.03719008264463	4.93	D	1.68717948717949	9.87	K	1.50643776824034	10.53
Lotgi1|122269	D	8.9	K	8.22	I	7.08	E	6.62	W	2.26126126126126	2.51	Y	1.75068493150685	6.39	D	1.52136752136752	8.9	H	1.41322314049587	3.42
Lotgi1|123611	L	10.18	V	8.98	F	8.38	G	7.78	F	1.99049881235154	8.38	V	1.44838709677419	8.98	G	1.40942028985507	7.78	Q	1.17690417690418	4.79
Lotgi1|123902	R	17.54	C	10.53	Y	8.77	N	8.77	C	4.53879310344828	10.53	R	3.67714884696017	17.54	Y	2.4027397260274	8.77	N	1.60917431192661	8.77
Lotgi1|124263	G	8.5	P	6.93	L	6.46	D	6.3	H	1.56198347107438	3.78	W	1.55855855855856	1.73	G	1.53985507246377	8.5	P	1.52643171806167	6.93
Lotgi1|126004	L	11.84	K	9.21	I	9.21	T	9.21	Q	1.93857493857494	7.89	T	1.5172981878089	9.21	G	1.42934782608696	7.89	I	1.42790697674419	9.21
Lotgi1|128992	L	9.39	V	9.39	E	7.51	Q	7.51	Q	1.84520884520885	7.51	H	1.55371900826446	3.76	V	1.51451612903226	9.39	W	1.27027027027027	1.41
Lotgi1|129390	E	15.65	V	9.57	F	7.83	S	6.96	E	2.51203852327448	15.65	F	1.85985748218527	7.83	V	1.54354838709677	9.57	R	1.27672955974843	6.09
Lotgi1|131935	L	7.92	V	7.92	N	7.1	E	7.1	H	1.91735537190083	4.64	F	1.55819477434679	6.56	R	1.43186582809224	6.83	N	1.30275229357798	7.1
Lotgi1|132911	C	11.43	S	10	N	7.14	G	7.14	C	4.92672413793103	11.43	F	1.69596199524941	7.14	P	1.5726872246696	7.14	Y	1.56438356164384	5.71
Lotgi1|133595	S	9.04	V	8.43	L	6.63	R	6.02	W	2.71171171171171	3.01	H	2.2396694214876	5.42	C	2.07758620689655	4.82	Y	1.48493150684932	5.42
Lotgi1|138864	G	9.09	E	9.09	K	7.33	D	7.04	G	1.64673913043478	9.09	F	1.46318289786223	6.16	E	1.45906902086677	9.09	R	1.35220125786164	6.45
Lotgi1|140660	I	10.49	V	9.18	S	8.52	L	8.2	M	1.69396551724138	3.93	I	1.62635658914729	10.49	V	1.48064516129032	9.18	A	1.44488977955912	7.21
Lotgi1|140773	L	10.2	K	9.87	V	8.88	E	7.57	W	1.77477477477477	1.97	V	1.43225806451613	8.88	K	1.41201716738197	9.87	E	1.21508828250401	7.57
Lotgi1|140786	L	9.37	S	7.66	T	6.63	I	6.51	W	1.85585585585586	2.06	M	1.625	3.77	H	1.46280991735537	3.54	R	1.19706498951782	5.71
Lotgi1|140992	Y	10.43	N	10.43	G	9.48	S	6.64	W	2.99099099099099	3.32	Y	2.85753424657534	10.43	N	1.91376146788991	10.43	G	1.71739130434783	9.48
Lotgi1|141698	L	14.41	K	8.11	E	7.81	A	7.81	L	1.63193657984145	14.41	A	1.56513026052104	7.81	F	1.3562945368171	5.71	E	1.25361155698234	7.81
Lotgi1|142206	L	8.99	I	8.15	G	7.58	T	7.02	W	2.53153153153153	2.81	M	1.57327586206897	3.65	F	1.40142517814727	5.9	G	1.3731884057971	7.58
Lotgi1|142681	K	10.28	L	9.66	A	8.1	E	7.79	A	1.62324649298597	8.1	K	1.47067238912732	10.28	E	1.25040128410915	7.79	M	1.20689655172414	2.8
Lotgi1|142790	Q	25.27	P	17.03	V	11.54	L	10.44	Q	6.20884520884521	25.27	P	3.7511013215859	17.03	N	1.91559633027523	10.44	V	1.86129032258065	11.54
Lotgi1|143247	C	15.48	P	9.13	D	8.73	G	7.14	C	6.67241379310345	15.48	P	2.01101321585903	9.13	D	1.49230769230769	8.73	G	1.29347826086957	7.14
Lotgi1|144968	V	10.33	G	9.78	S	8.7	E	8.15	F	1.93586698337292	8.15	G	1.77173913043478	9.78	V	1.66612903225806	10.33	R	1.59538784067086	7.61
Lotgi1|78136	D	13.53	L	10.53	K	9.02	G	6.77	D	2.31282051282051	13.53	C	2.26724137931035	5.26	Q	1.47911547911548	6.02	F	1.42992874109264	6.02
Lotgi1|56588	G	9.5	V	8.6	S	8.6	A	8.14	G	1.72101449275362	9.5	A	1.6312625250501	8.14	V	1.38709677419355	8.6	Y	1.36438356164384	4.98
Lotgi1|60578	R	17.31	G	13.46	C	11.54	F	7.69	C	4.97413793103448	11.54	R	3.62893081761006	17.31	G	2.43840579710145	13.46	F	1.82660332541568	7.69
Lotgi1|66515	S	10.65	G	8.33	N	6.94	P	6.48	H	2.10330578512397	5.09	G	1.50905797101449	8.33	F	1.42992874109264	6.02	P	1.4273127753304	6.48
Lotgi1|72677	L	9.23	A	9.23	V	8.21	I	7.18	A	1.8496993987976	9.23	M	1.54741379310345	3.59	H	1.48347107438017	3.59	Q	1.38574938574939	5.64
Lotgi1|73507	E	11.18	D	9.97	K	8.16	G	8.16	E	1.79454253611557	11.18	D	1.7042735042735	9.97	G	1.47826086956522	8.16	W	1.36036036036036	1.51
Lotgi1|74987	S	8.57	G	8.21	K	7.86	L	7.14	Y	1.56438356164384	5.71	G	1.48731884057971	8.21	H	1.32644628099174	3.21	A	1.28857715430862	6.43
Lotgi1|77105	P	19.08	S	15.03	G	11.56	Q	9.25	P	4.20264317180617	19.08	Y	2.37534246575343	8.67	Q	2.27272727272727	9.25	G	2.09420289855072	11.56
Lotgi1|77902	L	8.7	G	7.83	Y	7.83	T	6.96	Y	2.14520547945205	7.83	W	1.56756756756757	1.74	G	1.41847826086957	7.83	D	1.18974358974359	6.96
Lotgi1|82990	K	7.87	L	7.87	R	7.58	Y	7.29	Y	1.9972602739726	7.29	C	1.75862068965517	4.08	R	1.58909853249476	7.58	H	1.32644628099174	3.21
Lotgi1|83216	T	9.51	G	9.18	V	7.54	S	7.54	G	1.66304347826087	9.18	T	1.5667215815486	9.51	W	1.47747747747748	1.64	F	1.32304038004751	5.57
Lotgi1|84059	N	22.65	P	14.53	T	14.53	S	11.11	N	4.15596330275229	22.65	P	3.20044052863436	14.53	T	2.39373970345964	14.53	Y	1.40547945205479	5.13
Lotgi1|87003	L	9.94	V	9.39	S	7.73	G	7.73	V	1.51451612903226	9.39	W	1.4954954954955	1.66	F	1.44418052256532	6.08	G	1.40036231884058	7.73
Lotgi1|89037	R	10.92	L	9.24	P	9.24	C	8.4	C	3.62068965517241	8.4	R	2.28930817610063	10.92	P	2.0352422907489	9.24	W	1.51351351351351	1.68
Lotgi1|89537	I	8.42	S	8.42	H	8.42	G	7.37	H	3.47933884297521	8.42	M	2.26724137931035	5.26	Q	1.81081081081081	7.37	Y	1.44109589041096	5.26
Lotgi1|92353	L	10.15	K	8.66	D	7.43	P	7.43	P	1.63656387665198	7.43	A	1.29058116232465	6.44	D	1.27008547008547	7.43	K	1.23891273247496	8.66
Lotgi1|93785	G	7.6	I	6.86	Y	6.86	D	6.86	W	1.99099099099099	2.21	Y	1.87945205479452	6.86	H	1.52066115702479	3.68	M	1.47844827586207	3.43
Lotgi1|97333	K	8.9	F	8.9	P	7.53	G	7.53	F	2.11401425178147	8.9	P	1.65859030837004	7.53	G	1.36413043478261	7.53	K	1.27324749642346	8.9
Lotgi1|98299	G	10.46	I	9.15	L	8.5	N	7.84	G	1.89492753623188	10.46	H	1.89256198347107	4.58	F	1.55344418052257	6.54	N	1.43853211009174	7.84
Lotgi1|98300	G	13.61	D	8.16	T	7.48	A	6.8	G	2.46557971014493	13.61	H	2.24793388429752	5.44	W	1.83783783783784	2.04	D	1.39487179487179	8.16
Lotgi1|99791	N	10.87	G	10.87	A	8.7	R	8.7	N	1.99449541284404	10.87	G	1.96920289855072	10.87	R	1.82389937106918	8.7	A	1.7434869739479	8.7
Lotgi1|99809	L	9.78	G	8.7	D	7.61	V	7.61	H	2.24380165289256	5.43	F	1.80760095011876	7.61	R	1.59538784067086	7.61	G	1.57608695652174	8.7
Lotgi1|209107	L	9.02	K	8.47	V	7.92	S	6.83	W	1.72072072072072	1.91	Y	1.42191780821918	5.19	C	1.41379310344828	3.28	V	1.27741935483871	7.92
Lotgi1|209261	V	9.05	S	7.87	K	7.6	T	7.53	V	1.45967741935484	9.05	A	1.40480961923848	7.01	T	1.24052718286656	7.53	Y	1.23013698630137	4.49
Lotgi1|209340	L	8.77	G	8.52	S	8.27	D	7.77	Y	1.85479452054795	6.77	W	1.81081081081081	2.01	G	1.54347826086957	8.52	M	1.4051724137931	3.26
Lotgi1|211451	S	9.52	V	8.88	L	7.61	T	6.98	V	1.43225806451613	8.88	A	1.22044088176353	6.09	S	1.18851435705368	9.52	D	1.15042735042735	6.73
Lotgi1|212487	E	9.84	V	9.06	S	8.66	G	8.27	A	1.65731462925852	8.27	E	1.57945425361156	9.84	G	1.4981884057971	8.27	V	1.46129032258065	9.06
Lotgi1|212640	L	10.58	A	9.86	G	9.38	K	9.13	A	1.97595190380762	9.86	G	1.69927536231884	9.38	M	1.3448275862069	3.12	K	1.30615164520744	9.13
Lotgi1|212757	K	14.35	G	12.44	D	8.13	F	7.66	G	2.2536231884058	12.44	K	2.05293276108727	14.35	F	1.81947743467933	7.66	D	1.38974358974359	8.13
Lotgi1|214616	A	10.09	L	9.15	S	8.52	V	7.89	A	2.02204408817635	10.09	R	1.32285115303983	6.31	V	1.27258064516129	7.89	M	1.08620689655172	2.52
Lotgi1|214936	K	10.35	E	9.54	D	8.72	S	8.17	W	1.72072072072072	1.91	E	1.53130016051364	9.54	D	1.49059829059829	8.72	K	1.48068669527897	10.35
Lotgi1|216416	E	10.09	K	9.64	V	8.13	G	7.68	E	1.61958266452648	10.09	A	1.44889779559118	7.23	G	1.39130434782609	7.68	K	1.379113018598	9.64
Lotgi1|216792	E	10.68	L	7.12	G	6.76	D	6.76	Y	1.75616438356164	6.41	E	1.71428571428571	10.68	M	1.37931034482759	3.2	F	1.35154394299287	5.69
Lotgi1|217320	K	11.52	I	10.3	A	9.7	V	7.88	A	1.9438877755511	9.7	K	1.6480686695279	11.52	P	1.60132158590308	7.27	I	1.5968992248062	10.3
Lotgi1|217342	A	12.67	L	8.82	G	8.54	K	6.61	A	2.53907815631263	12.67	G	1.54710144927536	8.54	Q	1.48894348894349	6.06	E	1.06099518459069	6.61
Lotgi1|217766	V	10.64	K	10.11	I	10.11	G	7.45	V	1.71612903225806	10.64	M	1.60344827586207	3.72	I	1.56744186046512	10.11	K	1.44635193133047	10.11
Lotgi1|218330	L	11.19	I	10.24	S	8.81	G	6.9	W	1.71171171171171	1.9	I	1.58759689922481	10.24	F	1.58432304038005	6.67	Y	1.3041095890411	4.76
Lotgi1|218952	L	8.35	V	8.13	G	7.9	K	7.67	Y	1.48493150684932	5.42	G	1.43115942028986	7.9	V	1.31129032258065	8.13	D	1.23418803418803	7.22
Lotgi1|219492	E	11.67	I	8.2	D	8.2	L	7.57	E	1.87319422150883	11.67	D	1.4017094017094	8.2	A	1.32665330661323	6.62	I	1.27131782945736	8.2
Lotgi1|221163	G	9.02	S	7.96	K	7.96	V	7.96	W	1.67567567567568	1.86	G	1.63405797101449	9.02	Y	1.52602739726027	5.57	V	1.28387096774194	7.96
Lotgi1|221240	V	10.71	L	8.6	K	8.6	E	6.82	C	2.72844827586207	6.33	V	1.72741935483871	10.71	Q	1.47665847665848	6.01	A	1.2685370741483	6.33
Lotgi1|221343	G	8.43	V	6.87	F	6.65	S	6.65	W	2.3963963963964	2.66	Y	1.64109589041096	5.99	F	1.57957244655582	6.65	G	1.52717391304348	8.43
Lotgi1|222130	S	8.49	K	8.02	V	7.78	G	7.78	F	1.56769596199525	6.6	G	1.40942028985507	7.78	A	1.32264529058116	6.6	V	1.25483870967742	7.78
Lotgi1|222442	K	10.4	D	10.4	A	10.4	E	10	A	2.08416833667335	10.4	D	1.77777777777778	10.4	E	1.60513643659711	10	K	1.48783977110157	10.4
Lotgi1|222542	A	10.24	V	10.24	G	9.64	K	8.13	A	2.05210420841683	10.24	G	1.7463768115942	9.64	M	1.68965517241379	3.92	V	1.65161290322581	10.24
Lotgi1|222979	G	12.62	V	8.25	E	7.28	L	7.28	G	2.28623188405797	12.62	F	1.61520190023753	6.8	V	1.33064516129032	8.25	M	1.25431034482759	2.91
Lotgi1|223383	K	8.29	V	8.29	A	7.8	S	6.83	A	1.56312625250501	7.8	F	1.3895486935867	5.85	V	1.33709677419355	8.29	Q	1.31941031941032	5.37
Lotgi1|223760	G	14.02	K	9.76	T	7.93	V	7.93	G	2.53985507246377	14.02	F	1.73871733966746	7.32	K	1.39628040057225	9.76	A	1.34468937875752	6.71
Lotgi1|223917	L	10.78	R	9.8	V	9.31	G	9.31	R	2.05450733752621	9.8	G	1.68659420289855	9.31	V	1.50161290322581	9.31	A	1.27655310621242	6.37
Lotgi1|224562	K	13.33	A	8.67	R	7.33	G	7	K	1.90701001430615	13.33	A	1.7374749498998	8.67	Y	1.73424657534247	6.33	R	1.53668763102725	7.33
Lotgi1|224583	E	9.35	L	9.03	G	7.79	R	6.85	W	2.81081081081081	3.12	E	1.5008025682183	9.35	R	1.43605870020964	6.85	G	1.41123188405797	7.79
Lotgi1|225073	S	8.8	T	7.87	A	7.87	L	7.41	A	1.57715430861723	7.87	T	1.29654036243822	7.87	D	1.18632478632479	6.94	V	1.11935483870968	6.94
Lotgi1|225558	A	11.5	L	8.85	G	8.26	V	7.96	A	2.30460921843687	11.5	G	1.4963768115942	8.26	V	1.28387096774194	7.96	P	1.10352422907489	5.01
Lotgi1|225601	K	9.95	V	9.95	L	9.05	D	8.6	P	1.69383259911894	7.69	W	1.63063063063063	1.81	V	1.60483870967742	9.95	A	1.54108216432866	7.69
Lotgi1|226175	V	14.56	S	11.39	K	9.49	L	7.59	V	2.34838709677419	14.56	C	1.90948275862069	4.43	P	1.53303964757709	6.96	S	1.42197253433208	11.39
Lotgi1|226726	G	9.06	T	8.72	N	8.39	V	7.05	C	1.87931034482759	4.36	G	1.64130434782609	9.06	N	1.5394495412844	8.39	T	1.43657331136738	8.72
Lotgi1|226838	L	9.73	V	9.19	K	8.11	G	7.57	Q	1.72727272727273	7.03	C	1.62931034482759	3.78	V	1.48225806451613	9.19	M	1.39655172413793	3.24
Lotgi1|181139	L	11.44	K	7.46	D	7.46	S	7.46	M	2.35775862068966	5.47	A	1.39679358717435	6.97	Y	1.36438356164384	4.98	Q	1.34398034398034	5.47
Lotgi1|181153	A	13.38	G	12.68	L	11.27	K	9.86	A	2.6813627254509	13.38	G	2.29710144927536	12.68	R	1.62473794549266	7.75	K	1.41058655221745	9.86
Lotgi1|181237	L	9.09	P	6.97	K	6.97	S	6.67	H	1.75206611570248	4.24	Y	1.66027397260274	6.06	P	1.5352422907489	6.97	C	1.43534482758621	3.33
Lotgi1|183052	L	9.5	K	9.5	G	8.94	D	7.54	G	1.6195652173913	8.94	K	1.35908440629471	9.5	A	1.34268537074148	6.7	D	1.28888888888889	7.54
Lotgi1|183446	A	12.86	G	12.86	S	8.57	K	7.86	A	2.57715430861723	12.86	G	2.32971014492754	12.86	Q	1.4029484029484	5.71	W	1.28828828828829	1.43
Lotgi1|183614	K	11.62	D	9.09	E	9.09	L	9.09	K	1.6623748211731	11.62	D	1.55384615384615	9.09	Y	1.52328767123288	5.56	E	1.45906902086677	9.09
Lotgi1|184255	K	10.93	E	10.74	D	9.54	V	8.75	F	1.74821852731591	7.36	E	1.7239165329053	10.74	D	1.63076923076923	9.54	K	1.56366237482117	10.93
Lotgi1|186095	V	9.57	L	8.58	G	8.25	I	6.93	V	1.54354838709677	9.57	G	1.4945652173913	8.25	Q	1.45945945945946	5.94	P	1.45374449339207	6.6
Lotgi1|186317	L	10.49	K	8.24	G	7.87	N	7.49	Q	1.56511056511057	6.37	M	1.45258620689655	3.37	G	1.42572463768116	7.87	N	1.3743119266055	7.49
Lotgi1|187129	G	13.88	V	10.61	K	8.16	A	7.76	G	2.51449275362319	13.88	V	1.71129032258065	10.61	A	1.55511022044088	7.76	K	1.16738197424893	8.16
Lotgi1|188534	A	11.75	V	10.24	L	8.43	K	6.93	A	2.35470941883768	11.75	V	1.65161290322581	10.24	Q	1.40540540540541	5.72	W	1.36036036036036	1.51
Lotgi1|189066	G	9.57	L	8.72	K	8.3	E	7.23	G	1.73369565217391	9.57	W	1.72072072072072	1.91	A	1.40681362725451	7.02	M	1.28448275862069	2.98
Lotgi1|189089	K	9.31	E	9.31	L	7.93	D	6.9	F	1.55581947743468	6.55	E	1.49438202247191	9.31	K	1.33190271816881	9.31	P	1.29074889867841	5.86
Lotgi1|191640	L	10.71	K	9.52	V	8.33	T	8.33	C	3.07758620689655	7.14	H	1.47520661157025	3.57	T	1.37232289950577	8.33	K	1.36194563662375	9.52
Lotgi1|191692	K	9.45	V	8.36	S	8	D	7.64	A	1.5310621242485	7.64	K	1.3519313304721	9.45	V	1.34838709677419	8.36	D	1.30598290598291	7.64
Lotgi1|192237	S	12.23	L	10.07	K	10.07	G	7.91	S	1.52684144818976	12.23	K	1.44062947067239	10.07	G	1.43297101449275	7.91	W	1.2972972972973	1.44
Lotgi1|192582	S	9.67	K	9.39	D	8.01	G	7.46	W	1.4954954954955	1.66	A	1.38476953907816	6.91	F	1.37767220902613	5.8	D	1.36923076923077	8.01
Lotgi1|193211	Y	8.62	S	8.33	K	8.05	I	7.18	Y	2.36164383561644	8.62	W	1.54954954954955	1.72	H	1.42561983471074	3.45	F	1.29691211401425	5.46
Lotgi1|193218	A	7.71	G	7.45	L	7.45	S	7.18	M	1.83620689655172	4.26	A	1.54509018036072	7.71	G	1.34963768115942	7.45	E	1.15248796147673	7.18
Lotgi1|193969	V	14.16	L	13.27	F	9.73	S	7.96	F	2.31116389548694	9.73	V	2.28387096774194	14.16	L	1.50283125707814	13.27	G	1.28260869565217	7.08
Lotgi1|194019	I	9.07	E	9.07	L	9.07	D	7.37	R	1.48427672955975	7.08	E	1.45585874799358	9.07	I	1.4062015503876	9.07	M	1.3448275862069	3.12
Lotgi1|195517	K	10.57	E	7.93	A	7.05	S	6.17	M	2.09051724137931	4.85	W	1.98198198198198	2.2	K	1.51216022889843	10.57	A	1.41282565130261	7.05
Lotgi1|196152	L	12.58	F	9.27	A	7.95	V	7.28	F	2.20190023752969	9.27	A	1.59318637274549	7.95	M	1.42672413793103	3.31	L	1.4246885617214	12.58
Lotgi1|196809	S	7.9	A	7.56	E	7.22	G	7.22	W	1.54954954954955	1.72	Q	1.52088452088452	6.19	A	1.51503006012024	7.56	G	1.30797101449275	7.22
Lotgi1|197818	G	9.22	L	9.02	T	6.56	A	6.35	W	2.21621621621622	2.46	G	1.67028985507246	9.22	H	1.52479338842975	3.69	Y	1.51506849315069	5.53
Lotgi1|199248	G	11.93	Q	9.63	A	8.26	F	6.88	M	2.37068965517241	5.5	Q	2.36609336609337	9.63	G	2.16123188405797	11.93	A	1.65531062124249	8.26
Lotgi1|200510	L	11.59	G	8.23	D	7.01	K	6.71	C	1.70689655172414	3.96	G	1.49094202898551	8.23	F	1.37529691211401	5.79	L	1.31257078142695	11.59
Lotgi1|201802	C	15.94	G	9.42	K	8.7	Q	8.7	C	6.87068965517241	15.94	Q	2.13759213759214	8.7	G	1.70652173913043	9.42	Y	1.58904109589041	5.8
Lotgi1|201804	C	15.06	P	10.89	K	7.97	G	7.59	C	6.49137931034483	15.06	P	2.39867841409692	10.89	G	1.375	7.59	D	1.16923076923077	6.84
Lotgi1|201878	A	10.19	G	8.46	V	8.46	I	8.08	A	2.04208416833667	10.19	G	1.53260869565217	8.46	V	1.36451612903226	8.46	I	1.25271317829457	8.08
Lotgi1|202077	E	8.31	G	7.87	L	7.19	T	6.97	M	1.93534482758621	4.49	G	1.42572463768116	7.87	E	1.3338683788122	8.31	A	1.30661322645291	6.52
Lotgi1|203020	L	9.95	K	7.27	I	7.11	E	6.95	A	1.29859719438878	6.48	N	1.24587155963303	6.79	M	1.22413793103448	2.84	G	1.20289855072464	6.64
Lotgi1|203293	D	9.29	E	9.29	G	8.57	K	7.86	D	1.58803418803419	9.29	G	1.55253623188406	8.57	E	1.49117174959872	9.29	A	1.43086172344689	7.14
Lotgi1|203487	A	12.1	P	8.28	I	7.64	E	7.64	W	3.15315315315315	3.5	A	2.4248496993988	12.1	P	1.82378854625551	8.28	G	1.26992753623188	7.01
Lotgi1|203811	N	11.03	G	6.89	D	6.58	A	6.58	N	2.02385321100917	11.03	W	1.65765765765766	1.84	A	1.3186372745491	6.58	Q	1.28009828009828	5.21
Lotgi1|203919	K	11.21	E	9.35	S	8.41	A	7.48	C	2.81896551724138	6.54	M	2.01293103448276	4.67	F	1.77672209026128	7.48	K	1.60371959942775	11.21
Lotgi1|204047	L	9.04	D	8.51	G	8.24	V	7.45	G	1.49275362318841	8.24	D	1.45470085470085	8.51	W	1.44144144144144	1.6	A	1.27855711422846	6.38
Lotgi1|204240	L	10.47	A	10.47	R	7.43	Q	7.09	A	2.09819639278557	10.47	Q	1.74201474201474	7.09	R	1.55765199161426	7.43	G	1.22463768115942	6.76
Lotgi1|204359	E	10.12	I	9.52	K	8.93	L	8.33	M	2.31034482758621	5.36	E	1.62439807383628	10.12	I	1.47596899224806	9.52	F	1.41330166270784	5.95
Lotgi1|204747	V	14.38	G	10.96	S	9.59	L	9.59	V	2.31935483870968	14.38	G	1.98550724637681	10.96	S	1.19725343320849	9.59	K	1.17596566523605	8.22
Lotgi1|204770	S	11.56	A	10.98	T	8.67	L	8.09	A	2.20040080160321	10.98	W	1.55855855855856	1.73	S	1.44319600499376	11.56	T	1.42833607907743	8.67
Lotgi1|204915	L	11.41	E	11.41	D	10.74	K	9.4	D	1.83589743589744	10.74	E	1.8314606741573	11.41	C	1.44827586206897	3.36	K	1.3447782546495	9.4
Lotgi1|204921	E	10.71	L	9.49	S	8.28	G	7.47	E	1.71910112359551	10.71	R	1.56603773584906	7.47	Q	1.53808353808354	6.26	A	1.45691382765531	7.27
Lotgi1|205030	L	12.68	K	7.32	T	7.32	N	6.83	W	1.75675675675676	1.95	Y	1.47123287671233	5.37	L	1.43601359003397	12.68	M	1.26293103448276	2.93
Lotgi1|205205	L	11.21	A	8.65	S	7.43	G	7.06	M	1.83620689655172	4.26	A	1.73346693386774	8.65	Q	1.70515970515971	6.94	H	1.56198347107438	3.78
Lotgi1|205379	E	11.2	K	10.42	A	9.65	L	9.65	A	1.93386773547094	9.65	E	1.79775280898876	11.2	D	1.51794871794872	8.88	K	1.49070100143062	10.42
Lotgi1|205401	L	9.23	P	8.08	K	7.69	S	7.31	P	1.77973568281938	8.08	W	1.72972972972973	1.92	G	1.32427536231884	7.31	A	1.31062124248497	6.54
Lotgi1|227783	P	10.56	L	10.56	K	9.15	A	7.75	P	2.32599118942731	10.56	M	1.82327586206897	4.23	A	1.55310621242485	7.75	R	1.32914046121593	6.34
Lotgi1|227996	T	26.76	E	9.13	D	8.09	P	6.85	T	4.40856672158155	26.76	P	1.50881057268722	6.85	E	1.46548956661316	9.13	R	1.39203354297694	6.64
Lotgi1|228264	V	9.41	G	8.58	T	8.42	S	7.92	C	1.84913793103448	4.29	G	1.55434782608696	8.58	V	1.51774193548387	9.41	A	1.48897795591182	7.43
Lotgi1|228268	P	11.35	Y	10.27	Q	8.11	R	7.57	Y	2.81369863013699	10.27	P	2.5	11.35	Q	1.99262899262899	8.11	M	1.86206896551724	4.32
Lotgi1|228385	R	16.25	S	11.25	P	8.75	L	8.13	R	3.40670859538784	16.25	H	2.84297520661157	6.88	P	1.9273127753304	8.75	S	1.40449438202247	11.25
Lotgi1|228472	V	10.19	K	9.26	D	7.87	L	7.87	V	1.64354838709677	10.19	D	1.34529914529915	7.87	K	1.32474964234621	9.26	W	1.25225225225225	1.39
Lotgi1|228882	P	12.63	Q	12.28	S	9.07	R	6.58	Q	3.01719901719902	12.28	P	2.78193832599119	12.63	C	2.37931034482759	5.52	H	1.6900826446281	4.09
Lotgi1|228883	C	13.87	P	10.5	G	9.66	R	9.66	C	5.97844827586207	13.87	P	2.31277533039648	10.5	R	2.0251572327044	9.66	G	1.75	9.66
Lotgi1|229175	S	9.86	K	6.64	N	6.64	L	6.64	C	2.16810344827586	5.03	W	1.45045045045045	1.61	Q	1.43488943488943	5.84	Y	1.26849315068493	4.63
Lotgi1|229248	V	9	T	8.79	S	7.81	N	7.75	V	1.45161290322581	9	T	1.44810543657331	8.79	N	1.42201834862385	7.75	D	1.26153846153846	7.38
Lotgi1|229407	A	9.35	V	9.35	K	8.54	L	7.72	A	1.87374749498998	9.35	V	1.50806451612903	9.35	Y	1.33698630136986	4.88	M	1.22844827586207	2.85
Lotgi1|229427	S	10.74	T	9.92	V	9.42	L	6.94	T	1.63426688632619	9.92	V	1.51935483870968	9.42	S	1.34082397003745	10.74	A	1.09218436873748	5.45
Lotgi1|229482	L	9.66	K	8.7	S	8.7	V	8.21	C	2.91379310344828	6.76	W	1.73873873873874	1.93	P	1.70264317180617	7.73	Y	1.58904109589041	5.8
Lotgi1|229513	A	9.87	Y	8.92	S	7.64	G	7.64	Y	2.44383561643836	8.92	W	2.2972972972973	2.55	A	1.97795591182365	9.87	G	1.38405797101449	7.64
Lotgi1|229543	L	9.41	K	9.41	Y	8.42	V	7.92	Y	2.30684931506849	8.42	W	2.23423423423423	2.48	K	1.34620886981402	9.41	F	1.29453681710214	5.45
Lotgi1|229608	S	8.78	L	8.46	F	7.21	N	6.9	Y	1.71780821917808	6.27	F	1.7125890736342	7.21	N	1.26605504587156	6.9	S	1.09612983770287	8.78
Lotgi1|229818	V	9.88	S	8.01	L	7.74	K	7.61	V	1.59354838709677	9.88	M	1.55172413793103	3.6	G	1.30615942028985	7.21	N	1.2256880733945	6.68
Lotgi1|229862	K	17.42	A	10.32	V	7.74	R	7.74	K	2.49213161659514	17.42	A	2.06813627254509	10.32	W	1.74774774774775	1.94	R	1.62264150943396	7.74
Lotgi1|229978	R	17.08	S	11.3	D	10.44	E	9.34	R	3.58071278825996	17.08	P	1.85462555066079	8.42	D	1.78461538461538	10.44	E	1.4991974317817	9.34
Lotgi1|230007	T	8.17	E	8.17	S	7.69	L	7.21	M	1.45258620689655	3.37	T	1.34596375617792	8.17	E	1.31139646869984	8.17	R	1.31027253668763	6.25
Lotgi1|230068	K	14.19	L	12.11	T	9	E	9	K	2.03004291845494	14.19	Y	1.51780821917808	5.54	T	1.4827018121911	9	D	1.47863247863248	8.65
Lotgi1|230225	S	9.55	T	9.39	C	8.89	G	7.62	C	3.83189655172414	8.89	T	1.54695222405272	9.39	G	1.3804347826087	7.62	D	1.26666666666667	7.41
Lotgi1|230492	L	9.82	D	8.04	V	7.59	G	7.59	C	1.53879310344828	3.57	R	1.49685534591195	7.14	G	1.375	7.59	D	1.37435897435897	8.04
Lotgi1|230493	L	10.58	D	9.62	V	8.17	G	8.17	D	1.64444444444444	9.62	F	1.48456057007126	6.25	G	1.48007246376812	8.17	C	1.45258620689655	3.37
Lotgi1|230510	P	16.43	R	9.18	L	8.7	Y	6.76	P	3.61894273127753	16.43	M	2.08189655172414	4.83	R	1.92452830188679	9.18	Y	1.85205479452055	6.76
Lotgi1|230689	G	10.45	C	9.51	T	9.09	S	8.15	C	4.09913793103448	9.51	G	1.89311594202899	10.45	T	1.49752883031301	9.09	Y	1.28767123287671	4.7
Lotgi1|230731	V	9.63	R	8.15	P	8.15	A	7.41	P	1.79515418502203	8.15	R	1.70859538784067	8.15	V	1.55322580645161	9.63	A	1.48496993987976	7.41
Lotgi1|230732	V	13.22	A	13.22	D	8.26	G	8.26	A	2.64929859719439	13.22	W	2.23423423423423	2.48	V	2.13225806451613	13.22	R	1.55974842767296	7.44
Lotgi1|230854	C	12.75	D	12.08	S	11.41	N	8.05	C	5.49568965517241	12.75	D	2.06495726495726	12.08	Y	1.65479452054795	6.04	N	1.47706422018349	8.05
Lotgi1|230881	L	9.23	S	8.21	P	7.69	I	7.69	P	1.69383259911894	7.69	M	1.32758620689655	3.08	R	1.28930817610063	6.15	Q	1.26044226044226	5.13
Lotgi1|230890	L	13.74	V	9.95	F	8.06	I	7.11	W	2.13513513513514	2.37	F	1.9144893111639	8.06	V	1.60483870967742	9.95	L	1.55605889014723	13.74
Lotgi1|231009	L	11.68	A	10.22	K	8.03	M	7.3	M	3.14655172413793	7.3	C	2.20258620689655	5.11	A	2.04809619238477	10.22	L	1.32276330690827	11.68
Lotgi1|231010	S	14.43	G	10.62	P	8.02	N	7.21	M	2.50431034482759	5.81	G	1.92391304347826	10.62	S	1.80149812734082	14.43	Q	1.77149877149877	7.21
Lotgi1|231046	R	8.41	P	7.94	L	7.94	A	7.48	W	2.10810810810811	2.34	Y	1.79178082191781	6.54	R	1.76310272536688	8.41	P	1.7488986784141	7.94
Lotgi1|231186	G	19.13	P	11.64	N	9.56	L	7.69	G	3.46557971014493	19.13	P	2.56387665198238	11.64	M	1.9698275862069	4.57	N	1.75412844036697	9.56
Lotgi1|231395	V	9.38	G	8.64	T	7.65	P	7.16	C	1.91379310344828	4.44	F	1.64133016627078	6.91	P	1.57709251101322	7.16	G	1.56521739130435	8.64
Lotgi1|231426	V	13.13	E	9.38	R	8.75	D	8.13	V	2.11774193548387	13.13	R	1.83438155136268	8.75	E	1.50561797752809	9.38	A	1.50300601202405	7.5
Lotgi1|231427	V	15.97	G	9.24	E	9.24	A	8.4	V	2.5758064516129	15.97	A	1.68336673346693	8.4	G	1.67391304347826	9.24	E	1.48314606741573	9.24
Lotgi1|231460	L	10	C	10	S	8.8	K	8.4	C	4.31034482758621	10	M	1.89655172413793	4.4	D	1.23076923076923	7.2	E	1.2199036918138	7.6
Lotgi1|231509	P	16.52	L	10	S	10	E	8.7	P	3.63876651982379	16.52	A	1.4809619238477	7.39	E	1.39646869983949	8.7	Q	1.38820638820639	5.65
Lotgi1|231862	S	26.51	T	14.48	V	8.1	M	6.53	S	3.30961298377029	26.51	M	2.81465517241379	6.53	T	2.38550247116969	14.48	Q	1.44963144963145	5.9
Lotgi1|231869	P	11.78	C	7.92	T	6.5	S	6.41	C	3.41379310344828	7.92	P	2.59471365638767	11.78	Y	1.4986301369863	5.47	Q	1.22850122850123	5
Lotgi1|232022	G	9.27	T	7.45	E	7.12	I	6.46	C	1.85344827586207	4.3	G	1.67934782608696	9.27	A	1.29458917835671	6.46	T	1.22734761120264	7.45
Lotgi1|232029	E	9.96	A	9.13	S	8.71	L	7.88	A	1.82965931863727	9.13	M	1.60775862068966	3.73	E	1.59871589085072	9.96	G	1.20289855072464	6.64
Lotgi1|232343	G	9.97	K	9.97	A	9.66	L	8.72	A	1.93587174348697	9.66	G	1.80615942028985	9.97	M	1.61206896551724	3.74	F	1.47980997624703	6.23
Lotgi1|232714	S	11.32	T	8.33	E	7.16	N	6.79	S	1.41323345817728	11.32	T	1.37232289950577	8.33	C	1.32758620689655	3.08	R	1.31027253668763	6.25
Lotgi1|232718	P	10.93	V	7.45	L	7.45	Q	6.34	P	2.40748898678414	10.93	M	1.76724137931034	4.1	C	1.71551724137931	3.98	Q	1.55773955773956	6.34
Lotgi1|232880	T	9.33	L	8.51	S	8.14	P	6.96	T	1.53706754530478	9.33	P	1.53303964757709	6.96	F	1.38242280285036	5.82	Y	1.30958904109589	4.78
Lotgi1|233095	E	19.37	A	11.97	L	11.62	K	10.21	E	3.1091492776886	19.37	A	2.39879759519038	11.97	R	1.47589098532495	7.04	K	1.46065808297568	10.21
Lotgi1|233199	S	11.27	N	7.61	L	7.32	V	6.76	M	1.69827586206897	3.94	Q	1.66093366093366	6.76	C	1.57758620689655	3.66	S	1.40699126092385	11.27
Lotgi1|233200	S	8.81	N	8.49	L	8.18	K	7.86	C	2.03448275862069	4.72	N	1.55779816513761	8.49	W	1.41441441441441	1.57	A	1.32264529058116	6.6
Lotgi1|233201	S	9.41	Q	8.89	N	8.01	G	6.79	Q	2.18427518427518	8.89	W	1.88288288288288	2.09	C	1.72844827586207	4.01	N	1.4697247706422	8.01
Lotgi1|233299	D	9.22	S	8.1	G	8.1	P	7.12	C	2.59051724137931	6.01	W	2.26126126126126	2.51	D	1.57606837606838	9.22	P	1.56828193832599	7.12
Lotgi1|233348	S	8.45	T	7.77	A	7.09	V	7.09	C	2.62068965517241	6.08	M	1.74568965517241	4.05	A	1.42084168336673	7.09	Q	1.32923832923833	5.41
Lotgi1|233397	A	9.59	S	8.68	P	8.22	C	7.31	C	3.15086206896552	7.31	H	2.45454545454545	5.94	A	1.92184368737475	9.59	P	1.81057268722467	8.22
Lotgi1|233408	E	9.93	L	9.93	K	9.93	S	8.61	M	2	4.64	E	1.59390048154093	9.93	C	1.42672413793103	3.31	K	1.4206008583691	9.93
Lotgi1|233420	D	31.22	E	9.39	V	8.88	I	8.12	D	5.33675213675214	31.22	E	1.50722311396469	9.39	V	1.43225806451613	8.88	I	1.25891472868217	8.12
Lotgi1|233451	A	19.63	I	8.41	L	7.48	S	7.48	A	3.93386773547094	19.63	C	2.41810344827586	5.61	F	1.33254156769596	5.61	I	1.30387596899225	8.41
Lotgi1|233461	G	13.96	N	13.11	D	10.68	R	10.68	G	2.52898550724638	13.96	N	2.40550458715596	13.11	R	2.23899371069182	10.68	D	1.82564102564103	10.68
Lotgi1|233583	K	9.58	G	8.33	V	8.33	I	6.25	Y	1.71232876712329	6.25	G	1.50905797101449	8.33	K	1.37052932761087	9.58	V	1.34354838709677	8.33
Lotgi1|233779	L	9.3	K	9.3	G	7.91	Y	6.51	Y	1.78356164383562	6.51	M	1.60344827586207	3.72	F	1.43705463182898	6.05	P	1.43392070484581	6.51
Lotgi1|233820	K	10.27	N	8.48	V	8.48	L	7.59	N	1.55596330275229	8.48	K	1.4692417739628	10.27	V	1.36774193548387	8.48	Y	1.34520547945205	4.91
Lotgi1|234302	Q	10.32	A	9.68	G	8.39	I	7.74	Q	2.53562653562654	10.32	Y	2.12054794520548	7.74	A	1.93987975951904	9.68	P	1.56387665198238	7.1
Lotgi1|234386	A	12.42	G	10.46	P	7.84	Q	6.54	A	2.48897795591182	12.42	M	2.25431034482759	5.23	G	1.89492753623188	10.46	W	1.76576576576577	1.96
Lotgi1|234387	S	9.06	P	7.87	Q	7.48	G	7.09	M	2.03448275862069	4.72	Q	1.83783783783784	7.48	W	1.77477477477477	1.97	P	1.73348017621145	7.87
Lotgi1|234405	C	9.65	S	8.04	P	7.07	V	6.75	C	4.15948275862069	9.65	P	1.55726872246696	7.07	R	1.41509433962264	6.75	G	1.22282608695652	6.75
Lotgi1|234488	C	12.11	G	10.53	A	10	N	8.95	C	5.2198275862069	12.11	A	2.00400801603206	10	G	1.90760869565217	10.53	N	1.64220183486239	8.95
Lotgi1|234489	D	23.72	I	18.25	N	17.52	E	13.87	D	4.05470085470085	23.72	N	3.21467889908257	17.52	I	2.82945736434108	18.25	E	2.22632423756019	13.87
Lotgi1|234508	F	8.96	S	8.46	G	7.46	R	6.97	C	2.35775862068966	5.47	F	2.12826603325416	8.96	W	1.79279279279279	1.99	R	1.46121593291405	6.97
Lotgi1|234596	R	11.46	D	10.83	I	7.01	L	6.37	R	2.40251572327044	11.46	D	1.85128205128205	10.83	H	1.57851239669421	3.82	Y	1.3972602739726	5.1
Lotgi1|234845	D	17.6	R	16	G	14.4	L	6.8	R	3.35429769392034	16	D	3.00854700854701	17.6	G	2.60869565217391	14.4	C	1.20689655172414	2.8
Lotgi1|234865	V	8.04	K	7.77	L	7.08	A	7.08	C	1.76293103448276	4.09	A	1.4188376753507	7.08	W	1.35135135135135	1.5	V	1.29677419354839	8.04
Lotgi1|234884	Q	18.97	P	10.88	G	9.38	A	8.3	Q	4.66093366093366	18.97	P	2.39647577092511	10.88	M	1.7198275862069	3.99	G	1.69927536231884	9.38
Lotgi1|234885	G	9.97	N	9.28	P	8.93	S	8.59	M	2.96120689655172	6.87	P	1.96696035242291	8.93	Q	1.94103194103194	7.9	G	1.80615942028985	9.97
Lotgi1|234936	G	19.84	D	10.16	L	9.52	S	7.14	G	3.59420289855072	19.84	M	2.5301724137931	5.87	D	1.73675213675214	10.16	A	1.11422845691383	5.56
Lotgi1|235120	L	11.71	D	11.54	K	9.53	A	7.87	D	1.97264957264957	11.54	A	1.57715430861723	7.87	K	1.36337625178827	9.53	L	1.32616081540204	11.71
Lotgi1|235497	P	12.96	A	11.34	V	7.29	K	7.29	P	2.85462555066079	12.96	A	2.27254509018036	11.34	M	2.26724137931035	5.26	Q	1.69041769041769	6.88
Lotgi1|235548	T	8.5	V	8.06	L	8.06	N	6.6	C	1.83189655172414	4.25	P	1.42070484581498	6.45	T	1.4003294892916	8.5	V	1.3	8.06
Lotgi1|235549	S	8.13	T	8	G	7.46	N	6.75	W	2.77477477477477	3.08	C	1.95689655172414	4.54	G	1.35144927536232	7.46	T	1.31795716639209	8
Lotgi1|235566	S	8.95	L	8.17	K	8.17	Q	7	C	2.68534482758621	6.23	Q	1.71990171990172	7	Y	1.49315068493151	5.45	W	1.40540540540541	1.56
Lotgi1|235609	T	12.32	R	10.89	S	10.03	L	9.74	R	2.28301886792453	10.89	T	2.02965403624382	12.32	E	1.38041733547352	8.6	A	1.37875751503006	6.88
Lotgi1|235610	P	15.08	T	14.54	N	9.34	S	8.44	P	3.3215859030837	15.08	T	2.39538714991763	14.54	N	1.71376146788991	9.34	Q	1.54299754299754	6.28
Lotgi1|235621	G	13.53	T	12.54	S	8.58	Q	7.92	G	2.45108695652174	13.53	T	2.0658978583196	12.54	Q	1.94594594594595	7.92	P	1.67180616740088	7.59
Lotgi1|235690	L	8.96	S	7.91	F	7.21	N	6.68	F	1.7125890736342	7.21	R	1.28930817610063	6.15	M	1.28879310344828	2.99	W	1.27027027027027	1.41
Lotgi1|235694	R	9.88	N	9.3	G	9.3	A	6.98	C	2.25431034482759	5.23	W	2.0990990990991	2.33	R	2.07127882599581	9.88	M	2.00431034482759	4.65
Lotgi1|235797	L	10	S	10	N	7.69	F	7.69	W	2.08108108108108	2.31	F	1.82660332541568	7.69	N	1.41100917431193	7.69	T	1.2668863261944	7.69
Lotgi1|235812	P	23.73	Q	18.11	N	10.01	Y	5.9	P	5.22687224669604	23.73	Q	4.44963144963145	18.11	N	1.83669724770642	10.01	Y	1.61643835616438	5.9
Lotgi1|235865	S	10.91	L	9.55	T	8.64	K	7.27	C	2.54741379310345	5.91	F	1.72684085510689	7.27	T	1.42339373970346	8.64	S	1.36204744069913	10.91
Lotgi1|235969	A	14.63	K	8.13	L	7.32	I	6.5	A	2.93186372745491	14.63	C	2.80172413793103	6.5	M	2.10344827586207	4.88	K	1.16309012875536	8.13
Lotgi1|235988	L	9.11	V	7.85	S	7.02	D	7.02	V	1.26612903225806	7.85	A	1.21643286573146	6.07	D	1.2	7.02	P	1.12995594713656	5.13
Lotgi1|236183	Y	11.8	S	9.94	G	8.7	T	8.07	Y	3.23287671232877	11.8	C	3.21120689655172	7.45	H	1.79752066115702	4.35	G	1.57608695652174	8.7
Lotgi1|236449	S	10.13	V	8.48	T	7.65	P	7.14	C	2.58620689655172	6	P	1.5726872246696	7.14	V	1.36774193548387	8.48	S	1.26466916354557	10.13
Lotgi1|236462	S	9.38	A	8.8	G	8.5	T	8.21	W	2.11711711711712	2.35	A	1.76352705410822	8.8	G	1.53985507246377	8.5	C	1.51724137931034	3.52
Lotgi1|236689	P	18.61	V	10.09	A	9.78	R	9.78	P	4.09911894273128	18.61	Q	2.24815724815725	9.15	R	2.05031446540881	9.78	A	1.95991983967936	9.78
Lotgi1|236690	Q	20.68	P	18.18	A	9.32	G	7.95	Q	5.08108108108108	20.68	P	4.00440528634361	18.18	Y	1.93150684931507	7.05	A	1.86773547094188	9.32
Lotgi1|236691	P	22.22	Q	13.04	A	10.24	G	7.54	P	4.8942731277533	22.22	Q	3.2039312039312	13.04	A	2.05210420841683	10.24	Y	1.77260273972603	6.47
Lotgi1|236770	S	8.6	L	8.33	T	7.8	P	7.28	P	1.60352422907489	7.28	H	1.3099173553719	3.17	T	1.28500823723229	7.8	A	1.2184368737475	6.08
Lotgi1|236812	P	11.49	R	9.93	S	9.4	C	7	C	3.01724137931035	7	P	2.53083700440529	11.49	R	2.08176100628931	9.93	S	1.17353308364544	9.4
Lotgi1|236952	L	8.86	K	7.09	D	7.08	V	6.78	G	1.22826086956522	6.78	D	1.21025641025641	7.08	C	1.12068965517241	2.6	T	1.11367380560132	6.76
Lotgi1|236955	L	9.29	Y	7.58	A	7.33	G	7.33	Y	2.07671232876712	7.58	W	1.98198198198198	2.2	A	1.4689378757515	7.33	G	1.32789855072464	7.33
Lotgi1|237070	T	7.84	L	7.52	S	7.19	N	6.86	C	1.68965517241379	3.92	Q	1.60687960687961	6.54	Y	1.43287671232877	5.23	H	1.35123966942149	3.27
Lotgi1|237103	G	10.48	L	10	E	7.14	F	7.14	G	1.89855072463768	10.48	F	1.69596199524941	7.14	W	1.28828828828829	1.43	N	1.22385321100917	6.67
Lotgi1|237143	F	7.89	K	7.24	I	7.24	S	7.24	H	2.44628099173554	5.92	F	1.87410926365796	7.89	C	1.41810344827586	3.29	W	1.18918918918919	1.32
Lotgi1|237152	T	20.58	S	14.25	P	10.03	L	7.39	T	3.39044481054366	20.58	P	2.20925110132159	10.03	S	1.77902621722846	14.25	Q	1.16707616707617	4.75
Lotgi1|237161	A	8	G	7.78	E	7.56	L	7.33	A	1.60320641282565	8	G	1.40942028985507	7.78	C	1.24568965517241	2.89	E	1.21348314606742	7.56
Lotgi1|237303	L	10.85	K	8.96	Y	8.49	D	8.02	Y	2.32602739726027	8.49	D	1.37094017094017	8.02	N	1.29908256880734	7.08	K	1.28183118741059	8.96
Lotgi1|237446	V	12.5	A	9.93	L	9.19	E	7.72	V	2.01612903225806	12.5	A	1.98997995991984	9.93	R	1.38784067085954	6.62	G	1.33152173913043	7.35
Lotgi1|237510	G	8.92	S	7.98	T	7.04	D	7.04	G	1.61594202898551	8.92	C	1.41810344827586	3.29	Y	1.41369863013699	5.16	F	1.33729216152019	5.63
Lotgi1|237709	A	10.83	K	9.87	L	8.92	V	7.64	A	2.17034068136273	10.83	K	1.41201716738197	9.87	M	1.23706896551724	2.87	V	1.23225806451613	7.64
Lotgi1|237754	S	12.38	R	7.15	G	7.02	V	6.6	C	2.78448275862069	6.46	W	1.61261261261261	1.79	S	1.54556803995006	12.38	R	1.49895178197065	7.15
Lotgi1|237778	L	11.05	S	8.84	N	7.18	V	6.63	C	2.14224137931035	4.97	Y	1.51232876712329	5.52	N	1.31743119266055	7.18	R	1.27463312368973	6.08
Lotgi1|237996	P	12.82	G	11.28	N	9.74	M	8.72	M	3.75862068965517	8.72	P	2.82378854625551	12.82	W	2.30630630630631	2.56	G	2.04347826086957	11.28
Lotgi1|238082	V	8.35	G	7.85	L	7.34	E	7.34	F	1.50356294536817	6.33	P	1.44933920704846	6.58	G	1.42210144927536	7.85	V	1.34677419354839	8.35
Lotgi1|238094	V	9.41	K	8.24	S	8.24	Q	6.47	Y	1.77260273972603	6.47	Q	1.58968058968059	6.47	C	1.52155172413793	3.53	V	1.51774193548387	9.41
Lotgi1|238156	L	9.12	N	9.12	G	8.11	C	7.09	C	3.05603448275862	7.09	N	1.67339449541284	9.12	Y	1.66575342465753	6.08	G	1.46920289855072	8.11
Lotgi1|238202	Q	10.54	L	8.88	T	7.85	P	7.64	Q	2.58968058968059	10.54	P	1.68281938325991	7.64	A	1.44889779559118	7.23	T	1.29324546952224	7.85
Lotgi1|238326	V	10.36	A	10.36	G	9.56	K	7.57	A	2.07615230460922	10.36	W	1.79279279279279	1.99	G	1.73188405797101	9.56	V	1.67096774193548	10.36
Lotgi1|238358	D	18.53	V	11.21	N	10.34	A	10.34	D	3.16752136752137	18.53	A	2.07214428857715	10.34	N	1.89724770642202	10.34	V	1.80806451612903	11.21
Lotgi1|238400	L	8.64	A	8.64	G	7.97	V	7.64	A	1.7314629258517	8.64	G	1.44384057971014	7.97	C	1.43103448275862	3.32	V	1.23225806451613	7.64
Lotgi1|238415	K	8.26	L	8.26	S	7.83	C	7.61	C	3.2801724137931	7.61	Y	1.25205479452055	4.57	F	1.23990498812352	5.22	K	1.18168812589413	8.26
Lotgi1|238430	L	13.31	K	9.17	E	8.58	S	7.1	M	1.65948275862069	3.85	L	1.50736126840317	13.31	F	1.4061757719715	5.92	E	1.37720706260032	8.58
Lotgi1|238515	E	10.58	K	9.62	D	9.13	G	8.17	E	1.69823434991974	10.58	D	1.56068376068376	9.13	G	1.48007246376812	8.17	K	1.37625178826896	9.62
Lotgi1|238526	G	18.33	S	11.71	T	10.08	N	7.29	W	3.8018018018018	4.22	G	3.32065217391304	18.33	T	1.66062602965404	10.08	S	1.46192259675406	11.71
Lotgi1|238560	L	8.57	I	8.15	S	7.53	K	6.81	W	1.95495495495495	2.17	M	1.4698275862069	3.41	F	1.3729216152019	5.78	Y	1.27123287671233	4.64
Lotgi1|238831	A	12.79	L	11.42	R	10.5	G	9.13	A	2.56312625250501	12.79	R	2.20125786163522	10.5	G	1.65398550724638	9.13	M	1.37931034482759	3.2
Lotgi1|238844	T	8.21	L	8.01	S	7.8	I	7.19	W	1.47747747747748	1.64	T	1.35255354200988	8.21	A	1.29659318637275	6.47	G	1.2463768115942	6.88
Lotgi1|238970	E	10.74	C	10.74	L	9.09	D	9.09	C	4.62931034482759	10.74	F	1.96199524940618	8.26	E	1.7239165329053	10.74	D	1.55384615384615	9.09
Lotgi1|239005	S	14.29	G	9.32	V	8.07	T	6.21	W	3.91891891891892	4.35	S	1.78401997503121	14.29	G	1.68840579710145	9.32	Y	1.53150684931507	5.59
Lotgi1|239125	C	15.63	P	11.12	K	8.39	D	7.97	C	6.73706896551724	15.63	P	2.44933920704846	11.12	D	1.36239316239316	7.97	K	1.2002861230329	8.39
Lotgi1|239159	V	9.45	K	8.96	S	7.46	A	7.46	W	3.58558558558559	3.98	V	1.5241935483871	9.45	C	1.5	3.48	A	1.49498997995992	7.46
Lotgi1|239170	G	15.86	M	11.72	Q	9.66	A	9.66	M	5.05172413793103	11.72	G	2.8731884057971	15.86	Q	2.37346437346437	9.66	A	1.93587174348697	9.66
Lotgi1|239171	L	18.25	G	16.06	A	12.41	N	7.3	M	3.14655172413793	7.3	G	2.90942028985507	16.06	A	2.48697394789579	12.41	L	2.06681766704417	18.25
Lotgi1|239173	M	19.21	G	17.51	L	11.3	P	9.04	M	8.2801724137931	19.21	G	3.17210144927536	17.51	P	1.99118942731278	9.04	L	1.2797281993205	11.3
Lotgi1|239174	G	19.89	M	18.28	A	12.37	L	10.22	M	7.87931034482759	18.28	G	3.60326086956522	19.89	A	2.47895791583166	12.37	P	1.42070484581498	6.45
Lotgi1|239188	D	12.48	G	12.48	R	11.06	N	9.32	R	2.31865828092243	11.06	G	2.26086956521739	12.48	D	2.13333333333333	12.48	N	1.71009174311927	9.32
Lotgi1|239189	G	11.03	S	8.46	V	8.09	R	7.72	G	1.9981884057971	11.03	W	1.99099099099099	2.21	R	1.61844863731656	7.72	F	1.57244655581948	6.62
Lotgi1|239214	G	19.67	S	13.11	A	10.15	Q	6.94	G	3.56340579710145	19.67	M	2.43965517241379	5.66	A	2.03406813627255	10.15	W	1.85585585585586	2.06
Lotgi1|239234	T	11.15	P	10.46	V	10.39	S	8.94	P	2.30396475770925	10.46	T	1.83690280065898	11.15	V	1.6758064516129	10.39	D	1.23418803418803	7.22
Lotgi1|239271	K	11.75	G	9.4	V	8.12	I	8.12	G	1.70289855072464	9.4	K	1.68097281831187	11.75	A	1.54108216432866	7.69	V	1.30967741935484	8.12
Lotgi1|239339	T	12.48	S	11.99	P	10.18	Q	6.4	P	2.24229074889868	10.18	T	2.05601317957166	12.48	Q	1.57248157248157	6.4	H	1.56198347107438	3.78
Lotgi1|239447	G	21.47	N	12.04	T	7.85	P	7.33	G	3.88949275362319	21.47	N	2.20917431192661	12.04	W	1.88288288288288	2.09	P	1.61453744493392	7.33
Lotgi1|239519	K	11.63	D	9.77	R	9.77	E	8.84	W	5.45045045045045	6.05	R	2.0482180293501	9.77	D	1.67008547008547	9.77	K	1.66380543633763	11.63
Lotgi1|239573	T	10.7	N	9.36	S	8.86	L	7.53	C	1.80172413793103	4.18	T	1.76276771004942	10.7	N	1.71743119266055	9.36	Q	1.19164619164619	4.85
Lotgi1|239574	T	12.89	V	7.76	P	7.5	S	7.24	T	2.12355848434926	12.89	P	1.65198237885463	7.5	C	1.36206896551724	3.16	Q	1.29238329238329	5.26
Lotgi1|205560	K	10.66	I	9.64	G	8.12	L	7.61	K	1.52503576537911	10.66	I	1.49457364341085	9.64	G	1.47101449275362	8.12	A	1.32264529058116	6.6
Lotgi1|205662	L	9.52	K	9.52	G	8.93	A	8.33	A	1.66933867735471	8.33	G	1.61775362318841	8.93	W	1.61261261261261	1.79	M	1.53879310344828	3.57
Lotgi1|206060	L	10.26	T	7.41	N	7.12	I	6.27	W	1.79279279279279	1.99	H	1.52892561983471	3.7	F	1.48931116389549	6.27	N	1.30642201834862	7.12
Lotgi1|206617	A	10.65	L	9.39	G	9.03	V	8.3	A	2.13426853707415	10.65	G	1.63586956521739	9.03	V	1.33870967741935	8.3	Q	1.1965601965602	4.87
Lotgi1|207101	L	8.45	V	7.97	E	7.49	T	7.49	R	1.57023060796646	7.49	M	1.56034482758621	3.62	V	1.28548387096774	7.97	Q	1.24570024570025	5.07
Lotgi1|207549	E	10.81	L	10.04	A	10.04	S	8.88	A	2.01202404809619	10.04	E	1.73515248796148	10.81	M	1.49568965517241	3.47	Y	1.26849315068493	4.63
Lotgi1|150310	K	8.59	D	8.59	V	8.08	L	7.58	F	1.67933491686461	7.07	D	1.46837606837607	8.59	V	1.30322580645161	8.08	G	1.28079710144928	7.07
Lotgi1|151060	K	10.79	L	9.78	A	8.96	E	8.55	A	1.79559118236473	8.96	K	1.54363376251788	10.79	E	1.37239165329053	8.55	D	1.18290598290598	6.92
Lotgi1|152688	G	20.44	P	12.41	F	8.76	T	6.57	G	3.70289855072464	20.44	M	2.83189655172414	6.57	P	2.73348017621145	12.41	F	2.08076009501188	8.76
Lotgi1|152699	S	9.88	L	8.3	C	7.51	V	7.51	C	3.23706896551724	7.51	N	1.37798165137615	7.51	A	1.26653306613226	6.32	S	1.2334581772784	9.88
Lotgi1|152799	P	10.79	K	9.74	I	8.68	D	8.68	P	2.37665198237885	10.79	F	1.56294536817102	6.58	D	1.48376068376068	8.68	K	1.3934191702432	9.74
Lotgi1|152812	S	7.82	L	7.82	Q	7.48	N	6.8	Q	1.83783783783784	7.48	C	1.61206896551724	3.74	Y	1.49041095890411	5.44	P	1.34801762114537	6.12
Lotgi1|153233	L	11.26	Q	9.56	E	9.22	D	8.87	Q	2.34889434889435	9.56	R	1.78825995807128	8.53	D	1.51623931623932	8.87	E	1.47993579454254	9.22
Lotgi1|153653	S	11.11	L	10.1	K	7.58	V	6.57	C	2.17672413793103	5.05	M	1.96120689655172	4.55	H	1.66942148760331	4.04	S	1.38701622971286	11.11
Lotgi1|154020	E	11.21	S	8.37	V	8.07	T	7.92	E	1.79935794542536	11.21	P	1.74449339207048	7.92	T	1.30477759472817	7.92	V	1.30161290322581	8.07
Lotgi1|154166	F	9.66	S	8.97	C	8.97	G	7.59	C	3.86637931034483	8.97	W	3.10810810810811	3.45	F	2.29453681710214	9.66	G	1.375	7.59
Lotgi1|154423	V	7.94	L	7.48	P	7.01	C	6.54	C	2.81896551724138	6.54	M	1.81465517241379	4.21	P	1.54405286343612	7.01	Y	1.40821917808219	5.14
Lotgi1|154424	Y	9.38	N	7.59	F	7.14	D	6.7	C	2.88793103448276	6.7	Y	2.56986301369863	9.38	F	1.69596199524941	7.14	N	1.39266055045872	7.59
Lotgi1|154590	I	8.53	V	8.19	L	7.51	E	7.17	C	1.76724137931034	4.1	I	1.32248062015504	8.53	V	1.32096774193548	8.19	Q	1.25798525798526	5.12
Lotgi1|154713	E	8.97	L	7.62	I	6.73	T	6.73	M	2.51293103448276	5.83	H	1.66942148760331	4.04	E	1.43980738362761	8.97	A	1.16833667334669	5.83
Lotgi1|156257	E	15.79	K	13.16	L	11.4	Q	8.33	E	2.53451043338684	15.79	Q	2.04668304668305	8.33	K	1.8826895565093	13.16	M	1.70258620689655	3.95
Lotgi1|156525	S	8.67	E	7.69	G	7.5	T	7.3	C	2.14224137931035	4.97	G	1.35869565217391	7.5	Y	1.30684931506849	4.77	E	1.23434991974318	7.69
Lotgi1|156599	L	9.04	D	7.67	I	7.12	R	6.85	H	1.58677685950413	3.84	R	1.43605870020964	6.85	F	1.43230403800475	6.03	Y	1.35068493150685	4.93
Lotgi1|156601	K	11.65	L	11.65	S	8.25	V	7.77	K	1.66666666666667	11.65	F	1.61520190023753	6.8	H	1.60330578512397	3.88	L	1.3193657984145	11.65
Lotgi1|157133	L	10	T	8.82	N	8.24	I	8.24	C	3.04310344827586	7.06	N	1.51192660550459	8.24	T	1.45304777594728	8.82	D	1.30769230769231	7.65
Lotgi1|157305	L	15.71	I	8.57	A	7.86	D	7.14	L	1.77916194790487	15.71	A	1.5751503006012	7.86	I	1.32868217054264	8.57	W	1.28828828828829	1.43
Lotgi1|157680	V	12.5	T	9.03	C	9.03	K	8.33	C	3.89224137931035	9.03	W	2.5045045045045	2.78	V	2.01612903225806	12.5	T	1.48764415156507	9.03
Lotgi1|157683	V	12.8	E	10.4	I	10.4	P	9.6	W	2.16216216216216	2.4	P	2.11453744493392	9.6	V	2.06451612903226	12.8	A	1.76352705410822	8.8
Lotgi1|157689	V	13.27	D	11.5	A	10.62	L	8.85	V	2.14032258064516	13.27	A	2.12825651302605	10.62	D	1.96581196581197	11.5	W	1.59459459459459	1.77
Lotgi1|157690	V	12.67	D	10.67	L	9.33	E	8.67	V	2.04354838709677	12.67	Y	2.00821917808219	7.33	D	1.82393162393162	10.67	M	1.72413793103448	4
Lotgi1|157827	V	10.78	R	7.78	K	7.78	C	7.78	C	3.35344827586207	7.78	V	1.73870967741935	10.78	R	1.63102725366876	7.78	W	1.62162162162162	1.8
Lotgi1|158113	P	10.47	Q	9.69	G	8.14	M	7.36	M	3.17241379310345	7.36	Q	2.38083538083538	9.69	P	2.30616740088106	10.47	H	1.92148760330579	4.65
Lotgi1|158316	S	10.88	Q	10.29	P	9.89	R	8.31	Q	2.52825552825553	10.29	P	2.1784140969163	9.89	R	1.74213836477987	8.31	S	1.35830212234707	10.88
Lotgi1|158379	L	9.55	I	7.5	S	7.41	K	7.19	M	1.20258620689655	2.79	I	1.16279069767442	7.5	V	1.15322580645161	7.15	F	1.14014251781473	4.8
Lotgi1|158905	P	13.04	S	11.96	Q	8.97	N	8.42	P	2.87224669603524	13.04	Q	2.2039312039312	8.97	N	1.54495412844037	8.42	S	1.49313358302122	11.96
Lotgi1|159173	L	9.12	S	8.76	G	8.39	K	7.3	C	3.14655172413793	7.3	F	1.64608076009501	6.93	G	1.51992753623188	8.39	R	1.37735849056604	6.57
Lotgi1|159264	L	8.95	S	8.48	T	7.38	I	7.06	W	2.11711711711712	2.35	F	1.30403800475059	5.49	T	1.21581548599671	7.38	P	1.14096916299559	5.18
Lotgi1|159314	G	23.24	L	11.62	Q	10.09	K	8.26	G	4.21014492753623	23.24	Q	2.47911547911548	10.09	F	1.88836104513064	7.95	D	1.41196581196581	8.26
Lotgi1|159331	Q	25.57	L	13.22	T	12.36	P	7.18	Q	6.28255528255528	25.57	T	2.03624382207578	12.36	P	1.58149779735683	7.18	L	1.49716874292186	13.22
Lotgi1|159383	L	7.91	I	7.73	R	7.55	N	7.37	R	1.58280922431866	7.55	M	1.55172413793103	3.6	A	1.44088176352705	7.19	N	1.35229357798165	7.37
Lotgi1|159694	S	8.82	L	7.87	T	7.12	D	7.06	C	2.70258620689655	6.27	M	1.36637931034483	3.17	Y	1.24383561643836	4.54	N	1.21100917431193	6.6
Lotgi1|159735	K	9.84	D	8.2	E	7.1	I	7.1	W	1.97297297297297	2.19	F	1.42755344418052	6.01	M	1.41379310344828	3.28	K	1.40772532188841	9.84
Lotgi1|160173	P	8.8	L	8	C	7.6	R	7.2	C	3.27586206896552	7.6	P	1.93832599118943	8.8	R	1.50943396226415	7.2	F	1.33016627078385	5.6
Lotgi1|160356	Q	12.91	T	11.03	G	10.8	N	9.39	Q	3.17199017199017	12.91	P	1.9647577092511	8.92	G	1.95652173913043	10.8	T	1.8171334431631	11.03
Lotgi1|160410	S	10.6	G	9.93	D	9.27	V	7.95	W	4.18018018018018	4.64	G	1.79891304347826	9.93	D	1.58461538461538	9.27	S	1.32334581772784	10.6
Lotgi1|160701	S	9.17	D	7.5	F	7.08	L	7.08	H	2.06611570247934	5	W	1.87387387387387	2.08	F	1.68171021377672	7.08	C	1.61637931034483	3.75
Lotgi1|161608	E	11.6	K	11.05	D	9.12	L	8.29	E	1.86195826645265	11.6	K	1.58082975679542	11.05	D	1.55897435897436	9.12	M	1.18965517241379	2.76
Lotgi1|162078	G	20.37	S	11.65	D	9.82	P	8.24	G	3.69021739130435	20.37	P	1.81497797356828	8.24	D	1.67863247863248	9.82	S	1.45443196004994	11.65
Lotgi1|162562	P	11.65	L	8.74	V	7.77	I	7.77	P	2.56607929515418	11.65	W	1.74774774774775	1.94	R	1.42557651991614	6.8	G	1.40760869565217	7.77
Lotgi1|162861	S	14.2	T	10.36	V	8.14	D	7.69	S	1.77278401997503	14.2	T	1.70675453047776	10.36	D	1.31452991452991	7.69	V	1.31290322580645	8.14
Lotgi1|162872	S	8.88	V	8.52	T	7.87	L	7.51	V	1.3741935483871	8.52	T	1.29654036243822	7.87	Y	1.18630136986301	4.33	Q	1.17199017199017	4.77
Lotgi1|163448	S	9.11	G	8	Q	7.78	D	7.56	C	2.58620689655172	6	Q	1.91154791154791	7.78	G	1.44927536231884	8	D	1.29230769230769	7.56
Lotgi1|163596	R	9.6	D	8.53	L	7.73	E	7.2	R	2.0125786163522	9.6	D	1.45811965811966	8.53	F	1.33016627078385	5.6	Q	1.30958230958231	5.33
Lotgi1|163637	D	17.11	A	15.71	I	9.49	Q	7	A	3.14829659318637	15.71	D	2.92478632478632	17.11	M	1.81034482758621	4.2	Q	1.71990171990172	7
Lotgi1|163670	L	9.41	S	8.63	D	8.63	K	7.45	W	3.88288288288288	4.31	H	1.6198347107438	3.92	D	1.47521367521368	8.63	Q	1.15724815724816	4.71
Lotgi1|164755	S	11.43	P	8.57	T	7.76	L	7.35	P	1.88766519823789	8.57	W	1.46846846846847	1.63	S	1.42696629213483	11.43	T	1.27841845140033	7.76
Lotgi1|164956	S	16.08	P	11.11	T	11.11	V	7.33	P	2.44713656387665	11.11	S	2.00749063670412	16.08	T	1.83031301482702	11.11	H	1.26859504132231	3.07
Lotgi1|166131	P	12.31	Q	9.88	S	9.42	G	7.14	M	2.94827586206897	6.84	P	2.71145374449339	12.31	Q	2.42751842751843	9.88	G	1.29347826086957	7.14
Lotgi1|166196	P	11.23	G	7.18	V	7.18	S	6.92	P	2.47356828193833	11.23	Y	1.5013698630137	5.48	C	1.34913793103448	3.13	G	1.30072463768116	7.18
Lotgi1|166451	S	10.12	G	7.74	N	7.74	V	7.74	C	2.82327586206897	6.55	Y	1.95616438356164	7.14	H	1.72314049586777	4.17	P	1.5726872246696	7.14
Lotgi1|167423	T	9.41	A	7.36	V	7.16	P	6.95	C	2.02586206896552	4.7	T	1.5502471169687	9.41	P	1.53083700440529	6.95	A	1.4749498997996	7.36
Lotgi1|167578	P	11.14	N	10.66	S	9.88	G	9.79	M	3.38362068965517	7.85	P	2.45374449339207	11.14	Q	2.28501228501228	9.3	N	1.95596330275229	10.66
Lotgi1|168464	G	11.7	T	9.93	K	9.57	S	8.87	G	2.1195652173913	11.7	T	1.63591433278418	9.93	F	1.60095011876485	6.74	N	1.43119266055046	7.8
Lotgi1|168922	L	11.32	K	10.85	E	7.55	S	7.08	K	1.55221745350501	10.85	L	1.28199320498301	11.32	F	1.23277909738717	5.19	E	1.21187800963082	7.55
Lotgi1|168990	T	8.83	I	8.32	S	8.06	V	7.45	W	1.63063063063063	1.81	T	1.45469522240527	8.83	Y	1.43561643835616	5.24	H	1.31404958677686	3.18
Lotgi1|169491	L	9.97	V	8.41	K	7.79	F	7.17	W	2.24324324324324	2.49	F	1.70308788598575	7.17	V	1.35645161290323	8.41	D	1.22564102564103	7.17
Lotgi1|169557	P	14.94	Q	8.38	T	7.54	E	7.26	P	3.29074889867841	14.94	Q	2.05896805896806	8.38	R	1.46331236897275	6.98	A	1.45490981963928	7.26
Lotgi1|169925	L	9.63	K	8.56	V	7.49	F	7.49	C	1.8448275862069	4.28	F	1.7790973871734	7.49	Q	1.57739557739558	6.42	M	1.38362068965517	3.21
Lotgi1|170528	E	11.53	V	8.27	P	8.02	K	7.77	E	1.85072231139647	11.53	P	1.76651982378855	8.02	H	1.65702479338843	4.01	Q	1.35380835380835	5.51
Lotgi1|171084	S	13.17	E	8.96	P	8.68	T	8.12	Y	1.99452054794521	7.28	P	1.91189427312775	8.68	Q	1.85749385749386	7.56	S	1.64419475655431	13.17
Lotgi1|171839	Q	9.94	P	8.81	S	8.52	T	7.95	H	2.69834710743802	6.53	Q	2.44226044226044	9.94	P	1.94052863436123	8.81	W	1.79279279279279	1.99
Lotgi1|171918	C	17.42	K	9.09	G	7.95	V	7.2	C	7.50862068965517	17.42	G	1.44021739130435	7.95	W	1.36936936936937	1.52	P	1.33480176211454	6.06
Lotgi1|172187	K	9.44	V	9.01	L	9.01	S	8.58	W	1.54954954954955	1.72	A	1.54909819639279	7.73	V	1.45322580645161	9.01	K	1.35050071530758	9.44
Lotgi1|172331	F	9.09	T	8.61	V	7.66	L	7.66	F	2.15914489311164	9.09	M	1.65086206896552	3.83	T	1.41845140032949	8.61	Q	1.41031941031941	5.74
Lotgi1|172698	Q	22.72	S	13.43	N	13.09	F	6.93	Q	5.58230958230958	22.72	N	2.40183486238532	13.09	S	1.67665418227216	13.43	F	1.64608076009501	6.93
Lotgi1|173095	G	10.34	L	10.1	S	7.64	K	6.65	G	1.8731884057971	10.34	F	1.40380047505938	5.91	P	1.3568281938326	6.16	L	1.14382785956965	10.1
Lotgi1|173138	A	8.19	C	7.76	S	7.33	G	6.47	C	3.3448275862069	7.76	H	2.31404958677686	5.6	M	1.67241379310345	3.88	A	1.64128256513026	8.19
Lotgi1|173199	P	13.7	S	8.81	N	8.48	A	6.53	P	3.01762114537445	13.7	C	2.25	5.22	N	1.55596330275229	8.48	Q	1.44226044226044	5.87
Lotgi1|173200	P	10.48	N	9.95	G	9.41	S	8.17	M	3.13793103448276	7.28	P	2.30837004405286	10.48	N	1.8256880733945	9.95	G	1.70471014492754	9.41
Lotgi1|174003	P	14.51	V	8.84	S	8.05	A	7.37	P	3.19603524229075	14.51	Q	1.56019656019656	6.35	A	1.47695390781563	7.37	V	1.4258064516129	8.84
Lotgi1|174065	C	11.21	S	10.28	I	8.41	P	8.41	C	4.83189655172414	11.21	P	1.85242290748899	8.41	W	1.68468468468468	1.87	M	1.61206896551724	3.74
Lotgi1|174203	Q	21.72	P	12.02	N	9.19	S	9.09	Q	5.33660933660934	21.72	P	2.64757709251101	12.02	N	1.68623853211009	9.19	S	1.13483146067416	9.09
Lotgi1|174205	P	12.37	Q	11.44	S	9.18	N	7.32	Q	2.81081081081081	11.44	P	2.72466960352423	12.37	N	1.34311926605505	7.32	A	1.27054108216433	6.34
Lotgi1|174652	P	11.84	S	10.38	Q	8.6	T	8.13	P	2.6079295154185	11.84	Q	2.11302211302211	8.6	T	1.33937397034596	8.13	A	1.312625250501	6.55
Lotgi1|174920	D	8.33	N	8.14	S	7.75	G	7.56	N	1.49357798165138	8.14	Y	1.43287671232877	5.23	D	1.42393162393162	8.33	M	1.41810344827586	3.29
Lotgi1|175997	K	12.96	R	10.65	G	10.19	A	9.72	R	2.23270440251572	10.65	A	1.94789579158317	9.72	K	1.85407725321888	12.96	G	1.84601449275362	10.19
Lotgi1|176496	V	10.78	I	10.29	P	6.86	K	6.86	C	1.90086206896552	4.41	V	1.73870967741935	10.78	I	1.5953488372093	10.29	P	1.51101321585903	6.86
Lotgi1|176686	V	12.75	S	10.78	G	10.78	T	9.8	W	2.64864864864865	2.94	V	2.05645161290323	12.75	G	1.95289855072464	10.78	C	1.68965517241379	3.92
Lotgi1|176992	L	20.12	G	20.12	A	10.37	N	9.15	G	3.64492753623188	20.12	L	2.27859569648924	20.12	A	2.07815631262525	10.37	N	1.67889908256881	9.15
Lotgi1|177837	A	9.04	K	8.73	G	8.42	D	8.27	A	1.81162324649299	9.04	G	1.52536231884058	8.42	D	1.41367521367521	8.27	K	1.24892703862661	8.73
Lotgi1|178843	D	7.53	V	7.53	K	7.29	E	7.29	W	2.75675675675676	3.06	R	1.52830188679245	7.29	H	1.3595041322314	3.29	D	1.28717948717949	7.53
Lotgi1|178848	L	9.84	S	7.09	E	6.69	G	6.5	W	1.95495495495495	2.17	Y	1.67123287671233	6.1	H	1.46280991735537	3.54	M	1.27155172413793	2.95
Lotgi1|178880	L	10.78	E	9.58	K	8.38	N	7.19	Y	1.64109589041096	5.99	E	1.53772070626003	9.58	N	1.31926605504587	7.19	M	1.28879310344828	2.99
