# Supplementary material for: ProminTools: shedding light on proteins of unknown function in biomineralization with user friendly tools illustrated using mollusc shell matrix protein sequences
Source: PeerJ. 2020 Sep 11;8:e9852. doi: 10.7717/peerj.9852 (PMC7489238; doi:10.7717/peerj.9852)
Supplement: Supplemental Information 9 [file peerj-08-9852-s009.zip › SP_Mann14_fg.comp]

A	0.0584
C	0.0259
D	0.0609
E	0.0555
F	0.0386
G	0.0702
H	0.0176
I	0.0554
K	0.0589
L	0.0728
M	0.0237
N	0.0565
P	0.0596
Q	0.0483
R	0.0455
S	0.0770
T	0.0655
V	0.0640
W	0.0098
X	0.0000
Y	0.0359
