# Supplementary material for: ProminTools: shedding light on proteins of unknown function in biomineralization with user friendly tools illustrated using mollusc shell matrix protein sequences
Source: PeerJ. 2020 Sep 11;8:e9852. doi: 10.7717/peerj.9852 (PMC7489238; doi:10.7717/peerj.9852)
Supplement: Supplemental Information 9 [file peerj-08-9852-s009.zip › SP_Mann14_protsummary.txt]

name	disordered_length	disordered_percent	number_dis_regions	Abundance_rank_1	Percentage__abun_1	Abundance_rank_2	Percentage__abun_2	Abundance_rank_3	Percentage__abun_3	Abundance_rank_4	Percentage__abun_4	Enrichment_rank_1	Enrichment_fc_1	En_Percentage_abun_1	Enrichment_rank_2	Enrichment_fc_2	En_Percentage_abun_2	Enrichment_rank_3	Enrichment_fc_3	En_Percentage_abun_3	Enrichment_rank_4	Enrichment_fc_4	En_Percentage_abun_4	lcr_len	lcr_percent	lcr_complexity	lcr_most_abundant_AA	lcr_pc_abunAA	number_pos_clusters	len_pos_cluster	percent_pos_cluster	number_neg_cluster	len_neg_clusters	percent_neg_clusters
Lotgi1|102397	37	12.7147766323024	6	G	9.97	S	8.25	A	7.56	L	7.56	G	1.80615942028985	9.97	F	1.63182897862233	6.87	H	1.56198347107438	3.78	A	1.51503006012024	7.56	0	0	0	NA	0	0	0	0	0	0	0
Lotgi1|103152	67	31.9047619047619	6	T	12.38	V	9.05	K	8.57	E	7.62	T	2.03953871499176	12.38	H	1.57438016528926	3.81	V	1.45967741935484	9.05	F	1.3562945368171	5.71	0	0	0	NA	0	0	0	0	0	0	0
Lotgi1|103470	178	53.4534534534535	10	D	14.41	E	10.51	K	9.31	L	6.91	D	2.46324786324786	14.41	E	1.68699839486356	10.51	W	1.62162162162162	1.8	H	1.61157024793388	3.9	20	6.00600600600601	2.68	V	4.03225806451613	0	0	0	0	0	0
Lotgi1|105456	19	8.37004405286344	3	L	11.01	A	10.13	I	9.25	F	7.93	A	2.03006012024048	10.13	W	1.98198198198198	2.2	C	1.90086206896552	4.41	F	1.88361045130641	7.93	25	11.0132158590308	2.08	A	5.61122244488978	0	0	0	0	0	0
Lotgi1|106548	95	24.9343832020997	10	T	12.6	V	10.76	N	10.24	D	7.61	T	2.07578253706755	12.6	N	1.87889908256881	10.24	V	1.73548387096774	10.76	P	1.38766519823789	6.3	16	4.1994750656168	2.42	N	8.02752293577982	0	0	0	0	0	0
Lotgi1|106937	59	18.6708860759494	6	K	10.44	L	9.49	E	8.23	D	6.33	Q	1.55528255528256	6.33	K	1.49356223175966	10.44	W	1.42342342342342	1.58	E	1.32102728731942	8.23	0	0	0	NA	0	0	0	0	0	0	0
Lotgi1|108036	73	14.5129224652087	10	K	9.15	E	8.95	G	8.55	L	7.36	W	1.79279279279279	1.99	G	1.54891304347826	8.55	E	1.43659711075441	8.95	K	1.30901287553648	9.15	18	3.57852882703777	1.57	E	5.35045478865704	0	0	0	1	19	3.77733598409543
Lotgi1|108898	22	11.1675126903553	5	T	10.66	E	9.14	L	9.14	I	8.12	W	2.28828828828829	2.54	T	1.75617792421746	10.66	E	1.46709470304976	9.14	C	1.31465517241379	3.05	0	0	0	NA	0	0	0	0	0	0	0
Lotgi1|109284	368	80.5251641137856	9	E	11.16	L	10.94	A	7.44	R	7.44	E	1.79133226324238	11.16	Q	1.71990171990172	7	M	1.69827586206897	3.94	R	1.55974842767296	7.44	11	2.40700218818381	2.19	N	6.67222685571309	0	0	0	0	0	0
Lotgi1|109426	34	14.3459915611814	5	G	11.39	F	8.02	I	8.02	L	7.17	G	2.06340579710145	11.39	F	1.90498812351544	8.02	W	1.52252252252252	1.69	R	1.41509433962264	6.75	0	0	0	NA	0	0	0	0	0	0	0
Lotgi1|109908	59	28.6407766990291	4	L	10.68	E	9.22	R	9.22	D	9.22	C	3.55603448275862	8.25	R	1.93291404612159	9.22	W	1.74774774774775	1.94	D	1.57606837606838	9.22	0	0	0	NA	0	0	0	0	0	0	0
Lotgi1|110884	30	27.027027027027	4	L	10.81	D	8.11	K	8.11	G	7.21	C	2.33189655172414	5.41	W	1.62162162162162	1.8	D	1.38632478632479	8.11	R	1.32285115303983	6.31	15	13.5135135135135	2.27	L	5.28501321253303	0	0	0	0	0	0
Lotgi1|112867	77	27.6978417266187	5	L	8.99	C	8.63	K	7.55	D	7.19	C	3.7198275862069	8.63	H	1.33884297520661	3.24	G	1.30253623188406	7.19	D	1.22905982905983	7.19	0	0	0	NA	0	0	0	0	0	0	0
Lotgi1|113221	143	59.5833333333333	4	C	15	R	9.17	P	8.75	S	8.33	C	6.46551724137931	15	P	1.9273127753304	8.75	R	1.92243186582809	9.17	G	1.50905797101449	8.33	8	3.33333333333333	1.53	C	16.1637931034483	0	0	0	0	0	0
Lotgi1|114561	38	20.6521739130435	6	A	10.87	G	9.78	N	7.61	D	7.07	A	2.17835671342685	10.87	G	1.77173913043478	9.78	Y	1.63835616438356	5.98	H	1.5702479338843	3.8	0	0	0	NA	0	0	0	0	0	0	0
Lotgi1|115147	251	78.6833855799373	2	P	14.11	T	10.66	S	9.09	D	8.46	P	3.1079295154185	14.11	T	1.75617792421746	10.66	D	1.44615384615385	8.46	A	1.38276553106212	6.9	0	0	0	NA	0	0	0	0	0	0	0
Lotgi1|115450	243	44.7513812154696	7	R	8.29	L	7.73	E	7.55	D	7.37	R	1.73794549266247	8.29	P	1.54185022026432	7	W	1.32432432432432	1.47	H	1.29338842975207	3.13	13	2.39410681399632	2.27	P	10.1660454083362	0	0	0	0	0	0
Lotgi1|115607	172	22.5425950196592	19	G	8.52	N	7.99	S	7.86	L	6.82	G	1.54347826086957	8.52	N	1.46605504587156	7.99	Y	1.29315068493151	4.72	F	1.27553444180523	5.37	0	0	0	NA	0	0	0	0	0	0	0
Lotgi1|121860	163	53.6184210526316	10	E	16.78	K	10.53	D	9.87	L	8.88	E	2.69341894060995	16.78	H	2.03719008264463	4.93	D	1.68717948717949	9.87	K	1.50643776824034	10.53	48	15.7894736842105	2.425	E	6.01926163723917	0	0	0	0	0	0
Lotgi1|122269	95	21.689497716895	6	D	8.9	K	8.22	I	7.08	E	6.62	W	2.26126126126126	2.51	Y	1.75068493150685	6.39	D	1.52136752136752	8.9	H	1.41322314049587	3.42	0	0	0	NA	0	0	0	0	0	0	0
Lotgi1|123611	23	13.7724550898204	5	L	10.18	V	8.98	F	8.38	G	7.78	F	1.99049881235154	8.38	V	1.44838709677419	8.98	G	1.40942028985507	7.78	Q	1.17690417690418	4.79	0	0	0	NA	0	0	0	0	0	0	0
Lotgi1|123902	21	36.8421052631579	2	R	17.54	C	10.53	Y	8.77	N	8.77	C	4.53879310344828	10.53	R	3.67714884696017	17.54	Y	2.4027397260274	8.77	N	1.60917431192661	8.77	0	0	0	NA	0	0	0	0	0	0	0
Lotgi1|124263	111	17.4803149606299	9	G	8.5	P	6.93	L	6.46	D	6.3	H	1.56198347107438	3.78	W	1.55855855855856	1.73	G	1.53985507246377	8.5	P	1.52643171806167	6.93	13	2.04724409448819	2.38	P	6.77736360555744	0	0	0	0	0	0
Lotgi1|126004	32	21.0526315789474	4	L	11.84	K	9.21	I	9.21	T	9.21	Q	1.93857493857494	7.89	T	1.5172981878089	9.21	G	1.42934782608696	7.89	I	1.42790697674419	9.21	0	0	0	NA	0	0	0	0	0	0	0
Lotgi1|128992	48	22.5352112676056	2	L	9.39	V	9.39	E	7.51	Q	7.51	Q	1.84520884520885	7.51	H	1.55371900826446	3.76	V	1.51451612903226	9.39	W	1.27027027027027	1.41	14	6.57276995305164	2.44	Q	7.02000702000702	0	0	0	0	0	0
Lotgi1|129390	18	15.6521739130435	4	E	15.65	V	9.57	F	7.83	S	6.96	E	2.51203852327448	15.65	F	1.85985748218527	7.83	V	1.54354838709677	9.57	R	1.27672955974843	6.09	0	0	0	NA	0	0	0	0	0	0	0
Lotgi1|131935	74	20.2185792349727	9	L	7.92	V	7.92	N	7.1	E	7.1	H	1.91735537190083	4.64	F	1.55819477434679	6.56	R	1.43186582809224	6.83	N	1.30275229357798	7.1	16	4.37158469945355	2.29	P	12.3898678414097	0	0	0	0	0	0
Lotgi1|132911	11	15.7142857142857	2	C	11.43	S	10	N	7.14	G	7.14	C	4.92672413793103	11.43	F	1.69596199524941	7.14	P	1.5726872246696	7.14	Y	1.56438356164384	5.71	0	0	0	NA	0	0	0	0	0	0	0
Lotgi1|133595	36	21.6867469879518	5	S	9.04	V	8.43	L	6.63	R	6.02	W	2.71171171171171	3.01	H	2.2396694214876	5.42	C	2.07758620689655	4.82	Y	1.48493150684932	5.42	0	0	0	NA	0	0	0	0	0	0	0
Lotgi1|138864	200	58.6510263929619	7	G	9.09	E	9.09	K	7.33	D	7.04	G	1.64673913043478	9.09	F	1.46318289786223	6.16	E	1.45906902086677	9.09	R	1.35220125786164	6.45	35	10.2639296187683	1.92333333333333	F	4.75059382422803	0	0	0	0	0	0
Lotgi1|140660	11	3.60655737704918	4	I	10.49	V	9.18	S	8.52	L	8.2	M	1.69396551724138	3.93	I	1.62635658914729	10.49	V	1.48064516129032	9.18	A	1.44488977955912	7.21	0	0	0	NA	0	0	0	0	0	0	0
Lotgi1|140773	36	11.8421052631579	9	L	10.2	K	9.87	V	8.88	E	7.57	W	1.77477477477477	1.97	V	1.43225806451613	8.88	K	1.41201716738197	9.87	E	1.21508828250401	7.57	0	0	0	NA	0	0	0	0	0	0	0
Lotgi1|140786	128	14.6285714285714	17	L	9.37	S	7.66	T	6.63	I	6.51	W	1.85585585585586	2.06	M	1.625	3.77	H	1.46280991735537	3.54	R	1.19706498951782	5.71	0	0	0	NA	0	0	0	0	0	0	0
Lotgi1|140992	32	15.1658767772512	5	Y	10.43	N	10.43	G	9.48	S	6.64	W	2.99099099099099	3.32	Y	2.85753424657534	10.43	N	1.91376146788991	10.43	G	1.71739130434783	9.48	0	0	0	NA	0	0	0	0	0	0	0
Lotgi1|141698	71	21.3213213213213	9	L	14.41	K	8.11	E	7.81	A	7.81	L	1.63193657984145	14.41	A	1.56513026052104	7.81	F	1.3562945368171	5.71	E	1.25361155698234	7.81	30	9.00900900900901	2.355	L	3.39750849377123	0	0	0	0	0	0
Lotgi1|142206	12	3.37078651685393	4	L	8.99	I	8.15	G	7.58	T	7.02	W	2.53153153153153	2.81	M	1.57327586206897	3.65	F	1.40142517814727	5.9	G	1.3731884057971	7.58	0	0	0	NA	0	0	0	0	0	0	0
Lotgi1|142681	60	18.6915887850467	6	K	10.28	L	9.66	A	8.1	E	7.79	A	1.62324649298597	8.1	K	1.47067238912732	10.28	E	1.25040128410915	7.79	M	1.20689655172414	2.8	22	6.85358255451713	2.035	Y	6.2266500622665	0	0	0	0	0	0
Lotgi1|142790	181	99.4505494505495	1	Q	25.27	P	17.03	V	11.54	L	10.44	Q	6.20884520884521	25.27	P	3.7511013215859	17.03	N	1.91559633027523	10.44	V	1.86129032258065	11.54	27	14.8351648351648	2.54	Q	9.1000091000091	0	0	0	0	0	0
Lotgi1|143247	194	76.984126984127	4	C	15.48	P	9.13	D	8.73	G	7.14	C	6.67241379310345	15.48	P	2.01101321585903	9.13	D	1.49230769230769	8.73	G	1.29347826086957	7.14	0	0	0	NA	0	0	0	0	0	0	0
Lotgi1|144968	21	11.4130434782609	5	V	10.33	G	9.78	S	8.7	E	8.15	F	1.93586698337292	8.15	G	1.77173913043478	9.78	V	1.66612903225806	10.33	R	1.59538784067086	7.61	0	0	0	NA	0	0	0	0	0	0	0
Lotgi1|150310	32	16.1616161616162	3	K	8.59	D	8.59	V	8.08	L	7.58	F	1.67933491686461	7.07	D	1.46837606837607	8.59	V	1.30322580645161	8.08	G	1.28079710144928	7.07	0	0	0	NA	0	0	0	0	0	0	0
Lotgi1|151060	198	40.3258655804481	14	K	10.79	L	9.78	A	8.96	E	8.55	A	1.79559118236473	8.96	K	1.54363376251788	10.79	E	1.37239165329053	8.55	D	1.18290598290598	6.92	20	4.07331975560081	2.39	G	6.34057971014493	0	0	0	0	0	0
Lotgi1|152688	99	72.2627737226277	3	G	20.44	P	12.41	F	8.76	T	6.57	G	3.70289855072464	20.44	M	2.83189655172414	6.57	P	2.73348017621145	12.41	F	2.08076009501188	8.76	51	37.2262773722628	2.38333333333333	G	6.39386189258312	0	0	0	0	0	0
Lotgi1|152699	50	19.7628458498024	4	S	9.88	L	8.3	C	7.51	V	7.51	C	3.23706896551724	7.51	N	1.37798165137615	7.51	A	1.26653306613226	6.32	S	1.2334581772784	9.88	22	8.69565217391304	1.76	S	3.97230734309386	0	0	0	0	0	0
Lotgi1|152799	294	77.3684210526316	5	P	10.79	K	9.74	I	8.68	D	8.68	P	2.37665198237885	10.79	F	1.56294536817102	6.58	D	1.48376068376068	8.68	K	1.3934191702432	9.74	17	4.47368421052632	2.53	P	5.18268981601451	0	0	0	0	0	0
Lotgi1|152812	112	38.0952380952381	6	S	7.82	L	7.82	Q	7.48	N	6.8	Q	1.83783783783784	7.48	C	1.61206896551724	3.74	Y	1.49041095890411	5.44	P	1.34801762114537	6.12	14	4.76190476190476	2.42	V	3.45622119815668	0	0	0	0	0	0
Lotgi1|153233	279	95.221843003413	2	L	11.26	Q	9.56	E	9.22	D	8.87	Q	2.34889434889435	9.56	R	1.78825995807128	8.53	D	1.51623931623932	8.87	E	1.47993579454254	9.22	40	13.6518771331058	2.29666666666667	Q	4.91400491400491	0	0	0	0	0	0
Lotgi1|153653	49	24.7474747474747	3	S	11.11	L	10.1	K	7.58	V	6.57	C	2.17672413793103	5.05	M	1.96120689655172	4.55	H	1.66942148760331	4.04	S	1.38701622971286	11.11	0	0	0	NA	0	0	0	0	0	0	0
Lotgi1|154020	474	70.8520179372197	7	E	11.21	S	8.37	V	8.07	T	7.92	E	1.79935794542536	11.21	P	1.74449339207048	7.92	T	1.30477759472817	7.92	V	1.30161290322581	8.07	52	7.7727952167414	2.0775	E	4.32152117545376	0	0	0	0	0	0
Lotgi1|154166	24	16.551724137931	3	F	9.66	S	8.97	C	8.97	G	7.59	C	3.86637931034483	8.97	W	3.10810810810811	3.45	F	2.29453681710214	9.66	G	1.375	7.59	0	0	0	NA	0	0	0	0	0	0	0
Lotgi1|154423	3	1.4018691588785	2	V	7.94	L	7.48	P	7.01	C	6.54	C	2.81896551724138	6.54	M	1.81465517241379	4.21	P	1.54405286343612	7.01	Y	1.40821917808219	5.14	5	2.33644859813084	0.65	L	11.3250283125708	0	0	0	0	0	0
Lotgi1|154424	12	5.35714285714286	3	Y	9.38	N	7.59	F	7.14	D	6.7	C	2.88793103448276	6.7	Y	2.56986301369863	9.38	F	1.69596199524941	7.14	N	1.39266055045872	7.59	0	0	0	NA	0	0	0	0	0	0	0
Lotgi1|154590	46	15.6996587030717	6	I	8.53	V	8.19	L	7.51	E	7.17	C	1.76724137931034	4.1	I	1.32248062015504	8.53	V	1.32096774193548	8.19	Q	1.25798525798526	5.12	0	0	0	NA	0	0	0	0	0	0	0
Lotgi1|154713	37	16.5919282511211	3	E	8.97	L	7.62	I	6.73	T	6.73	M	2.51293103448276	5.83	H	1.66942148760331	4.04	E	1.43980738362761	8.97	A	1.16833667334669	5.83	8	3.58744394618834	1.45	R	15.7232704402516	0	0	0	0	0	0
Lotgi1|156257	227	99.5614035087719	1	E	15.79	K	13.16	L	11.4	Q	8.33	E	2.53451043338684	15.79	Q	2.04668304668305	8.33	K	1.8826895565093	13.16	M	1.70258620689655	3.95	21	9.21052631578947	2.5	E	4.58610410456317	0	0	0	0	0	0
Lotgi1|156525	198	19.2794547224927	23	S	8.67	E	7.69	G	7.5	T	7.3	C	2.14224137931035	4.97	G	1.35869565217391	7.5	Y	1.30684931506849	4.77	E	1.23434991974318	7.69	11	1.07108081791626	2	C	11.7554858934169	0	0	0	0	0	0
Lotgi1|156599	20	5.47945205479452	5	L	9.04	D	7.67	I	7.12	R	6.85	H	1.58677685950413	3.84	R	1.43605870020964	6.85	F	1.43230403800475	6.03	Y	1.35068493150685	4.93	0	0	0	NA	0	0	0	0	0	0	0
Lotgi1|156601	119	57.7669902912621	4	K	11.65	L	11.65	S	8.25	V	7.77	K	1.66666666666667	11.65	F	1.61520190023753	6.8	H	1.60330578512397	3.88	L	1.3193657984145	11.65	10	4.85436893203883	1.82	K	5.72246065808298	0	0	0	0	0	0
Lotgi1|157133	33	19.4117647058824	3	L	10	T	8.82	N	8.24	I	8.24	C	3.04310344827586	7.06	N	1.51192660550459	8.24	T	1.45304777594728	8.82	D	1.30769230769231	7.65	14	8.23529411764706	2.47	T	7.06048481995764	0	0	0	0	0	0
Lotgi1|157305	18	12.8571428571429	3	L	15.71	I	8.57	A	7.86	D	7.14	L	1.77916194790487	15.71	A	1.5751503006012	7.86	I	1.32868217054264	8.57	W	1.28828828828829	1.43	12	8.57142857142857	1.99	W	7.50750750750751	0	0	0	0	0	0
Lotgi1|157680	38	26.3888888888889	3	V	12.5	T	9.03	C	9.03	K	8.33	C	3.89224137931035	9.03	W	2.5045045045045	2.78	V	2.01612903225806	12.5	T	1.48764415156507	9.03	0	0	0	NA	0	0	0	0	0	0	0
Lotgi1|157683	51	40.8	3	V	12.8	E	10.4	I	10.4	P	9.6	W	2.16216216216216	2.4	P	2.11453744493392	9.6	V	2.06451612903226	12.8	A	1.76352705410822	8.8	42	33.6	1.635	P	6.29326620516048	0	0	0	0	0	0
Lotgi1|157689	31	27.4336283185841	3	V	13.27	D	11.5	A	10.62	L	8.85	V	2.14032258064516	13.27	A	2.12825651302605	10.62	D	1.96581196581197	11.5	W	1.59459459459459	1.77	36	31.858407079646	1.91	W	5.005005005005	0	0	0	0	0	0
Lotgi1|157690	9	6	2	V	12.67	D	10.67	L	9.33	E	8.67	V	2.04354838709677	12.67	Y	2.00821917808219	7.33	D	1.82393162393162	10.67	M	1.72413793103448	4	21	14	1.765	M	6.1576354679803	0	0	0	0	0	0
Lotgi1|157827	54	32.3353293413174	4	V	10.78	R	7.78	K	7.78	C	7.78	C	3.35344827586207	7.78	V	1.73870967741935	10.78	R	1.63102725366876	7.78	W	1.62162162162162	1.8	0	0	0	NA	0	0	0	0	0	0	0
Lotgi1|158113	257	99.6124031007752	1	P	10.47	Q	9.69	G	8.14	M	7.36	M	3.17241379310345	7.36	Q	2.38083538083538	9.69	P	2.30616740088106	10.47	H	1.92148760330579	4.65	33	12.7906976744186	1.695	Q	11.9127391854665	0	0	0	0	0	0
Lotgi1|158316	869	85.9545004945598	7	S	10.88	Q	10.29	P	9.89	R	8.31	Q	2.52825552825553	10.29	P	2.1784140969163	9.89	R	1.74213836477987	8.31	S	1.35830212234707	10.88	60	5.93471810089021	2.3575	Q	8.19000819000819	0	0	0	0	0	0
Lotgi1|158379	322	14.0366172624237	33	L	9.55	I	7.5	S	7.41	K	7.19	M	1.20258620689655	2.79	I	1.16279069767442	7.5	V	1.15322580645161	7.15	F	1.14014251781473	4.8	11	0.479511769834351	2.12	S	5.67472477584837	0	0	0	0	0	0
Lotgi1|158905	308	83.695652173913	4	P	13.04	S	11.96	Q	8.97	N	8.42	P	2.87224669603524	13.04	Q	2.2039312039312	8.97	N	1.54495412844037	8.42	S	1.49313358302122	11.96	43	11.6847826086957	2.14	P	7.68363897141686	0	0	0	0	0	0
Lotgi1|159173	25	9.12408759124088	4	L	9.12	S	8.76	G	8.39	K	7.3	C	3.14655172413793	7.3	F	1.64608076009501	6.93	G	1.51992753623188	8.39	R	1.37735849056604	6.57	0	0	0	NA	0	0	0	0	0	0	0
Lotgi1|159264	59	9.26216640502355	9	L	8.95	S	8.48	T	7.38	I	7.06	W	2.11711711711712	2.35	F	1.30403800475059	5.49	T	1.21581548599671	7.38	P	1.14096916299559	5.18	0	0	0	NA	0	0	0	0	0	0	0
Lotgi1|159314	285	87.1559633027523	4	G	23.24	L	11.62	Q	10.09	K	8.26	G	4.21014492753623	23.24	Q	2.47911547911548	10.09	F	1.88836104513064	7.95	D	1.41196581196581	8.26	0	0	0	NA	0	0	0	0	0	0	0
Lotgi1|159331	294	84.4827586206897	3	Q	25.57	L	13.22	T	12.36	P	7.18	Q	6.28255528255528	25.57	T	2.03624382207578	12.36	P	1.58149779735683	7.18	L	1.49716874292186	13.22	195	56.0344827586207	2.11545454545455	Q	9.57600957600958	0	0	0	0	0	0
Lotgi1|159383	80	14.3884892086331	9	L	7.91	I	7.73	R	7.55	N	7.37	R	1.58280922431866	7.55	M	1.55172413793103	3.6	A	1.44088176352705	7.19	N	1.35229357798165	7.37	32	5.75539568345324	2.00666666666667	M	6.73491379310345	0	0	0	0	0	0
Lotgi1|159694	291	9.50669715779157	38	S	8.82	L	7.87	T	7.12	D	7.06	C	2.70258620689655	6.27	M	1.36637931034483	3.17	Y	1.24383561643836	4.54	N	1.21100917431193	6.6	35	1.14341718392682	2.09333333333333	D	4.88400488400488	0	0	0	0	0	0
Lotgi1|159735	39	21.3114754098361	6	K	9.84	D	8.2	E	7.1	I	7.1	W	1.97297297297297	2.19	F	1.42755344418052	6.01	M	1.41379310344828	3.28	K	1.40772532188841	9.84	0	0	0	NA	0	0	0	0	0	0	0
Lotgi1|160173	52	20.8	4	P	8.8	L	8	C	7.6	R	7.2	C	3.27586206896552	7.6	P	1.93832599118943	8.8	R	1.50943396226415	7.2	F	1.33016627078385	5.6	0	0	0	NA	0	0	0	0	0	0	0
Lotgi1|160356	374	87.7934272300469	5	Q	12.91	T	11.03	G	10.8	N	9.39	Q	3.17199017199017	12.91	P	1.9647577092511	8.92	G	1.95652173913043	10.8	T	1.8171334431631	11.03	59	13.849765258216	2.2025	Q	7.07949860492233	0	0	0	0	0	0
Lotgi1|160410	57	18.8741721854305	10	S	10.6	G	9.93	D	9.27	V	7.95	W	4.18018018018018	4.64	G	1.79891304347826	9.93	D	1.58461538461538	9.27	S	1.32334581772784	10.6	12	3.97350993377483	1.99	G	9.05797101449275	0	0	0	0	0	0
Lotgi1|160701	40	16.6666666666667	5	S	9.17	D	7.5	F	7.08	L	7.08	H	2.06611570247934	5	W	1.87387387387387	2.08	F	1.68171021377672	7.08	C	1.61637931034483	3.75	0	0	0	NA	0	0	0	0	0	0	0
Lotgi1|161608	254	35.0828729281768	13	E	11.6	K	11.05	D	9.12	L	8.29	E	1.86195826645265	11.6	K	1.58082975679542	11.05	D	1.55897435897436	9.12	M	1.18965517241379	2.76	112	15.4696132596685	2.4525	E	4.15615684476038	0	0	0	0	0	0
Lotgi1|162078	1462	76.745406824147	11	G	20.37	S	11.65	D	9.82	P	8.24	G	3.69021739130435	20.37	P	1.81497797356828	8.24	D	1.67863247863248	9.82	S	1.45443196004994	11.65	912	47.8740157480315	2.172	G	2.88027587083651	0	0	0	3	89	4.67191601049869
Lotgi1|162562	26	25.2427184466019	3	P	11.65	L	8.74	V	7.77	I	7.77	P	2.56607929515418	11.65	W	1.74774774774775	1.94	R	1.42557651991614	6.8	G	1.40760869565217	7.77	16	15.5339805825243	1.45	P	12.3898678414097	0	0	0	0	0	0
Lotgi1|162861	387	57.2485207100592	8	S	14.2	T	10.36	V	8.14	D	7.69	S	1.77278401997503	14.2	T	1.70675453047776	10.36	D	1.31452991452991	7.69	V	1.31290322580645	8.14	22	3.25443786982249	2.11	T	5.24187509360491	0	0	0	0	0	0
Lotgi1|162872	271	19.5667870036101	25	S	8.88	V	8.52	T	7.87	L	7.51	V	1.3741935483871	8.52	T	1.29654036243822	7.87	Y	1.18630136986301	4.33	Q	1.17199017199017	4.77	32	2.31046931407942	1.89666666666667	R	3.27568134171908	0	0	0	0	0	0
Lotgi1|163448	251	55.7777777777778	6	S	9.11	G	8	Q	7.78	D	7.56	C	2.58620689655172	6	Q	1.91154791154791	7.78	G	1.44927536231884	8	D	1.29230769230769	7.56	42	9.33333333333333	2.27666666666667	T	2.74574409665019	0	0	0	0	0	0
Lotgi1|163596	61	16.2666666666667	8	R	9.6	D	8.53	L	7.73	E	7.2	R	2.0125786163522	9.6	D	1.45811965811966	8.53	F	1.33016627078385	5.6	Q	1.30958230958231	5.33	12	3.2	2.2	E	5.35045478865704	0	0	0	0	0	0
Lotgi1|163637	491	76.3608087091757	5	D	17.11	A	15.71	I	9.49	Q	7	A	3.14829659318637	15.71	D	2.92478632478632	17.11	M	1.81034482758621	4.2	Q	1.71990171990172	7	62	9.64230171073095	2.084	A	3.87872519232012	0	0	0	0	0	0
Lotgi1|163670	42	16.4705882352941	6	L	9.41	S	8.63	D	8.63	K	7.45	W	3.88288288288288	4.31	H	1.6198347107438	3.92	D	1.47521367521368	8.63	Q	1.15724815724816	4.71	0	0	0	NA	0	0	0	0	0	0	0
Lotgi1|164755	98	40	6	S	11.43	P	8.57	T	7.76	L	7.35	P	1.88766519823789	8.57	W	1.46846846846847	1.63	S	1.42696629213483	11.43	T	1.27841845140033	7.76	16	6.53061224489796	1.98	V	6.04838709677419	0	0	0	0	0	0
Lotgi1|164956	391	92.434988179669	4	S	16.08	P	11.11	T	11.11	V	7.33	P	2.44713656387665	11.11	S	2.00749063670412	16.08	T	1.83031301482702	11.11	H	1.26859504132231	3.07	67	15.839243498818	2.32	S	3.54035068105167	0	0	0	0	0	0
Lotgi1|166131	494	75.0759878419453	5	P	12.31	Q	9.88	S	9.42	G	7.14	M	2.94827586206897	6.84	P	2.71145374449339	12.31	Q	2.42751842751843	9.88	G	1.29347826086957	7.14	108	16.4133738601824	2.262	Q	6.82500682500683	0	0	0	0	0	0
Lotgi1|166196	215	28.0678851174935	14	P	11.23	G	7.18	V	7.18	S	6.92	P	2.47356828193833	11.23	Y	1.5013698630137	5.48	C	1.34913793103448	3.13	G	1.30072463768116	7.18	102	13.3159268929504	1.855	P	7.55808931502116	0	0	0	0	0	0
Lotgi1|166451	42	25	3	S	10.12	G	7.74	N	7.74	V	7.74	C	2.82327586206897	6.55	Y	1.95616438356164	7.14	H	1.72314049586777	4.17	P	1.5726872246696	7.14	0	0	0	NA	0	0	0	0	0	0	0
Lotgi1|167423	180	36.8098159509202	10	T	9.41	A	7.36	V	7.16	P	6.95	C	2.02586206896552	4.7	T	1.5502471169687	9.41	P	1.53083700440529	6.95	A	1.4749498997996	7.36	55	11.2474437627812	2.49333333333333	P	4.0048057669203	0	0	0	0	0	0
Lotgi1|167578	1000	96.8992248062015	1	P	11.14	N	10.66	S	9.88	G	9.79	M	3.38362068965517	7.85	P	2.45374449339207	11.14	Q	2.28501228501228	9.3	N	1.95596330275229	10.66	76	7.36434108527132	2.162	M	7.37295825771325	0	0	0	0	0	0
Lotgi1|168464	95	33.6879432624113	6	G	11.7	T	9.93	K	9.57	S	8.87	G	2.1195652173913	11.7	T	1.63591433278418	9.93	F	1.60095011876485	6.74	N	1.43119266055046	7.8	11	3.90070921985816	2.05	K	6.50279620236702	0	0	0	0	0	0
Lotgi1|168922	68	32.0754716981132	7	L	11.32	K	10.85	E	7.55	S	7.08	K	1.55221745350501	10.85	L	1.28199320498301	11.32	F	1.23277909738717	5.19	E	1.21187800963082	7.55	0	0	0	NA	0	0	0	0	0	0	0
Lotgi1|168990	501	12.7416073245168	78	T	8.83	I	8.32	S	8.06	V	7.45	W	1.63063063063063	1.81	T	1.45469522240527	8.83	Y	1.43561643835616	5.24	H	1.31404958677686	3.18	121	3.07731434384537	1.97888888888889	T	2.99535719634566	0	0	0	0	0	0
Lotgi1|169491	21	6.54205607476635	3	L	9.97	V	8.41	K	7.79	F	7.17	W	2.24324324324324	2.49	F	1.70308788598575	7.17	V	1.35645161290323	8.41	D	1.22564102564103	7.17	10	3.11526479750779	1.82	V	6.45161290322581	0	0	0	0	0	0
Lotgi1|169557	661	92.3184357541899	5	P	14.94	Q	8.38	T	7.54	E	7.26	P	3.29074889867841	14.94	Q	2.05896805896806	8.38	R	1.46331236897275	6.98	A	1.45490981963928	7.26	239	33.3798882681564	2.328	P	4.97668331705159	0	0	0	0	0	0
Lotgi1|169925	24	12.8342245989305	4	L	9.63	K	8.56	V	7.49	F	7.49	C	1.8448275862069	4.28	F	1.7790973871734	7.49	Q	1.57739557739558	6.42	M	1.38362068965517	3.21	8	4.27807486631016	1.45	S	9.36329588014981	0	0	0	0	0	0
Lotgi1|170528	296	74.1854636591479	5	E	11.53	V	8.27	P	8.02	K	7.77	E	1.85072231139647	11.53	P	1.76651982378855	8.02	H	1.65702479338843	4.01	Q	1.35380835380835	5.51	82	20.5513784461153	2.4025	P	4.02922531427957	0	0	0	0	0	0
Lotgi1|171084	311	87.1148459383754	3	S	13.17	E	8.96	P	8.68	T	8.12	Y	1.99452054794521	7.28	P	1.91189427312775	8.68	Q	1.85749385749386	7.56	S	1.64419475655431	13.17	79	22.1288515406162	2.042	H	3.66147086515326	0	0	0	1	20	5.60224089635854
Lotgi1|171839	272	77.2727272727273	7	Q	9.94	P	8.81	S	8.52	T	7.95	H	2.69834710743802	6.53	Q	2.44226044226044	9.94	P	1.94052863436123	8.81	W	1.79279279279279	1.99	19	5.39772727272727	1.895	P	3.47785763969395	0	0	0	0	0	0
Lotgi1|171918	71	26.8939393939394	6	C	17.42	K	9.09	G	7.95	V	7.2	C	7.50862068965517	17.42	G	1.44021739130435	7.95	W	1.36936936936937	1.52	P	1.33480176211454	6.06	9	3.40909090909091	1.85	C	9.57854406130268	0	0	0	0	0	0
Lotgi1|172187	63	27.0386266094421	7	K	9.44	V	9.01	L	9.01	S	8.58	W	1.54954954954955	1.72	A	1.54909819639279	7.73	V	1.45322580645161	9.01	K	1.35050071530758	9.44	11	4.72103004291846	2.05	W	8.19000819000819	0	0	0	0	0	0
Lotgi1|172331	27	12.9186602870813	4	F	9.09	T	8.61	V	7.66	L	7.66	F	2.15914489311164	9.09	M	1.65086206896552	3.83	T	1.41845140032949	8.61	Q	1.41031941031941	5.74	14	6.69856459330144	2.39	F	6.78656260604004	0	0	0	0	0	0
Lotgi1|172698	1135	95.8614864864865	4	Q	22.72	S	13.43	N	13.09	F	6.93	Q	5.58230958230958	22.72	N	2.40183486238532	13.09	S	1.67665418227216	13.43	F	1.64608076009501	6.93	554	46.7905405405405	2.26833333333333	Q	7.49518800060316	0	0	0	0	0	0
Lotgi1|173095	41	10.0985221674877	7	G	10.34	L	10.1	S	7.64	K	6.65	G	1.8731884057971	10.34	F	1.40380047505938	5.91	P	1.3568281938326	6.16	L	1.14382785956965	10.1	0	0	0	NA	0	0	0	0	0	0	0
Lotgi1|173138	27	11.6379310344828	3	A	8.19	C	7.76	S	7.33	G	6.47	C	3.3448275862069	7.76	H	2.31404958677686	5.6	M	1.67241379310345	3.88	A	1.64128256513026	8.19	0	0	0	NA	0	0	0	0	0	0	0
Lotgi1|173199	421	68.6786296900489	8	P	13.7	S	8.81	N	8.48	A	6.53	P	3.01762114537445	13.7	C	2.25	5.22	N	1.55596330275229	8.48	Q	1.44226044226044	5.87	37	6.03588907014682	1.6	P	7.14370758423622	0	0	0	0	0	0
Lotgi1|173200	281	49.911190053286	6	P	10.48	N	9.95	G	9.41	S	8.17	M	3.13793103448276	7.28	P	2.30837004405286	10.48	N	1.8256880733945	9.95	G	1.70471014492754	9.41	78	13.854351687389	2.03833333333333	M	8.28912466843502	0	0	0	0	0	0
Lotgi1|174003	478	54.1950113378685	5	P	14.51	V	8.84	S	8.05	A	7.37	P	3.19603524229075	14.51	Q	1.56019656019656	6.35	A	1.47695390781563	7.37	V	1.4258064516129	8.84	114	12.9251700680272	2.12375	P	9.46750135250019	0	0	0	0	0	0
Lotgi1|174065	36	33.6448598130841	3	C	11.21	S	10.28	I	8.41	P	8.41	C	4.83189655172414	11.21	P	1.85242290748899	8.41	W	1.68468468468468	1.87	M	1.61206896551724	3.74	0	0	0	NA	0	0	0	0	0	0	0
Lotgi1|174203	917	92.6262626262626	3	Q	21.72	P	12.02	N	9.19	S	9.09	Q	5.33660933660934	21.72	P	2.64757709251101	12.02	N	1.68623853211009	9.19	S	1.13483146067416	9.09	248	25.0505050505051	2.09181818181818	Q	9.61004993263058	0	0	0	0	0	0
Lotgi1|174205	1890	97.4226804123711	3	P	12.37	Q	11.44	S	9.18	N	7.32	Q	2.81081081081081	11.44	P	2.72466960352423	12.37	N	1.34311926605505	7.32	A	1.27054108216433	6.34	27	1.39175257731959	2.33	S	4.16146483562214	0	0	0	0	0	0
Lotgi1|174652	1334	88.2275132275132	8	P	11.84	S	10.38	Q	8.6	T	8.13	P	2.6079295154185	11.84	Q	2.11302211302211	8.6	T	1.33937397034596	8.13	A	1.312625250501	6.55	108	7.14285714285714	2.26857142857143	P	4.07896883667809	0	0	0	0	0	0
Lotgi1|174920	172	33.3333333333333	11	D	8.33	N	8.14	S	7.75	G	7.56	N	1.49357798165138	8.14	Y	1.43287671232877	5.23	D	1.42393162393162	8.33	M	1.41810344827586	3.29	41	7.94573643410853	1.95666666666667	M	3.15391084945332	0	0	0	1	65	12.5968992248062
Lotgi1|175997	90	41.6666666666667	8	K	12.96	R	10.65	G	10.19	A	9.72	R	2.23270440251572	10.65	A	1.94789579158317	9.72	K	1.85407725321888	12.96	G	1.84601449275362	10.19	41	18.9814814814815	2.185	G	5.30222693531283	0	0	0	0	0	0
Lotgi1|176496	10	4.90196078431373	4	V	10.78	I	10.29	P	6.86	K	6.86	C	1.90086206896552	4.41	V	1.73870967741935	10.78	I	1.5953488372093	10.29	P	1.51101321585903	6.86	14	6.86274509803922	2.07	V	6.91244239631336	0	0	0	0	0	0
Lotgi1|176686	7	6.86274509803922	1	V	12.75	S	10.78	G	10.78	T	9.8	W	2.64864864864865	2.94	V	2.05645161290323	12.75	G	1.95289855072464	10.78	C	1.68965517241379	3.92	0	0	0	NA	0	0	0	0	0	0	0
Lotgi1|176992	52	31.7073170731707	3	L	20.12	G	20.12	A	10.37	N	9.15	G	3.64492753623188	20.12	L	2.27859569648924	20.12	A	2.07815631262525	10.37	N	1.67889908256881	9.15	90	54.8780487804878	2.23666666666667	G	6.03864734299517	0	0	0	0	0	0
Lotgi1|177837	201	30.781010719755	9	A	9.04	K	8.73	G	8.42	D	8.27	A	1.81162324649299	9.04	G	1.52536231884058	8.42	D	1.41367521367521	8.27	K	1.24892703862661	8.73	54	8.26952526799387	2.06333333333333	A	5.5666889334224	0	0	0	0	0	0
Lotgi1|178843	51	12	8	D	7.53	V	7.53	K	7.29	E	7.29	W	2.75675675675676	3.06	R	1.52830188679245	7.29	H	1.3595041322314	3.29	D	1.28717948717949	7.53	0	0	0	NA	0	0	0	0	0	0	0
Lotgi1|178848	87	17.1259842519685	7	L	9.84	S	7.09	E	6.69	G	6.5	W	1.95495495495495	2.17	Y	1.67123287671233	6.1	H	1.46280991735537	3.54	M	1.27155172413793	2.95	0	0	0	NA	0	0	0	0	0	0	0
Lotgi1|178880	28	16.7664670658683	4	L	10.78	E	9.58	K	8.38	N	7.19	Y	1.64109589041096	5.99	E	1.53772070626003	9.58	N	1.31926605504587	7.19	M	1.28879310344828	2.99	0	0	0	NA	0	0	0	0	0	0	0
Lotgi1|181139	35	17.4129353233831	5	L	11.44	K	7.46	D	7.46	S	7.46	M	2.35775862068966	5.47	A	1.39679358717435	6.97	Y	1.36438356164384	4.98	Q	1.34398034398034	5.47	0	0	0	NA	0	0	0	0	0	0	0
Lotgi1|181153	57	40.1408450704225	3	A	13.38	G	12.68	L	11.27	K	9.86	A	2.6813627254509	13.38	G	2.29710144927536	12.68	R	1.62473794549266	7.75	K	1.41058655221745	9.86	56	39.4366197183099	2.33	A	3.93644431720584	0	0	0	0	0	0
Lotgi1|181237	38	11.5151515151515	7	L	9.09	P	6.97	K	6.97	S	6.67	H	1.75206611570248	4.24	Y	1.66027397260274	6.06	P	1.5352422907489	6.97	C	1.43534482758621	3.33	0	0	0	NA	0	0	0	0	0	0	0
Lotgi1|183052	92	25.6983240223464	7	L	9.5	K	9.5	G	8.94	D	7.54	G	1.6195652173913	8.94	K	1.35908440629471	9.5	A	1.34268537074148	6.7	D	1.28888888888889	7.54	0	0	0	NA	0	0	0	0	0	0	0
Lotgi1|183446	26	18.5714285714286	5	A	12.86	G	12.86	S	8.57	K	7.86	A	2.57715430861723	12.86	G	2.32971014492754	12.86	Q	1.4029484029484	5.71	W	1.28828828828829	1.43	12	8.57142857142857	1.99	A	10.0200400801603	0	0	0	0	0	0
Lotgi1|183614	73	36.8686868686869	4	K	11.62	D	9.09	E	9.09	L	9.09	K	1.6623748211731	11.62	D	1.55384615384615	9.09	Y	1.52328767123288	5.56	E	1.45906902086677	9.09	0	0	0	NA	0	0	0	0	0	0	0
Lotgi1|184255	106	21.0735586481113	15	K	10.93	E	10.74	D	9.54	V	8.75	F	1.74821852731591	7.36	E	1.7239165329053	10.74	D	1.63076923076923	9.54	K	1.56366237482117	10.93	28	5.56660039761431	1.6	E	9.74547122219674	0	0	0	1	22	4.37375745526839
Lotgi1|186095	105	34.6534653465347	4	V	9.57	L	8.58	G	8.25	I	6.93	V	1.54354838709677	9.57	G	1.4945652173913	8.25	Q	1.45945945945946	5.94	P	1.45374449339207	6.6	0	0	0	NA	0	0	0	0	0	0	0
Lotgi1|186317	13	4.8689138576779	3	L	10.49	K	8.24	G	7.87	N	7.49	Q	1.56511056511057	6.37	M	1.45258620689655	3.37	G	1.42572463768116	7.87	N	1.3743119266055	7.49	11	4.11985018726592	1.89	L	5.14774014207763	0	0	0	0	0	0
Lotgi1|187129	37	15.1020408163265	7	G	13.88	V	10.61	K	8.16	A	7.76	G	2.51449275362319	13.88	V	1.71129032258065	10.61	A	1.55511022044088	7.76	K	1.16738197424893	8.16	16	6.53061224489796	2.42	K	4.47067238912732	0	0	0	0	0	0
Lotgi1|188534	17	5.12048192771084	5	A	11.75	V	10.24	L	8.43	K	6.93	A	2.35470941883768	11.75	V	1.65161290322581	10.24	Q	1.40540540540541	5.72	W	1.36036036036036	1.51	8	2.40963855421687	1.35	V	10.0806451612903	0	0	0	0	0	0
Lotgi1|189066	62	13.1914893617021	6	G	9.57	L	8.72	K	8.3	E	7.23	G	1.73369565217391	9.57	W	1.72072072072072	1.91	A	1.40681362725451	7.02	M	1.28448275862069	2.98	0	0	0	NA	0	0	0	0	0	0	0
Lotgi1|189089	69	23.7931034482759	6	K	9.31	E	9.31	L	7.93	D	6.9	F	1.55581947743468	6.55	E	1.49438202247191	9.31	K	1.33190271816881	9.31	P	1.29074889867841	5.86	0	0	0	NA	0	0	0	0	0	0	0
Lotgi1|191640	33	39.2857142857143	2	L	10.71	K	9.52	V	8.33	T	8.33	C	3.07758620689655	7.14	H	1.47520661157025	3.57	T	1.37232289950577	8.33	K	1.36194563662375	9.52	0	0	0	NA	0	0	0	0	0	0	0
Lotgi1|191692	77	28	8	K	9.45	V	8.36	S	8	D	7.64	A	1.5310621242485	7.64	K	1.3519313304721	9.45	V	1.34838709677419	8.36	D	1.30598290598291	7.64	0	0	0	NA	0	0	0	0	0	0	0
Lotgi1|192237	56	40.2877697841727	5	S	12.23	L	10.07	K	10.07	G	7.91	S	1.52684144818976	12.23	K	1.44062947067239	10.07	G	1.43297101449275	7.91	W	1.2972972972973	1.44	14	10.0719424460432	1.89	A	5.72573718866304	0	0	0	0	0	0
Lotgi1|192582	139	38.3977900552486	10	S	9.67	K	9.39	D	8.01	G	7.46	W	1.4954954954955	1.66	A	1.38476953907816	6.91	F	1.37767220902613	5.8	D	1.36923076923077	8.01	13	3.59116022099448	2.12	D	9.20447074293228	0	0	0	0	0	0
Lotgi1|193211	61	17.5287356321839	9	Y	8.62	S	8.33	K	8.05	I	7.18	Y	2.36164383561644	8.62	W	1.54954954954955	1.72	H	1.42561983471074	3.45	F	1.29691211401425	5.46	0	0	0	NA	0	0	0	0	0	0	0
Lotgi1|193218	52	13.8297872340426	6	A	7.71	G	7.45	L	7.45	S	7.18	M	1.83620689655172	4.26	A	1.54509018036072	7.71	G	1.34963768115942	7.45	E	1.15248796147673	7.18	0	0	0	NA	0	0	0	0	0	0	0
Lotgi1|193969	12	10.6194690265487	3	V	14.16	L	13.27	F	9.73	S	7.96	F	2.31116389548694	9.73	V	2.28387096774194	14.16	L	1.50283125707814	13.27	G	1.28260869565217	7.08	0	0	0	NA	0	0	0	0	0	0	0
Lotgi1|194019	73	20.6798866855524	7	I	9.07	E	9.07	L	9.07	D	7.37	R	1.48427672955975	7.08	E	1.45585874799358	9.07	I	1.4062015503876	9.07	M	1.3448275862069	3.12	0	0	0	NA	0	0	0	0	0	0	0
Lotgi1|195517	55	24.2290748898678	6	K	10.57	E	7.93	A	7.05	S	6.17	M	2.09051724137931	4.85	W	1.98198198198198	2.2	K	1.51216022889843	10.57	A	1.41282565130261	7.05	0	0	0	NA	0	0	0	0	0	0	0
Lotgi1|196152	31	20.5298013245033	3	L	12.58	F	9.27	A	7.95	V	7.28	F	2.20190023752969	9.27	A	1.59318637274549	7.95	M	1.42672413793103	3.31	L	1.4246885617214	12.58	0	0	0	NA	0	0	0	0	0	0	0
Lotgi1|196809	93	31.9587628865979	8	S	7.9	A	7.56	E	7.22	G	7.22	W	1.54954954954955	1.72	Q	1.52088452088452	6.19	A	1.51503006012024	7.56	G	1.30797101449275	7.22	14	4.81099656357388	2.31	Y	7.82778864970646	0	0	0	0	0	0
Lotgi1|197818	98	20.0819672131148	10	G	9.22	L	9.02	T	6.56	A	6.35	W	2.21621621621622	2.46	G	1.67028985507246	9.22	H	1.52479338842975	3.69	Y	1.51506849315069	5.53	0	0	0	NA	0	0	0	0	0	0	0
Lotgi1|199248	58	26.605504587156	3	G	11.93	Q	9.63	A	8.26	F	6.88	M	2.37068965517241	5.5	Q	2.36609336609337	9.63	G	2.16123188405797	11.93	A	1.65531062124249	8.26	35	16.0550458715596	2.01	G	7.7639751552795	0	0	0	0	0	0
Lotgi1|200510	49	14.9390243902439	5	L	11.59	G	8.23	D	7.01	K	6.71	C	1.70689655172414	3.96	G	1.49094202898551	8.23	F	1.37529691211401	5.79	L	1.31257078142695	11.59	0	0	0	NA	0	0	0	0	0	0	0
Lotgi1|201802	126	91.304347826087	2	C	15.94	G	9.42	K	8.7	Q	8.7	C	6.87068965517241	15.94	Q	2.13759213759214	8.7	G	1.70652173913043	9.42	Y	1.58904109589041	5.8	0	0	0	NA	0	0	0	0	0	0	0
Lotgi1|201804	623	78.8607594936709	7	C	15.06	P	10.89	K	7.97	G	7.59	C	6.49137931034483	15.06	P	2.39867841409692	10.89	G	1.375	7.59	D	1.16923076923077	6.84	93	11.7721518987342	2.18571428571429	C	10.1965146459029	0	0	0	0	0	0
Lotgi1|201878	77	14.8076923076923	9	A	10.19	G	8.46	V	8.46	I	8.08	A	2.04208416833667	10.19	G	1.53260869565217	8.46	V	1.36451612903226	8.46	I	1.25271317829457	8.08	14	2.69230769230769	2.28	G	9.05797101449275	0	0	0	0	0	0
Lotgi1|202077	77	17.3033707865169	8	E	8.31	G	7.87	L	7.19	T	6.97	M	1.93534482758621	4.49	G	1.42572463768116	7.87	E	1.3338683788122	8.31	A	1.30661322645291	6.52	36	8.08988764044944	2.38	E	4.01284109149278	0	0	0	1	14	3.14606741573034
Lotgi1|203020	98	15.4818325434439	11	L	9.95	K	7.27	I	7.11	E	6.95	A	1.29859719438878	6.48	N	1.24587155963303	6.79	M	1.22413793103448	2.84	G	1.20289855072464	6.64	11	1.73775671406003	2.19	N	6.67222685571309	0	0	0	0	0	0
Lotgi1|203293	40	28.5714285714286	4	D	9.29	E	9.29	G	8.57	K	7.86	D	1.58803418803419	9.29	G	1.55253623188406	8.57	E	1.49117174959872	9.29	A	1.43086172344689	7.14	12	8.57142857142857	1.82	E	9.36329588014981	0	0	0	0	0	0
Lotgi1|203487	115	36.624203821656	3	A	12.1	P	8.28	I	7.64	E	7.64	W	3.15315315315315	3.5	A	2.4248496993988	12.1	P	1.82378854625551	8.28	G	1.26992753623188	7.01	28	8.9171974522293	1.68	A	9.30432293157744	0	0	0	0	0	0
Lotgi1|203811	211	32.312404287902	13	N	11.03	G	6.89	D	6.58	A	6.58	N	2.02385321100917	11.03	W	1.65765765765766	1.84	A	1.3186372745491	6.58	Q	1.28009828009828	5.21	27	4.13476263399694	2.36	N	4.75705062861026	0	0	0	0	0	0
Lotgi1|203919	8	7.47663551401869	2	K	11.21	E	9.35	S	8.41	A	7.48	C	2.81896551724138	6.54	M	2.01293103448276	4.67	F	1.77672209026128	7.48	K	1.60371959942775	11.21	0	0	0	NA	0	0	0	0	0	0	0
Lotgi1|204047	45	11.968085106383	7	L	9.04	D	8.51	G	8.24	V	7.45	G	1.49275362318841	8.24	D	1.45470085470085	8.51	W	1.44144144144144	1.6	A	1.27855711422846	6.38	0	0	0	NA	0	0	0	0	0	0	0
Lotgi1|204240	76	25.6756756756757	5	L	10.47	A	10.47	R	7.43	Q	7.09	A	2.09819639278557	10.47	Q	1.74201474201474	7.09	R	1.55765199161426	7.43	G	1.22463768115942	6.76	29	9.7972972972973	1.86	A	7.60140971598369	0	0	0	0	0	0
Lotgi1|204359	38	22.6190476190476	5	E	10.12	I	9.52	K	8.93	L	8.33	M	2.31034482758621	5.36	E	1.62439807383628	10.12	I	1.47596899224806	9.52	F	1.41330166270784	5.95	0	0	0	NA	0	0	0	0	0	0	0
Lotgi1|204747	46	31.5068493150685	4	V	14.38	G	10.96	S	9.59	L	9.59	V	2.31935483870968	14.38	G	1.98550724637681	10.96	S	1.19725343320849	9.59	K	1.17596566523605	8.22	0	0	0	NA	0	0	0	0	0	0	0
Lotgi1|204770	48	27.7456647398844	5	S	11.56	A	10.98	T	8.67	L	8.09	A	2.20040080160321	10.98	W	1.55855855855856	1.73	S	1.44319600499376	11.56	T	1.42833607907743	8.67	18	10.4046242774566	2.34	T	5.49148819330038	0	0	0	0	0	0
Lotgi1|204915	107	71.8120805369127	5	L	11.41	E	11.41	D	10.74	K	9.4	D	1.83589743589744	10.74	E	1.8314606741573	11.41	C	1.44827586206897	3.36	K	1.3447782546495	9.4	10	6.71140939597315	1.94	E	4.81540930979133	0	0	0	0	0	0
Lotgi1|204921	311	62.8282828282828	9	E	10.71	L	9.49	S	8.28	G	7.47	E	1.71910112359551	10.71	R	1.56603773584906	7.47	Q	1.53808353808354	6.26	A	1.45691382765531	7.27	45	9.09090909090909	2.54	G	4.83091787439614	0	0	0	0	0	0
Lotgi1|205030	13	6.34146341463415	4	L	12.68	K	7.32	T	7.32	N	6.83	W	1.75675675675676	1.95	Y	1.47123287671233	5.37	L	1.43601359003397	12.68	M	1.26293103448276	2.93	0	0	0	NA	0	0	0	0	0	0	0
Lotgi1|205205	319	38.8550548112058	6	L	11.21	A	8.65	S	7.43	G	7.06	M	1.83620689655172	4.26	A	1.73346693386774	8.65	Q	1.70515970515971	6.94	H	1.56198347107438	3.78	0	0	0	NA	0	0	0	0	0	0	0
Lotgi1|205379	153	59.0733590733591	5	E	11.2	K	10.42	A	9.65	L	9.65	A	1.93386773547094	9.65	E	1.79775280898876	11.2	D	1.51794871794872	8.88	K	1.49070100143062	10.42	12	4.63320463320463	2.2	Q	6.14250614250614	0	0	0	0	0	0
Lotgi1|205401	62	23.8461538461538	9	L	9.23	P	8.08	K	7.69	S	7.31	P	1.77973568281938	8.08	W	1.72972972972973	1.92	G	1.32427536231884	7.31	A	1.31062124248497	6.54	0	0	0	NA	0	0	0	0	0	0	0
Lotgi1|205560	41	20.8121827411168	4	K	10.66	I	9.64	G	8.12	L	7.61	K	1.52503576537911	10.66	I	1.49457364341085	9.64	G	1.47101449275362	8.12	A	1.32264529058116	6.6	0	0	0	NA	0	0	0	0	0	0	0
Lotgi1|205662	31	18.452380952381	5	L	9.52	K	9.52	G	8.93	A	8.33	A	1.66933867735471	8.33	G	1.61775362318841	8.93	W	1.61261261261261	1.79	M	1.53879310344828	3.57	0	0	0	NA	0	0	0	0	0	0	0
Lotgi1|206060	34	9.68660968660969	7	L	10.26	T	7.41	N	7.12	I	6.27	W	1.79279279279279	1.99	H	1.52892561983471	3.7	F	1.48931116389549	6.27	N	1.30642201834862	7.12	0	0	0	NA	0	0	0	0	0	0	0
Lotgi1|206617	89	16.0649819494585	13	A	10.65	L	9.39	G	9.03	V	8.3	A	2.13426853707415	10.65	G	1.63586956521739	9.03	V	1.33870967741935	8.3	Q	1.1965601965602	4.87	0	0	0	NA	0	0	0	0	0	0	0
Lotgi1|207101	50	12.0772946859903	5	L	8.45	V	7.97	E	7.49	T	7.49	R	1.57023060796646	7.49	M	1.56034482758621	3.62	V	1.28548387096774	7.97	Q	1.24570024570025	5.07	11	2.65700483091787	1.95	G	8.23451910408432	0	0	0	0	0	0
Lotgi1|207549	102	39.3822393822394	5	E	10.81	L	10.04	A	10.04	S	8.88	A	2.01202404809619	10.04	E	1.73515248796148	10.81	M	1.49568965517241	3.47	Y	1.26849315068493	4.63	0	0	0	NA	0	0	0	0	0	0	0
Lotgi1|209107	20	5.46448087431694	4	L	9.02	K	8.47	V	7.92	S	6.83	W	1.72072072072072	1.91	Y	1.42191780821918	5.19	C	1.41379310344828	3.28	V	1.27741935483871	7.92	0	0	0	NA	0	0	0	0	0	0	0
Lotgi1|209261	262	17.3165895571712	29	V	9.05	S	7.87	K	7.6	T	7.53	V	1.45967741935484	9.05	A	1.40480961923848	7.01	T	1.24052718286656	7.53	Y	1.23013698630137	4.49	30	1.98281559814937	2.135	R	4.89168413696716	0	0	0	0	0	0
Lotgi1|209340	39	9.77443609022556	6	L	8.77	G	8.52	S	8.27	D	7.77	Y	1.85479452054795	6.77	W	1.81081081081081	2.01	G	1.54347826086957	8.52	M	1.4051724137931	3.26	0	0	0	NA	0	0	0	0	0	0	0
Lotgi1|211451	177	22.4619289340102	20	S	9.52	V	8.88	L	7.61	T	6.98	V	1.43225806451613	8.88	A	1.22044088176353	6.09	S	1.18851435705368	9.52	D	1.15042735042735	6.73	0	0	0	NA	0	0	0	0	0	0	0
Lotgi1|212487	56	22.0472440944882	6	E	9.84	V	9.06	S	8.66	G	8.27	A	1.65731462925852	8.27	E	1.57945425361156	9.84	G	1.4981884057971	8.27	V	1.46129032258065	9.06	12	4.7244094488189	1.78	E	8.02568218298555	0	0	0	0	0	0
Lotgi1|212640	69	16.5865384615385	6	L	10.58	A	9.86	G	9.38	K	9.13	A	1.97595190380762	9.86	G	1.69927536231884	9.38	M	1.3448275862069	3.12	K	1.30615164520744	9.13	20	4.80769230769231	2.53	A	6.01202404809619	0	0	0	0	0	0
Lotgi1|212757	70	33.4928229665072	5	K	14.35	G	12.44	D	8.13	F	7.66	G	2.2536231884058	12.44	K	2.05293276108727	14.35	F	1.81947743467933	7.66	D	1.38974358974359	8.13	11	5.26315789473684	1.96	G	9.88142292490119	0	0	0	0	0	0
Lotgi1|214616	120	37.8548895899054	6	A	10.09	L	9.15	S	8.52	V	7.89	A	2.02204408817635	10.09	R	1.32285115303983	6.31	V	1.27258064516129	7.89	M	1.08620689655172	2.52	48	15.1419558359621	2.25333333333333	A	5.01002004008016	0	0	0	0	0	0
Lotgi1|214936	141	38.4196185286104	14	K	10.35	E	9.54	D	8.72	S	8.17	W	1.72072072072072	1.91	E	1.53130016051364	9.54	D	1.49059829059829	8.72	K	1.48068669527897	10.35	0	0	0	NA	0	0	0	0	0	0	0
Lotgi1|216416	285	42.921686746988	12	E	10.09	K	9.64	V	8.13	G	7.68	E	1.61958266452648	10.09	A	1.44889779559118	7.23	G	1.39130434782609	7.68	K	1.379113018598	9.64	65	9.78915662650602	2.088	K	3.30141961043249	0	0	0	0	0	0
Lotgi1|216792	54	19.2170818505338	8	E	10.68	L	7.12	G	6.76	D	6.76	Y	1.75616438356164	6.41	E	1.71428571428571	10.68	M	1.37931034482759	3.2	F	1.35154394299287	5.69	0	0	0	NA	0	0	0	0	0	0	0
Lotgi1|217320	46	27.8787878787879	5	K	11.52	I	10.3	A	9.7	V	7.88	A	1.9438877755511	9.7	K	1.6480686695279	11.52	P	1.60132158590308	7.27	I	1.5968992248062	10.3	0	0	0	NA	0	0	0	0	0	0	0
Lotgi1|217342	51	14.0495867768595	8	A	12.67	L	8.82	G	8.54	K	6.61	A	2.53907815631263	12.67	G	1.54710144927536	8.54	Q	1.48894348894349	6.06	E	1.06099518459069	6.61	15	4.13223140495868	2.41	R	5.59049615653389	0	0	0	0	0	0
Lotgi1|217766	22	11.7021276595745	3	V	10.64	K	10.11	I	10.11	G	7.45	V	1.71612903225806	10.64	M	1.60344827586207	3.72	I	1.56744186046512	10.11	K	1.44635193133047	10.11	0	0	0	NA	0	0	0	0	0	0	0
Lotgi1|218330	107	25.4761904761905	5	L	11.19	I	10.24	S	8.81	G	6.9	W	1.71171171171171	1.9	I	1.58759689922481	10.24	F	1.58432304038005	6.67	Y	1.3041095890411	4.76	73	17.3809523809524	2.01	S	3.24936295384194	0	0	0	0	0	0
Lotgi1|218952	43	9.70654627539503	13	L	8.35	V	8.13	G	7.9	K	7.67	Y	1.48493150684932	5.42	G	1.43115942028986	7.9	V	1.31129032258065	8.13	D	1.23418803418803	7.22	18	4.06320541760722	2.73	Y	6.0882800608828	0	0	0	0	0	0
Lotgi1|219492	88	27.7602523659306	8	E	11.67	I	8.2	D	8.2	L	7.57	E	1.87319422150883	11.67	D	1.4017094017094	8.2	A	1.32665330661323	6.62	I	1.27131782945736	8.2	11	3.47003154574132	2.05	T	7.48839299086416	0	0	0	0	0	0
Lotgi1|221163	62	16.4456233421751	11	G	9.02	S	7.96	K	7.96	V	7.96	W	1.67567567567568	1.86	G	1.63405797101449	9.02	Y	1.52602739726027	5.57	V	1.28387096774194	7.96	14	3.71352785145889	2.31	T	4.70698987997176	0	0	0	0	0	0
Lotgi1|221240	70	11.3636363636364	12	V	10.71	L	8.6	K	8.6	E	6.82	C	2.72844827586207	6.33	V	1.72741935483871	10.71	Q	1.47665847665848	6.01	A	1.2685370741483	6.33	11	1.78571428571429	2.12	E	7.29607471180505	0	0	0	0	0	0
Lotgi1|221343	51	11.3082039911308	5	G	8.43	V	6.87	F	6.65	S	6.65	W	2.3963963963964	2.66	Y	1.64109589041096	5.99	F	1.57957244655582	6.65	G	1.52717391304348	8.43	14	3.10421286031042	2.37	W	6.43500643500643	0	0	0	0	0	0
Lotgi1|222130	85	20.0471698113208	8	S	8.49	K	8.02	V	7.78	G	7.78	F	1.56769596199525	6.6	G	1.40942028985507	7.78	A	1.32264529058116	6.6	V	1.25483870967742	7.78	11	2.59433962264151	2.05	E	7.29607471180505	0	0	0	0	0	0
Lotgi1|222442	97	38.8	6	K	10.4	D	10.4	A	10.4	E	10	A	2.08416833667335	10.4	D	1.77777777777778	10.4	E	1.60513643659711	10	K	1.48783977110157	10.4	16	6.4	2.12	E	6.01926163723917	0	0	0	0	0	0
Lotgi1|222542	41	12.3493975903614	8	A	10.24	V	10.24	G	9.64	K	8.13	A	2.05210420841683	10.24	G	1.7463768115942	9.64	M	1.68965517241379	3.92	V	1.65161290322581	10.24	11	3.31325301204819	2.13	A	5.46547640736017	0	0	0	0	0	0
Lotgi1|222979	55	26.6990291262136	5	G	12.62	V	8.25	E	7.28	L	7.28	G	2.28623188405797	12.62	F	1.61520190023753	6.8	V	1.33064516129032	8.25	M	1.25431034482759	2.91	12	5.8252427184466	2.05	G	9.05797101449275	0	0	0	0	0	0
Lotgi1|223383	23	11.219512195122	3	K	8.29	V	8.29	A	7.8	S	6.83	A	1.56312625250501	7.8	F	1.3895486935867	5.85	V	1.33709677419355	8.29	Q	1.31941031941032	5.37	0	0	0	NA	0	0	0	0	0	0	0
Lotgi1|223760	51	31.0975609756098	5	G	14.02	K	9.76	T	7.93	V	7.93	G	2.53985507246377	14.02	F	1.73871733966746	7.32	K	1.39628040057225	9.76	A	1.34468937875752	6.71	25	15.2439024390244	2.125	G	5.79710144927536	0	0	0	0	0	0
Lotgi1|223917	31	15.1960784313725	5	L	10.78	R	9.8	V	9.31	G	9.31	R	2.05450733752621	9.8	G	1.68659420289855	9.31	V	1.50161290322581	9.31	A	1.27655310621242	6.37	11	5.3921568627451	2.05	K	6.50279620236702	0	0	0	0	0	0
Lotgi1|224562	119	39.6666666666667	6	K	13.33	A	8.67	R	7.33	G	7	K	1.90701001430615	13.33	A	1.7374749498998	8.67	Y	1.73424657534247	6.33	R	1.53668763102725	7.33	15	5	2.3	P	7.34214390602056	0	0	0	0	0	0
Lotgi1|224583	63	19.6261682242991	8	E	9.35	L	9.03	G	7.79	R	6.85	W	2.81081081081081	3.12	E	1.5008025682183	9.35	R	1.43605870020964	6.85	G	1.41123188405797	7.79	0	0	0	NA	0	0	0	0	0	0	0
Lotgi1|225073	57	26.3888888888889	5	S	8.8	T	7.87	A	7.87	L	7.41	A	1.57715430861723	7.87	T	1.29654036243822	7.87	D	1.18632478632479	6.94	V	1.11935483870968	6.94	0	0	0	NA	0	0	0	0	0	0	0
Lotgi1|225558	26	7.66961651917404	7	A	11.5	L	8.85	G	8.26	V	7.96	A	2.30460921843687	11.5	G	1.4963768115942	8.26	V	1.28387096774194	7.96	P	1.10352422907489	5.01	0	0	0	NA	0	0	0	0	0	0	0
Lotgi1|225601	42	19.0045248868778	3	K	9.95	V	9.95	L	9.05	D	8.6	P	1.69383259911894	7.69	W	1.63063063063063	1.81	V	1.60483870967742	9.95	A	1.54108216432866	7.69	0	0	0	NA	0	0	0	0	0	0	0
Lotgi1|226175	35	22.1518987341772	5	V	14.56	S	11.39	K	9.49	L	7.59	V	2.34838709677419	14.56	C	1.90948275862069	4.43	P	1.53303964757709	6.96	S	1.42197253433208	11.39	11	6.9620253164557	2.19	V	5.86510263929619	0	0	0	0	0	0
Lotgi1|226726	73	24.496644295302	7	G	9.06	T	8.72	N	8.39	V	7.05	C	1.87931034482759	4.36	G	1.64130434782609	9.06	N	1.5394495412844	8.39	T	1.43657331136738	8.72	37	12.4161073825503	3.1	A	3.79136651681742	0	0	0	0	0	0
Lotgi1|226838	31	16.7567567567568	3	L	9.73	V	9.19	K	8.11	G	7.57	Q	1.72727272727273	7.03	C	1.62931034482759	3.78	V	1.48225806451613	9.19	M	1.39655172413793	3.24	0	0	0	NA	0	0	0	0	0	0	0
Lotgi1|227783	62	43.6619718309859	4	P	10.56	L	10.56	K	9.15	A	7.75	P	2.32599118942731	10.56	M	1.82327586206897	4.23	A	1.55310621242485	7.75	R	1.32914046121593	6.34	0	0	0	NA	0	0	0	0	0	0	0
Lotgi1|227996	370	76.7634854771784	4	T	26.76	E	9.13	D	8.09	P	6.85	T	4.40856672158155	26.76	P	1.50881057268722	6.85	E	1.46548956661316	9.13	R	1.39203354297694	6.64	328	68.0497925311203	2.275	T	1.25567565395588	1	24	4.9792531120332	0	0	0
Lotgi1|228264	98	16.1716171617162	10	V	9.41	G	8.58	T	8.42	S	7.92	C	1.84913793103448	4.29	G	1.55434782608696	8.58	V	1.51774193548387	9.41	A	1.48897795591182	7.43	66	10.8910891089109	1.7875	T	5.99071439269133	0	0	0	0	0	0
Lotgi1|228268	147	79.4594594594595	3	P	11.35	Y	10.27	Q	8.11	R	7.57	Y	2.81369863013699	10.27	P	2.5	11.35	Q	1.99262899262899	8.11	M	1.86206896551724	4.32	17	9.18918918918919	2.39	Y	8.058017727639	0	0	0	0	0	0
Lotgi1|228385	88	55	2	R	16.25	S	11.25	P	8.75	L	8.13	R	3.40670859538784	16.25	H	2.84297520661157	6.88	P	1.9273127753304	8.75	S	1.40449438202247	11.25	24	15	2.66	R	9.60866526904263	0	0	0	0	0	0
Lotgi1|228472	39	18.0555555555556	3	V	10.19	K	9.26	D	7.87	L	7.87	V	1.64354838709677	10.19	D	1.34529914529915	7.87	K	1.32474964234621	9.26	W	1.25225225225225	1.39	9	4.16666666666667	1.85	G	8.05152979066023	0	0	0	0	0	0
Lotgi1|228882	504	89.6797153024911	3	P	12.63	Q	12.28	S	9.07	R	6.58	Q	3.01719901719902	12.28	P	2.78193832599119	12.63	C	2.37931034482759	5.52	H	1.6900826446281	4.09	27	4.80427046263345	2.345	P	7.34214390602056	0	0	0	0	0	0
Lotgi1|228883	204	85.7142857142857	4	C	13.87	P	10.5	G	9.66	R	9.66	C	5.97844827586207	13.87	P	2.31277533039648	10.5	R	2.0251572327044	9.66	G	1.75	9.66	38	15.9663865546218	2.23666666666667	C	5.67150635208711	0	0	0	0	0	0
Lotgi1|229175	115	23.1388329979879	9	S	9.86	K	6.64	N	6.64	L	6.64	C	2.16810344827586	5.03	W	1.45045045045045	1.61	Q	1.43488943488943	5.84	Y	1.26849315068493	4.63	8	1.60965794768612	1.53	F	11.8764845605701	0	0	0	0	0	0
Lotgi1|229248	325	17.6247288503254	41	V	9	T	8.79	S	7.81	N	7.75	V	1.45161290322581	9	T	1.44810543657331	8.79	N	1.42201834862385	7.75	D	1.26153846153846	7.38	59	3.19956616052061	2.175	N	3.42092987093765	0	0	0	0	0	0
Lotgi1|229407	32	13.0081300813008	5	A	9.35	V	9.35	K	8.54	L	7.72	A	1.87374749498998	9.35	V	1.50806451612903	9.35	Y	1.33698630136986	4.88	M	1.22844827586207	2.85	0	0	0	NA	0	0	0	0	0	0	0
Lotgi1|229427	167	27.603305785124	16	S	10.74	T	9.92	V	9.42	L	6.94	T	1.63426688632619	9.92	V	1.51935483870968	9.42	S	1.34082397003745	10.74	A	1.09218436873748	5.45	0	0	0	NA	0	0	0	0	0	0	0
Lotgi1|229482	55	26.5700483091787	2	L	9.66	K	8.7	S	8.7	V	8.21	C	2.91379310344828	6.76	W	1.73873873873874	1.93	P	1.70264317180617	7.73	Y	1.58904109589041	5.8	16	7.72946859903382	2.42	S	3.90137328339576	0	0	0	0	0	0
Lotgi1|229513	64	20.3821656050955	8	A	9.87	Y	8.92	S	7.64	G	7.64	Y	2.44383561643836	8.92	W	2.2972972972973	2.55	A	1.97795591182365	9.87	G	1.38405797101449	7.64	41	13.0573248407643	2.425	Y	6.01403274306716	0	0	0	0	0	0
Lotgi1|229543	5	2.47524752475248	3	L	9.41	K	9.41	Y	8.42	V	7.92	Y	2.30684931506849	8.42	W	2.23423423423423	2.48	K	1.34620886981402	9.41	F	1.29453681710214	5.45	13	6.43564356435644	2.27	N	4.23429781227946	0	0	0	0	0	0
Lotgi1|229608	55	17.2413793103448	7	S	8.78	L	8.46	F	7.21	N	6.9	Y	1.71780821917808	6.27	F	1.7125890736342	7.21	N	1.26605504587156	6.9	S	1.09612983770287	8.78	0	0	0	NA	0	0	0	0	0	0	0
Lotgi1|229818	115	15.3538050734312	20	V	9.88	S	8.01	L	7.74	K	7.61	V	1.59354838709677	9.88	M	1.55172413793103	3.6	G	1.30615942028985	7.21	N	1.2256880733945	6.68	19	2.53671562082777	1.76	L	4.17237885199976	0	0	0	0	0	0
Lotgi1|229862	70	45.1612903225806	2	K	17.42	A	10.32	V	7.74	R	7.74	K	2.49213161659514	17.42	A	2.06813627254509	10.32	W	1.74774774774775	1.94	R	1.62264150943396	7.74	19	12.258064516129	2.08	K	6.77659814772984	0	0	0	0	0	0
Lotgi1|229978	1506	92.5061425061425	4	R	17.08	S	11.3	D	10.44	E	9.34	R	3.58071278825996	17.08	P	1.85462555066079	8.42	D	1.78461538461538	10.44	E	1.4991974317817	9.34	667	40.970515970516	2.361	R	4.62033134376208	0	0	0	0	0	0
Lotgi1|230007	64	30.7692307692308	3	T	8.17	E	8.17	S	7.69	L	7.21	M	1.45258620689655	3.37	T	1.34596375617792	8.17	E	1.31139646869984	8.17	R	1.31027253668763	6.25	0	0	0	NA	0	0	0	0	0	0	0
Lotgi1|230068	104	35.9861591695502	7	K	14.19	L	12.11	T	9	E	9	K	2.03004291845494	14.19	Y	1.51780821917808	5.54	T	1.4827018121911	9	D	1.47863247863248	8.65	78	26.9896193771626	2.294	L	2.90385341347969	0	0	0	0	0	0
Lotgi1|230225	1526	62.8242074927954	32	S	9.55	T	9.39	C	8.89	G	7.62	C	3.83189655172414	8.89	T	1.54695222405272	9.39	G	1.3804347826087	7.62	D	1.26666666666667	7.41	61	2.51132153149444	2.058	T	4.32117103735112	0	0	0	0	0	0
Lotgi1|230492	48	21.4285714285714	5	L	9.82	D	8.04	V	7.59	G	7.59	C	1.53879310344828	3.57	R	1.49685534591195	7.14	G	1.375	7.59	D	1.37435897435897	8.04	40	17.8571428571429	1.83	R	4.71698113207547	0	0	0	0	0	0
Lotgi1|230493	52	25	3	L	10.58	D	9.62	V	8.17	G	8.17	D	1.64444444444444	9.62	F	1.48456057007126	6.25	G	1.48007246376812	8.17	C	1.45258620689655	3.37	44	21.1538461538462	2.22	W	4.09500409500409	0	0	0	0	0	0
Lotgi1|230510	135	65.2173913043478	4	P	16.43	R	9.18	L	8.7	Y	6.76	P	3.61894273127753	16.43	M	2.08189655172414	4.83	R	1.92452830188679	9.18	Y	1.85205479452055	6.76	38	18.3574879227053	2.275	P	6.37607233943891	0	0	0	0	0	0
Lotgi1|230689	243	25.3918495297806	20	G	10.45	C	9.51	T	9.09	S	8.15	C	4.09913793103448	9.51	G	1.89311594202899	10.45	T	1.49752883031301	9.09	Y	1.28767123287671	4.7	42	4.38871473354232	2.25666666666667	T	5.8837373499647	0	0	0	0	0	0
Lotgi1|230731	52	38.5185185185185	3	V	9.63	R	8.15	P	8.15	A	7.41	P	1.79515418502203	8.15	R	1.70859538784067	8.15	V	1.55322580645161	9.63	A	1.48496993987976	7.41	27	20	2.11	P	4.07896883667809	0	0	0	0	0	0
Lotgi1|230732	16	13.2231404958678	4	V	13.22	A	13.22	D	8.26	G	8.26	A	2.64929859719439	13.22	W	2.23423423423423	2.48	V	2.13225806451613	13.22	R	1.55974842767296	7.44	46	38.0165289256198	2.02666666666667	A	3.48523133222968	0	0	0	0	0	0
Lotgi1|230854	71	47.6510067114094	5	C	12.75	D	12.08	S	11.41	N	8.05	C	5.49568965517241	12.75	D	2.06495726495726	12.08	Y	1.65479452054795	6.04	N	1.47706422018349	8.05	14	9.39597315436242	1.97	Y	7.82778864970646	0	0	0	0	0	0
Lotgi1|230881	204	52.3076923076923	7	L	9.23	S	8.21	P	7.69	I	7.69	P	1.69383259911894	7.69	M	1.32758620689655	3.08	R	1.28930817610063	6.15	Q	1.26044226044226	5.13	0	0	0	NA	0	0	0	0	0	0	0
Lotgi1|230890	26	12.3222748815166	4	L	13.74	V	9.95	F	8.06	I	7.11	W	2.13513513513514	2.37	F	1.9144893111639	8.06	V	1.60483870967742	9.95	L	1.55605889014723	13.74	0	0	0	NA	0	0	0	0	0	0	0
Lotgi1|231009	15	10.9489051094891	3	L	11.68	A	10.22	K	8.03	M	7.3	M	3.14655172413793	7.3	C	2.20258620689655	5.11	A	2.04809619238477	10.22	L	1.32276330690827	11.68	0	0	0	NA	0	0	0	0	0	0	0
Lotgi1|231010	375	75.1503006012024	7	S	14.43	G	10.62	P	8.02	N	7.21	M	2.50431034482759	5.81	G	1.92391304347826	10.62	S	1.80149812734082	14.43	Q	1.77149877149877	7.21	92	18.436873747495	2.09333333333333	M	5.62218890554723	0	0	0	0	0	0
Lotgi1|231046	21	9.81308411214953	5	R	8.41	P	7.94	L	7.94	A	7.48	W	2.10810810810811	2.34	Y	1.79178082191781	6.54	R	1.76310272536688	8.41	P	1.7488986784141	7.94	0	0	0	NA	0	0	0	0	0	0	0
Lotgi1|231186	453	94.1787941787942	3	G	19.13	P	11.64	N	9.56	L	7.69	G	3.46557971014493	19.13	P	2.56387665198238	11.64	M	1.9698275862069	4.57	N	1.75412844036697	9.56	74	15.3846153846154	2.246	M	6.98974836905871	0	0	0	0	0	0
Lotgi1|231395	27	6.66666666666667	4	V	9.38	G	8.64	T	7.65	P	7.16	C	1.91379310344828	4.44	F	1.64133016627078	6.91	P	1.57709251101322	7.16	G	1.56521739130435	8.64	0	0	0	NA	0	0	0	0	0	0	0
Lotgi1|231426	15	9.375	2	V	13.13	E	9.38	R	8.75	D	8.13	V	2.11774193548387	13.13	R	1.83438155136268	8.75	E	1.50561797752809	9.38	A	1.50300601202405	7.5	44	27.5	2.09333333333333	V	4.39882697947214	0	0	0	0	0	0
Lotgi1|231427	5	4.20168067226891	2	V	15.97	G	9.24	E	9.24	A	8.4	V	2.5758064516129	15.97	A	1.68336673346693	8.4	G	1.67391304347826	9.24	E	1.48314606741573	9.24	45	37.8151260504202	2.13333333333333	V	4.3010752688172	0	0	0	0	0	0
Lotgi1|231460	109	43.6	5	L	10	C	10	S	8.8	K	8.4	C	4.31034482758621	10	M	1.89655172413793	4.4	D	1.23076923076923	7.2	E	1.2199036918138	7.6	9	3.6	1.49	L	6.29168239587266	0	0	0	0	0	0
Lotgi1|231509	184	80	4	P	16.52	L	10	S	10	E	8.7	P	3.63876651982379	16.52	A	1.4809619238477	7.39	E	1.39646869983949	8.7	Q	1.38820638820639	5.65	51	22.1739130434783	1.805	P	6.47836227001814	0	0	0	1	34	14.7826086956522
Lotgi1|231862	1126	88.5916601101495	6	S	26.51	T	14.48	V	8.1	M	6.53	S	3.30961298377029	26.51	M	2.81465517241379	6.53	T	2.38550247116969	14.48	Q	1.44963144963145	5.9	578	45.4760031471282	2.2595652173913	S	4.31985969095724	0	0	0	0	0	0
Lotgi1|231869	414	39.0197926484449	15	P	11.78	C	7.92	T	6.5	S	6.41	C	3.41379310344828	7.92	P	2.59471365638767	11.78	Y	1.4986301369863	5.47	Q	1.22850122850123	5	90	8.48256361922714	2.264	P	7.09740577581987	0	0	0	0	0	0
Lotgi1|232022	94	15.5629139072848	9	G	9.27	T	7.45	E	7.12	I	6.46	C	1.85344827586207	4.3	G	1.67934782608696	9.27	A	1.29458917835671	6.46	T	1.22734761120264	7.45	27	4.47019867549669	1.7	T	10.3728110317896	0	0	0	0	0	0
Lotgi1|232029	43	17.8423236514523	7	E	9.96	A	9.13	S	8.71	L	7.88	A	1.82965931863727	9.13	M	1.60775862068966	3.73	E	1.59871589085072	9.96	G	1.20289855072464	6.64	0	0	0	NA	0	0	0	0	0	0	0
Lotgi1|232343	46	14.3302180685358	5	G	9.97	K	9.97	A	9.66	L	8.72	A	1.93587174348697	9.66	G	1.80615942028985	9.97	M	1.61206896551724	3.74	F	1.47980997624703	6.23	24	7.47663551401869	2.015	K	7.15307582260372	0	0	0	0	0	0
Lotgi1|232714	706	63.9492753623188	16	S	11.32	T	8.33	E	7.16	N	6.79	S	1.41323345817728	11.32	T	1.37232289950577	8.33	C	1.32758620689655	3.08	R	1.31027253668763	6.25	115	10.4166666666667	2.11	E	2.37281038453486	0	0	0	1	38	3.44202898550725
Lotgi1|232718	457	56.7701863354037	18	P	10.93	V	7.45	L	7.45	Q	6.34	P	2.40748898678414	10.93	M	1.76724137931034	4.1	C	1.71551724137931	3.98	Q	1.55773955773956	6.34	57	7.08074534161491	2.225	Q	3.87947756368809	0	0	0	1	77	9.56521739130435
Lotgi1|232880	548	24.9317561419472	33	T	9.33	L	8.51	S	8.14	P	6.96	T	1.53706754530478	9.33	P	1.53303964757709	6.96	F	1.38242280285036	5.82	Y	1.30958904109589	4.78	225	10.2365787079163	2.06857142857143	T	4.97894929525902	0	0	0	0	0	0
Lotgi1|233095	263	92.6056338028169	2	E	19.37	A	11.97	L	11.62	K	10.21	E	3.1091492776886	19.37	A	2.39879759519038	11.97	R	1.47589098532495	7.04	K	1.46065808297568	10.21	49	17.2535211267606	2.2	E	4.91368296917483	0	0	0	0	0	0
Lotgi1|233199	127	35.7746478873239	5	S	11.27	N	7.61	L	7.32	V	6.76	M	1.69827586206897	3.94	Q	1.66093366093366	6.76	C	1.57758620689655	3.66	S	1.40699126092385	11.27	19	5.35211267605634	2.56	T	6.06953958206885	0	0	0	0	0	0
Lotgi1|233200	116	36.4779874213836	3	S	8.81	N	8.49	L	8.18	K	7.86	C	2.03448275862069	4.72	N	1.55779816513761	8.49	W	1.41441441441441	1.57	A	1.32264529058116	6.6	24	7.54716981132075	2.135	W	7.50750750750751	0	0	0	0	0	0
Lotgi1|233201	241	41.98606271777	8	S	9.41	Q	8.89	N	8.01	G	6.79	Q	2.18427518427518	8.89	W	1.88288288288288	2.09	C	1.72844827586207	4.01	N	1.4697247706422	8.01	38	6.62020905923345	2.44	N	5.79430226943506	0	0	0	0	0	0
Lotgi1|233299	156	21.7877094972067	17	D	9.22	S	8.1	G	8.1	P	7.12	C	2.59051724137931	6.01	W	2.26126126126126	2.51	D	1.57606837606838	9.22	P	1.56828193832599	7.12	0	0	0	NA	0	0	0	0	0	0	0
Lotgi1|233348	147	24.8310810810811	9	S	8.45	T	7.77	A	7.09	V	7.09	C	2.62068965517241	6.08	M	1.74568965517241	4.05	A	1.42084168336673	7.09	Q	1.32923832923833	5.41	0	0	0	NA	0	0	0	0	0	0	0
Lotgi1|233397	120	54.7945205479452	7	A	9.59	S	8.68	P	8.22	C	7.31	C	3.15086206896552	7.31	H	2.45454545454545	5.94	A	1.92184368737475	9.59	P	1.81057268722467	8.22	31	14.1552511415525	1.885	H	10.6638229805385	0	0	0	0	0	0
Lotgi1|233408	66	43.7086092715232	3	E	9.93	L	9.93	K	9.93	S	8.61	M	2	4.64	E	1.59390048154093	9.93	C	1.42672413793103	3.31	K	1.4206008583691	9.93	0	0	0	NA	0	0	0	0	0	0	0
Lotgi1|233420	361	91.6243654822335	3	D	31.22	E	9.39	V	8.88	I	8.12	D	5.33675213675214	31.22	E	1.50722311396469	9.39	V	1.43225806451613	8.88	I	1.25891472868217	8.12	229	58.1218274111675	2.44333333333333	D	6.86746538274923	0	0	0	0	0	0
Lotgi1|233451	0	0	2	A	19.63	I	8.41	L	7.48	S	7.48	A	3.93386773547094	19.63	C	2.41810344827586	5.61	F	1.33254156769596	5.61	I	1.30387596899225	8.41	29	27.1028037383178	2.365	A	7.60140971598369	0	0	0	0	0	0
Lotgi1|233461	635	90.4558404558405	5	G	13.96	N	13.11	D	10.68	R	10.68	G	2.52898550724638	13.96	N	2.40550458715596	13.11	R	2.23899371069182	10.68	D	1.82564102564103	10.68	287	40.8831908831909	2.19666666666667	G	2.90360046457607	0	0	0	0	0	0
Lotgi1|233583	22	9.16666666666667	5	K	9.58	G	8.33	V	8.33	I	6.25	Y	1.71232876712329	6.25	G	1.50905797101449	8.33	K	1.37052932761087	9.58	V	1.34354838709677	8.33	0	0	0	NA	0	0	0	0	0	0	0
Lotgi1|233779	41	19.0697674418605	3	L	9.3	K	9.3	G	7.91	Y	6.51	Y	1.78356164383562	6.51	M	1.60344827586207	3.72	F	1.43705463182898	6.05	P	1.43392070484581	6.51	0	0	0	NA	0	0	0	0	0	0	0
Lotgi1|233820	52	23.2142857142857	4	K	10.27	N	8.48	V	8.48	L	7.59	N	1.55596330275229	8.48	K	1.4692417739628	10.27	V	1.36774193548387	8.48	Y	1.34520547945205	4.91	0	0	0	NA	0	0	0	0	0	0	0
Lotgi1|234302	67	43.2258064516129	3	Q	10.32	A	9.68	G	8.39	I	7.74	Q	2.53562653562654	10.32	Y	2.12054794520548	7.74	A	1.93987975951904	9.68	P	1.56387665198238	7.1	58	37.4193548387097	2.465	Q	5.50707447259171	0	0	0	0	0	0
Lotgi1|234386	103	33.6601307189542	4	A	12.42	G	10.46	P	7.84	Q	6.54	A	2.48897795591182	12.42	M	2.25431034482759	5.23	G	1.89492753623188	10.46	W	1.76576576576577	1.96	49	16.0130718954248	2.425	A	4.90777473313975	0	0	0	0	0	0
Lotgi1|234387	69	27.1653543307087	3	S	9.06	P	7.87	Q	7.48	G	7.09	M	2.03448275862069	4.72	Q	1.83783783783784	7.48	W	1.77477477477477	1.97	P	1.73348017621145	7.87	35	13.7795275590551	2.425	Q	7.72200772200772	0	0	0	0	0	0
Lotgi1|234405	60	19.2926045016077	7	C	9.65	S	8.04	P	7.07	V	6.75	C	4.15948275862069	9.65	P	1.55726872246696	7.07	R	1.41509433962264	6.75	G	1.22282608695652	6.75	0	0	0	NA	0	0	0	0	0	0	0
Lotgi1|234488	46	24.2105263157895	3	C	12.11	G	10.53	A	10	N	8.95	C	5.2198275862069	12.11	A	2.00400801603206	10	G	1.90760869565217	10.53	N	1.64220183486239	8.95	0	0	0	NA	0	0	0	0	0	0	0
Lotgi1|234489	251	91.6058394160584	1	D	23.72	I	18.25	N	17.52	E	13.87	D	4.05470085470085	23.72	N	3.21467889908257	17.52	I	2.82945736434108	18.25	E	2.22632423756019	13.87	183	66.7883211678832	2.195	D	2.70888795478959	0	0	0	0	0	0
Lotgi1|234508	22	10.9452736318408	4	F	8.96	S	8.46	G	7.46	R	6.97	C	2.35775862068966	5.47	F	2.12826603325416	8.96	W	1.79279279279279	1.99	R	1.46121593291405	6.97	11	5.4726368159204	2.19	D	4.66200466200466	0	0	0	0	0	0
Lotgi1|234596	56	35.6687898089172	2	R	11.46	D	10.83	I	7.01	L	6.37	R	2.40251572327044	11.46	D	1.85128205128205	10.83	H	1.57851239669421	3.82	Y	1.3972602739726	5.1	14	8.9171974522293	2.01	R	10.482180293501	0	0	0	0	0	0
Lotgi1|234845	164	65.6	3	D	17.6	R	16	G	14.4	L	6.8	R	3.35429769392034	16	D	3.00854700854701	17.6	G	2.60869565217391	14.4	C	1.20689655172414	2.8	102	40.8	2.08	D	6.20077090665326	0	0	0	0	0	0
Lotgi1|234865	78	10.6267029972752	14	V	8.04	K	7.77	L	7.08	A	7.08	C	1.76293103448276	4.09	A	1.4188376753507	7.08	W	1.35135135135135	1.5	V	1.29677419354839	8.04	13	1.77111716621253	2.38	C	6.63129973474801	0	0	0	0	0	0
Lotgi1|234884	806	86.8534482758621	4	Q	18.97	P	10.88	G	9.38	A	8.3	Q	4.66093366093366	18.97	P	2.39647577092511	10.88	M	1.7198275862069	3.99	G	1.69927536231884	9.38	486	52.3706896551724	2.21222222222222	Q	5.91500591500591	0	0	0	0	0	0
Lotgi1|234885	164	56.3573883161512	5	G	9.97	N	9.28	P	8.93	S	8.59	M	2.96120689655172	6.87	P	1.96696035242291	8.93	Q	1.94103194103194	7.9	G	1.80615942028985	9.97	62	21.3058419243986	1.91	Q	4.359197907585	0	0	0	0	0	0
Lotgi1|234936	329	52.2222222222222	5	G	19.84	D	10.16	L	9.52	S	7.14	G	3.59420289855072	19.84	M	2.5301724137931	5.87	D	1.73675213675214	10.16	A	1.11422845691383	5.56	265	42.0634920634921	2.26666666666667	G	2.80284386108832	0	0	0	1	118	18.7301587301587
Lotgi1|235120	599	52.3601398601399	20	L	11.71	D	11.54	K	9.53	A	7.87	D	1.97264957264957	11.54	A	1.57715430861723	7.87	K	1.36337625178827	9.53	L	1.32616081540204	11.71	177	15.472027972028	2	D	6.8569221111594	0	0	0	2	54	4.72027972027972
Lotgi1|235497	141	57.085020242915	5	P	12.96	A	11.34	V	7.29	K	7.29	P	2.85462555066079	12.96	A	2.27254509018036	11.34	M	2.26724137931035	5.26	Q	1.69041769041769	6.88	62	25.1012145748988	2.21	P	6.3947704987921	0	0	0	0	0	0
Lotgi1|235548	169	24.7800586510264	13	T	8.5	V	8.06	L	8.06	N	6.6	C	1.83189655172414	4.25	P	1.42070484581498	6.45	T	1.4003294892916	8.5	V	1.3	8.06	95	13.9296187683284	2.4275	P	3.94157199165314	0	0	0	0	0	0
Lotgi1|235549	411	17.1321383909962	39	S	8.13	T	8	G	7.46	N	6.75	W	2.77477477477477	3.08	C	1.95689655172414	4.54	G	1.35144927536232	7.46	T	1.31795716639209	8	82	3.41809087119633	1.59714285714286	T	5.62542692972235	0	0	0	0	0	0
Lotgi1|235566	56	21.7898832684825	6	S	8.95	L	8.17	K	8.17	Q	7	C	2.68534482758621	6.23	Q	1.71990171990172	7	Y	1.49315068493151	5.45	W	1.40540540540541	1.56	0	0	0	NA	0	0	0	0	0	0	0
Lotgi1|235609	275	78.7965616045845	4	T	12.32	R	10.89	S	10.03	L	9.74	R	2.28301886792453	10.89	T	2.02965403624382	12.32	E	1.38041733547352	8.6	A	1.37875751503006	6.88	109	31.2320916905444	2.23166666666667	T	4.08083067575533	0	0	0	1	30	8.59598853868195
Lotgi1|235610	451	80.9694793536804	6	P	15.08	T	14.54	N	9.34	S	8.44	P	3.3215859030837	15.08	T	2.39538714991763	14.54	N	1.71376146788991	9.34	Q	1.54299754299754	6.28	149	26.7504488330341	2.23428571428571	P	5.46965082931733	0	0	0	0	0	0
Lotgi1|235621	155	51.1551155115512	4	G	13.53	T	12.54	S	8.58	Q	7.92	G	2.45108695652174	13.53	T	2.0658978583196	12.54	Q	1.94594594594595	7.92	P	1.67180616740088	7.59	102	33.6633663366337	2.4	G	3.19693094629156	0	0	0	0	0	0
Lotgi1|235690	74	13.0052724077329	7	L	8.96	S	7.91	F	7.21	N	6.68	F	1.7125890736342	7.21	R	1.28930817610063	6.15	M	1.28879310344828	2.99	W	1.27027027027027	1.41	16	2.81195079086116	2.13	R	6.55136268343816	0	0	0	0	0	0
Lotgi1|235694	42	24.4186046511628	5	R	9.88	N	9.3	G	9.3	A	6.98	C	2.25431034482759	5.23	W	2.0990990990991	2.33	R	2.07127882599581	9.88	M	2.00431034482759	4.65	12	6.97674418604651	2.16	R	6.98812019566737	0	0	0	0	0	0
Lotgi1|235797	28	21.5384615384615	3	L	10	S	10	N	7.69	F	7.69	W	2.08108108108108	2.31	F	1.82660332541568	7.69	N	1.41100917431193	7.69	T	1.2668863261944	7.69	0	0	0	NA	0	0	0	0	0	0	0
Lotgi1|235812	679	93.1412894375857	2	P	23.73	Q	18.11	N	10.01	Y	5.9	P	5.22687224669604	23.73	Q	4.44963144963145	18.11	N	1.83669724770642	10.01	Y	1.61643835616438	5.9	327	44.8559670781893	2.42777777777778	P	6.4664753667704	0	0	0	0	0	0
Lotgi1|235865	68	30.9090909090909	3	S	10.91	L	9.55	T	8.64	K	7.27	C	2.54741379310345	5.91	F	1.72684085510689	7.27	T	1.42339373970346	8.64	S	1.36204744069913	10.91	0	0	0	NA	0	0	0	0	0	0	0
Lotgi1|235969	32	26.0162601626016	3	A	14.63	K	8.13	L	7.32	I	6.5	A	2.93186372745491	14.63	C	2.80172413793103	6.5	M	2.10344827586207	4.88	K	1.16309012875536	8.13	0	0	0	NA	0	0	0	0	0	0	0
Lotgi1|235988	161	16.8586387434555	15	L	9.11	V	7.85	S	7.02	D	7.02	V	1.26612903225806	7.85	A	1.21643286573146	6.07	D	1.2	7.02	P	1.12995594713656	5.13	0	0	0	NA	0	0	0	0	0	0	0
Lotgi1|236183	55	34.1614906832298	2	Y	11.8	S	9.94	G	8.7	T	8.07	Y	3.23287671232877	11.8	C	3.21120689655172	7.45	H	1.79752066115702	4.35	G	1.57608695652174	8.7	0	0	0	NA	0	0	0	0	0	0	0
Lotgi1|236449	317	32.7817993795243	14	S	10.13	V	8.48	T	7.65	P	7.14	C	2.58620689655172	6	P	1.5726872246696	7.14	V	1.36774193548387	8.48	S	1.26466916354557	10.13	157	16.2357807652534	2.2	P	2.38502763826146	0	0	0	1	128	13.2368148914168
Lotgi1|236462	58	17.0087976539589	7	S	9.38	A	8.8	G	8.5	T	8.21	W	2.11711711711712	2.35	A	1.76352705410822	8.8	G	1.53985507246377	8.5	C	1.51724137931034	3.52	13	3.81231671554252	2.12	A	7.70772313858486	0	0	0	0	0	0
Lotgi1|236689	232	73.186119873817	3	P	18.61	V	10.09	A	9.78	R	9.78	P	4.09911894273128	18.61	Q	2.24815724815725	9.15	R	2.05031446540881	9.78	A	1.95991983967936	9.78	77	24.2902208201893	2.38	P	7.72355397906059	0	0	0	0	0	0
Lotgi1|236690	414	94.0909090909091	2	Q	20.68	P	18.18	A	9.32	G	7.95	Q	5.08108108108108	20.68	P	4.00440528634361	18.18	Y	1.93150684931507	7.05	A	1.86773547094188	9.32	236	53.6363636363636	2.10545454545455	Q	6.87127805771873	0	0	0	0	0	0
Lotgi1|236691	940	90.8212560386473	5	P	22.22	Q	13.04	A	10.24	G	7.54	P	4.8942731277533	22.22	Q	3.2039312039312	13.04	A	2.05210420841683	10.24	Y	1.77260273972603	6.47	574	55.4589371980676	2.38357142857143	P	5.2571796957743	0	0	0	0	0	0
Lotgi1|236770	308	40.7407407407407	13	S	8.6	L	8.33	T	7.8	P	7.28	P	1.60352422907489	7.28	H	1.3099173553719	3.17	T	1.28500823723229	7.8	A	1.2184368737475	6.08	47	6.21693121693122	2.55	P	8.90430218389727	0	0	0	0	0	0
Lotgi1|236812	888	92.7899686520376	6	P	11.49	R	9.93	S	9.4	C	7	C	3.01724137931035	7	P	2.53083700440529	11.49	R	2.08176100628931	9.93	S	1.17353308364544	9.4	133	13.8975966562173	2.20333333333333	P	2.98102083402338	0	0	0	1	21	2.19435736677116
Lotgi1|236952	1397	18.6939649404523	108	L	8.86	K	7.09	D	7.08	V	6.78	G	1.22826086956522	6.78	D	1.21025641025641	7.08	C	1.12068965517241	2.6	T	1.11367380560132	6.76	174	2.328382175833	2.11214285714286	L	2.53836841488655	0	0	0	0	0	0
Lotgi1|236955	38	9.29095354523227	7	L	9.29	Y	7.58	A	7.33	G	7.33	Y	2.07671232876712	7.58	W	1.98198198198198	2.2	A	1.4689378757515	7.33	G	1.32789855072464	7.33	0	0	0	NA	0	0	0	0	0	0	0
Lotgi1|237070	126	41.1764705882353	3	T	7.84	L	7.52	S	7.19	N	6.86	C	1.68965517241379	3.92	Q	1.60687960687961	6.54	Y	1.43287671232877	5.23	H	1.35123966942149	3.27	0	0	0	NA	0	0	0	0	0	0	0
Lotgi1|237103	23	10.952380952381	4	G	10.48	L	10	E	7.14	F	7.14	G	1.89855072463768	10.48	F	1.69596199524941	7.14	W	1.28828828828829	1.43	N	1.22385321100917	6.67	0	0	0	NA	0	0	0	0	0	0	0
Lotgi1|237143	28	18.4210526315789	4	F	7.89	K	7.24	I	7.24	S	7.24	H	2.44628099173554	5.92	F	1.87410926365796	7.89	C	1.41810344827586	3.29	W	1.18918918918919	1.32	0	0	0	NA	0	0	0	0	0	0	0
Lotgi1|237152	248	65.4353562005277	5	T	20.58	S	14.25	P	10.03	L	7.39	T	3.39044481054366	20.58	P	2.20925110132159	10.03	S	1.77902621722846	14.25	Q	1.16707616707617	4.75	159	41.9525065963061	2.3975	T	3.9372934216116	0	0	0	0	0	0
Lotgi1|237161	73	16.2222222222222	6	A	8	G	7.78	E	7.56	L	7.33	A	1.60320641282565	8	G	1.40942028985507	7.78	C	1.24568965517241	2.89	E	1.21348314606742	7.56	40	8.88888888888889	2.49	G	4.07608695652174	0	0	0	0	0	0
Lotgi1|237303	27	12.7358490566038	5	L	10.85	K	8.96	Y	8.49	D	8.02	Y	2.32602739726027	8.49	D	1.37094017094017	8.02	N	1.29908256880734	7.08	K	1.28183118741059	8.96	13	6.13207547169811	2.35	L	4.35578012021953	0	0	0	0	0	0
Lotgi1|237446	34	12.5	4	V	12.5	A	9.93	L	9.19	E	7.72	V	2.01612903225806	12.5	A	1.98997995991984	9.93	R	1.38784067085954	6.62	G	1.33152173913043	7.35	0	0	0	NA	0	0	0	0	0	0	0
Lotgi1|237510	47	22.0657276995305	6	G	8.92	S	7.98	T	7.04	D	7.04	G	1.61594202898551	8.92	C	1.41810344827586	3.29	Y	1.41369863013699	5.16	F	1.33729216152019	5.63	0	0	0	NA	0	0	0	0	0	0	0
Lotgi1|237709	78	24.8407643312102	7	A	10.83	K	9.87	L	8.92	V	7.64	A	2.17034068136273	10.83	K	1.41201716738197	9.87	M	1.23706896551724	2.87	V	1.23225806451613	7.64	39	12.4203821656051	2.17	A	9.24926776630183	0	0	0	0	0	0
Lotgi1|237754	409	56.2585969738652	10	S	12.38	R	7.15	G	7.02	V	6.6	C	2.78448275862069	6.46	W	1.61261261261261	1.79	S	1.54556803995006	12.38	R	1.49895178197065	7.15	0	0	0	NA	0	0	0	0	0	0	0
Lotgi1|237778	28	15.4696132596685	4	L	11.05	S	8.84	N	7.18	V	6.63	C	2.14224137931035	4.97	Y	1.51232876712329	5.52	N	1.31743119266055	7.18	R	1.27463312368973	6.08	0	0	0	NA	0	0	0	0	0	0	0
Lotgi1|237996	116	59.4871794871795	3	P	12.82	G	11.28	N	9.74	M	8.72	M	3.75862068965517	8.72	P	2.82378854625551	12.82	W	2.30630630630631	2.56	G	2.04347826086957	11.28	39	20	2.31	P	6.21258330509432	0	0	0	0	0	0
Lotgi1|238082	70	17.7215189873418	9	V	8.35	G	7.85	L	7.34	E	7.34	F	1.50356294536817	6.33	P	1.44933920704846	6.58	G	1.42210144927536	7.85	V	1.34677419354839	8.35	14	3.54430379746835	2.42	A	5.72573718866304	0	0	0	0	0	0
Lotgi1|238094	25	14.7058823529412	2	V	9.41	K	8.24	S	8.24	Q	6.47	Y	1.77260273972603	6.47	Q	1.58968058968059	6.47	C	1.52155172413793	3.53	V	1.51774193548387	9.41	0	0	0	NA	0	0	0	0	0	0	0
Lotgi1|238156	84	28.3783783783784	5	L	9.12	N	9.12	G	8.11	C	7.09	C	3.05603448275862	7.09	N	1.67339449541284	9.12	Y	1.66575342465753	6.08	G	1.46920289855072	8.11	0	0	0	NA	0	0	0	0	0	0	0
Lotgi1|238202	323	66.7355371900827	7	Q	10.54	L	8.88	T	7.85	P	7.64	Q	2.58968058968059	10.54	P	1.68281938325991	7.64	A	1.44889779559118	7.23	T	1.29324546952224	7.85	87	17.9752066115703	2.148	Q	7.06035188793809	0	0	0	0	0	0
Lotgi1|238326	27	10.7569721115538	7	V	10.36	A	10.36	G	9.56	K	7.57	A	2.07615230460922	10.36	W	1.79279279279279	1.99	G	1.73188405797101	9.56	V	1.67096774193548	10.36	0	0	0	NA	0	0	0	0	0	0	0
Lotgi1|238358	195	84.051724137931	3	D	18.53	V	11.21	N	10.34	A	10.34	D	3.16752136752137	18.53	A	2.07214428857715	10.34	N	1.89724770642202	10.34	V	1.80806451612903	11.21	142	61.2068965517241	2.525	D	4.33369447453954	0	0	0	0	0	0
Lotgi1|238400	35	11.6279069767442	7	L	8.64	A	8.64	G	7.97	V	7.64	A	1.7314629258517	8.64	G	1.44384057971014	7.97	C	1.43103448275862	3.32	V	1.23225806451613	7.64	40	13.2890365448505	2.1	A	4.50901803607214	0	0	0	0	0	0
Lotgi1|238415	60	13.0434782608696	7	K	8.26	L	8.26	S	7.83	C	7.61	C	3.2801724137931	7.61	Y	1.25205479452055	4.57	F	1.23990498812352	5.22	K	1.18168812589413	8.26	11	2.39130434782609	2.13	F	8.63744331677823	0	0	0	0	0	0
Lotgi1|238430	94	27.810650887574	2	L	13.31	K	9.17	E	8.58	S	7.1	M	1.65948275862069	3.85	L	1.50736126840317	13.31	F	1.4061757719715	5.92	E	1.37720706260032	8.58	0	0	0	NA	0	0	0	0	0	0	0
Lotgi1|238515	110	52.8846153846154	5	E	10.58	K	9.62	D	9.13	G	8.17	E	1.69823434991974	10.58	D	1.56068376068376	9.13	G	1.48007246376812	8.17	K	1.37625178826896	9.62	0	0	0	NA	0	0	0	0	0	0	0
Lotgi1|238526	546	52.3992322456814	17	G	18.33	S	11.71	T	10.08	N	7.29	W	3.8018018018018	4.22	G	3.32065217391304	18.33	T	1.66062602965404	10.08	S	1.46192259675406	11.71	150	14.3953934740883	2.34428571428571	G	5.55555555555556	0	0	0	0	0	0
Lotgi1|238560	79	8.15273477812178	10	L	8.57	I	8.15	S	7.53	K	6.81	W	1.95495495495495	2.17	M	1.4698275862069	3.41	F	1.3729216152019	5.78	Y	1.27123287671233	4.64	22	2.2703818369453	2.12	E	3.64803735590252	0	0	0	0	0	0
Lotgi1|238831	117	53.4246575342466	2	A	12.79	L	11.42	R	10.5	G	9.13	A	2.56312625250501	12.79	R	2.20125786163522	10.5	G	1.65398550724638	9.13	M	1.37931034482759	3.2	44	20.0913242009132	2.33	A	5.46547640736017	0	0	0	0	0	0
Lotgi1|238844	146	14.9897330595483	20	T	8.21	L	8.01	S	7.8	I	7.19	W	1.47747747747748	1.64	T	1.35255354200988	8.21	A	1.29659318637275	6.47	G	1.2463768115942	6.88	38	3.90143737166324	2.31	C	4.53720508166969	0	0	0	0	0	0
Lotgi1|238970	49	40.495867768595	3	E	10.74	C	10.74	L	9.09	D	9.09	C	4.62931034482759	10.74	F	1.96199524940618	8.26	E	1.7239165329053	10.74	D	1.55384615384615	9.09	15	12.396694214876	1.92	E	9.63081861958266	0	0	0	0	0	0
Lotgi1|239005	40	24.8447204968944	4	S	14.29	G	9.32	V	8.07	T	6.21	W	3.91891891891892	4.35	S	1.78401997503121	14.29	G	1.68840579710145	9.32	Y	1.53150684931507	5.59	0	0	0	NA	0	0	0	0	0	0	0
Lotgi1|239125	787	82.5813221406086	13	C	15.63	P	11.12	K	8.39	D	7.97	C	6.73706896551724	15.63	P	2.44933920704846	11.12	D	1.36239316239316	7.97	K	1.2002861230329	8.39	55	5.77124868835257	2.44	S	3.40483486550902	0	0	0	1	60	6.29590766002099
Lotgi1|239159	40	19.9004975124378	2	V	9.45	K	8.96	S	7.46	A	7.46	W	3.58558558558559	3.98	V	1.5241935483871	9.45	C	1.5	3.48	A	1.49498997995992	7.46	11	5.4726368159204	2.19	A	5.46547640736017	0	0	0	0	0	0
Lotgi1|239170	87	60	5	G	15.86	M	11.72	Q	9.66	A	9.66	M	5.05172413793103	11.72	G	2.8731884057971	15.86	Q	2.37346437346437	9.66	A	1.93587174348697	9.66	35	24.1379310344828	1.625	G	6.2111801242236	0	0	0	0	0	0
Lotgi1|239171	79	57.6642335766423	3	L	18.25	G	16.06	A	12.41	N	7.3	M	3.14655172413793	7.3	G	2.90942028985507	16.06	A	2.48697394789579	12.41	L	2.06681766704417	18.25	52	37.956204379562	2.12333333333333	G	5.2257525083612	0	0	0	0	0	0
Lotgi1|239173	138	77.9661016949153	2	M	19.21	G	17.51	L	11.3	P	9.04	M	8.2801724137931	19.21	G	3.17210144927536	17.51	P	1.99118942731278	9.04	L	1.2797281993205	11.3	92	51.9774011299435	2.37	M	13.1184407796102	0	0	0	0	0	0
Lotgi1|239174	148	79.5698924731183	2	G	19.89	M	18.28	A	12.37	L	10.22	M	7.87931034482759	18.28	G	3.60326086956522	19.89	A	2.47895791583166	12.37	P	1.42070484581498	6.45	99	53.2258064516129	2.49666666666667	M	12.6262626262626	0	0	0	0	0	0
Lotgi1|239188	296	46.7614533965245	8	D	12.48	G	12.48	R	11.06	N	9.32	R	2.31865828092243	11.06	G	2.26086956521739	12.48	D	2.13333333333333	12.48	N	1.71009174311927	9.32	227	35.8609794628752	2.2275	D	2.56033736209948	0	0	0	0	0	0
Lotgi1|239189	36	13.2352941176471	6	G	11.03	S	8.46	V	8.09	R	7.72	G	1.9981884057971	11.03	W	1.99099099099099	2.21	R	1.61844863731656	7.72	F	1.57244655581948	6.62	19	6.98529411764706	2.64	F	5.00062507813477	0	0	0	0	0	0
Lotgi1|239214	643	82.6478149100257	5	G	19.67	S	13.11	A	10.15	Q	6.94	G	3.56340579710145	19.67	M	2.43965517241379	5.66	A	2.03406813627255	10.15	W	1.85585585585586	2.06	280	35.9897172236504	2.244	G	6.14648033126294	0	0	0	0	0	0
Lotgi1|239234	851	53.9290240811153	30	T	11.15	P	10.46	V	10.39	S	8.94	P	2.30396475770925	10.46	T	1.83690280065898	11.15	V	1.6758064516129	10.39	D	1.23418803418803	7.22	149	9.44233206590621	2.29666666666667	T	5.19664318963325	0	0	0	0	0	0
Lotgi1|239271	145	30.982905982906	11	K	11.75	G	9.4	V	8.12	I	8.12	G	1.70289855072464	9.4	K	1.68097281831187	11.75	A	1.54108216432866	7.69	V	1.30967741935484	8.12	0	0	0	NA	0	0	0	0	0	0	0
Lotgi1|239339	470	77.175697865353	7	T	12.48	S	11.99	P	10.18	Q	6.4	P	2.24229074889868	10.18	T	2.05601317957166	12.48	Q	1.57248157248157	6.4	H	1.56198347107438	3.78	83	13.6288998357964	1.69	T	7.5425259522439	0	0	0	0	0	0
Lotgi1|239447	96	50.261780104712	3	G	21.47	N	12.04	T	7.85	P	7.33	G	3.88949275362319	21.47	N	2.20917431192661	12.04	W	1.88288288288288	2.09	P	1.61453744493392	7.33	54	28.2722513089005	1.4	G	11.406333870102	0	0	0	0	0	0
Lotgi1|239519	92	42.7906976744186	7	K	11.63	D	9.77	R	9.77	E	8.84	W	5.45045045045045	6.05	R	2.0482180293501	9.77	D	1.67008547008547	9.77	K	1.66380543633763	11.63	100	46.5116279069767	2.484	W	9.90990990990991	0	0	0	0	0	0
Lotgi1|239573	216	36.1204013377926	15	T	10.7	N	9.36	S	8.86	L	7.53	C	1.80172413793103	4.18	T	1.76276771004942	10.7	N	1.71743119266055	9.36	Q	1.19164619164619	4.85	47	7.85953177257525	2.08666666666667	T	3.85572575274282	0	0	0	0	0	0
Lotgi1|239574	395	51.9736842105263	15	T	12.89	V	7.76	P	7.5	S	7.24	T	2.12355848434926	12.89	P	1.65198237885463	7.5	C	1.36206896551724	3.16	Q	1.29238329238329	5.26	146	19.2105263157895	2.326	T	5.86761752160863	0	0	0	0	0	0
Lotgi1|56588	54	24.4343891402715	5	G	9.5	V	8.6	S	8.6	A	8.14	G	1.72101449275362	9.5	A	1.6312625250501	8.14	V	1.38709677419355	8.6	Y	1.36438356164384	4.98	0	0	0	NA	0	0	0	0	0	0	0
Lotgi1|60578	21	40.3846153846154	3	R	17.31	G	13.46	C	11.54	F	7.69	C	4.97413793103448	11.54	R	3.62893081761006	17.31	G	2.43840579710145	13.46	F	1.82660332541568	7.69	0	0	0	NA	0	0	0	0	0	0	0
Lotgi1|66515	95	43.9814814814815	7	S	10.65	G	8.33	N	6.94	P	6.48	H	2.10330578512397	5.09	G	1.50905797101449	8.33	F	1.42992874109264	6.02	P	1.4273127753304	6.48	0	0	0	NA	0	0	0	0	0	0	0
Lotgi1|72677	31	15.8974358974359	4	L	9.23	A	9.23	V	8.21	I	7.18	A	1.8496993987976	9.23	M	1.54741379310345	3.59	H	1.48347107438017	3.59	Q	1.38574938574939	5.64	0	0	0	NA	0	0	0	0	0	0	0
Lotgi1|73507	160	48.3383685800604	7	E	11.18	D	9.97	K	8.16	G	8.16	E	1.79454253611557	11.18	D	1.7042735042735	9.97	G	1.47826086956522	8.16	W	1.36036036036036	1.51	31	9.36555891238671	2.1	D	8.27129859387924	0	0	0	1	37	11.178247734139
Lotgi1|74987	36	12.8571428571429	5	S	8.57	G	8.21	K	7.86	L	7.14	Y	1.56438356164384	5.71	G	1.48731884057971	8.21	H	1.32644628099174	3.21	A	1.28857715430862	6.43	0	0	0	NA	0	0	0	0	0	0	0
Lotgi1|77105	172	99.4219653179191	1	P	19.08	S	15.03	G	11.56	Q	9.25	P	4.20264317180617	19.08	Y	2.37534246575343	8.67	Q	2.27272727272727	9.25	G	2.09420289855072	11.56	0	0	0	NA	0	0	0	0	0	0	0
Lotgi1|77902	31	26.9565217391304	2	L	8.7	G	7.83	Y	7.83	T	6.96	Y	2.14520547945205	7.83	W	1.56756756756757	1.74	G	1.41847826086957	7.83	D	1.18974358974359	6.96	0	0	0	NA	0	0	0	0	0	0	0
Lotgi1|78136	67	50.7575757575758	3	D	13.53	L	10.53	K	9.02	G	6.77	D	2.31282051282051	13.53	C	2.26724137931035	5.26	Q	1.47911547911548	6.02	F	1.42992874109264	6.02	0	0	0	NA	0	0	0	0	0	0	0
Lotgi1|82990	91	26.530612244898	7	K	7.87	L	7.87	R	7.58	Y	7.29	Y	1.9972602739726	7.29	C	1.75862068965517	4.08	R	1.58909853249476	7.58	H	1.32644628099174	3.21	17	4.95626822157434	2.48	Y	8.058017727639	0	0	0	0	0	0
Lotgi1|83216	36	11.8032786885246	8	T	9.51	G	9.18	V	7.54	S	7.54	G	1.66304347826087	9.18	T	1.5667215815486	9.51	W	1.47747747747748	1.64	F	1.32304038004751	5.57	0	0	0	NA	0	0	0	0	0	0	0
Lotgi1|84059	233	99.5726495726496	1	N	22.65	P	14.53	T	14.53	S	11.11	N	4.15596330275229	22.65	P	3.20044052863436	14.53	T	2.39373970345964	14.53	Y	1.40547945205479	5.13	0	0	0	NA	0	0	0	0	0	0	0
Lotgi1|87003	37	20.4419889502762	6	L	9.94	V	9.39	S	7.73	G	7.73	V	1.51451612903226	9.39	W	1.4954954954955	1.66	F	1.44418052256532	6.08	G	1.40036231884058	7.73	0	0	0	NA	0	0	0	0	0	0	0
Lotgi1|89037	55	46.218487394958	2	R	10.92	L	9.24	P	9.24	C	8.4	C	3.62068965517241	8.4	R	2.28930817610063	10.92	P	2.0352422907489	9.24	W	1.51351351351351	1.68	0	0	0	NA	0	0	0	0	0	0	0
Lotgi1|89537	15	15.7894736842105	3	I	8.42	S	8.42	H	8.42	G	7.37	H	3.47933884297521	8.42	M	2.26724137931035	5.26	Q	1.81081081081081	7.37	Y	1.44109589041096	5.26	0	0	0	NA	0	0	0	0	0	0	0
Lotgi1|92353	133	32.9207920792079	11	L	10.15	K	8.66	D	7.43	P	7.43	P	1.63656387665198	7.43	A	1.29058116232465	6.44	D	1.27008547008547	7.43	K	1.23891273247496	8.66	50	12.3762376237624	2.44	P	4.84581497797357	0	0	0	0	0	0
Lotgi1|93785	42	10.2941176470588	8	G	7.6	I	6.86	Y	6.86	D	6.86	W	1.99099099099099	2.21	Y	1.87945205479452	6.86	H	1.52066115702479	3.68	M	1.47844827586207	3.43	0	0	0	NA	0	0	0	0	0	0	0
Lotgi1|97333	25	17.1232876712329	5	K	8.9	F	8.9	P	7.53	G	7.53	F	2.11401425178147	8.9	P	1.65859030837004	7.53	G	1.36413043478261	7.53	K	1.27324749642346	8.9	0	0	0	NA	0	0	0	0	0	0	0
Lotgi1|98299	17	11.1111111111111	3	G	10.46	I	9.15	L	8.5	N	7.84	G	1.89492753623188	10.46	H	1.89256198347107	4.58	F	1.55344418052257	6.54	N	1.43853211009174	7.84	0	0	0	NA	0	0	0	0	0	0	0
Lotgi1|98300	38	25.8503401360544	3	G	13.61	D	8.16	T	7.48	A	6.8	G	2.46557971014493	13.61	H	2.24793388429752	5.44	W	1.83783783783784	2.04	D	1.39487179487179	8.16	11	7.48299319727891	2.13	G	6.58761528326746	0	0	0	0	0	0
Lotgi1|99791	15	16.304347826087	3	N	10.87	G	10.87	A	8.7	R	8.7	N	1.99449541284404	10.87	G	1.96920289855072	10.87	R	1.82389937106918	8.7	A	1.7434869739479	8.7	0	0	0	NA	0	0	0	0	0	0	0
Lotgi1|99809	8	8.69565217391304	2	L	9.78	G	8.7	D	7.61	V	7.61	H	2.24380165289256	5.43	F	1.80760095011876	7.61	R	1.59538784067086	7.61	G	1.57608695652174	8.7	0	0	0	NA	0	0	0	0	0	0	0
