# Supplementary material for: ProminTools: shedding light on proteins of unknown function in biomineralization with user friendly tools illustrated using mollusc shell matrix protein sequences
Source: PeerJ. 2020 Sep 11;8:e9852. doi: 10.7717/peerj.9852 (PMC7489238; doi:10.7717/peerj.9852)
Supplement: Supplemental Information 10 [file peerj-08-9852-s010.zip]

Archive with 91 entries (85 files):
- cluster1/
- cluster1/clus8_bgmotifs.txt
- cluster1/clus8_Rscript.R
- cluster1/clus8_motifs.html
- cluster1/clus8_fgmotifs.txt
- cluster1/clus8_bg.comp
- cluster1/clus8_fgenrich.txt
- cluster1/clus8_motifsummary.txt
- cluster1/clus8_fg.comp
- cluster1/clus8_positions.txt
- cluster1/clus8_protsummary.txt
- cluster1/clus8.fasta
- cluster1/clus8_wordcloud.svg
- cluster1/clus8_prot_correlations.txt
- cluster2/
- cluster2/clus7_motifsummary.txt
- cluster2/clus7_bgmotifs.txt
- cluster2/clus7.fasta
- cluster2/clus7_positions.txt
- cluster2/clus7_Rscript.R
- cluster2/clus7_protsummary.txt
- cluster2/clus7_fgmotifs.txt
- cluster2/clus7_motifs.html
- cluster2/clus7_fg.comp
- cluster2/clus7_prot_correlations.txt
- cluster2/clus7_bg.comp
- cluster2/clus7_wordcloud.svg
- cluster2/clus7_fgenrich.txt
- cluster3/
- cluster3/clus6_bgmotifs.txt
- cluster3/clus6scatter.svg
- cluster3/clus6_fgmotifs.txt
- cluster3/clus6fig.Rmd
- cluster3/clus6_fg.comp
- cluster3/clus6_motifs.html
- cluster3/Clus6_Fig.svg
- cluster3/clus6_positions.txt
- cluster3/clus6_bg.comp
- cluster3/clus6fig.nb.html
- cluster3/clus6WC.svg
- cluster3/clus6_Rscript.R
- cluster3/clus6.fasta
- cluster3/clus6_motifsummary.txt
- cluster3/clus6_fgenrich.txt
- cluster4/
- cluster4/clus3_motifs.html
- cluster4/clus3_prot_correlations.txt
- cluster4/clus3_Rscript.R
- cluster4/clus3.fasta
- cluster4/clus3_bg.comp
- cluster4/clus3_motifsummary.txt
- cluster4/clus3_bgmotifs.txt
- cluster4/clus3_fg.comp
- cluster4/clus3_protsummary.txt
- cluster4/clus3_wordcloud.svg
- cluster4/clus3_fgmotifs.txt
- cluster4/clus3_fgenrich.txt
- cluster4/clus3_positions.txt
- cluster5/
- cluster5/clus2_fg.comp
- cluster5/clus2_bgmotifs.txt
- cluster5/clus2_bg.comp
- cluster5/clus2_wordcloud.svg
- cluster5/clus2_motifs.html
- cluster5/clus2_prot_correlations.txt
- cluster5/clus2_Rscript.R
- cluster5/clus2_fgenrich.txt
- cluster5/clus2_fgmotifs.txt
- cluster5/clus2_protsummary.txt
- cluster5/clus2.fasta
- cluster5/clus2_positions.txt
- cluster5/clus2_motifsummary.txt
- cluster6/
- cluster6/ZTEST.html
- cluster6/clus1_prot_correlations.txt
- cluster6/YTEST.R
- cluster6/.Rhistory
- cluster6/.RData
- cluster6/clus1_motifsummary.txt
- cluster6/clus1_fgmotifs.txt
- cluster6/clus1.fasta
- cluster6/clus1_wordcloud.svg
- cluster6/ZTEST.R
- cluster6/clus1_motifs.html
- cluster6/clus1_protsummary.txt
- cluster6/clus1_Rscript.R
- cluster6/clus1_fgenrich.txt
- cluster6/clus1_positions.txt
- cluster6/clus1_fg.comp
- cluster6/clus1_bg.comp
- cluster6/clus1_bgmotifs.txt
