# Supplementary material for: ProminTools: shedding light on proteins of unknown function in biomineralization with user friendly tools illustrated using mollusc shell matrix protein sequences
Source: PeerJ. 2020 Sep 11;8:e9852. doi: 10.7717/peerj.9852 (PMC7489238; doi:10.7717/peerj.9852)
Supplement: Supplemental Information 10 [file peerj-08-9852-s010.zip › cluster1/clus8_fgmotifs.txt]

protein	D...D	D...EGG.N	G...D	G...G..G	G...V	G..G...G	G.G	G.GN	G.N	G.W	GG	GGYN..R	GNG	GQ	GYNR..N	GYNRD	I.G	L.G	M...G	N...G	N.D	N.DR...R	N.G	NG.G	NG.GG	R..NG.GG	R.G.G	R.RNG.G	RG..D	RN..GG.N	S...G	SG	TG	W.GT	YNRDR
Lotgi1|233461	12	6	17	1	4	1	16	2	20	0	18	7	7	2	12	11	2	1	1	25	31	6	13	14	8	8	11	7	0	7	8	6	2	0	10
Lotgi1|238526	1	0	8	4	24	7	35	6	13	23	24	0	5	15	0	0	16	5	13	14	4	0	14	5	2	0	4	0	3	0	19	39	30	6	0
Lotgi1|239188	12	0	11	2	2	2	15	5	6	0	11	0	9	0	0	0	4	2	2	7	12	1	6	2	1	1	5	0	9	0	5	3	5	0	0
Lotgi1|239447	0	0	0	4	1	4	11	8	10	2	15	0	4	0	0	0	1	0	0	6	0	0	11	4	3	0	0	0	0	0	3	1	1	0	0
Lotgi1|176992	0	0	3	6	0	5	3	1	6	0	9	0	1	2	0	0	3	11	0	5	1	0	3	1	1	0	0	0	0	0	0	1	0	0	0
