# Supplementary material for: ProminTools: shedding light on proteins of unknown function in biomineralization with user friendly tools illustrated using mollusc shell matrix protein sequences
Source: PeerJ. 2020 Sep 11;8:e9852. doi: 10.7717/peerj.9852 (PMC7489238; doi:10.7717/peerj.9852)
Supplement: Supplemental Information 10 [file peerj-08-9852-s010.zip › cluster1/clus8_fgenrich.txt]

protein	D...D	D...EGG.N	G...D	G...G..G	G...V	G..G...G	G.G	G.GN	G.N	G.W	GG	GGYN..R	GNG	GQ	GYNR..N	GYNRD	I.G	L.G	M...G	N...G	N.D	N.DR...R	N.G	NG.G	NG.GG	R..NG.GG	R.G.G	R.RNG.G	RG..D	RN..GG.N	S...G	SG	TG	W.GT	YNRDR
Lotgi1|233461	5.22216402108251	11174.684981685	8.49715340017453	4.49246467216833	1.7315313581874	4.24247721400341	6.66605265429246	16.8984218776831	10.7954560333147	0	7.49356190494905	10139.9919278253	57.3961807235392	1.34119978176354	12034.2761341223	11950.7047720798	0.824117859517209	0.316558189554984	1.06817963774129	14.3935838176034	14.4046443610367	1422.23263403263	7.15056629070214	111.021809428744	750.338559921294	7449.78998778999	84.9576168631263	13037.1324786325	0	10139.9919278253	3.00567895760979	1.90647806170594	0.797304986003271	0	11851.9386169386
Lotgi1|238526	0.293182912891868	0	2.69391517982275	12.1063731280697	6.9992419200435	20.0072293950218	9.8239511585872	34.1536242556627	4.72741515163291	30.4236438556529	6.73126098179685	0	27.6200430956434	6.77679160363247	0	0	4.44169472077605	1.06633324888483	9.35528538774188	5.43033173740524	1.25218999956012	0	5.18793485198735	26.7128154027208	126.376600063519	0	20.8132078303663	0	24.6718362483556	0	4.80923055861317	8.34861746215376	8.05721833264342	164.684506957774	0
Lotgi1|239188	5.79140464897302	0	6.09748337107589	9.96432922547287	0.96013824126979	9.40985467371372	6.93064123713464	46.851074874145	3.59166357127342	0	5.07857512989438	0	81.8391039971385	0	0	0	1.82790122395286	0.702129064984515	2.36923256143566	4.46951474753259	6.18380085090828	262.877121930203	3.66000549476697	17.5891018323128	104.016127382454	1032.73155044008	42.826545338155	0	121.839115501358	0	2.08332013057077	1.05714660293647	2.21053752043561	0	0
Lotgi1|239447	0	0	0	66.0462869081082	1.59101441550727	62.3710786226261	16.8439982318215	248.433343625833	19.8387699879238	14.4327051662146	22.9514854156817	0	120.544858243604	0	0	0	1.51447837010754	0	0	12.6964973905226	0	0	22.2378867888852	116.585355600566	1034.1708162266	0	0	0	0	0	4.14264390361664	1.16784258230155	1.46520445071805	0	0
Lotgi1|176992	0	0	6.41858144216914	115.379641458372	0	90.799359885073	5.35011695500759	36.1667443845534	13.8629453696102	0	16.0380501746166	0	35.097664519098	5.74098930974393	0	0	5.29143967116842	14.9052581691682	0	12.3223119999483	1.988996920033	0	7.06336426276675	33.9448215239452	401.476881909107	0	0	0	0	0	0	1.36010934889997	0	0	0
