# Supplementary material for: ProminTools: shedding light on proteins of unknown function in biomineralization with user friendly tools illustrated using mollusc shell matrix protein sequences
Source: PeerJ. 2020 Sep 11;8:e9852. doi: 10.7717/peerj.9852 (PMC7489238; doi:10.7717/peerj.9852)
Supplement: Supplemental Information 10 [file peerj-08-9852-s010.zip › cluster1/clus8_motifsummary.txt]

motif	enrichment	positiveprots	fgmedian	fg_count	bg_count	pvalue	Qvalue
D...D	2.79553985389208	3	1	25	29958	2.473358e-06	0
D...EGG.N	2871.38684375654	1	0	6	7	2.091622e-25	0
G...D	5.00893690874985	4	8	39	26083	2.274339e-16	0
G...G..G	19.6241117853795	5	4	17	2902	4.681759e-18	0
G...V	3.44816850447238	4	2	31	30117	1.926042e-09	0
G..G...G	20.7123576428907	5	4	19	3073	2.696327e-20	0
G.G	8.56436486697165	5	15	80	31292	2.407885e-47	0
G.GN	47.7634018080046	5	5	22	1543	3.483446e-31	0
G.N	7.62834109528331	5	10	55	24153	8.030692e-31	0
G.W	12.6127685154968	2	0	25	6640	1.684203e-20	0
GG	8.23688374837555	5	15	77	31316	1.74524e-44	0
GGYN..R	2605.51769155686	1	0	7	9	5.601817e-28	0
GNG	54.7790781513302	5	5	26	1590	7.506468e-38	0
GQ	3.2739609606812	3	2	19	19441	3.058674e-06	0
GYNR..N	3092.26275481473	1	0	12	13	1.446771e-46	0
GYNRD	3070.7887079063	1	0	11	12	4.869442e-43	0
I.G	2.75289150291144	5	3	26	31639	2.178137e-06	0
L.G	1.54548064871317	4	2	19	41184	0.02606773	0
M...G	4.39157894989392	3	1	16	12205	3.096022e-07	0
N...G	8.43257485911542	5	7	57	22644	4.39088e-34	0
N.D	5.73110679154457	4	4	48	28057	5.463392e-22	0
N.DR...R	426.357440436577	2	0	7	55	7.486777e-20	0
N.G	6.64280279860983	5	11	47	23702	3.44208e-24	0
NG.G	52.9797653653376	5	4	26	1644	1.834704e-37	0
NG.GG	361.505537883017	5	2	15	139	1.38422e-36	0
R..NG.GG	2153.5401328174	2	0	9	14	5.509645e-33	0
R.G.G	39.6913663236488	3	4	20	1688	5.567387e-27	0
R.RNG.G	3349.95131771596	1	0	7	7	0	0
RG..D	37.6399024462467	2	0	12	1068	3.796762e-17	0
RN..GG.N	2605.51769155686	1	0	7	9	5.601817e-28	0
S...G	3.37891343285471	4	5	35	34700	3.661226e-10	0
SG	4.08231942202773	5	3	50	41030	9.247918e-17	0
TG	3.8925526732473	4	2	38	32703	1.222868e-12	0
W.GT	62.8115872071742	1	0	6	320	1.230327e-11	0
YNRDR	3045.41028883269	1	0	10	11	1.638321e-39	0
