# Supplementary material for: ProminTools: shedding light on proteins of unknown function in biomineralization with user friendly tools illustrated using mollusc shell matrix protein sequences
Source: PeerJ. 2020 Sep 11;8:e9852. doi: 10.7717/peerj.9852 (PMC7489238; doi:10.7717/peerj.9852)
Supplement: Supplemental Information 10 [file peerj-08-9852-s010.zip › cluster1/clus8_fg.comp]

A	0.0329
C	0.0143
D	0.0761
E	0.0318
F	0.0198
G	0.1618
H	0.0172
I	0.0538
K	0.0425
L	0.0461
M	0.0238
N	0.0970
P	0.0410
Q	0.0278
R	0.0699
S	0.0813
T	0.0688
V	0.0516
W	0.0194
X	0.0000
Y	0.0231
