# Supplementary material for: ProminTools: shedding light on proteins of unknown function in biomineralization with user friendly tools illustrated using mollusc shell matrix protein sequences
Source: PeerJ. 2020 Sep 11;8:e9852. doi: 10.7717/peerj.9852 (PMC7489238; doi:10.7717/peerj.9852)
Supplement: Supplemental Information 10 [file peerj-08-9852-s010.zip › cluster1/clus8_positions.txt]

type	description	begin	end	length	accession	entryName	taxid	order	residues	invpval
REGION	biased	21	164	143	Lotgi1|176992	Lotgi1|176992	2020	nd	GLA	1.86950831931202e+21
REGION	biased	6	324	318	Lotgi1|233461	Lotgi1|233461	2020	nd	N	9.73709834469328e+24
REGION	biased	4	337	333	Lotgi1|233461	Lotgi1|233461	2020	nd	G	5.8411214953271e+24
REGION	biased	4	413	409	Lotgi1|233461	Lotgi1|233461	2020	nd	NGRDH	6.83994528043776e+86
REGION	biased	40	896	856	Lotgi1|238526	Lotgi1|238526	2020	nd	G	2.59067357512953e+49
REGION	biased	31	891	860	Lotgi1|238526	Lotgi1|238526	2020	nd	GWTSNQ	1.34174158057158e+80
REGION	biased	422	502	80	Lotgi1|239188	Lotgi1|239188	2020	nd	D	2.79095729835334e+22
REGION	biased	477	625	148	Lotgi1|239188	Lotgi1|239188	2020	nd	R	2.1519259737465e+21
REGION	biased	476	630	154	Lotgi1|239188	Lotgi1|239188	2020	nd	G	6.01684717208183e+20
REGION	biased	418	633	215	Lotgi1|239188	Lotgi1|239188	2020	nd	DRGNY	1.4421690222094e+82
REGION	biased	41	97	56	Lotgi1|239447	Lotgi1|239447	2020	nd	GN	4.92610837438424e+41
REGION	biased	41	93	52	Lotgi1|239447	Lotgi1|239447	2020	nd	G	1.46907595122668e+29
