# Supplementary material for: ProminTools: shedding light on proteins of unknown function in biomineralization with user friendly tools illustrated using mollusc shell matrix protein sequences
Source: PeerJ. 2020 Sep 11;8:e9852. doi: 10.7717/peerj.9852 (PMC7489238; doi:10.7717/peerj.9852)
Supplement: Supplemental Information 10 [file peerj-08-9852-s010.zip › cluster1/clus8_protsummary.txt]

Protein	Motif count	Most enriched motif	Fold enrichment
Lotgi1|233461	32	R.RNG.G	13037.1
Lotgi1|239447	18	NG.GG	1034.2
Lotgi1|239188	26	R..NG.GG	1032.7
Lotgi1|176992	18	NG.GG	401.5
Lotgi1|238526	27	W.GT	164.7
