# Supplementary material for: ProminTools: shedding light on proteins of unknown function in biomineralization with user friendly tools illustrated using mollusc shell matrix protein sequences
Source: PeerJ. 2020 Sep 11;8:e9852. doi: 10.7717/peerj.9852 (PMC7489238; doi:10.7717/peerj.9852)
Supplement: Supplemental Information 10 [file peerj-08-9852-s010.zip › cluster1/clus8.fasta]

>Lotgi1|233461
MEKGMNGDRGYNRDRNAEGGYNRDINAEGGYNRDRNNDRGYHRDRNGEGGYNRDRNGGGGYNRDRNNDRG
YNRDRNGEGGYNRDRNGGGGYNRDRNGEGGYNRDRNGEGGYNRDRNVNRGYNRHRNVDRGYNRDRNGEGG
HKGDKNGDTGYNDDKGSIDNGNGDRGHNGDKRNNGDGRKDNGNGGRDHRDSRKNLSGNKGGHDEGGHNSN
RDKYNAVRRRPVVDSRSRKFNNPNLGNAKNNDDFGKNKGDENGNDDKRNGNGHERNGNDDKRNGNGDKRN
GNGDKGYGNERNGNGDRNGKRNIDDKSMNGGNGNKNNMGNRNGNIPVSGSVLSSTIGDMIVDAALNSILY
TMNVDVIIDHDSSEELDDPEDPVHNDKNDDTHDSKDDDHDSKDDNHDNEGGHDEHDDKERDDRKENERER
EHENEESKESRESREDERKPTRIVTTISPKPTTQVIPTMMPVTTMLPSMSTTMRTTTSTTISTTAQLPSK
TTTMKSVTTDKPGPPPPPGNCQGQVINGSTSIGCIKRECCQDSHYDGGMCPGSNVCCFSSNTCQTKDCNS
RSKQAACRILQMSNRGKISIRDGATKVGVNPMKNLQDACKRQKTPWSSKGCHAVCSPVSGSTCLSSKLLR
FIQSLTNLGRVKIINITGGCHRCQSGHHEGMAVDLKKTDNHSAILRRCRSMSGQARMVRKSGERYISCRF
FG


>Lotgi1|238526
MFNGKSQVNLWRFAGVEFGPELVLKFRYRMWTPATDWTPGSGGTWTWDASSNSWINSTSSAGSWMSGMDG
VWIGTNDQTGQQWLGVGNPGGHWVGTVDSGMTGNGMGYDFWNSLSTGTGVWPGMWQVGNGMNGVGLGSMW
TGAFGGNGISGTSSFSGSGNWVGGSSSSTGSWSGTFGNGNGGTWSGVARTGSGTWSGTTTNNQLVTGTWA
DMSGAGTYGIWNVTSGPWLGTSGVWSTNGNGGGTWIVTQVADMTNSGGSWSNTGRYDSSWNMNTQGTGNT
GEVWTGTLDLGSLDTGTSWSRGSETETRGTSTWNNVQGSGTNIQGGTSSTSTSTGNTGLWTDGTGETINT
NVDKSGINIQGATTGGNTDSVDTSKNQISDNIDITKVGIDAGAKGINTGPTGGTNQINRMYSLDTVNFLG
GKWDNGNWVSDSSDTGPQTSVDTSWTFEKEISGGQTGPTKPVVNQPRRNRWQIVGSGKPNIPVIDTPKTG
GSIDSIFNVDGQWVVQPNKNQGQPAVRVEGGRWVKEPTNPSSTTTDSQGRSFITGSGMWKIVGPDGRIIR
SGVGNSIPANVINELMGNTRSVGWTKQLEWTIIGPNGQLLRSGTGQIPQNLRNTGTVLAGGFFDVNLGDV
SQWVIISGDGQITKHGIGSTPNVQIPQGSLLMKIIWSSGNQQWTIAKPDGTVIKSGTGNFPQTLDLSNLL
NQVKPTGRFGMGQTGATVVTGSGGGGRWIIGGNQAMARQPSVMKIGGGQVKIGSGQPSVVKIGSGQPSIM
KIGGGQVKIGSGQPSVVKIGSGPLPMNVGGSSQWTVSGSGTSGPSSIDINKIIGAIGGKIPGSSVGSSGP
RQGSSGTATFVSNSGTSGQQGGSGSSNIRGVSSVAGSGRVDSTPLGSRGVTDLERGSFDVTVDKTNIGPL
DYNLRAIKMRSKRSLSRPQAIISNCNGVNGEGPSIMVSGGPDYVTFSIKTSNTVRPAQLTIPARPGYNDV
SMIYDGQNLKAKVNDIARSIPLTGKIEMRQAGLLFGACNGYANFRGEVDDFEMYECIPPFWG


>Lotgi1|239188
MILLSLVSLTAALLINVDAASKPLSMVDVFNYMTIAGNGGNGMMKNLLKYMPNWGIKDNMNFDPINTLFP
KTGKHHMLCEAITEPCFSYDRSSPIGPYCWGTINGHNTHCCDASGSFQSPISIPRPQRTMYTHKRLRYLN
SSITGKVENIGVYPEFFSTGGHPVMLEGVPGTDAGYIFDNVHIHSGVRGAYRQTENLLYGRSFHAEAHIV
HHHSDFADVADASKHVGGIAVVSIFLTNDKQRYNPTTNRALDTILNHLKDLIEFTEEEHVCRAENRRIKR
TGIYSKLGVERACRENNPNYDADSPDGDPSNKCQLHKKARGCGDPIENVTFNPNDLLSSIPTYLTFEGGL
TTPPCSESVIWIVAEHPAYISNKNIEYMNKLKSRIVNQTISDFGNLRPLHDPAERDVFRIIYGRYPPRRE
EDDERGDGRHDLRDDDDNYDDDDYYNDDYSNDDYYDDDYYYDDYDDDTDDDHKDDGRRDRGGGDDKGGRG
KGDDRGGRDNGDNRTGRGNRNDRGRRGNGDDSGGRGNGNNRDGRGNGDSRDRNNGNGNGRENGGVRGNGN
DRDGRRDNGNGGDNGTRRGNGDDRGGRRNEDRGENRRGKDDQERESEDGRRRRRRFNGRRRRRGRGDDKG
DDN


>Lotgi1|239447
MARFLPKEPTNQNQLPTLTIATSNVPVITKGNIIIADPTTGGGGNGGGNGGSNGGGGNNGGGGNNGGWGN
GGINGGSGNNGGGGNGGWGNNGGNNVGWPPFTNNPIFSIVDTMARKTVLRRLKCKTVSQVYGFGKFLSPC
YDGCPMTHNCIPIDPRRRRSIGYCCPYPVTEEWVKIKTMLSRYGTFSEMMS


>Lotgi1|176992
MKCVAIFAVAMVMVMTPESEALLNLLNGGGGNGGLLGGVLGNNGLLGGILGSNGLLGGLLGQNGLVGGLL
GSNGLIGGVLGGNKDSVEASANVLAKLNAIISDGVATKAELGAALGISGAGLDGLIADIDINACVLLLAQ
NTRINPNTLIVHWVTAFLLLIGQL
