# Supplementary material for: ProminTools: shedding light on proteins of unknown function in biomineralization with user friendly tools illustrated using mollusc shell matrix protein sequences
Source: PeerJ. 2020 Sep 11;8:e9852. doi: 10.7717/peerj.9852 (PMC7489238; doi:10.7717/peerj.9852)
Supplement: Supplemental Information 10 [file peerj-08-9852-s010.zip › cluster1/clus8_prot_correlations.txt]

Lotgi1|233461	Lotgi1|238526	Lotgi1|239188	Lotgi1|239447	Lotgi1|176992
1	0.329523914537458	0.975006706184171	0.280040624756025	0.272296261653617
0.329523914537458	1	0.383116925915368	0.894265527987199	0.82139274521642
0.975006706184171	0.383116925915368	1	0.295877637866027	0.265327609650677
0.280040624756025	0.894265527987199	0.295877637866027	1	0.92928375380186
0.272296261653617	0.82139274521642	0.265327609650677	0.92928375380186	1
