# Supplementary material for: ProminTools: shedding light on proteins of unknown function in biomineralization with user friendly tools illustrated using mollusc shell matrix protein sequences
Source: PeerJ. 2020 Sep 11;8:e9852. doi: 10.7717/peerj.9852 (PMC7489238; doi:10.7717/peerj.9852)
Supplement: Supplemental Information 10 [file peerj-08-9852-s010.zip › cluster2/clus7_motifsummary.txt]

motif	enrichment	positiveprots	fgmedian	fg_count	bg_count	pvalue
A..G	4.98404070166379	5	6	49	24477	7.165384e-20
AG..G	28.5077966010184	4	1	24	2096	3.115366e-28
AQT.QYG	inf	1	0	7	0	NA
D.G	5.31549433925539	3	1	55	25761	2.653031e-23
D.GGGM..G	inf	1	0	5	0	NA
DD	3.58388614039493	3	1	48	33345	4.598044e-14
DDD	12.6455259496998	3	1	17	3347	8.304663e-15
G...FGPGG	inf	1	0	8	0	NA
G...GG	48.7167221008821	5	4	57	2913	4.446867e-76
G...PGG	497.936180631121	2	0	22	110	2.017891e-55
G...T	2.26089565443211	3	1	26	28631	6.487646e-05
G...V.G	13.268648224182	3	2	11	2064	9.774998e-11
G..DLGGG	inf	1	0	8	0	NA
G..G	12.32283637299	5	10	158	31922	5.192685e-114
G..G...G	50.2311148700447	5	5	62	3073	2.712701e-83
G..G.A.G	297.275331720072	2	0	16	134	2.382149e-37
G..GG..G	161.602005884339	5	1	32	493	1.703593e-61
G..GGAG	538.309384466077	3	1	8	37	3.306219e-23
G..GS	19.7593722472667	4	2	23	2898	1.714767e-23
G..LGGG.D	inf	1	0	3	0	NA
G..P	4.03673064928823	5	3	37	22820	8.274053e-13
G.FGPGG	inf	1	0	7	0	NA
G.FGPGG.G	inf	1	0	6	0	NA
G.G	14.4804398687946	5	23	182	31292	4.876697e-143
G.G.GGP.G	inf	1	0	6	0	NA
G.GGPGG	8298.93634385201	2	0	20	6	0
G.GMG.G	1452.3138601741	2	0	7	12	3.312324e-25
G.L	2.65938689476577	4	5	43	40256	7.441169e-09
G.M...G	48.9182390485589	3	1	19	967	1.352923e-27
G.Y	3.6398843613386	4	5	29	19836	1.761936e-09
GAQTG.Y	inf	1	0	7	0	NA
GG	15.1053573764071	5	25	190	31316	1.470143e-152
GG..N	23.0361934099807	4	2	13	1405	2.062159e-15
GG.D.G	397.657366476242	2	0	23	144	3.647194e-55
GG.DLG.G	inf	1	0	8	0	NA
GG.G	59.7958295517721	5	7	77	3206	1.598903e-108
GG.G..G	180.994572927306	5	5	45	619	3.038164e-87
GGA.G	154.319064245182	4	2	15	242	1.614776e-30
GGG.DLG	inf	1	0	6	0	NA
GGGMD.G	inf	1	0	5	0	NA
GGL...G	117.53858341078	2	0	11	233	6.364538e-22
GGPGG.GP	inf	1	0	6	0	NA
GM	11.489167424227	5	11	53	11485	2.139332e-38
GMD.GGGM	inf	1	0	4	0	NA
GMG.G.G	1340.59740939148	2	0	7	13	8.608976e-25
GPGGPG..G	inf	1	0	16	0	NA
GPGGPGGP	inf	1	0	10	0	NA
KP	2.6082291236465	2	0	31	29591	9.523275e-07
M...M	9.90964726426605	4	5	21	5276	1.602702e-15
MD.GGGM	inf	1	0	5	0	NA
MG..GGM	603.559006825601	3	1	8	33	1.026459e-23
MG.AG.MG	inf	1	0	3	0	NA
MM	7.6522464931559	4	4	17	5531	3.136269e-11
NG	2.85340628016216	4	4	34	29666	4.054663e-08
PGGPGG.G	inf	1	0	18	0	NA
Q.G	4.35774987283743	4	2	31	17711	6.525721e-12
S...G	4.66366739784191	5	5	65	34700	4.39665e-24
S..G	3.8783201026784	4	3	58	37233	4.639236e-18
S..S	2.25800143514917	4	4	53	58438	4.230695e-08
T..GAQTG	inf	1	0	6	0	NA
