# Supplementary material for: ProminTools: shedding light on proteins of unknown function in biomineralization with user friendly tools illustrated using mollusc shell matrix protein sequences
Source: PeerJ. 2020 Sep 11;8:e9852. doi: 10.7717/peerj.9852 (PMC7489238; doi:10.7717/peerj.9852)
Supplement: Supplemental Information 10 [file peerj-08-9852-s010.zip › cluster2/clus7.fasta]

>Lotgi1|234936
MNFYSEYMFFSLRYSSADSLLISTASAIKDACQTAYVRGQWQYSDVRSDTIYRILEPTLPSNGNYSAYYM
WVSLSKENNGTTPEQECGGSNLGHTFRAALCYCSQLLSILLYILDINHPKKQCYRLLSNYLTMVNHVVLP
CYFISTIILEMKNFGLLVVCLSLATLVIPSDGVHIDGDAAPFFVVSQIQHTAGNPAVVGSSYTGRTAVAP
PLNMRTNVAVPSTLGINSANIGTNLPTFYQPTPQPVRSFKNTIDPSLLYSLMAGGLRGDGFLNQLNTIEF
SSPAEVIDAVENAVENRADAIKDVIETVSGAVQNGDDEVEGIYDVFAEDDSENPVENLDDSDGVYDVFAD
AMEKKAEALENAAEAAAEYISDQSEEVDDLSEEVLDDDSDENDSTSSESEVEDSDVDLEVDVGIDLGGDL
DLGGGVDLGDGMDFGGGMDFGGGMDIGGVIDVGGGLELDGGIDLGGGLDLGGGVDLGDGMDFGGGMDFGG
GMGIGGGIDLGGGLNVGGGMDLGGGIDLGGGLDMGGSMDLGGGIDLGGGLDMGGSMDLGGGMDFGPGMYI
VGDMGVSGGMDLGGGMGMGGGMDLGGGMGMGGGMGMGGGMGMGGGMGGGMGMGGALNMNGGLDMGGRYGR


>Lotgi1|239173
MTPGGAGGPGGPGGFPGAGGLPGMSGGAGSPMSMMFPLLMRGGMDMRTMMMMMSMNRGGGQGGMSSMLPY
ILMRNGGSENMLPMLMMMKNKGGAGGMDPIMMAAMMGGNDNMMQMLPFLMMNKQSGPPASMPLPAAVPSN
FLKQNNHVLILLLKRISSFKNNIALLYCIILMLLFQK


>Lotgi1|239174
MISIPKSPARCFARVSRIIMKTAVVLAAFSALMALARGTYINSKNRFPPESDAAQSPLASMGGGGSPMGM
GMGMGMNRMMLPMLMGGMDMKHFALMNMLGGGGGMGGSRMLPLMAALRGNENMLPILLAAKGGMSNPLAM
MAMLGGNDNLMNMLPLMMSSGMGMGGGGGMMRGAGAAGGGAAGPGM


>Lotgi1|239214
MHRHTLSQELVLEITLIDEAQSNKGCLFVIGMKGEVASRGKDDDYISAKMKEKVARRDAEQNFKMVIKTS
LTVLILGVLIAEVFCAGHSQCNRRENPVNPFSYYETVNGKETLRMCPAAQIFNKTSCHCNAVEVVPGSGM
NFRSGQQNFQWSSSGSSGGGMGASGMGANGMVASGIGASGIGTSGMGASNTNAMMNAFLGGSKAGSGNIA
TSGTSSGKFKVTLPFNPLILKWTKSSNGGWGAETGSSGGMNSQSSGSQSGSWGSSSGSWGGSSGSMGSSG
NWLNDLQFMGNMRPQGVNFPAPIMNIKVSGTGGSSQGGSQSSSSSSMMTQQMMNSMFGGRSPFIVGPNMP
RFPMPLPQFPQGGFNVNGTMDYQISREVVRYDNGKPVYQYFIRTNQYKQPIPFPSMPNIMPFPSMPMPGA
MPLPGGVQFNPAMLSGMLSTGSGSTQQGLTGAALSTWLNQAGMSGGSNVGGAQTGQYGTASGAQTGQYGT
ASGAQTGQYGTVSGAQTGQYGTASGAQTGQYGTVSGAQTGQYGTASGAQTGQYGTLGGAFGSQGGTGQAG
STGQVGGAGSQGSWKWVTDASGKGKYVWQSSGLSSAATNAFYNQGSVGSAAGLGQAGSLGQAGSAGTGAG
QWKWITDASGQGKYVWVSSSGAGSGSSQGYYQWIPDSTSPQGGRYQWMASTHNVVSNAESNAAATAAAAA
AVAGSAGGMGIAGGMGATGGMGVAGGMGAAGGMGAAGAMGAAGTMGAAGGMFGGIDPALLMMVGGAGGSS
ESWESEEF


>Lotgi1|162078
MGFLTLILGCLMVIPTSSRGLSPLTEEMYMMNPGHAYSRNLPRKTRCLDSYGDYYDSDDDDRCNNGDDSV
VVRAYDKYKRYAKAQYDDRICQPRIKGDCEYETEDGCYRPYLPSARAISKGVHSKSDDNNGKKSKKGSGG
SNKKKGKSKSNRKSKSENGILSRIVDSKKSGYSPSVYYDDDDDDDDFDDDLEDRYEYDDDESRLTELFRV
FSVFIEHDMYSTAVEEADDLYDCCDELYDDDGEFRDNARISDRCYAIPVPYGDSHFKSHCINYLRSKAYD
DVEDYRHPREQINLKSPLIDASVIYGCDDETEYELRDSDDDGYLATSDDGYLLPEGDDDDCALCGDDDYC
FKAGDERVHMYPGLTLMHTIFVRLHNVIGSYFDEDTDFDSETRFRLSKKIVAAILQRITYTEFLPVLLSD
DIYDEYELDEGYYRYDSDVDPRIANVFAHAAFRFKDAITPNYYRIGDDDIPARQLYNSPCLLFDEDADDF
IEDLLLKPGRRRTVFVSDEVTDHFMEEGDDSFDEVANTIQRGRDNGLAPYNLYRRACGLYIVRSFNDSVF
GSNGAALSKIYNNVNDIDVYTGGMAEENLPGSSVGPLFANLIARQFRDLRDGDDDFYESDDDFTSAQLFS
IRGISMAKIICEVLDLEVITVNPFRVPSYMNPRIDCDDLPDLDFSSFYDYEFESTFEYSSEINSIVDGVL
PDVDSGFPTDTEETKSEPKQPDTKPEQPSVSKPDGSVNGIVPGVSEPKPKQPSGSKPDGSAPGLKPGGGK
PEGGIKPEPQVPITNLGSSTSQSSSYISITNLYDILSIIFNLSHIGGTGKGYTDRVSGGVGIGASGGAGG
VGGAGGVGGAGGVGGAGGAGGADGASVGAGGGADGGAYGGGYGAGYGGADGGADGGADGGGYGGADGGVG
AGGYGGAGGGAGGGDYYSDSSDSSDSDSSGSDSSESGSSESGSYYTGYNNDGSLGDNGRGSSGHRYSDHG
SPGNGSPDNGTPGSGSSRYTFSDDGSLAYKSQDNGTPGRKATNYRFSDDGSLAYGAQDNGKPGSGSPRYR
YSDDGSLGNGFPDNGASVGISPSIESPGGPVLGSLEDELLGSDSSDEDDIDDGLGGLGLGAGPGGPGGFG
PGGPGGPGGIGPGGPGGIGPDGPGGIGPGGPGGVGPGGPGGFGPGGPGGPGGPGGPGGPGGPGGPGGFGP
GGLESFGPGGPGGPGGPGGPGGPGGPGGPGSFGPGGPGSPGGPGGPGGPGGPGGPGSFGPGGPGGFGGRG
GLGGRGGPGGRRGFGPGGRGGLGGPGGPGGPGGPGGHGGFGPGGPGGLGGPGGPGGPGGHGGRGGFGPGG
PGGPGGPGGPGGPGGPGIYIPGIPDDKKKPDTPKPKTKPDGSVKTPKHKPRTDKKKKPDDKPKRKPKTSR
KPKTSRKPKTSRKPKTSRKSKTSRKTKTSRKSKRKSTRKTTRKSSRKVSRKTSRKPRRKITRRPVQRKQP
REYKQESPEVEREHSAPSTTNVEIYRDIIKILITSLTSSRGDNGKSGDDGSGSGNGGGDDGNGGGAGNGG
GAGNGGGAGNGGGAGNGGGNGGGGNGGGGNDNGNDNGNDDCHYDDDDEHRNRCEDDDDYREKCCDDDESG
GSGNFDLSSILKLMQGQSGSSSSSSATESESSSTSTTPSTSSLDLSAILSTLSGRSQKTRSGSALDISSL
LGVTGSRPSVATSRGSGLDLSAVLSALGGGKPSTGTTVTSKPSTGTSSAPGLDLSGLLGQLGPILSGLLG
PKPDSKPSTGSPSTTSKPSTGSSSGPGLDLSGLLGNLAPVLSALTGGKKPTASSKPTAPSTPSKSTGSSP
GKGLDLSGLLGKLSPAPKPKAPKPSIGSGLLPGLDLSSILGKLSGGKKPISGSGKGSKGSSRFCRCALSC
SCKSIDYGCVNIGCK
