# Supplementary material for: ProminTools: shedding light on proteins of unknown function in biomineralization with user friendly tools illustrated using mollusc shell matrix protein sequences
Source: PeerJ. 2020 Sep 11;8:e9852. doi: 10.7717/peerj.9852 (PMC7489238; doi:10.7717/peerj.9852)
Supplement: Supplemental Information 10 [file peerj-08-9852-s010.zip › cluster2/clus7_positions.txt]

type	description	begin	end	length	accession	entryName	taxid	order	residues	invpval
REGION	biased	1520	1569	49	Lotgi1|162078	Lotgi1|162078	2020	nd	G	2.99490865528601e+30
REGION	biased	49	710	661	Lotgi1|162078	Lotgi1|162078	2020	nd	D	4.53720508166969e+22
REGION	biased	828	1380	552	Lotgi1|162078	Lotgi1|162078	2020	nd	GP	6.18429189857761e+166
REGION	biased	1520	1578	58	Lotgi1|162078	Lotgi1|162078	2020	nd	GN	5.44959128065395e+36
REGION	biased	49	704	655	Lotgi1|162078	Lotgi1|162078	2020	nd	DY	5.58035714285714e+27
REGION	biased	1617	1891	274	Lotgi1|162078	Lotgi1|162078	2020	nd	SLT	5.91366055588409e+20
REGION	biased	1357	1471	114	Lotgi1|162078	Lotgi1|162078	2020	nd	KRT	3.79939209726444e+26
REGION	biased	816	1347	531	Lotgi1|162078	Lotgi1|162078	2020	nd	G	2.17438573602957e+157
REGION	biased	1113	1414	301	Lotgi1|162078	Lotgi1|162078	2020	nd	P	3.68188512518409e+30
REGION	biased	413	629	216	Lotgi1|234936	Lotgi1|234936	2020	nd	G	2.85469597487868e+68
REGION	biased	417	629	212	Lotgi1|234936	Lotgi1|234936	2020	nd	GM	2.25479143179256e+87
REGION	biased	24	121	97	Lotgi1|239173	Lotgi1|239173	2020	nd	M	7.17360114777618e+25
REGION	biased	1	134	133	Lotgi1|239173	Lotgi1|239173	2020	nd	MGP	3.87747188832881e+36
REGION	biased	61	171	110	Lotgi1|239174	Lotgi1|239174	2020	nd	M	6.33713561470215e+22
REGION	biased	61	186	125	Lotgi1|239174	Lotgi1|239174	2020	nd	MG	3.17460317460317e+39
REGION	biased	137	768	631	Lotgi1|239214	Lotgi1|239214	2020	nd	G	5.39083557951482e+48
REGION	biased	137	775	638	Lotgi1|239214	Lotgi1|239214	2020	nd	GASQMW	1.75100682892663e+92
