# Supplementary material for: ProminTools: shedding light on proteins of unknown function in biomineralization with user friendly tools illustrated using mollusc shell matrix protein sequences
Source: PeerJ. 2020 Sep 11;8:e9852. doi: 10.7717/peerj.9852 (PMC7489238; doi:10.7717/peerj.9852)
Supplement: Supplemental Information 10 [file peerj-08-9852-s010.zip › cluster2/clus7_protsummary.txt]

Protein	Motif count	Most enriched motif	Fold enrichment
Lotgi1|162078	35	G.GGPGG	15213.4
Lotgi1|239173	25	G.GGPGG	8617.8
Lotgi1|239174	25	G.GMG.G	8200.8
Lotgi1|234936	31	G.GMG.G	6053
Lotgi1|239214	33	MG..GGM	1069.4
