# Supplementary material for: ProminTools: shedding light on proteins of unknown function in biomineralization with user friendly tools illustrated using mollusc shell matrix protein sequences
Source: PeerJ. 2020 Sep 11;8:e9852. doi: 10.7717/peerj.9852 (PMC7489238; doi:10.7717/peerj.9852)
Supplement: Supplemental Information 10 [file peerj-08-9852-s010.zip › cluster2/clus7_fgmotifs.txt]

protein	A..G	AG..G	AQT.QYG	D.G	D.GGGM..G	DD	DDD	G...FGPGG	G...GG	G...PGG	G...T	G...V.G	G..DLGGG	G..G	G..G...G	G..G.A.G	G..GG..G	G..GGAG	G..GS	G..LGGG.D	G..P	G.FGPGG	G.FGPGG.G	G.G	G.G.GGP.G	G.GGPGG	G.GMG.G	G.L	G.M...G	G.Y	GAQTG.Y	GG	GG..N	GG.D.G	GG.DLG.G	GG.G	GG.G..G	GGA.G	GGG.DLG	GGGMD.G	GGL...G	GGPGG.GP	GM	GMD.GGGM	GMG.G.G	GPGGPG..G	GPGGPGGP	KP	M...M
Lotgi1|234936	2	0	0	27	5	5	1	0	24	0	1	5	8	10	5	0	1	0	0	3	1	0	0	29	0	0	5	11	10	5	0	34	2	17	8	7	5	0	6	5	7	0	22	4	5	0	0	0	6
Lotgi1|239173	1	1	0	0	0	0	0	0	1	1	0	0	0	7	2	0	1	1	1	0	3	0	0	7	0	1	0	1	0	0	0	13	2	0	0	5	1	2	0	0	0	0	4	0	0	0	0	0	6
Lotgi1|239174	6	1	0	0	0	0	0	0	3	0	0	0	0	6	3	0	1	0	2	0	1	0	0	10	0	0	2	0	1	1	0	11	2	0	0	3	1	1	0	0	0	0	11	0	2	0	0	0	5
Lotgi1|239214	19	11	7	1	0	1	1	0	4	0	15	4	0	39	17	9	4	1	10	0	3	0	0	23	0	0	0	5	8	11	7	25	0	0	0	10	6	2	0	0	0	0	15	0	0	0	0	1	4
Lotgi1|162078	21	11	0	27	0	42	15	8	25	21	10	2	0	96	35	7	25	6	10	0	29	7	6	113	6	19	0	26	0	12	0	107	7	6	0	52	32	10	0	0	4	6	1	0	0	16	10	30	0
[truncated: 11 more columns]
