# Supplementary material for: ProminTools: shedding light on proteins of unknown function in biomineralization with user friendly tools illustrated using mollusc shell matrix protein sequences
Source: PeerJ. 2020 Sep 11;8:e9852. doi: 10.7717/peerj.9852 (PMC7489238; doi:10.7717/peerj.9852)
Supplement: Supplemental Information 10 [file peerj-08-9852-s010.zip › cluster2/clus7_fg.comp]

A	0.0615
C	0.0117
D	0.0732
E	0.0329
F	0.0283
G	0.1997
H	0.0087
I	0.0378
K	0.0413
L	0.0661
M	0.0441
N	0.0411
P	0.0639
Q	0.0258
R	0.0367
S	0.1072
T	0.0419
V	0.0397
W	0.0049
X	0.0000
Y	0.0335
