# Supplementary material for: ProminTools: shedding light on proteins of unknown function in biomineralization with user friendly tools illustrated using mollusc shell matrix protein sequences
Source: PeerJ. 2020 Sep 11;8:e9852. doi: 10.7717/peerj.9852 (PMC7489238; doi:10.7717/peerj.9852)
Supplement: Supplemental Information 10 [file peerj-08-9852-s010.zip › cluster2/clus7_prot_correlations.txt]

Lotgi1|234936	Lotgi1|239173	Lotgi1|239174	Lotgi1|239214	Lotgi1|162078
1	0.0987692072125603	0.961514963603532	0.2530472443386	0.0795882474987468
0.0987692072125603	1	0.0821655938756612	0.164862209140864	0.987761852027435
0.961514963603532	0.0821655938756612	1	0.232699155450791	0.0765421343515655
0.2530472443386	0.164862209140864	0.232699155450791	1	0.152790664632675
0.0795882474987468	0.987761852027435	0.0765421343515655	0.152790664632675	1
