# Supplementary material for: ProminTools: shedding light on proteins of unknown function in biomineralization with user friendly tools illustrated using mollusc shell matrix protein sequences
Source: PeerJ. 2020 Sep 11;8:e9852. doi: 10.7717/peerj.9852 (PMC7489238; doi:10.7717/peerj.9852)
Supplement: Supplemental Information 10 [file peerj-08-9852-s010.zip › cluster2/clus7_fgenrich.txt]

protein	A..G	AG..G	D.G	DD	DDD	G...GG	G...PGG	G...T	G...V.G	G..G	G..G...G	G..G.A.G	G..GG..G	G..GGAG	G..GS	G..P	G.G	G.GGPGG	G.GMG.G	G.L	G.M...G	G.Y	GG	GG..N	GG.D.G	GG.G	GG.G..G	GGA.G	GGL...G	GM	GMG.G.G	KP	M...M	MG..GGM	MM	NG	Q.G	S...G	S..G	S..S
Lotgi1|234936	1.1869992626703	0	15.225784824236	2.17830116602046	4.34033178254869	119.687666127213	0	0.507390257978781	35.1915951458103	4.55080836920947	23.6366587637333	0	29.4667149618468	0	0	0.636594674679688	13.46304562858	0	6052.95436507936	3.96954479426906	150.228443393904	3.66179937391371	15.7721636285118	20.6791323504491	1715.00373677249	31.7185381576211	117.343218709131	0	436.436194563662	27.8272521093766	5587.34249084249	0	16.5205729448717	1760.85945165945	0	1.95875284516827	0.820229827575545	2.09324070262111	1.17050120668685	0.994359182462814
Lotgi1|239173	2.11245631492172	24.6691761547419	0	0	0	17.7502894680189	470.059938366718	0	0	11.3384547504033	33.6521921381965	0	104.881527830302	1397.47549244159	17.8421646723047	6.79753635674921	11.5667311946303	8617.76553672316	0	1.28444438643529	0	0	21.4646095243456	73.6036914168526	0	80.6403512481893	83.5324607759919	427.327216697016	0	18.0083911955904	0	0	58.8020392953059	0	74.7880574512225	1.7429580401921	5.83892419630049	2.98020710203683	0	0.884811136937249
Lotgi1|239174	12.0614441206821	23.4755063408028	0	0	0	50.6742134812797	0	0	0	9.24841700839344	48.0357903908128	0	99.8066151933521	0	33.9576682472896	2.15620776907636	15.7243580756496	0	8200.77688172043	0	50.8838276011609	2.48057376942542	17.2835379420599	70.0422224773275	0	46.0430392610629	79.4905675126374	203.325046654226	0	47.1267979271701	7569.94789081886	0	46.63064944117	1491.05034213099	35.5846402388881	0	0	2.83600353258343	3.96460086135868	0
Lotgi1|239214	9.13135036899968	61.7363572921368	0.456643075277	0.35278399346861	3.51466455399187	16.153219721539	0	6.16303076850833	22.7976400430442	14.3718973819379	65.0767648739289	790.091345969382	95.4448865088097	317.934655735427	40.5920712981739	1.54648320712675	8.64637581589059	0	0	1.46109676349001	97.3202255405237	6.52346263784628	9.39103195028962	0	0	36.6923963262969	114.025030005274	97.2196881174446	0	15.3638427455953	0	0.397539193072583	8.9185612298793	1069.41656929189	8.50738185659794	1.98267077836763	16.6049097484766	5.0851220153649	7.89862639473773	3.0195033015018
Lotgi1|162078	4.12178484124097	25.2130635030354	5.03529891825127	6.05121772733874	21.5307797087061	41.230987346973	917.172068718683	1.67798353032353	4.65526612952451	14.4479207438209	54.7179344609259	250.967481490187	243.622446534954	779.065077676101	16.5777593018264	6.10529380913275	17.348795697323	15213.4097112861	0	3.10289399809722	0	2.90637304638191	16.4150308815498	23.9356886261103	200.176443569554	77.9227079147858	248.361080228461	198.522092796252	82.4761312561252	0.418305149818832	0	4.87063767260582	0	0	0.868601454650026	3.88665918883783	0.81377132499621	5.67647321246227	3.48385398525692	2.71295635215248
