# Supplementary material for: ProminTools: shedding light on proteins of unknown function in biomineralization with user friendly tools illustrated using mollusc shell matrix protein sequences
Source: PeerJ. 2020 Sep 11;8:e9852. doi: 10.7717/peerj.9852 (PMC7489238; doi:10.7717/peerj.9852)
Supplement: Supplemental Information 10 [file peerj-08-9852-s010.zip › cluster3/clus6_fgmotifs.txt]

protein	D...D	D...D..DD	D..D	D..DD	D..DD..D	D..E	D..ED	D.DD	D.I.D	D.NDD	D.R	DD...D	DD..D	DDL.D	G.DD
Lotgi1|233420	32	13	37	17	15	14	8	14	7	8	4	14	19	3	0
Lotgi1|234845	10	3	11	7	2	0	0	3	0	3	13	3	7	0	8
Lotgi1|235120	19	3	30	12	5	20	4	14	4	2	1	8	10	4	2
Lotgi1|238358	10	1	10	4	2	5	4	2	1	1	0	1	3	1	0
