# Supplementary material for: ProminTools: shedding light on proteins of unknown function in biomineralization with user friendly tools illustrated using mollusc shell matrix protein sequences
Source: PeerJ. 2020 Sep 11;8:e9852. doi: 10.7717/peerj.9852 (PMC7489238; doi:10.7717/peerj.9852)
Supplement: Supplemental Information 10 [file peerj-08-9852-s010.zip › cluster3/clus6fig.Rmd]

---
title: "Cluster 6  figure"
output: html_notebook
---

```{r}
library(wordcloud)
library(dplyr)
library(ggplot2)
library(ggrepel)
library(gplots)
library(knitr)
library(kableExtra)
library(ComplexHeatmap)
library(matrixStats)
library(energy)
library(tibble)
library(circlize)
```

```{r}
mots.path = "/home/alastair/Documents/MPI/cyverse_tools/Lg_analyses/motifs_clusters_June/clus6mots/clus6_motifsummary.txt"
mots_num.path  = "/home/alastair/Documents/MPI/cyverse_tools/Lg_analyses/motifs_clusters_June/clus6mots/clus6_fgmotifs.txt"
fg_enrich.path = "/home/alastair/Documents/MPI/cyverse_tools/Lg_analyses/motifs_clusters_June/clus6mots/clus6_fgenrich.txt"
bias.path = "/home/alastair/Documents/MPI/cyverse_tools/Lg_analyses/motifs_clusters_June/clus6mots/clus6_positions.txt"

flpspval <- 1e-20

dcorco <- 0.65


mots<-read.table(mots.path, sep="\t", header=TRUE)
mots<-mots[,1:4]
mot_num<-read.table(mots_num.path, sep="\t", header=TRUE, row.names=1)
fg_enrich<-read.table(fg_enrich.path, sep="\t", header=TRUE, row.names=1)

mot_num = mot_num[ rowSums(mot_num)!=0, ]
protcount<-nrow(mot_num)

mots<-mots[order(mots$enrichment, decreasing = TRUE), ]
mots$enrichment<-round(mots$enrichment, 2)

mots_finite<-subset(mots, enrichment!="Inf")
prots_5pc<-0.05*protcount
mots_finite<-subset(mots_finite, positiveprots >= prots_5pc & positiveprots > 1)

mots_finite$enrichment2<-mots_finite$enrichment
mots_finite$enrichment2[mots_finite$enrichment2 == 'Inf']<-1000000
mots_finite$enrichment2<-as.numeric(mots_finite$enrichment2)
mots_finite$enrichment_sca<- (mots_finite$enrichment2 - min(mots_finite$enrichment2)) / (max(mots_finite$enrichment2) - min(mots_finite$enrichment2))
mots_finite$positiveprots_sca<- (mots_finite$positiveprots - min(mots_finite$positiveprots)) / (max(mots_finite$positiveprots) - min(mots_finite$positiveprots))

mots_finite$scalprod<- (6 * mots_finite$enrichment_sca + 1) * (6 * mots_finite$positiveprots_sca + 1)

svg(file = "/home/alastair/Documents/MPI/cyverse_tools/Lg_analyses/motifs_clusters_June/clus6mots/clus6WC.svg")
	layout(matrix(c(1,2,3,4,5,6), nrow=2, byrow = TRUE), heights=c(0.7, 1.5))
	par(mar=rep(0, 4))
	plot.new()
	text(x=0.5, y=0.2, "Number of proteins\ncontaining motif", cex=1.5, pos=3)
	plot.new()
	text(x=0.5, y=0.2, "Enrichment", cex=1.5, pos=3)

	plot.new()
	text(x=0.5, y=0.2, "Product of scaled\nvalues", cex=1.5, pos=3)
	wordcloud(mots_finite$motif, mots_finite$positiveprots, scale=c(3, 0.2), random.order=FALSE, min.freq = 1, rot.per="0", colors= (brewer.pal(9, "YlOrRd")))

	wordcloud(mots_finite$motif, mots_finite$enrichment, scale=c(3, 0.2), min.freq = 1, random.order=FALSE, rot.per="0", colors= (brewer.pal(9, "YlOrRd")))

	wordcloud(mots_finite$motif, mots_finite$scalprod, scale=c(3, 0.2), random.order=FALSE, min.freq = 1, rot.per="0", colors= (brewer.pal(9, "YlOrRd")), main="product")

	dev.off()

scat1<-ggplot(mots_finite, aes(enrichment, positiveprots))
  scat1<-scat1 + geom_point() + theme_classic() + geom_text_repel(aes(label = mots_finite$motif), size = 3.5) +
    labs(x="Fold motif enrichment", y = "Number of proteins containing motif") +
    theme(axis.title = element_text(size = 12), axis.text=element_text(size = 11)) +
    scale_x_continuous(expand = c(0, 0), limits=c(0, 320)) + 
    scale_y_continuous(expand = c(0, 0), limits=c(0, 4.8))
```

```{r}

svg(file = "/home/alastair/Documents/MPI/cyverse_tools/Lg_analyses/motifs_clusters_June/clus6mots/clus6scatter.svg", width = 7, height = 7)
scat1
dev.off()
```
