# Supplementary material for: ProminTools: shedding light on proteins of unknown function in biomineralization with user friendly tools illustrated using mollusc shell matrix protein sequences
Source: PeerJ. 2020 Sep 11;8:e9852. doi: 10.7717/peerj.9852 (PMC7489238; doi:10.7717/peerj.9852)
Supplement: Supplemental Information 10 [file peerj-08-9852-s010.zip › cluster3/clus6_fg.comp]

A	0.0713
C	0.0104
D	0.1693
E	0.0728
F	0.0233
G	0.0653
H	0.0144
I	0.0639
K	0.0738
L	0.0946
M	0.0198
N	0.0554
P	0.0188
Q	0.0262
R	0.0441
S	0.0604
T	0.0337
V	0.0663
W	0.0030
X	0.0000
Y	0.0134
