# Supplementary material for: ProminTools: shedding light on proteins of unknown function in biomineralization with user friendly tools illustrated using mollusc shell matrix protein sequences
Source: PeerJ. 2020 Sep 11;8:e9852. doi: 10.7717/peerj.9852 (PMC7489238; doi:10.7717/peerj.9852)
Supplement: Supplemental Information 10 [file peerj-08-9852-s010.zip › cluster3/clus6_positions.txt]

type	description	begin	end	length	accession	entryName	taxid	order	residues	invpval
REGION	biased	71	376	305	Lotgi1|233420	Lotgi1|233420	2020	nd	D	1.31943528169943e+63
REGION	biased	47	205	158	Lotgi1|234845	Lotgi1|234845	2020	nd	DRG	1.71673819742489e+45
REGION	biased	50	631	581	Lotgi1|235120	Lotgi1|235120	2020	nd	D	9.78473581213307e+23
REGION	biased	71	231	160	Lotgi1|238358	Lotgi1|238358	2020	nd	DNAV	5.00751126690035e+20
