# Supplementary material for: ProminTools: shedding light on proteins of unknown function in biomineralization with user friendly tools illustrated using mollusc shell matrix protein sequences
Source: PeerJ. 2020 Sep 11;8:e9852. doi: 10.7717/peerj.9852 (PMC7489238; doi:10.7717/peerj.9852)
Supplement: Supplemental Information 10 [file peerj-08-9852-s010.zip › cluster3/clus6.fasta]

>Lotgi1|233420
MAARSALCFLAIITLFVYACGRPALNFNSIYKDSRSSVKHFPRVTDSRYAYTKIDSKLDSILSELQKEQN
DRDDDDDDDDEDDLFDEINDIFDDVMDDDIEEDGDDIHDVEKIEEAVDDVIDMIDDIIDDDADDDSDDVP
EDLNDAQEDILELIKDSNDDKNDDETSDIIDDILDIVEDAKDADDHRPIADIRVVESLSKPGAVAEDDKE
SKKIDETVQELLDEIKDVVEDANDDVNDILDTDDEDEDVQEEKDEDIHEDVGNVMVNLMHGVHGVTGGGV
NHDIYEEIEEKMDEVDDLIDDAIDEHNDDDVNDDENDDVYDEHDDLVDDVNDDADDDNDDADDDNDDADD
DNDYSDVNDDSDDDNDDDDIDDVADDVLEVIVDAVEAMNTPTNV


>Lotgi1|234845
MKVFLLVTCFMLSLIVDISDSRPELFPFLKSECSSGVVYATCYMKQRGGDDDGGDDRGGDGGDDRRGDDR
DDDRGGRRDRDNDGNDDRRDGNDDRRDGNDDRRDGNDNDGGVRGNIYFSQKVDSNCRPTSELKVRVRLRG
VNGGDDDDRDGRDRGDNGGGDDDDDGRRRRFLGLHVHKFGDLRNRCLAAGPHLRKLGNFRSNRRGNIQEN
FRVKQTSLVEIVGRAVVLHSRKNAGRRLACCVIGYADSRK


>Lotgi1|235120
MKGTLKVKGSGIPELMSLIKTIRKERQNILNGNITDILKVLSTTSCFKQDTLKEFLDDLLDDDVDGDDNT
DDDDSDQSKDDVDEDDGILENLEVESIKCLSSSLHEETISKLCRHFSRGRGIKSFKRLLAAGIKCVRHIV
SIGGNGDDDDDDGDDIDEAQQELIIDQLKKKRVEDWNDDDFEEAVLGAPDMIDDDIIDDLDDDIFQKKID
ALGKLLKKGKGRPGLGLAIQQKLRKIKPIQDMTAADINMIGVGIRALDTDDIDEMDDDALEDSDLDFDID
DDEPLGLAIGRKLKNKNRAPGLLNAASVKKLFKFIKSDRNYIQKLNPQALADALDTIGLEDLDDDEAALI
CEKIQESDDYDEPGSLTSVQIGRLGNVLKGCGEEYIRGLPKSAVKLNLEKIANLDLDVSEARELYKKMEF
GEPNSFNAEMMKHMKKLFKALRSDEIDDIDDAVFGDNLDILDEFDLDDAAEQLMIEKIKSANAGKLPTAV
LKSKHHQEALSLDDLEDLDDNALTVELEELGQVDWEPSLAARLVEKLKKMENKKFGARDLERLGKLAVGL
GEDDIEDLIEDREEILASASVLGDHDDDLTDGQSEAMAEKVKKVIGTVDLDEIDSIRAGPFIIYLDDDEI
DEIKFTPKGGKAFVNALAKLKANKIDLLKLKYLVMKSKQLLKAANNDNNDDLSAEEIREMVGSLLGMDED
DIRKLSKAALMGNLMAFSKLPVTKEQAEAILDKVEEYDPEYKCKSDRLAQLGNILRYLSEDKIKALCKSE
TAAAVSAIVKNIEVVKEAREERKKNGLGREEKDDGEGNIKPLVEKLKDSLESEPVSVRRRRATSSTLTCD
QVKTMGKQATKLSVEEFNNMAANEFSNCLGTFGQLSDWSDAHLNVLLTRAETAVYAHTTWNADTIIRLGS
IIAGLKPEQMNKLDLSTIDTMSSSGKHGLMSMEQLKSGFKRWLALSKTNDASSITGQELFSLTEYVCGAE
PAHISQITVAAFKHAMKPIGEAKSCTLEQLKAYTKRAVAAYGGQINTWEPSVINHLGRTIGGFESSHVSQ
LQSNQINVIKTDVIPTLPTEMLKAFSVDQLKHFSTNQANALTKAQYDSLEPSQKKVIDAKATVTFDHSGP
NGSAGVSNLSVIVVMILSMVPLLF


>Lotgi1|238358
MTSYDEEAAINPKAVGNKSSLLKYIIGGGVLAVVGVVAVMVSLQVSGNLVKSEANTLAAQSSGAQRGDRL
DLDNDDDLEDEIKEIDDKFKKEFDTLLDNVIQEVNKQLKADLNGGATAGGVNNGGDTDESSNDTDEDNDV
NDLVDGLQDDTTDSSQVAKEVEEALVKALVEALDSNSIDNAEDVADDIADKVDDINNAVKDAVEDLVDVD
ANLDVDDNNSNDANDDINNADI
