# Supplementary material for: ProminTools: shedding light on proteins of unknown function in biomineralization with user friendly tools illustrated using mollusc shell matrix protein sequences
Source: PeerJ. 2020 Sep 11;8:e9852. doi: 10.7717/peerj.9852 (PMC7489238; doi:10.7717/peerj.9852)
Supplement: Supplemental Information 10 [file peerj-08-9852-s010.zip › cluster3/clus6_motifsummary.txt]

motif	enrichment	positiveprots	fgmedian	fg_count	bg_count	pvalue	Qvalue
D...D	10.7377516146367	4	14.5	71	29958	8.926323e-49	0
D...D..DD	208.309252304541	4	3	20	435	4.193611e-42	0
D..D	12.7802003048656	4	20.5	88	31197	4.168013e-66	0
D..DD	60.1690071397578	4	9.5	40	3012	4.298041e-58	0
D..DD..D	216.608425703128	4	3.5	24	502	3.534501e-50	0
D..E	5.29163641792426	3	9.5	39	33392	3.543863e-17	0
D..ED	27.1911552145462	3	4	16	2666	1.749694e-19	0
D.DD	45.5002939262277	4	8.5	33	3286	1.951005e-44	0
D.I.D	20.7672707606895	3	2.5	12	2618	7.048196e-14	0
D.NDD	306.425929114651	4	2.5	14	207	3.263834e-33	0
D.R	3.87517568435389	3	2.5	18	21045	4.55736e-07	0
DD...D	41.8171395733823	4	5.5	26	2817	1.008624e-34	0
DD..D	59.816629406678	4	8.5	39	2954	1.268229e-56	0
DDL.D	156.908267969654	3	2	8	231	5.140845e-18	0
G.DD	25.1567253615978	2	1	10	1801	6.44528e-13	0
