# Supplementary material for: ProminTools: shedding light on proteins of unknown function in biomineralization with user friendly tools illustrated using mollusc shell matrix protein sequences
Source: PeerJ. 2020 Sep 11;8:e9852. doi: 10.7717/peerj.9852 (PMC7489238; doi:10.7717/peerj.9852)
Supplement: Supplemental Information 10 [file peerj-08-9852-s010.zip › cluster3/clus6_fgenrich.txt]

protein	D...D	D...D..DD	D..D	D..DD	D..DD..D	D..E	D..ED	D.DD	D.I.D	D.NDD	D.R	DD...D	DD..D	DDL.D	G.DD
Lotgi1|233420	24.8119062118438	694.187939786452	27.5493819446716	131.104296013914	694.081567132485	9.73887009624482	69.7032151438875	98.9654139542931	62.1085466489318	897.723534172	4.41503377461639	115.442083867166	149.405325825088	301.670083723383	0
Lotgi1|234845	12.2198638093331	252.470813793103	12.9080023079142	85.0789760956175	145.849673306773	0	0	33.4220340839927	0	530.554608695652	22.6138029935852	38.9864408945687	86.7494502369668	0	162.613072737368
Lotgi1|235120	5.07380708866539	55.1728176995418	7.6931037276984	31.872743292564	79.68185823141	4.7916019204801	12.0030886218058	34.084242218524	12.2231605293103	77.2952518495997	0.380140582866884	22.7193711506811	27.0821210779742	138.529152665516	8.88401839692789
Lotgi1|238358	13.1679566910917	90.686355529132	12.6449865869066	52.3885320785822	157.165596235747	5.90688857438495	59.1876438937321	24.0100819568913	15.0682065145808	190.572776111944	0	14.003750321325	40.0628618705204	170.773007165249	0
