# Supplementary material for: ProminTools: shedding light on proteins of unknown function in biomineralization with user friendly tools illustrated using mollusc shell matrix protein sequences
Source: PeerJ. 2020 Sep 11;8:e9852. doi: 10.7717/peerj.9852 (PMC7489238; doi:10.7717/peerj.9852)
Supplement: Supplemental Information 10 [file peerj-08-9852-s010.zip › cluster4/clus3_prot_correlations.txt]

Lotgi1|234884	Lotgi1|236690	Lotgi1|238202	Lotgi1|159331	Lotgi1|164956	Lotgi1|166131
1	0.213140566350389	0.188377791266492	0.224181114803603	0.334686819678593	0.42674811747395
0.213140566350389	1	0.659663844955954	0.304420847464562	0.130250934435565	0.150311431462333
0.188377791266492	0.659663844955954	1	0.0920028249467323	0.10100952221506	0.123902677921338
0.224181114803603	0.304420847464562	0.0920028249467323	1	0.155211901514685	0.852882583526018
0.334686819678593	0.130250934435565	0.10100952221506	0.155211901514685	1	0.28498745120502
0.42674811747395	0.150311431462333	0.123902677921338	0.852882583526018	0.28498745120502	1
