# Supplementary material for: ProminTools: shedding light on proteins of unknown function in biomineralization with user friendly tools illustrated using mollusc shell matrix protein sequences
Source: PeerJ. 2020 Sep 11;8:e9852. doi: 10.7717/peerj.9852 (PMC7489238; doi:10.7717/peerj.9852)
Supplement: Supplemental Information 10 [file peerj-08-9852-s010.zip › cluster4/clus3.fasta]

>Lotgi1|234884
MKCIDNVGLVVTLAVIAVIVGGQDTTTETISTAGQTDVAPVKITTNNPSTTDTNVPTTGASTAGSSTAGS
STAGSSTVGSSTAGLPTTGFPTSTAAAAPVVSAVAAPVVPASAPVMTPQQPPASNTPQPLPASQPQPQTS
SNQVSNIVPMPPVPGMASICPKPIDVRGASYTVYGAFAVYRCRPGFVYDQHVSMCQPDSTWTPPEIICKP
RTFVKPIVTTNTNQGHNIVQNMYAFISAMEAAGSRSLSSQDLIGAFKSILTGTADITKLQQGLLTNPTPQ
VQQPQPTFNQQPTQPSPTIQNTNQFQNPTVPIQQTNLMPQNQPASQFPTQQKPVSQFTNPQQQQPNTQFQ
NQQQPNSQFPNQQQQPKNQFQNQQQQTVPQFANPQIVSQYPNQQQTVSKFPNQQQTNFGLNQPTQPMSNN
NPQTFNKNQAMYPQNQQSFPNQQKQQFQNPPQSFQSNMMNKQFTQPQQQLNPNRQFQSQQPQQPQYNQQN
MQNANPPYQQFQQQPMQQPSNQPLSQQQMLQQKIQIVQNQMQPSTQQTNQFMPQQQQQQQQQQQPQNQQQ
LQQQQLQQQIQQQQMQLQQQQQQLQQQIQQQRSFQQQQQQQQPMQPNQNVPTLNQFQIQNPASQAAQIPS
TVAKSSPTANNPAEGVLRQLLGTQYDTMSPALKAVLLGEQSKTPPPTAAAPPVQQPSNDPLAALLGGGGN
NKASNAGMPSLFDFGSMFGGSNGTANPFGMGGGMMNMMDPEMMAEMHEQRLAASLVHKLSGKGGLPGTNP
LAALGAAGAGLGAGGLGGNQMDPLAGLLSGTGGLFGGAGGAGSGSPFDALLGGGGAGGAGGMNLGNPLEA
LLGGGQAGPDALLGGPGGAGAGGNQLAALLGDVPGMSHPGSGAHPTAGANLPSSGNPSQTPSSSSGNSAV
NAETMKMMKKLGLMKKKK


>Lotgi1|236690
MLKFRLILTVLTVLLITVNGQFGVNIENKSSTSSSKSAASKPSGNFAIPTALRRPNPFLQRLPSAAADQE
ALFQSKTAQAQPQPSAQPTNKPSFQNGQQSGGNQPMYPNQPDPYQTGSYQGPYNSMNSNNNNPPTMAGPV
PADRISYQPAPKNTVQSGYQQPMPGQQSMQVPNNGPSLPAGPSYDLHNQYPPQQNGYPPQQQMQEPHFSS
QYQSQFPQYNQPQSGMQPPMTLNSPAGPVQTPGFNDPNGKGYDAFGQPSYPAYEQQPQAQPGAYQQPQTQ
PGAYQQPPAQPGAYQQPPAQPGAYQQPPAQPGAYQQPPAQPGAYQQPPAQPGAYQQPPAQPGAYQQPQTG
AYTQQSQPQTGGYQQSYVDPNQQYQTQQGQSQYPQYQQPANPAQPTQTYADPSVPIPRVPGQQQPYDPQA
QPQGVPATAPAPGKYLTFLF


>Lotgi1|238202
MTPVATRDSIIKKYIDRLIYSYLEKYSLEKKQELREKLVNYVKRFLEKEISKSCSAESHDYQREISEIHL
QIAPYLTESQKIINENNATFSGLKQEVEALTKRILSLENKAVRTRPLINVQTSEQIEALKNDSKYEVLED
KNRRLQDKVRSLETEIRKLKQIKQDKITEGPNLKSKPTYACEKTHNPAPTPRKAKTQFLTAPYKHITTPK
RKVIACNARVKMSMYHSLLYVAFLISFAQCQTTLSQAEISKILQIIQNQTGGQTVGQQGNNVDTVQLIRK
LMASTQSGNQAPQTNYQPQAPIAEQPTTNPPPQANNLLLPLAVTGAIDNPLTALAASSMVGGNQGGGGGN
LNGYLTARAFDFNDLATNMMLVNGLNGQKQPQQAPQPQPLPPSQPQPQPQPPAVNQGTQQPPRTTNGGLF
GQSPMGNYFTARAFDFPDMYTNMMLFNGVNSRQATQQPGSQQQTGTRNQPQSIFDPTLFYLSAF


>Lotgi1|159331
MKILSLIVLPLMAIHSTSGQEDIWLLLCLLRNCYQTPTQQTSYPSTYSYNEAFRPQQQQYQQYTSTQQQP
YQQPTATQQELDTIQPQEPNIIQPQQEPNIIQPQEPNIIQPQEPSIIQPQEPNTILTDTAQRQAIIAQAI
ESLKQTNTIENQQQSSNLLQQPDATQLLTTNEPQQLSNLLQQPDTTQQLATNEQQQLSNLLQQPDATQQL
TTTEQQQLSNLLQQPDSTQQLATTEQQQLSNLLQQPDTTQQLATTEQQQLSNLLQQPDTTQQLTTNEQQQ
LSNLLQQPDTTQQLATNEQQQLSNLLQQPDTTQQLTTNEQQQLKGYNGNIGYRVMVISLSVNVKGKYI


>Lotgi1|164956
MAPVPFHLSLSNLPILSAFLSPNFAPFIPVPSQPLPVPATSESKASETTTPAAELTSQRTTTVAESVFTA
SIPESSPSSNSSDGDVLISAAAVKELKSTQDDNKLDKASKTPIEAPKQNLPVESPHLAISTSTAAPEFFP
SSFNAQQYLSVDSPRPIGIKNAKKPGDPVSKSSGIQSWKTGESSEPKTTEDNNVVPNTVRGHMTRKGKIF
KDLIWDTILALPSAPEIPESTPHSDVTPVPIVISPYTRLRYVPTTSSTQFQPITQNVATSPVPKQPIEHH
VTTSSVLEQPMEHLVTTSSVLEPPIEHHVTTSSVLEPPIEHHVTTSSVGEPPIEHQTTESTVLEHSVRID
STTSSSREQQMSENKNSDDDKKSSNEDQDDVSQSSTPDSKTTDLDDLTTVSLDWDSFKPDETSPMTASSS
YRQ


>Lotgi1|166131
MARTKSESGNPQTEGYILVPQVVKVPKRGSKKQSTSKRQRPSNVKRITSIDLLSDLNLNPSKDRLFNLTR
SPPRDRFTDYTGRDADNKANSPRNRLSDLSRSSSRDVITELNKLSSRDRESKSRTILPVISTDSRVSSSQ
IETISQILNVPRSKVLAKLPQISRIFSQAAKIPSRGKNDLSKVPRLTPNRSKEPQSVSKIQPAPRKYPLV
QQQSPQQQNLQQKPQQQQPQQQQPQQQQMAKLQIKQQEVPRLQLQQPDIPKPVTQQTMPVFTTNPKIFNS
PQTPDMASPPMMKAFTDGSERGMNPGQIADPMNPIPGPMDPASMQQMSPDMPPYPPMSQPSLMQQMTKTF
SDGSQISSGSQTPVVGPPMTPDLMQPMPPDLTAMQPMPPDLTAMQPMPPDLTAMQPMPQMGPDMPPYSAM
GQAAVSQLMPGNQMGDMSFMPPPDMQPMPHGFQDPAMGMDQFGGNVDPACALGQVYATCTMNRIEEIKVY
GSVDFSQQVDPMCTPIGNLMVNVKLFGFNPENMMFEHGLHVHEYGDMRGHCSSAGRIFNPYQMAHGGRQS
AVRRLGDFGNVREDAEGNIFQTFEIPNTSIIGPLTIVGKALVIKSGPDSLGAGGMPLGAPGGGSGYPAGC
CVIGKSDETRSAHIYNQMPVGHINMVIS
