# Supplementary material for: ProminTools: shedding light on proteins of unknown function in biomineralization with user friendly tools illustrated using mollusc shell matrix protein sequences
Source: PeerJ. 2020 Sep 11;8:e9852. doi: 10.7717/peerj.9852 (PMC7489238; doi:10.7717/peerj.9852)
Supplement: Supplemental Information 10 [file peerj-08-9852-s010.zip › cluster4/clus3_motifsummary.txt]

motif	enrichment	positiveprots	fgmedian	fg_count	bg_count	pvalue	Qvalue
A.QQP..Q	2789.41389820177	2	0	8	8	0	0
EQQQL	1394.70694910088	1	0	7	14	8.084821e-25	0
F..QQ	42.4392156019633	3	0.5	11	723	1.352001e-16	0
GG	2.67219366924425	4	3	30	31316	8.31854e-07	0
I..Q	2.52003537947951	6	3	19	21031	0.0001149768	0
LQQPD	2282.24773489236	2	0	9	11	3.789703e-34	0
M.P	9.12601568680632	5	1.5	29	8864	1.734165e-19	0
MQP	95.3645777162997	3	0.5	8	234	4.44971e-16	0
NP	3.51264174273216	4	3	28	22235	6.795163e-09	0
NQ	5.07440455447492	5	3.5	37	20339	8.229377e-16	0
P...A	4.37046858543688	5	4.5	29	18509	2.566267e-11	0
P..A	4.36905228451803	6	4.5	29	18515	2.586056e-11	0
P..QP.A.Q	3586.38929768799	2	0	9	7	0	0
P.M	6.08495268438728	5	1.5	17	7793	1.140915e-09	0
P.QQ	71.5999289377994	4	3.5	24	935	4.191898e-38	0
P.T	4.02853111508938	6	6.5	41	28389	6.178672e-14	0
Q...L.QQP	1716.5623988934	1	0	8	13	6.88592e-29	0
Q...N	5.8633393586144	6	4.5	42	19981	7.10189e-20	0
Q...P	9.75834565047483	6	8	53	15150	6.492664e-35	0
Q...Q	12.6356897935193	6	7.5	74	16336	1.907727e-55	0
Q...T.EQQ	2789.41389820177	1	0	7	7	0	0
Q...TQQ	464.902316366961	2	0	10	60	4.152465e-27	0
Q...Y	5.71397574444609	5	1	23	11228	1.032275e-11	0
Q..N..Q	69.9634892678742	4	1	23	917	2.028673e-36	0
Q..P	11.7821072785714	6	11.5	68	16099	3.163065e-49	0
Q..P..Q	84.741688046636	6	2	24	790	6.141206e-40	0
Q..S..Q	25.948036262342	5	2	12	1290	4.259444e-15	0
Q.G.YQ	871.691843188053	1	0	10	32	1.577777e-30	0
Q.G.YQQ	2510.47250838159	1	0	9	10	3.446304e-35	0
Q.Q.P	69.0597628187736	5	4	23	929	2.771172e-36	0
Q.Q.QQ	191.932148958837	5	1	15	218	4.717356e-32	0
QP.AQ...Y	2169.54414304582	1	0	7	9	2.426877e-27	0
QPGA..Q	2789.41389820177	1	0	8	8	0	0
QPM	92.1428014421004	4	1.5	11	333	1.25661e-20	0
QPQ	83.075328010591	5	5.5	26	873	9.737454e-43	0
QQ.DT..Q	2789.41389820177	1	0	5	5	0	0
QQ.Q.Q	195.519665761806	4	1.5	15	214	3.474591e-32	0
QQ.SN..Q	1593.95079897244	1	0	8	14	1.927437e-28	0
QQ.SNL	2028.66465323765	1	0	8	11	5.30027e-30	0
QQ.T	25.4846784719431	4	1	11	1204	5.445927e-14	0
QQP	100.428943229587	5	6.5	40	1111	3.043807e-67	0
QQP..TQ	2510.47250838159	1	0	9	10	3.446304e-35	0
QQP.A	590.068324619605	3	0.5	11	52	8.957219e-31	0
QQP.A...A	2789.41389820177	1	0	7	7	0	0
QQQ	58.7554270289998	5	3.5	40	1899	1.111892e-57	0
S...Q	4.1177349256957	6	7	41	27774	3.041477e-14	0
T...Q	4.37940238073449	6	4	33	21019	1.3384e-12	0
TQQ	51.5435176841631	5	2	17	920	1.970592e-25	0
TQQL...E	1627.15810728436	1	0	7	12	1.33351e-25	0
VP	2.90927607238399	4	5	25	23970	1.22678e-06	0
