# Supplementary material for: ProminTools: shedding light on proteins of unknown function in biomineralization with user friendly tools illustrated using mollusc shell matrix protein sequences
Source: PeerJ. 2020 Sep 11;8:e9852. doi: 10.7717/peerj.9852 (PMC7489238; doi:10.7717/peerj.9852)
Supplement: Supplemental Information 10 [file peerj-08-9852-s010.zip › cluster4/clus3_fg.comp]

A	0.0671
C	0.0052
D	0.0341
E	0.0311
F	0.0271
G	0.0634
H	0.0107
I	0.0405
K	0.0387
L	0.0677
M	0.0335
N	0.0610
P	0.1131
Q	0.1493
R	0.0253
S	0.0859
T	0.0759
V	0.0436
W	0.0015
X	0.0000
Y	0.0253
