# Supplementary material for: ProminTools: shedding light on proteins of unknown function in biomineralization with user friendly tools illustrated using mollusc shell matrix protein sequences
Source: PeerJ. 2020 Sep 11;8:e9852. doi: 10.7717/peerj.9852 (PMC7489238; doi:10.7717/peerj.9852)
Supplement: Supplemental Information 10 [file peerj-08-9852-s010.zip › cluster4/clus3_protsummary.txt]

Protein	Motif count	Most enriched motif	Fold enrichment
Lotgi1|159331	38	Q...T.EQQ	26299
Lotgi1|236690	39	P..QP.A.Q	23771.6
Lotgi1|238202	27	A.QQP..Q	2363.7
Lotgi1|166131	32	LQQPD	1264.4
Lotgi1|234884	33	Q.Q.QQ	452.4
Lotgi1|164956	15	QPM	65
