# Supplementary material for: ProminTools: shedding light on proteins of unknown function in biomineralization with user friendly tools illustrated using mollusc shell matrix protein sequences
Source: PeerJ. 2020 Sep 11;8:e9852. doi: 10.7717/peerj.9852 (PMC7489238; doi:10.7717/peerj.9852)
Supplement: Supplemental Information 10 [file peerj-08-9852-s010.zip › cluster4/clus3_fgmotifs.txt]

protein	A.QQP..Q	EQQQL	F..QQ	GG	I..Q	LQQPD	M.P	MQP	NP	NQ	P...A	P..A	P..QP.A.Q	P.M	P.QQ	P.T	Q...L.QQP	Q...N	Q...P	Q...Q	Q...T.EQQ	Q...TQQ	Q...Y	Q..N..Q	Q..P	Q..P..Q	Q..S..Q	Q.G.YQ	Q.G.YQQ	Q.Q.P	Q.Q.QQ	QP.AQ...Y	QPGA..Q	QPM	QPQ	QQ.DT..Q	QQ.Q.Q	QQ.SN..Q	QQ.SNL	QQ.T	QQP	QQP..TQ	QQP.A	QQP.A...A	QQQ	S...Q	T...Q	TQQ	TQQL...E
Lotgi1|234884	0	0	9	19	3	0	8	2	15	24	11	10	0	4	12	11	0	17	20	35	0	0	1	10	22	13	3	0	0	9	10	0	0	3	6	0	8	0	0	4	13	0	1	0	22	8	9	2	0
Lotgi1|236690	7	0	0	2	1	0	2	1	3	5	7	4	8	2	5	6	0	5	11	20	0	1	16	1	18	2	1	10	9	4	1	7	8	2	7	0	4	0	0	0	12	0	7	7	2	6	6	2	0
Lotgi1|238202	1	0	0	5	4	0	1	0	3	5	2	5	0	1	0	4	0	4	4	8	0	0	1	0	7	2	1	0	0	2	1	0	0	0	6	0	0	0	0	1	2	0	0	0	1	3	2	2	0
Lotgi1|159331	0	7	1	0	7	8	0	0	0	1	0	1	1	1	3	7	8	13	5	3	7	9	4	11	2	1	3	0	0	4	1	0	0	0	5	5	1	8	8	5	10	9	3	0	10	10	14	10	7
Lotgi1|164956	0	0	1	0	1	0	1	0	0	0	1	5	0	0	0	7	0	1	1	1	0	0	0	0	3	1	0	0	0	0	0	0	0	1	0	0	0	0	0	0	0	0	0	0	0	7	1	0	0
Lotgi1|166131	0	0	0	4	3	1	17	5	7	2	8	4	0	9	4	6	0	2	12	7	0	0	1	1	16	5	4	0	0	4	2	0	0	5	2	0	2	0	0	1	3	0	0	0	5	7	1	1	0
[truncated: 1 more columns]
