# Supplementary material for: ProminTools: shedding light on proteins of unknown function in biomineralization with user friendly tools illustrated using mollusc shell matrix protein sequences
Source: PeerJ. 2020 Sep 11;8:e9852. doi: 10.7717/peerj.9852 (PMC7489238; doi:10.7717/peerj.9852)
Supplement: Supplemental Information 10 [file peerj-08-9852-s010.zip › cluster4/clus3_fgenrich.txt]

protein	A.QQP..Q	EQQQL	F..QQ	GG	I..Q	LQQPD	M.P	MQP	NP	NQ	P...A	P..A	P..QP.A.Q	P.M	P.QQ	P.T	Q...L.QQP	Q...N	Q...P	Q...Q	Q...T.EQQ	Q...TQQ	Q...Y	Q..N..Q	Q..P	Q..P..Q	Q..S..Q	Q.G.YQ	Q.G.YQQ	Q.Q.P	Q.Q.QQ	QP.AQ...Y	QPGA..Q	QPM	QPQ	QQ.DT..Q	QQ.Q.Q	QQ.SN..Q	QQ.SNL	QQ.T	QQP	QQP..TQ	QQP.A	QQP.A...A	QQQ	S...Q	T...Q	TQQ	TQQL...E
Lotgi1|234884	0	0	122.765242702819	5.98354458143023	1.40680060346057	0	8.90084942580605	84.2918048187445	6.65311974170886	11.6373168755118	5.86112446927031	5.3265682764208	0	5.06205115554631	126.572934722478	3.8213234985989	0	8.390791240903	13.0193282690338	21.1297098881463	0	0	0.878352437103055	107.547886191855	13.4770548234951	162.288398897861	22.9352120088212	0	0	95.5428099829256	452.391796504271	0	0	88.8481185927307	67.7810389264131	0	368.678174347406	0	0	32.7645885840302	115.398591475527	0	189.656560842175	0	114.253346815929	2.84068298805879	4.22281128855502	21.4394373125937	0
Lotgi1|236690	18200.1332386364	0	0	1.32840415587733	0.9890234545541	0	4.69317515178864	88.8895396270396	2.80640687286628	5.1133665059067	7.86650094057436	4.49368669138045	23771.6025974026	5.33816303675793	111.230760816723	4.39610108268568	0	5.20498280184357	15.1024207920792	25.4654165924673	0	346.669204545455	29.6404022411504	22.6828269059185	23.2562731169073	52.6586133486766	16.1241490486258	6500.04758522727	18720.1370454545	89.5593208728838	95.4135425354462	16177.8962121212	20800.1522727273	124.925839475839	166.782435176507	0	388.787892948173	0	0	0	224.66411095655	0	2800.02049825175	20800.1522727273	21.9064268275169	4.493443999293	5.93752859966524	45.2177223320158	0
Lotgi1|238202	2363.65366735537	0	0	3.01910035426666	3.59644892565127	0	2.1332614326312	0	2.55127897533298	4.64851500536973	2.04324699755178	5.10646214929597	0	2.42643774398088	0	2.66430368647617	0	3.78544203770441	4.99253579903445	9.26015148816992	0	0	1.68411376370173	0	8.22191473830057	47.8714666806151	14.6583173169325	0	0	40.7087822149472	86.7395841231329	0	0	0	129.960339098577	0	0	0	0	15.7053399824277	34.0400168115985	0	0	0	9.9574667397804	2.04247454513318	1.79925109080765	41.1070203018326	0
Lotgi1|159331	0	13149.5215517241	36.3748867267611	0	8.75342597708801	19126.5768025078	0	0	0	1.2930352083902	0	1.42041820704555	3757.00615763547	3.37470077036421	84.3819564816522	6.48467017944056	16184.0265251989	17.1106331187042	8.67955217935587	4.82964797443345	26299.0431034483	3944.85646551724	9.36909266243259	315.473799496108	3.26716480569579	33.2899279790484	61.1605653568565	0	0	113.235922942727	120.637812401139	0	0	0	150.624530947585	26299.0431034483	122.892724782469	15028.0246305419	19126.5768025078	109.215295280101	236.715059436978	23669.1387931034	1517.2524867374	0	138.488905231429	9.4689432935293	17.5168468265986	285.859164167916	15341.1084770115
Lotgi1|164956	0	0	29.9254387255623	0	1.02877144208937	0	2.44089487799882	0	0	0	1.16894981893033	5.84285503607387	0	0	0	5.33490596322769	0	1.08283330156557	1.42812489759614	1.32444247053021	0	0	0	0	4.03182039851821	27.3874584792172	0	0	0	0	0	0	0	64.9732498455903	0	0	0	0	0	0	0	0	0	0	0	5.45303684705375	1.02935878008381	0	0
Lotgi1|166131	0	0	0	1.77658914463838	1.98405920974379	1264.44694667035	26.6754940238443	297.199068661835	4.37879086546512	1.36770897422428	6.01174192592743	3.00489687569514	0	16.0631653689676	59.5033857256636	2.93964206137036	0	1.39221424487001	11.0169634957417	5.95999111738596	0	0	1.23877061038242	15.1678477790337	13.823384223491	88.0311165403409	43.1284229872058	0	0	59.8876917691017	127.604737737375	0	0	208.842588789397	31.8646424132276	0	129.989873022186	0	0	11.5522561572873	37.5578300991193	0	0	0	36.6216861858185	3.5055236873917	0.661730644339591	15.1183874058412	0
[truncated: 1 more columns]
