# Supplementary material for: ProminTools: shedding light on proteins of unknown function in biomineralization with user friendly tools illustrated using mollusc shell matrix protein sequences
Source: PeerJ. 2020 Sep 11;8:e9852. doi: 10.7717/peerj.9852 (PMC7489238; doi:10.7717/peerj.9852)
Supplement: Supplemental Information 10 [file peerj-08-9852-s010.zip › cluster4/clus3_positions.txt]

type	description	begin	end	length	accession	entryName	taxid	order	residues	invpval
REGION	biased	35	322	287	Lotgi1|159331	Lotgi1|159331	2020	nd	Q	1.87406296851574e+50
REGION	biased	35	322	287	Lotgi1|159331	Lotgi1|159331	2020	nd	QTP	3.12891113892365e+52
REGION	biased	3	420	417	Lotgi1|164956	Lotgi1|164956	2020	nd	PSTH	2.41604252234839e+21
REGION	biased	211	256	45	Lotgi1|166131	Lotgi1|166131	2020	nd	Q	5.78703703703704e+23
REGION	biased	184	455	271	Lotgi1|166131	Lotgi1|166131	2020	nd	P	2.94377391816309e+21
REGION	biased	215	461	246	Lotgi1|166131	Lotgi1|166131	2020	nd	QPM	8.90471950133571e+57
REGION	biased	270	627	357	Lotgi1|234884	Lotgi1|234884	2020	nd	Q	2.7292576419214e+110
REGION	biased	696	888	192	Lotgi1|234884	Lotgi1|234884	2020	nd	G	1.04624398409709e+28
REGION	biased	643	876	233	Lotgi1|234884	Lotgi1|234884	2020	nd	GAML	6.07164541590771e+35
REGION	biased	270	591	321	Lotgi1|234884	Lotgi1|234884	2020	nd	PNQ	6.72494956287828e+104
REGION	biased	69	423	354	Lotgi1|236690	Lotgi1|236690	2020	nd	Q	1.09950522264981e+43
REGION	biased	42	432	390	Lotgi1|236690	Lotgi1|236690	2020	nd	P	9.2678405931418e+28
REGION	biased	55	435	380	Lotgi1|236690	Lotgi1|236690	2020	nd	QPYAG	4.59136822773187e+85
REGION	biased	254	427	173	Lotgi1|238202	Lotgi1|238202	2020	nd	QPGAN	1.8796992481203e+24
