# Supplementary material for: ProminTools: shedding light on proteins of unknown function in biomineralization with user friendly tools illustrated using mollusc shell matrix protein sequences
Source: PeerJ. 2020 Sep 11;8:e9852. doi: 10.7717/peerj.9852 (PMC7489238; doi:10.7717/peerj.9852)
Supplement: Supplemental Information 10 [file peerj-08-9852-s010.zip › cluster5/clus2_fg.comp]

A	0.0488
C	0.1040
D	0.0753
E	0.0530
F	0.0231
G	0.0768
H	0.0088
I	0.0420
K	0.0674
L	0.0506
M	0.0112
N	0.0535
P	0.0645
Q	0.0368
R	0.0371
S	0.0816
T	0.0710
V	0.0497
W	0.0076
X	0.0000
Y	0.0373
