# Supplementary material for: ProminTools: shedding light on proteins of unknown function in biomineralization with user friendly tools illustrated using mollusc shell matrix protein sequences
Source: PeerJ. 2020 Sep 11;8:e9852. doi: 10.7717/peerj.9852 (PMC7489238; doi:10.7717/peerj.9852)
Supplement: Supplemental Information 10 [file peerj-08-9852-s010.zip › cluster5/clus2_prot_correlations.txt]

Lotgi1|143247	Lotgi1|201804	Lotgi1|230225	Lotgi1|233299	Lotgi1|171918
1	0.400119819308086	0.185249894340575	0.272035585837204	0.139163842802477
0.400119819308086	1	0.765534464842232	0.25837826701425	0.866456047326726
0.185249894340575	0.765534464842232	1	0.211762609113236	0.831639440056111
0.272035585837204	0.25837826701425	0.211762609113236	1	0.15632172815795
0.139163842802477	0.866456047326726	0.831639440056111	0.15632172815795	1
