# Supplementary material for: ProminTools: shedding light on proteins of unknown function in biomineralization with user friendly tools illustrated using mollusc shell matrix protein sequences
Source: PeerJ. 2020 Sep 11;8:e9852. doi: 10.7717/peerj.9852 (PMC7489238; doi:10.7717/peerj.9852)
Supplement: Supplemental Information 10 [file peerj-08-9852-s010.zip › cluster5/clus2_fgenrich.txt]

protein	A..C	C...A	C...C...C	C...D	C...E	C...K	C...P	C...S	C...S.C	C...T	C...V	C...Y	C..A	C..CP	C..D..C	C..G	C..G.Y	C..GQ	C..H	C..N	C..P	C..YC..G	C.A	C.D	C.DY...F	C.I.P.D	C.K	C.L	C.N	C.P	C.Q	C.R	C.S	C.YG	CA	CCP	CE	CK	CL	CP	CP.VC	CPK	CQ	CR	CS	D...C	D..C	D.C	DC
Lotgi1|143247	7.71568434044533	8.09218498005263	374.409548355425	3.37462610950346	10.9160583680421	3.26363463250145	13.2353229557129	14.7853411007502	107.290180769501	6.38946625448209	3.16163717162673	4.17493116340685	12.5507635723337	0	273.065610454708	5.04693248894889	0	0	0	9.85912393190015	17.0206098139314	0	3.60867708569914	5.96350183751662	0	0	17.1691823686995	4.2454528248847	9.25842781878217	8.25872113484393	4.41016711481192	23.7164080477642	4.76860900610244	0	4.47924595343811	110.388225502967	6.36371582100511	5.49810403307489	3.7642751026613	25.4657000233731	0	111.74684981685	0	14.7813293408532	2.17042527881887	6.82151130549891	26.8151185531896	3.03786919200972	21.076445310341
Lotgi1|201804	13.5366310074142	10.3252183036621	262.75019444082	6.45877807287244	2.32138962763428	7.28740695156021	23.9241027604532	10.2187294189995	154.008943028626	2.03815885586011	7.05965565917664	2.66350038779374	6.67255784858246	0	139.36715713334	13.6842144194032	0	50.9226151064126	15.3036921224688	8.38649529397076	12.2160579297457	1121.11886484279	2.30224462176249	7.60912639521108	0	2316.97898734177	11.7358968089845	4.73985998930166	3.93776170520356	15.8065650074481	5.62714993889927	12.6087232658999	6.08450364322944	77.2326329113924	8.57293655898534	211.274679696818	8.11977917414324	18.4151686981217	3.00189027174255	32.4929438272912	2316.97898734177	89.114576436222	8.77548583020907	5.89382119287183	4.15402914123308	10.8798787910489	13.899735503204	4.84520909105348	7.68356487263065
Lotgi1|230225	2.8016605962424	4.19767520579099	0	4.9014742339762	7.92751212895279	6.09462605723615	10.9849366318309	4.34612332068163	11.1309697628301	5.96595696383918	2.29605927161364	6.93014510121714	1.73612867859371	136.881131987843	5.66591468378645	14.9226303563734	87.6240294120463	66.2476178411954	2.48866133733024	3.7504448386479	4.41456738689864	243.08601707858	7.86213220976528	8.66168566601837	0	150.71333058872	3.30801866963827	2.64270262298299	5.12281885073826	5.99768797112585	5.03292846531851	2.05040991767414	4.20517105437276	25.1188884314533	2.78823379234188	0	9.57308258952355	5.9892891196032	2.34317989099378	9.05819877323768	0	5.7966665611046	5.70822050709359	2.30026450837484	4.95382369113702	3.89238973627892	5.21619741308444	8.82470358946915	7.18456019636162
Lotgi1|233299	1.35778802639122	4.27213117661996	0	7.12630541559948	3.84196467702042	9.18922823899851	1.55274738586576	5.20377927009646	18.8806742694932	3.3732098382601	3.33826494657794	0	8.83461569896113	0	0	2.66444201232218	0	0	0	2.31331399519445	10.4833644245025	0	3.81027915752591	7.34610142554421	2886.30694719769	0	2.58976493829545	0	11.9480269616686	4.36005110191481	3.10436344394582	0	5.03501174387353	28.4049255121043	9.45896631508159	116.5551654752	3.3596153356703	3.8701737886449	0	11.5235849267778	0	19.6649484314568	4.14962119265672	1.3005918274773	0.763892695897145	1.20043355376098	8.25800787846133	0	0
Lotgi1|171918	14.7299428317593	3.86217919502512	0	0	6.946582597845	15.5764380187569	16.8449564890891	14.1132801416252	51.2066771854438	3.04951798509372	9.05377917329471	3.98516156507018	7.98684954603052	66.2847427429167	0	14.4525794001718	0	0	15.2650464352908	9.4109819349956	4.06173643287	3354.86326979472	10.3339389272294	5.69243357217495	0	1386.67681818182	7.02375642355888	4.05247769648085	5.89172679377047	19.7083117990594	8.41940994645913	3.77306491668975	4.5518540512796	77.037601010101	4.27564386464547	0	21.260596038358	34.1132363870328	3.59317168890397	13.8903818309308	0	53.3337237762238	3.75142521962401	10.5820880508381	10.3588479216355	6.51144260979441	3.19953119100558	11.5991369149462	0
[truncated: 36 more columns]
