# Supplementary material for: ProminTools: shedding light on proteins of unknown function in biomineralization with user friendly tools illustrated using mollusc shell matrix protein sequences
Source: PeerJ. 2020 Sep 11;8:e9852. doi: 10.7717/peerj.9852 (PMC7489238; doi:10.7717/peerj.9852)
Supplement: Supplemental Information 10 [file peerj-08-9852-s010.zip › cluster5/clus2_fgmotifs.txt]

protein	A..C	C...A	C...C...C	C...D	C...E	C...K	C...P	C...S	C...S.C	C...T	C...V	C...Y	C..A	C..CP	C..D..C	C..G	C..G.Y	C..GQ	C..H	C..N	C..P	C..YC..G	C.A	C.D	C.DY...F	C.I.P.D	C.K	C.L	C.N	C.P	C.Q	C.R	C.S	C.YG	CA	CCP	CE	CK	CL	CP	CP.VC	CPK	CQ	CR	CS	D...C	D..C	D.C	DC
Lotgi1|143247	2	2	5	1	3	1	3	6	2	2	1	1	3	0	5	2	0	0	0	3	4	0	1	2	0	0	7	2	3	2	1	6	2	0	1	1	2	2	2	7	0	2	0	4	1	2	8	1	7
Lotgi1|201804	11	8	11	6	2	7	17	13	9	2	7	2	5	0	8	17	0	2	6	8	9	3	2	8	0	5	15	7	4	12	4	10	8	3	6	6	8	21	5	28	4	5	7	5	6	10	13	5	8
Lotgi1|230225	7	10	0	14	21	18	24	17	2	18	7	16	4	19	1	57	22	8	3	11	10	2	21	28	0	1	13	12	16	14	11	5	17	3	6	0	29	21	12	24	0	1	14	6	22	11	15	28	23
Lotgi1|233299	1	3	0	6	3	8	1	6	1	3	3	0	6	0	0	3	0	0	0	2	7	0	3	7	7	0	3	0	11	3	2	0	6	1	6	3	3	4	0	9	0	1	3	1	1	1	7	0	0
Lotgi1|171918	4	1	0	0	2	5	4	6	1	1	3	1	2	1	0	6	0	0	2	3	1	3	3	2	0	1	3	2	2	5	2	1	2	1	1	0	7	13	2	4	0	1	1	3	5	2	1	4	0
[truncated: 36 more columns]
