# Supplementary material for: ProminTools: shedding light on proteins of unknown function in biomineralization with user friendly tools illustrated using mollusc shell matrix protein sequences
Source: PeerJ. 2020 Sep 11;8:e9852. doi: 10.7717/peerj.9852 (PMC7489238; doi:10.7717/peerj.9852)
Supplement: Supplemental Information 10 [file peerj-08-9852-s010.zip › cluster5/clus2_protsummary.txt]

Protein	Motif count	Most enriched motif	Fold enrichment
Lotgi1|233299	64	K.R.CC	4473.8
Lotgi1|171918	68	C..YC..G	3354.9
Lotgi1|201804	78	C.I.P.D	2317
Lotgi1|143247	61	C...C...C	374.4
Lotgi1|230225	79	C..YC..G	243.1
