# Supplementary material for: ProminTools: shedding light on proteins of unknown function in biomineralization with user friendly tools illustrated using mollusc shell matrix protein sequences
Source: PeerJ. 2020 Sep 11;8:e9852. doi: 10.7717/peerj.9852 (PMC7489238; doi:10.7717/peerj.9852)
Supplement: Supplemental Information 10 [file peerj-08-9852-s010.zip › cluster5/clus2.fasta]

>Lotgi1|143247
CDTDYDCSDDGEELCCPTTCGRSCRSAVYIKKGVCPKYRFFDPSDCKKRADKCFKDSDCRRNLKCCLTGC
GNTCRKPTTKPIVHEGACPFFSPEGIDCPAVEEEYSCNEDSDCPLDEKCCFVACDKACVKSNEIIVNPGK
CTCPSVDQAILCDFWFSDCGQDGDCEGEKKCCDNPCGRTCHVFPFRRIIAEPQCPKPSPYYGTCEFRPGV
NCLNDNYCAPNEMCCREGCGRVCKRVSNEPLPGRSPYPIGSF


>Lotgi1|201804
MRLLIFTLSLLVAVVRSVDASQCPEPPSGFGPCVITDANCLTDSECSNGQICCPHLCGKICKDKVSLTVV
KPGTCPSNAAISCFVGSVADTCSSDSDCPGNQKCCNLCGKNCSPPQGSAPQLPPIGLPAPPPVCPPVCAI
ACEYGNVLDQNGCPTCSCKKTPCKGEAPLTLDRNGNTINCGRGGVRCPLNSECKIHPADAYALCCPIEPD
DPKPGVCPKLPNPLPRCLIFQNDCKQDSECPGDQKCCSVTCGIGCIDPVKLCPVVDCLQYCEFGYRLDSN
GCQTCQCKKSPCEDEAPMTLDSTGNTINCGRGGVRCPSNSECKIHPADRYAVCCPKVCPPVCEIYCEFGN
VLDENGCKTCKCKKSPCEDGAPMTLDSNGNTINCGRGGVRCPLNSECKIHPADRYAVCCPKVCPPVCAIY
CQYGNVLDENGCATCTCKKTPCKGEAPLTLDRNGNTINCGRGGVRCPLNSDCKIHPADAYAVCCPKEPSP
VCKFGSCPVPPSSFLLRCASIDRCKYDSECEGTKKCCKHPCGRQCRDIVKSKPGVCPKKADPTLVLCKRR
GDDCYEDATCPGSQKCCQGACGNACMDPRLTSTDHAGTCPALDPKIQSLILCASLDTECELDSDCKVDQK
CCKDYCGIKCVKSVPKPIIKKGTCPRLRYRCRRKRRDFCRSDGDCPGDRKCCRLPCGYKCRRPKRIPIIR
KECPAVNTHPIYKLFCSPPLNPPCQVDRDCPQGKICCPGVCANRCLKAPTKPVCDPNPCGDAQIKCQYGQ
TKDENGCLLCQCKSYDFKMS


>Lotgi1|230225
MEVIGAFGLNGASSFSTQKGVADGAACQQLCLDKRDCVYSIFAVFNVNYCYLYGPQDSITKSDNDKYTLS
EKKCNTTYSFIGKQCEKDNIDNCDANSCTEYGYCQDNIDSATCICETPSYEQPRCTRKADLCDGFCSQHG
RCETFGSVRALCICEPDYTGKKCDTEIKQCEENLDGCLYNGTCEETPGTPGYSCQCKEGYMGDHCETVLP
LCKESLCTNGLCYDDHDLQSPICVCEDLFTTVNGECRYKDKCMNSSCQNGATCSSTEGIQACACRDGYEG
SICQHVIDECRSKPCENDGICTASGVGRKESIDECESFPCQHGGTCSDRANDYSCSCKDGWEGKSCEQSV
SYCNDTVCNAGACVSLIDNYFCRCGLGVTGQNCEQSPNVCDIISPCTSTGTCMNIGGTAECQCKEGFEGK
SCQLISGDPCKDVKCKIGYSGTLCESLIDPCSTLKCSSPSTCWNPDYPTIQPTCVCPDHKVRSDSGCKDS
TADFDIFTNSEVPNYLEPTSDNFYINKTKGLSITLWAAYLRGVNTKLFVLEDVTDDGRNVISLTPTSFKT
REESISLGENINNFQNKKWNHIAITVAPTGRLEITLNGIQLNGADTNLTSQLPEYARFTVGSHLVGYISR
LRLWNRVLTTTEITSTINDPDDISNTDLIFNWKDMPSSRYQTRISSSALQDTTKPTYLCENGVFNEKCPN
MIDKLPPTATDCNPNKIIDNMNDTSKRSTLILDLIPTPTFNDGTTYIMNVASGSVLSWGSHDVFFVSKDE
NDNHVTCRYRAHVKSPKRTCATSSVATTMKSGACTGSDGFTVLCSNPDHRPSIPTPKVYTCGKLGSYNGL
DWRTPTSIPPCGAVEQVQMAVTAVVPYIMTISCLSPQHENAVMDDIKEKLKALNVEWSGLCVDNVCSNIE
VTVKCKVRAKRAVNDNKRFTVTLTVDGLPSMLTDKNSVNLSPVDILRLSILDSDNFNMPLIAQSEVQKAE
VTINGEGSCSSGTTYIDNACVTCGPGSFYNMTTKKCHVCDYGFYQGETKQTKCVACSRADQTTLTMASTS
QSQCVEKCSAGSYYDSSSGSCLECPKDFYQPEEGKDMCLSCPLTKRTRGNGTIEVSGCVDDCADGYEISA
SSPGQCDICKQNYYRASSIDDICMLCPENKIAANEGAKSAAECLYPSCQAGTFIDVVKTKCIDCLYGKYQ
DEEWKTSCIQCPVDTSTRSEGSNSMSQCEFACFAGKEQKNSSINECSPCERGYYKTPNGTDTFLMCKQCE
DSTKTTMGIGSTSSDDCNIIENDSTSGDDCNIIENDSTSRDDCNIAICEAGSRRFPENNTCSECPVGFYQ
ENRLQDSCDECPGQTTTENTGTKNSSLCLFYCGAGQQVKSGEATCEDCPRGKYKSGSNLLSNCMDCAAGK
TTNSKRSTSEADCSLPKCGKGEVIKDGSCDSCKMDTYQPDELPVLGTICVQCPTGTGTKGPGKTSKQDCK
PFCSAGQQYNSDTMQCEQCPQGTYNDGTKLARFETCSSCKADFTTEKNGSTSSTDCTLRDCPPGQKIVDT
DKCEECPFGTYQPSRHQVECIDCDAKENTSSTGSIGKENCQIYCPAGEQEKDSSCSICPDDTFKPDAGYD
TCNPCTGHVTSDSKRLTCYISFCDVGAEPKDQDCTSCIKGFYKSDRGNTNCKECPANYTTQSTGAKSSSE
CDQLYCESGFYAKEKTCEPCAVGSFNDDKGQTSCKSCSPDRTTPSTGSTSDSQCSLAYCDAGQYRESDLV
CTNCTYGQYQNMTGSTACDNCPDGTNTTLTGSTNKDHCLVICTSGQYRNNTENVCVDCAEGFYQPDVFME
SCEKCPDGFSTEKTGSKSEQDCKIICPVGEYRKLTDRDVCTPCIKNSYQDEAGQINCKACEDEYVTEDIK
STKSTDCLPMCKPGEYLDKDGRKCKKCPLGEYSTTGGLDTKCTKCETGKTTSRTGSTASSDCNLDDCDKG
YKREAGGCVPCPLGQYQDETSQTTCKKCPAGETTLITAGISQSLCLEDCEPGKEYIIKKKTCEECSIGYY
KSATMMICIKCPVGQTTTNTGKDKCVTSHVTQSPGTTTARTTFTMVTEFSLEGGCGGNTENIRALIQSML
IQSIQAQARLYNEICNNVNCGNIVTTVKLSCQNSNPNRQKRGVLEPASAQATTVVSDVPVQVSSNDATRD
TERVLEEALYDRTKFENDLNVNDVKFEAIKSITKTQACQDGEYQQNDTCVDCPAGTYYDKIGLKCMECER
GYYQPSTKQMSCTKCSGIKTTAGTGSKSKSDCVSPCDLSTGYCLNGGTCKDGESEVVCQCRDPYVGDKCQ
ARKENQSSLGPILGGAVGGSVALLLIILIIVGCSVRLKKRRPKGKSNREMLFPRNEKDYFYPYGSQSSNF
GNPAKPISSAAMPNPMHVEYRDYWEDMDQPAFYDARSNGFRTSPRHDDI


>Lotgi1|233299
MLRYIWALSALFSLCQSRIAFSEIKEPHCNGYWTDFFDRDNPSGSYDYEALSNIQIEYPGKVCANPIGVD
ARLLNGLHYTTSGEVVTVSPSVGLICKNSDQKDKRCEDYKVRFCCPKEEVIPECPEGSWTGWFDRDNPSG
YGDYELLSDLQTENPGKICPSPSAVHARLLDDSPYTYGGDLVTIGPSVGIYCKNSDQSDGKCADYKVRFC
CYGAASCPNKEDWTPWFDRDNPSGYYDWEHLSAIQSEYPGVCASPVAVEAQLTNGLDYTAGGDAVSIGPS
IGLTCENAAQNDKRCNDYKVRFCCPAVPSPCRKEDWTPWFDRDNPSGYADYEALSTLQSENPGKICQQPT
GVDVQTVSGAPYTSTGDILSIGPMVGVICYNSDQDDKRCADYKVRFCCSKVQEEPSCPEESWTDFFDRDN
PSGYGDYELLSNLQNEYPGKICASPSAADARLLNGDPWTAGGDIGYLSANGFYCKNADQKDGKCNDYKVR
FCCFGESTCPSKNWTQWFDRDNPSGYWDWEGLTSIQNENPGKVCANPTAVDAQLTNGAPYTSGGDAVSIG
PSIGLTCENAAQNDKKCNDYKVRFCCNANGETPSCPADKWTQWFDRDNPSGTGDWEHLASLLDAYPGRVC
KHPTAVDAQLTSGAPYTDGGDTLTLSPSQGLICQNNLQADKSCNDYKVRFCCPQDSDQEVRDPPKEALVR
QKAEQQIVREQTFRRA


>Lotgi1|171918
MNIAVCLSVVLCLLHSGQALDPAPVCPQVKCSTICKEYVYEDGCQTCTCKACEPVLCKMYCANGWALNED
GCEICKCKPCKPVLCRMYCRHGWAVNEDGCEICKCKKCEPVLCKMKCPYGWAVGKDGCEICKCKMELPCD
GASPLQNKDGKNLYCGRGGERCPDNSYCEIHPTDLYAVCCSKCSPVLCDLYCKNGFKVDNNGCETCSCRQ
CPKGVELVSCFTNPCNGAICSDPSAKTCKANYCGGCNAVWYDSNNEVVSCNTKG
