# Supplementary material for: ProminTools: shedding light on proteins of unknown function in biomineralization with user friendly tools illustrated using mollusc shell matrix protein sequences
Source: PeerJ. 2020 Sep 11;8:e9852. doi: 10.7717/peerj.9852 (PMC7489238; doi:10.7717/peerj.9852)
Supplement: Supplemental Information 10 [file peerj-08-9852-s010.zip › cluster5/clus2_positions.txt]

type	description	begin	end	length	accession	entryName	taxid	order	residues	invpval
REGION	biased	1	233	232	Lotgi1|143247	Lotgi1|143247	2020	nd	C	1.48345942738466e+21
REGION	biased	6	246	240	Lotgi1|171918	Lotgi1|171918	2020	nd	C	2.2075055187638e+26
REGION	biased	23	782	759	Lotgi1|201804	Lotgi1|201804	2020	nd	C	1.65016501650165e+59
REGION	biased	23	782	759	Lotgi1|201804	Lotgi1|201804	2020	nd	CP	5.58347292015634e+64
REGION	biased	27	2309	2282	Lotgi1|230225	Lotgi1|230225	2020	nd	C	4.0551500405515e+64
REGION	biased	181	2294	2113	Lotgi1|230225	Lotgi1|230225	2020	nd	TGSD	8.80281690140845e+21
REGION	biased	59	697	638	Lotgi1|233299	Lotgi1|233299	2020	nd	CDGPWA	6.97350069735007e+21
