# Supplementary material for: ProminTools: shedding light on proteins of unknown function in biomineralization with user friendly tools illustrated using mollusc shell matrix protein sequences
Source: PeerJ. 2020 Sep 11;8:e9852. doi: 10.7717/peerj.9852 (PMC7489238; doi:10.7717/peerj.9852)
Supplement: Supplemental Information 10 [file peerj-08-9852-s010.zip › cluster5/clus2_motifsummary.txt]

motif	enrichment	positiveprots	fgmedian	fg_count	bg_count	pvalue	Qvalue
A..C	5.46043713152164	5	4	25	9414	4.248453e-12	0
C...A	5.49781338568392	5	3	24	8976	9.096819e-12	0
C...C...C	67.8328150514074	2	0	16	485	3.56033e-26	0
C...D	5.1586061669426	4	6	27	10762	2.608327e-12	0
C...E	6.38629880709542	5	3	31	9981	2.752471e-16	0
C...K	7.20624604992683	5	7	39	11128	1.112022e-21	0
C...P	12.2391797990821	5	4	49	8232	5.883457e-37	0
C...S	6.69675301260672	5	6	48	14738	9.229297e-25	0
C...S.C	45.5579513939244	5	2	15	677	5.448975e-22	0
C...T	4.7027390361005	5	2	26	11368	4.704901e-11	0
C...V	3.75901683043106	5	3	21	11487	1.143581e-07	0
C...Y	4.7273990257404	4	1	20	8699	4.755375e-09	0
C..A	4.73720125848586	5	4	20	8681	4.590401e-09	0
C..CP	78.6302946939116	2	0	20	523	3.188309e-33	0
C..D..C	43.2880464472797	3	1	14	665	2.085617e-20	0
C..G	12.1439332636807	5	6	85	14392	7.482104e-62	0
C..G.Y	47.8181908429253	1	0	22	946	3.163572e-31	0
C..GQ	45.1908177196876	2	0	10	455	1.114356e-15	0
C..H	4.97974554572956	3	2	11	4542	3.627457e-06	0
C..N	5.02370098349799	5	3	27	11051	4.79518e-12	0
C..P	7.468265775468	5	7	31	8535	3.580291e-18	0
C..YC..G	530.627666127945	3	2	8	31	3.001594e-23	0
C.A	6.12931897728275	5	3	30	10064	2.290094e-15	0
C.D	7.934364835267	5	7	47	12180	2.231039e-27	0
C.DY...F	464.299207861952	1	0	7	31	2.419823e-20	0
C.I.P.D	575.73101774882	3	1	7	25	3.326269e-21	0
C.K	5.69348757047864	5	7	41	14807	5.399604e-19	0
C.L	2.76417036318038	4	2	23	17109	6.78365e-06	0
C.N	6.29015630734605	5	4	36	11768	2.559e-18	0
C.P	8.4164365463159	5	5	36	8795	2.113568e-22	0
C.Q	4.9937637067293	5	2	20	8235	1.857586e-09	0
C.R	4.92337924873828	4	5	22	9188	4.584633e-10	0
C.S	4.72468337832212	5	6	35	15232	3.640591e-14	0
C.YG	36.5543503332584	4	1	8	450	2.385934e-12	0
CA	5.07198373518941	5	6	20	8108	1.420018e-09	0
CCP	62.497939399568	3	1	10	329	3.17594e-17	0
CE	8.82713580743329	5	7	49	11414	1.712291e-30	0
CK	9.49414234963236	5	13	61	13211	4.320922e-39	0
CL	2.23776048565306	4	2	21	19296	0.0002983177	0
CP	14.8297224130719	5	9	72	9983	1.05647e-58	0
CP.VC	411.236441249157	1	0	4	20	4.17319e-13	0
CPK	31.6335724037813	5	1	10	650	5.361852e-14	0
CQ	5.5626615253917	4	3	25	9241	2.839732e-12	0
CR	3.97511822534289	5	4	19	9828	1.650957e-07	0
CS	4.3008651896613	5	5	35	16733	5.343722e-13	0
D...C	5.02073040593449	5	2	26	10648	1.119836e-11	0
D..C	8.34997850252096	5	8	44	10835	1.124125e-26	0
D.C	6.53575272583354	4	4	38	11955	9.3136e-20	0
DC	6.4777751481794	3	7	38	12062	1.254588e-19	0
DYK...C	399.813206770014	1	0	7	36	9.262194e-20	0
E...C	5.68679393272245	5	5	28	10124	1.057579e-13	0
E..C	6.07439351918992	5	4	30	10155	2.902786e-15	0
EC	4.49397804843811	3	1	24	10981	5.605217e-10	0
G...C	7.38726519944596	5	6	41	11412	4.637881e-23	0
G..C	8.81081091392418	5	13	54	12602	2.658928e-33	0
G.C	6.34825095341876	5	5	39	12632	8.82407e-20	0
G.IC	31.7966320553472	4	2	12	776	3.16833e-16	0
G.Y	3.00611433661665	2	0	29	19836	1.12012e-07	0
GC..C	48.2260218948905	3	1	11	469	2.868244e-17	0
GK.C	27.4157627499438	3	3	12	900	2.087655e-15	0
I..C	2.94271331113814	4	1	19	13276	1.41747e-05	0
I.C	4.14987932155846	4	2	25	12387	1.36198e-09	0
K...C	7.59790191684356	5	10	48	12990	4.276259e-27	0
K..C	5.71409731653193	4	3	32	11515	2.199324e-15	0
K.C	7.49348917316816	5	10	48	13171	7.746115e-27	0
K.R.CC	719.663772186026	1	0	7	20	3.882439e-22	0
KC	7.30305364642241	5	7	49	13796	7.420292e-27	0
L.C	2.76562518968732	5	4	23	17100	6.726069e-06	0
LC	3.29705084038953	5	5	28	17462	2.631471e-08	0
M.C	4.94274568809083	3	1	10	4160	9.038608e-06	0
N...C	6.65185111550074	5	4	35	10819	1.262268e-18	0
N.C	5.19815503651984	4	3	25	9889	1.228458e-11	0
P..VC	32.6378127975522	4	2	8	504	6.518798e-12	0
P.C	6.05501508587717	5	4	24	8150	1.188684e-12	0
Q..C	7.16751967318793	3	1	24	6885	3.125257e-14	0
RC	3.49542236505871	4	3	16	9412	6.358032e-06	0
S...C	7.53870653069033	4	4	52	14183	5.494994e-29	0
S.C	5.86772777481517	5	4	45	15769	4.031645e-21	0
T...G	2.56032649518912	3	1	32	25699	9.922156e-07	0
T.C	4.29624364029625	4	2	25	11965	6.713988e-10	0
T.G	2.38366734204478	5	1	31	26741	5.913221e-06	0
TC	6.83581541932865	5	5	44	13235	3.008856e-23	0
V...C	4.44374048895354	3	3	28	12956	3.661618e-11	0
V.C	5.89894871916679	5	9	37	12897	7.313162e-18	0
Y...C	4.44954072041647	5	3	18	8318	5.860884e-08	0
