# Supplementary material for: ProminTools: shedding light on proteins of unknown function in biomineralization with user friendly tools illustrated using mollusc shell matrix protein sequences
Source: PeerJ. 2020 Sep 11;8:e9852. doi: 10.7717/peerj.9852 (PMC7489238; doi:10.7717/peerj.9852)
Supplement: Supplemental Information 10 [file peerj-08-9852-s010.zip › cluster6/clus1_prot_correlations.txt]

Lotgi1|228264	Lotgi1|232880	Lotgi1|235549	Lotgi1|237152	Lotgi1|239339	Lotgi1|239574
1	0.4727809981316	0.382933453676563	0.707018090078624	0.942302221683241	0.895986641538048
0.4727809981316	1	0.524297056875311	0.51917957531176	0.486411189563227	0.483128951536549
0.382933453676563	0.524297056875311	1	0.478033838252968	0.441604444190037	0.499696006992254
0.707018090078624	0.51917957531176	0.478033838252968	1	0.844978681610779	0.794426154138307
0.942302221683241	0.486411189563227	0.441604444190037	0.844978681610779	1	0.960516723220366
0.895986641538048	0.483128951536549	0.499696006992254	0.794426154138307	0.960516723220366	1
