# Supplementary material for: ProminTools: shedding light on proteins of unknown function in biomineralization with user friendly tools illustrated using mollusc shell matrix protein sequences
Source: PeerJ. 2020 Sep 11;8:e9852. doi: 10.7717/peerj.9852 (PMC7489238; doi:10.7717/peerj.9852)
Supplement: Supplemental Information 10 [file peerj-08-9852-s010.zip › cluster6/clus1_motifsummary.txt]

motif	enrichment	positiveprots	fgmedian	fg_count	bg_count	pvalue	Qvalue
P...T...T	14.2231220394614	6	3	21	1944	9.89014e-19	0
P.TTT	53.8844460793424	6	4.5	23	562	8.36567e-34	0
PT	4.13171084670841	6	12	85	27087	3.562269e-27	0
T...A.TT	92.3968228728922	4	1.5	12	171	2.636302e-22	0
T..P	4.73441238197121	6	14.5	97	26976	3.123588e-35	0
T..PT	16.3918933291528	6	5.5	34	2731	1.181465e-30	0
T.P...T	17.0688364113646	6	4	29	2237	4.56669e-27	0
TT..P	20.0724132448007	6	7	42	2755	8.412036e-41	0
TT..P..T	56.0278606782431	6	3	20	470	3.459237e-30	0
TTTT	48.1477114970556	6	3.5	26	711	1.875998e-36	0
W.D	6.01110544476586	2	0	27	5914	7.262406e-14	0
W.D..C	76.3278101993457	1	0	8	138	2.915938e-15	0
