# Supplementary material for: ProminTools: shedding light on proteins of unknown function in biomineralization with user friendly tools illustrated using mollusc shell matrix protein sequences
Source: PeerJ. 2020 Sep 11;8:e9852. doi: 10.7717/peerj.9852 (PMC7489238; doi:10.7717/peerj.9852)
Supplement: Supplemental Information 10 [file peerj-08-9852-s010.zip › cluster6/clus1_fgmotifs.txt]

protein	P...T...T	P.TTT	PT	T...A.TT	T..P	T..PT	T.P...T	TT..P	TT..P..T	TTTT	W.D	W.D..C
Lotgi1|228264	2	2	4	1	4	2	2	2	1	4	0	0
Lotgi1|232880	7	5	30	0	36	9	12	8	2	2	1	0
Lotgi1|235549	3	1	21	0	20	5	4	6	2	2	26	8
Lotgi1|237152	5	4	9	2	15	8	6	12	7	3	0	0
Lotgi1|239339	3	5	6	3	8	4	4	6	4	7	0	0
Lotgi1|239574	1	6	15	6	14	6	1	8	4	8	0	0
