# Supplementary material for: ProminTools: shedding light on proteins of unknown function in biomineralization with user friendly tools illustrated using mollusc shell matrix protein sequences
Source: PeerJ. 2020 Sep 11;8:e9852. doi: 10.7717/peerj.9852 (PMC7489238; doi:10.7717/peerj.9852)
Supplement: Supplemental Information 10 [file peerj-08-9852-s010.zip › cluster6/clus1.fasta]

>Lotgi1|228264
MVCKLFLAFLLALTVSVYSDEHQNVQYVAPISSYTECKSLLDVVVVVDGSDSIAADDFVTLKLALESLVL
DLNVRPDNTRFGVVLYSSTIAGKIDISGNAGHIIPGIRALPHPRDGTNTALAIAEMNDMVAAQRRPGVPV
VGVVITDGISKDQAATAQQAAIARNQGINMFAIGVGINVDTTELKSIASNDQQVLTTVNFNQLGSLLSNF
IQVVCPTTTTSTTTTTTTTTTPAPTTSTTVPTTTTTVKPDPCANCKMSNGIGFNPHPTDCDKYFQCEFSL
EGLVNSVLRQCGQGLFWDQDLLTCNYPAAVQCRADPCQNYHISSYKKAGNCREYYSCSNGTSMPECCKKG
FAYVSGQCVPSYNCNAHCKGDFINPYCEMRAVSDDISSYEQFVRGVGWVRKPCAPGSAFSPVECSCTVAI
DPLPINAGECKAEVYIPFDDDVAIDKSGNGNYVENEGVFVIGGKGYFNGTSGLRIPRFSNIEFGSKVVIT
MRYKAESIYGSQGLISNGDCGKPGSLLVAIDNTNTLFGLQTVSGTAGIVTIPSANGWNEIIYQVEGDVLT
GSVNGNSAHKTIDGAVKRSQCALQVGRATHLSNFRGYVDELTVYLC


>Lotgi1|232880
MPRSNQWLRNAQSSNDHNIWHTKPQYINGHAPADNSFTLTRENENGRLSKRGLHSDTASLITRSSWTSRR
TEKKSANRCCLILMFIIGAIIIAAAIACLVYFLLASKYKNNAHYGRKEADVSVRLLNKTYTPDMANNRSA
AFRSVAVPFCDAMDDYFQRNFSKNYNGCRVVELRDIAAREDCACMMKGKHGLVEVFFELDFDGDVRNVSK
KKILDVIWGNTKRIPYENVVYRQIDDYLIDIHVAWEASNNGITADVMIPVYNLTYTEDLNYPNSSRYKYH
ADLFCNDIDSFFRGSKFRNRYVGCTIAKYNMFPLGLDVELLFRGNETHSLQTDLIKIIMDSAKSIPMSNL
KLKLIGDLLVTPWDMDFELNPGRPLTTTPLPTTRATTTPTVPTVPGIEVDKVFKLYNFTYNPGLQFPLSP
QFKGISMPFCKDFERLHLLGNQGEHYFSCKVYGFGEDPNSIIFSITYKGINPDNQTIIDVIEKSAPRFIE
KGKLIYQVGNVFVVANETYYIPTTPTTPKPQTTPTTPSRRTPPIPTPTPASSSVASQELSSNIYLQSSTI
FISDNSSCGFSGIACSMIVSSTLHPVQTFTSSIEIPTNITPSMEIGIATPVDSGISSNMENLIDSIEISN
IYLTSIEISSMFDAVGSTFLYSMDNDIETSSNMLTSMESDKEASSSIKLPDMESSIENSNIVLTSMASRI
ETGSMKLTSMESSIESSSVRSDYMYSSIEITTPPTTTPITTPKFTGVTLVELFYRLFDFPYHPDYRNRNS
LRFQVLKDETCRQITNYMKMNKALDYILENCDICIHDKEKVTFRLVYSTTRPERLANVSMTTLEKYAPSA
EVWPYKLIRVGSLYPIVGSGSSKEEVVTVIGPICSDFPTPPPTPTSTLPPKYDTTVARAVYRLYNFTYRP
ELNNRSSDYFRMLEKNFCDDIDRFYKASYLFLTYQHCQINRYGTNPEDVEFDLYFYAEISDSLKNDIDSV
LKTNAPRKIFYPPGFQQVDTLDVGDLWLVLNNRSLDLIPRNWTKPEDTSSTTIAPTTPIDPLATIPIIKF
IRKAKVTMGYRLYQFPFRQELLDRNSVQFKFYRDALCQDLAKLYSNTPTFKLLYETCDLEVFSTSPDSIR
FNLVFKTENSELLEGTVKDTLENSRPHFDMPGHKVILVGGMFFILKDSYASKSEFIVPSTVYTTAVPDIT
PTPPVVATSSIEIPLIYDATNVYLTYEVYNMTDWLDLYNRNSTLFKIYRDRACQDLNDIFRDKTGILYLT
YKECDIARFDPNPLKTTFRLTFSQMMSDQLKDTTRRTFEFKAPKKTENGYLLIKAGDMWLILNRHEISQL
PTNYTAPPTPTFMPTSTQVVTSTISSTSLTDSFPTISPSPTYTEMSSTQTPTPPPTTTERPLLYDAVLAN
ITYLLYNFTHTPQHNNPNSYEFRKEEQLFCKDVDKVFRNVFQSPFVFTYKECRVEAFGKNPSTVRFHLIL
SEEMKDELRTLIPNTLQKIAPKLNISDYEVMDLGDLYLVIGQYIISVTHHNYTKRITDPLFITTPSTTTT
IRTTQKPIVPTTSSPLVFPTEWVKMQFNANLYNFTWSPELMNPDSRLFRELELKFCNDISRFFSGSMMYT
AYRGCKIDSFTSNPSEINFKIGFVSPLYPGLGTDIVTIIEQNAPRIMAQDDSTLTAVMDIGGLFLVWKNF
TFYIVSPGGFTSYWIPESTVTLPTTTTEPTYLLKLSFQVLNRTFTRGLADKNSPEFKYQEQLFCDQISEM
LTTHRFRFPDYLKCEVDAFVDDPLRVNFSLAFIGQQPEEMKARVIGIIVEGARRVSFNDLYALLIGDLLL
NLQGFTNNIHDKTKPDMGLTDPSFDYDGLLYNYTFYLYEGNWTQELSNPNSAAFQNAASRFCNDIDAIFR
RHYLNERYYACDIEKVGDFNTKDVIVNIVLNGTVDVGDILVYDVMASNAPMEVLDGIRWLRIGDMLLYAN
STGSVRYIRFLNPQTRPPVVTPAPEVSTFLHISFDLLNLTYSAALSDQSSGLFKFYARPFCAYLDRVLTE
NNRFPSYDRCTVEQFANNPVSVKFNLKFRGAQRKNLQSQITGLLVERAPRALINNQIGLVMGGLGIYDRS
IAVAQRTVTGNPVTVPGETPFPFPTRPSPSNPLVTPPTMTETPCIGSTSIFVPHPKDCDKFYLCSNGQGV
EIECAAGTRFDPNMSVCVTKPPGFVCPL


>Lotgi1|235549
MVNINSRLFPVNQKKLQMAWMLFHVVCLIFFGEVSSVYFECRRIGTTCRNGGVCVETKPECACGTRDVFV
GHDCSLKVDDVALPQELCDPLCKNGGVCRSIPGGFFNCYCNAAFFGKDCSQKRGTVKCAGDRMTVEMTPF
PPFDGRVFVRGKENDPNCRFTRVYGTYSATFLFNGPCSVEKMRDTPTPGDETYKVEITVLHSQTIQTKYD
MLFTGLCVHSGTGSNNIGDQTSNIGDKPGGPDETTSSNYQPVVFELQTVSGSNIVPPVFIGTELRLYFAL
YDTGKYKKIYIADCVALNGLTGRDLRSLTMVKDGCPTDEGRSVVMGQLVYDLITPSVVVNFKVFKFVNSD
TLSFQCNIRVCTASETDCNPPQFCRPSKNSIRGKRHIHLHSREFTLSSNNFFVKEPLNRTHTQRIVKIDS
GSDSDSDIVLADPESCLETKGMMTTVIVLAIVVDYNMLLLGLSFLITIYSVVSQRCPYGWFHRPGSQSCY
LITHDDVPYTWNDAQNRCTSFQGALVKINTQDEKDWLISQLNKIQQLFNSSKTATKVTEWWIGLTNRQDS
NDFVWTDGTQMNTSLITFNTESETDKQVCVRIQNLDFNAVKCTLWRHFICERSKDIPLKCEIDEGWTSLN
DKCYKVFDYKRTYKRADVKCQLSDATLATIPDDSTQTFIWGLVKKYGANIWIGLSTVMQGEQYKWQWING
TDLIADKAYWKDGSPTQASLQQSNGSCVQMLTGPTIKRKLSWQTNDCYDSMGFVCQKPQGVCEPGWLIHQ
SNCYQINTRPILSWDRANAYCTAQRGTLLKINSAADQLYVNDNILSTLKPGSGGLWFGAVDDGKNGPFKW
SDGMDIPKANKNWANAYPTNIVDKRDCGYIDNNDVNGKWQTSTDCSQPRAFVCQIPVNQRVRKVTIPPET
FTCTDGWSVFGQYCYMFNDTDISWPNARAACQSVGADLIRIDNVDLQSFITDEVRKNRGNYWIGLHDRPA
EGKYVWLDEKTEDVFNNWAPGQPNNVGGNENCIYVAGTRGNEKMGKWYDYRCNMKLNFICQKPSDNSGFT
TPTPTMASLFNPKCGLFWEDNPHSPYCYQFQEELLSWYDASDTCKNRGGKLASITSIQEQYYISGRIKGM
RAMSMWLGASDTSLKGGWKWNDGSPFAFLNWDAGEPNNKRSKENCASMFVYTARWVDYDCNRRSGYICKK
MGSVARATTTLTPTEPTNIPDGKYYGCSPGYKEYRQSCYLTVRDAKTWLESRDYCRRNGGDLVSIADLEE
NNFIFSQSPAYSCENVHLNDTECESWAKRGECKKNPIWMSKNCRRDCNMCNKKCEDKHRYCAYWAKTNEC
TKNPSYMLINCTQSCQVCDGGESDALWIGLNDRTSTMITRKFMWTDGSPITYTNWDNGEPNNYQGKRENC
VKMYTNKAISPGVWSDDDCDTPLNGFICKTKKSIQDAVTTNPLSSGCPDGQIGYHSKCYNFVSTPLTWQN
AEKKCVMSSGNERSTCVGMNTSHPIGLWTNANCSQSKPYICESLREGFTTPEVTTVPTTAFHISCPTGWS
EYLDNCYKSFTNRKTWLDARQYCLNIGGDLASIHNATAQDVIKLTFNRFQYRSSYWIGLNDKATEGKHEW
TDGTPVEFTSWGKDEPNDVSGREDCVEVSQYGMKWNDNNCYLLKNFICMIERGQNISLTTPQPVSTEAPV
ACADKDWVYFNGSCYYTSPAYGRDSSKSWYDADRFCQDKGGHLTSILSEEEDNFLLARLAARSTAGVTVW
IGLNDLDGSYKWTDGSLVQYKSWGRGEPNDAYGGQRCINFYSLSGDWNDDNCMDSFGFICKKLNLSSSVA
PTTPEPIIDGGCPTNFRAPDYSNKCFYVGGLTTSGAQQWEVARNMCRSLGHGSDLATIGNSNEQAFVVTL
LRNTVKTGMWIGLFDKHINGKYTWSDNSELTYTNWGPGEPSDHWSYSRFNREDCVEIHLEDGRVGTWNDQ
KCLDKRPYLCQSKRDTRIPKVPPTSTIVCPSGYISYGTSCYKLVNQPKTWQDAQKLCRSDGATSNLASTF
SMYEQAFMEVLTYSLKSPYWIGLSDQKEKGVYNWVDGWPTSFSYWGDNEPSKADGEGCVAVMNGKWNDTL
CNSSYPFICMINTAPPPPTTPMPTGRCADPTWTMFGDFCYFADFLNSRSWPEARYICQSRGAELLSIHNK
EELSFVKQLAHSQTFTTRRSLFYRTSSVANKIWIGLYKVANGGFQWSDKSPALFLNWATGEPSDTDAKLH
ENCVELYRDSGVWNDVDCFGNKAYICKAKKIVMTTTTTTTPTPPTTTTAKSTATGDLVTVDNNQRNLPTS
LPVRRNPIGTSSGLSGGEIAGIVIGVVGCAIIVVVFLIIVKRQRSAKSIPSMESVGFDNALYSKSASDID
TDNSEIQSQSGVIKIGQIN


>Lotgi1|237152
MYTAIFVIVCLGLQGVLGYPGGAPSSACVFLLPKHGYPPFEAQISPSPFKLVLSSATYSPSQEMEVPNTL
LNSKVTSKKRKKTVAIVSEASPFNGWLLQVRRVDNDMIVGQFIASPKGSRIVSCNGQNNSITHSNSHMFP
NTTLRNKWIAPQEDVGNLILTGTVLKDYSTFWGPLESNEIPFLPAARSQDTTTQRPITTSTATTTASTST
SSPTTTSRPTTTLSPTTSTQATTTTIPPPTTTQPTTTTPQSTTTSTTTPQPTTRSSTTKPPTTTSTTTVK
PTTKLPSTTTTPSPTTTKKAPIQRMISTTKEPLQEPSSTLTPEKSTGSQDSSSSETQEKTIPSTATKDVS
SDTSGNGSGSSTSQNLLLFLSLLALYRCN


>Lotgi1|239339
MAALRMLKMGEQGDTPAKDYVHGGPMYPHASSRTNTVKFMSNNYRPFQDIHGRIVSKSFSNLPGMSAELK
EIQMQYPVKPKQPDSSSIDQAMLTIDQHTIGPSETGSNVVGTPKEVTIMSGANPRVGFLDPVHSAILDQK
AAATESRVSVHEQQLNMKLGSANEGLLPHKSDPTTHNIGSMNIEPMTTTTVATTTTTTTTTTTQPPTTTT
TQPPTTTTTQPPTTTTLAPTTTTTTATTTMAPAARRPKYHNIFESIKHLQMTTTPLPYANPIIVGDSSTT
LVRSLRDPNPVGAYHTLPSWLTKMITHPSAVRSSTNSQSGQWKPESNNHLVAPNQEPITQLHQEPRNHPI
STHPEPPVHEKPGQSSTYYGFQNIMPSRNTDPHSISSQSYSSGSSNQNQNHGSIIPGHTSRSGQSASHHQ
STNPFMNRGSYSGSYTNSQYIPIPKRRPASSYQSSSSQSWLLPRNRPQASQPYGETAYSSKANYPGSVIT
QSKPKLDLPFQPKPLSNYQNFGLLESPASQRPTETAPKLTIDRGTLLRALKRIQALRDGQSIETTTPKAE
EKPYIWLHSSRDPVRVSNKFAKGMYNREQQYPARGSALRTLGMGAVTGS


>Lotgi1|239574
MFSATILSLLFCTQFVLCDETQGTQWDNLMNKKFGDGQVPQHWNWKPTFGGKGSENQLVQTLVLHPDDGR
EATPTVLAINSVINTEDEDKSRGDMLRHALFDLATLPVSKPDIPLLDSPHIEIPLLDLQNLIVDQNDGGS
KQSVSDDKKTQQPTEDIKTEQTASDDSQTKQSSSDETVEKQTIVVPTIYQPQTAVPEVLRSLAAIPTIQQ
LKTVEPITQQPITEEPTTQQPPQPITEYLISKAARNTLGSKPYRLLPDSDVVVANEANGQPSVMVAVGNI
PTIQLPGSGIIIARPDSWTPTTTTVAPTTTTTVAPTTTTSQPAPTTTVALTTTTVAPTTTTTTVAPITTT
TKAATTTTPTTKVAPTTTTTTTQKPVPYKNVIDGECNRCIYRNGVGFLSHTSDCTKFFKCQRLSNGGFRA
AELQCPFGLYWNNEIFSCDYPRNTNCTNHPCTNTNTRYAEMTGHCAGYWRCDWATPVAYCCPQGHRFQQS
SQLCEVDRTRTCRDDCSGPQQKPSGVVEKLCDKRSVSDSKTAFEQRVPVNRWIRLDCAPSTGFNPKTCLC
SDRVNAPVTQKTSNKDCDPMLHISFNNGVRDESRHRFWIENVGVTSKAGVGLFNGNNKLLVNRFANAPLG
RDLVIEVVYEPADRRRDEVLVSNGDCGVKPSLYIVTGPTGVTFSVKTTRSSTPSVVTVPISMPKGLIKAR
LSLANGRLTGEVGGLSKSTPASGSVELRKSSLIIGSGDGMKKFDGIMDDVKMFFCQNDGK
