# Supplementary material for: ProminTools: shedding light on proteins of unknown function in biomineralization with user friendly tools illustrated using mollusc shell matrix protein sequences
Source: PeerJ. 2020 Sep 11;8:e9852. doi: 10.7717/peerj.9852 (PMC7489238; doi:10.7717/peerj.9852)
Supplement: Supplemental Information 10 [file peerj-08-9852-s010.zip › cluster6/ZTEST.R]

#'
#'#' ---
#' title: Overrepresented motifs in your proteins of interest
#' author: A tool by Alastair Skeffington hosted by Cyverse and making use of the motif-x motif finding engine
#' ---
#'<style>
#'  body {
#'    text-align: justify}
#'</style>


#'Here we go
#'
#'
#'

x<-TRUE

if(x){print("ONE Eval is true, in print statement\nAfter new line.")}

#+ conditional_block=FALSE, eval=x

#'Blablabla
#'
print("Eval is true, in print statement\nAfter new line.")

#'
  
y<-FALSE

#+ conditional_block=TRUE, eval=y

if(y){print("This shouldn't be printed.")}else{print("Whne main block doesn't run")}

#'

#'Bye
