# Supplementary material for: ProminTools: shedding light on proteins of unknown function in biomineralization with user friendly tools illustrated using mollusc shell matrix protein sequences
Source: PeerJ. 2020 Sep 11;8:e9852. doi: 10.7717/peerj.9852 (PMC7489238; doi:10.7717/peerj.9852)
Supplement: Supplemental Information 10 [file peerj-08-9852-s010.zip › cluster6/clus1_protsummary.txt]

Protein	Motif count	Most enriched motif	Fold enrichment
Lotgi1|239574	11	T...A.TT	422.5
Lotgi1|237152	11	TT..P..T	359.7
Lotgi1|239339	11	T...A.TT	263.6
Lotgi1|228264	11	T...A.TT	88.3
Lotgi1|232880	11	P.TTT	37
Lotgi1|235549	11	W.D	16.8
