# Supplementary material for: ProminTools: shedding light on proteins of unknown function in biomineralization with user friendly tools illustrated using mollusc shell matrix protein sequences
Source: PeerJ. 2020 Sep 11;8:e9852. doi: 10.7717/peerj.9852 (PMC7489238; doi:10.7717/peerj.9852)
Supplement: Supplemental Information 10 [file peerj-08-9852-s010.zip › cluster6/clus1_fgenrich.txt]

protein	P...T...T	P.TTT	PT	T...A.TT	T..P	T..PT	T.P...T	TT..P	TT..P..T	TTTT	W.D	W.D..C
Lotgi1|228264	15.5374699506988	53.7452697227018	2.23020944247487	88.3182502460772	2.23938623844591	11.0599932567405	13.5023878337767	10.9636448581337	32.1328101959132	84.9643926417958	0	0
Lotgi1|232880	14.9931636785405	37.0446240354382	4.61160232759249	0	5.55669360531574	13.7218387675757	22.336070138131	12.0909350027826	17.7183648578011	11.7125618609937	0.704060828810155	0
Lotgi1|235549	5.8872697728992	6.78816870611865	2.95765374790905	0	2.82840362754944	6.9845309645527	6.8215481677938	8.30842282287916	16.2338332461221	10.731225915158	16.7718500395343	221.156568860213
Lotgi1|237152	62.1088838398645	171.87141663302	8.02345798104086	282.431977040226	13.4274544244547	70.737265578731	64.7687099783799	105.181563863257	359.650081401224	101.890017033499	0	0
Lotgi1|239339	23.1913960347868	133.701286748593	3.3288347835955	263.649554921787	4.45670955828644	22.0110210626758	26.871747215989	32.7289102661529	127.898081962058	147.955235462438	0	0
Lotgi1|239574	6.1945439408707	128.564342573516	6.66861968161072	422.533102493075	6.24965554176812	26.4566680799399	5.38318883372938	34.9682567580476	102.486752519597	135.495847212969	0	0
