# Supplementary material for: ProminTools: shedding light on proteins of unknown function in biomineralization with user friendly tools illustrated using mollusc shell matrix protein sequences
Source: PeerJ. 2020 Sep 11;8:e9852. doi: 10.7717/peerj.9852 (PMC7489238; doi:10.7717/peerj.9852)
Supplement: Supplemental Information 10 [file peerj-08-9852-s010.zip › cluster6/clus1_positions.txt]

type	description	begin	end	length	accession	entryName	taxid	order	residues	invpval
REGION	biased	217	246	29	Lotgi1|228264	Lotgi1|228264	2020	nd	T	7.38552437223043e+21
REGION	biased	361	2197	1836	Lotgi1|232880	Lotgi1|232880	2020	nd	TPFY	3.46981263011797e+27
REGION	biased	480	2253	1773	Lotgi1|235549	Lotgi1|235549	2020	nd	W	1.16740602381508e+20
REGION	biased	476	2266	1790	Lotgi1|235549	Lotgi1|235549	2020	nd	WC	1.30497194310322e+25
REGION	biased	191	297	106	Lotgi1|237152	Lotgi1|237152	2020	nd	T	3.03306035790112e+38
REGION	biased	187	239	52	Lotgi1|239339	Lotgi1|239339	2020	nd	T	7.09219858156028e+33
REGION	biased	299	372	73	Lotgi1|239574	Lotgi1|239574	2020	nd	T	4.82858522452921e+33
REGION	biased	150	373	223	Lotgi1|239574	Lotgi1|239574	2020	nd	PQTA	8.01282051282051e+32
