# Supplementary material for: ProminTools: shedding light on proteins of unknown function in biomineralization with user friendly tools illustrated using mollusc shell matrix protein sequences
Source: PeerJ. 2020 Sep 11;8:e9852. doi: 10.7717/peerj.9852 (PMC7489238; doi:10.7717/peerj.9852)
Supplement: Supplemental Information 10 [file peerj-08-9852-s010.zip › cluster6/clus1_fg.comp]

A	0.0498
C	0.0291
D	0.0573
E	0.0410
F	0.0413
G	0.0606
H	0.0145
I	0.0555
K	0.0506
L	0.0693
M	0.0206
N	0.0600
P	0.0652
Q	0.0388
R	0.0446
S	0.0869
T	0.1007
V	0.0604
W	0.0158
X	0.0000
Y	0.0380
