# Supplementary material for: ProminTools: shedding light on proteins of unknown function in biomineralization with user friendly tools illustrated using mollusc shell matrix protein sequences
Source: PeerJ. 2020 Sep 11;8:e9852. doi: 10.7717/peerj.9852 (PMC7489238; doi:10.7717/peerj.9852)
Supplement: Supplemental Information 10 [file peerj-08-9852-s010.zip › cluster6/clus1_bgmotifs.txt]

protein	P...T...T	P.TTT	PT	T...A.TT	T..P	T..PT	T.P...T	TT..P	TT..P..T	TTTT	W.D	W.D..C
Lotgi1|51275	0	0	3	0	5	0	1	1	0	0	3	0
Lotgi1|51280	1	0	3	0	2	0	0	0	0	0	13	0
Lotgi1|51305	0	0	6	0	7	1	0	1	0	0	2	0
Lotgi1|51396	0	0	3	0	3	0	0	0	0	0	1	0
Lotgi1|51526	0	0	1	0	1	0	0	0	0	0	0	0
Lotgi1|51557	0	0	1	0	0	0	0	0	0	0	0	0
Lotgi1|51609	0	0	2	0	2	1	1	0	0	0	0	0
Lotgi1|51613	1	0	3	0	3	1	1	0	0	0	1	0
Lotgi1|51628	0	0	3	0	0	0	0	0	0	0	0	0
Lotgi1|51656	0	0	0	0	0	0	0	0	0	0	1	0
Lotgi1|51683	1	0	2	0	0	0	0	0	0	0	0	0
Lotgi1|51697	0	0	5	0	2	0	0	0	0	0	1	0
Lotgi1|51710	0	0	2	0	2	0	0	0	0	0	0	0
Lotgi1|51730	0	0	3	0	3	1	0	0	0	0	0	0
Lotgi1|51876	0	0	5	0	4	2	0	0	0	0	1	0
Lotgi1|51898	0	0	2	0	1	0	0	0	0	0	0	0
Lotgi1|51941	0	0	1	0	5	0	0	2	0	0	0	0
Lotgi1|51965	0	0	0	0	3	0	0	0	0	0	0	0
Lotgi1|52002	0	0	5	0	1	0	0	0	0	0	0	0
Lotgi1|52062	0	0	1	0	1	0	0	0	0	0	0	0
Lotgi1|52083	0	0	2	0	1	0	0	0	0	0	0	0
Lotgi1|52132	0	0	2	0	1	0	0	0	0	0	0	0
Lotgi1|52159	0	0	1	0	2	0	0	0	0	0	2	0
Lotgi1|52211	0	0	1	0	0	0	0	0	0	0	0	0
Lotgi1|52276	0	0	5	0	2	1	0	0	0	0	0	0
Lotgi1|52339	0	0	0	0	0	0	0	0	0	0	0	0
Lotgi1|52363	0	0	0	0	0	0	0	0	0	0	0	0
Lotgi1|52385	0	0	1	0	1	0	0	0	0	0	1	0
Lotgi1|52425	0	0	1	0	0	0	0	0	0	0	0	0
Lotgi1|52443	0	0	1	0	1	0	0	0	0	0	1	0
Lotgi1|52457	0	0	1	0	2	0	0	0	0	0	1	0
Lotgi1|52465	1	0	3	1	7	1	2	0	0	0	0	0
Lotgi1|52481	0	0	1	0	1	0	0	0	0	0	1	0
Lotgi1|52500	1	0	4	0	2	0	0	0	0	0	1	0
Lotgi1|52541	0	0	0	0	0	0	0	0	0	0	0	0
Lotgi1|52553	0	0	1	0	2	0	0	0	0	0	1	0
Lotgi1|52666	0	0	0	0	1	0	0	0	0	0	1	0
Lotgi1|52745	1	0	1	0	0	0	0	0	0	0	2	0
Lotgi1|52845	0	0	2	0	0	0	0	0	0	0	0	0
Lotgi1|52941	0	0	0	0	1	0	0	0	0	0	0	0
Lotgi1|53010	0	0	1	0	0	0	0	0	0	0	1	0
Lotgi1|53028	0	0	0	0	0	0	0	0	0	0	0	0
Lotgi1|53031	0	0	0	0	2	0	0	0	0	0	0	0
Lotgi1|53058	0	0	2	0	1	0	0	0	0	0	2	0
Lotgi1|53152	0	0	0	0	1	0	0	0	0	0	0	0
Lotgi1|53199	0	0	3	0	2	0	0	0	0	0	0	0
Lotgi1|53229	0	0	1	0	0	0	0	0	0	0	0	0
Lotgi1|53273	0	0	1	0	1	1	0	1	0	0	1	0
Lotgi1|53299	0	0	1	0	0	0	0	0	0	0	2	0
Lotgi1|53303	0	0	0	0	0	0	0	0	0	0	1	0
Lotgi1|53326	0	0	1	0	1	0	0	0	0	0	0	0
Lotgi1|53377	0	0	0	0	2	0	0	0	0	0	0	0
Lotgi1|53406	0	0	2	0	2	0	0	0	0	0	2	0
Lotgi1|53412	0	0	0	0	2	0	0	0	0	0	0	0
Lotgi1|53462	0	0	0	0	1	0	0	0	0	0	1	0
Lotgi1|53476	0	0	0	0	2	0	0	0	0	0	0	0
Lotgi1|53477	0	0	1	0	0	0	0	0	0	0	0	0
Lotgi1|53518	0	0	2	0	2	0	0	0	0	0	0	0
Lotgi1|53521	0	0	1	0	0	0	0	0	0	0	0	0
Lotgi1|53528	0	0	1	0	1	0	0	0	0	0	0	0
Lotgi1|53531	0	0	4	0	2	1	0	0	0	0	0	0
Lotgi1|53545	0	0	1	0	0	0	0	0	0	0	0	0
Lotgi1|53590	0	0	0	0	0	0	0	0	0	0	0	0
Lotgi1|53596	0	0	0	0	0	0	0	0	0	0	0	0
Lotgi1|53633	0	1	0	0	1	0	1	0	0	0	0	0
Lotgi1|53634	0	0	0	0	0	0	0	0	0	0	1	0
Lotgi1|53687	0	0	1	0	2	0	0	0	0	0	1	0
Lotgi1|53739	0	0	1	0	0	0	0	0	0	0	0	0
Lotgi1|53741	0	0	3	0	0	0	0	0	0	0	0	0
Lotgi1|53767	0	0	4	0	0	0	0	0	0	0	0	0
Lotgi1|53774	0	0	1	0	0	0	0	0	0	0	0	0
Lotgi1|53893	0	0	1	0	0	0	0	0	0	0	0	0
Lotgi1|53959	0	0	1	0	1	0	0	0	0	0	0	0
Lotgi1|53969	0	0	3	0	1	1	0	0	0	0	0	0
Lotgi1|53984	0	0	0	0	0	0	0	0	0	0	0	0
Lotgi1|54044	0	0	0	0	1	0	0	0	0	0	0	0
Lotgi1|54048	0	0	3	0	1	1	0	0	0	0	0	0
Lotgi1|54049	0	0	1	0	2	1	0	0	0	0	0	0
Lotgi1|54062	0	0	0	0	0	0	0	0	0	0	0	0
Lotgi1|54095	0	0	1	0	2	1	0	0	0	0	0	0
Lotgi1|54111	0	0	0	0	1	0	0	0	0	0	0	0
Lotgi1|54120	0	0	3	0	0	0	0	0	0	0	0	0
Lotgi1|54193	0	0	0	0	0	0	0	0	0	0	0	0
Lotgi1|54202	0	0	0	0	0	0	0	0	0	0	0	0
Lotgi1|54242	0	0	0	0	1	0	0	0	0	0	0	0
Lotgi1|54271	0	0	0	0	1	0	0	0	0	0	1	0
Lotgi1|54296	0	0	1	0	1	0	0	0	0	0	0	0
Lotgi1|54302	0	0	2	0	0	0	0	0	0	0	1	0
Lotgi1|54316	0	0	0	0	0	0	0	0	0	0	0	0
Lotgi1|54372	1	0	3	0	2	0	2	0	0	0	0	0
Lotgi1|54380	0	0	1	0	0	0	0	0	0	0	0	0
Lotgi1|54386	0	0	0	0	1	0	0	0	0	0	0	0
Lotgi1|54396	0	0	4	0	2	0	0	0	0	0	0	0
Lotgi1|54435	0	0	1	0	2	0	0	0	0	0	0	0
Lotgi1|54531	0	0	1	0	1	0	0	0	0	0	0	0
Lotgi1|54546	0	0	0	0	0	0	0	0	0	0	1	0
Lotgi1|54577	0	0	0	0	0	0	0	0	0	0	0	0
Lotgi1|54612	0	0	0	0	1	0	0	0	0	0	0	0
Lotgi1|54637	1	0	2	0	0	0	0	0	0	0	1	0
Lotgi1|54679	0	0	0	0	0	0	0	0	0	0	1	0
Lotgi1|54688	0	0	0	0	1	0	0	0	0	0	0	0
Lotgi1|54709	0	0	1	0	2	1	0	0	0	0	0	0
Lotgi1|54746	0	0	0	0	0	0	0	0	0	0	0	0
Lotgi1|54803	0	0	0	0	2	0	0	0	0	0	0	0
Lotgi1|54849	0	0	0	0	0	0	0	0	0	0	1	0
Lotgi1|54854	0	0	0	0	0	0	0	0	0	0	0	0
Lotgi1|54957	0	0	0	0	0	0	0	0	0	0	0	0
Lotgi1|55033	0	0	0	0	1	0	0	0	0	0	2	0
Lotgi1|55038	0	0	1	0	0	0	0	0	0	0	0	0
Lotgi1|55047	0	0	1	0	1	0	0	0	0	0	0	0
Lotgi1|55123	0	0	0	0	1	0	0	0	0	0	0	0
Lotgi1|55132	0	0	1	0	1	0	0	0	0	0	1	0
Lotgi1|55162	0	0	0	0	0	0	0	0	0	0	1	0
Lotgi1|55210	0	0	0	0	0	0	0	0	0	0	0	0
Lotgi1|55220	0	0	0	0	1	0	0	0	0	0	0	0
Lotgi1|55278	0	0	1	0	0	0	0	0	0	0	0	0
Lotgi1|55307	0	0	0	0	0	0	0	0	0	0	0	0
Lotgi1|55346	0	0	1	0	3	0	0	0	0	0	0	0
Lotgi1|55380	0	0	1	0	1	0	0	0	0	0	0	0
Lotgi1|55406	0	0	0	0	2	0	0	2	0	0	0	0
Lotgi1|55421	0	0	0	0	0	0	0	0	0	0	1	0
Lotgi1|55422	0	0	0	0	1	0	0	0	0	0	2	0
Lotgi1|55425	0	0	0	0	0	0	0	0	0	0	1	0
Lotgi1|55450	0	0	1	0	0	0	0	0	0	0	0	0
Lotgi1|55477	1	0	1	0	0	0	0	0	0	0	0	0
Lotgi1|55588	0	0	0	0	0	0	0	0	0	0	0	0
Lotgi1|55607	0	0	0	0	0	0	0	0	0	0	0	0
Lotgi1|55691	0	0	1	0	0	0	0	0	0	0	0	0
Lotgi1|55706	0	0	0	0	1	0	0	0	0	0	0	0
Lotgi1|55729	0	0	1	0	1	0	0	0	0	0	0	0
Lotgi1|55775	0	0	0	0	0	0	0	0	0	0	0	0
Lotgi1|55804	0	0	0	0	0	0	0	0	0	0	0	0
Lotgi1|55843	0	0	0	0	0	0	0	0	0	0	0	0
Lotgi1|55852	0	0	0	0	0	0	0	0	0	0	0	0
Lotgi1|55862	0	0	0	0	0	0	0	0	0	0	0	0
Lotgi1|55885	0	0	0	0	0	0	0	0	0	0	0	0
Lotgi1|55886	0	0	0	0	0	0	0	0	0	0	0	0
Lotgi1|55894	0	0	1	0	1	0	0	0	0	0	0	0
Lotgi1|55984	0	0	0	0	0	0	0	0	0	0	0	0
Lotgi1|56017	1	0	1	0	0	0	0	0	0	0	0	0
Lotgi1|56037	0	0	1	0	0	0	1	0	0	0	0	0
Lotgi1|56066	0	0	2	0	2	0	0	0	0	0	1	0
Lotgi1|56067	0	0	0	0	0	0	0	0	0	0	0	0
Lotgi1|56072	0	0	1	0	0	0	0	0	0	0	0	0
Lotgi1|56085	0	0	0	0	0	0	0	0	0	0	0	0
Lotgi1|56145	0	0	1	0	0	0	0	0	0	0	0	0
Lotgi1|56170	0	0	1	0	0	0	0	0	0	0	0	0
Lotgi1|56203	0	0	1	0	0	0	0	0	0	0	0	0
Lotgi1|56205	0	0	0	0	2	0	0	0	0	0	0	0
Lotgi1|56236	1	0	0	0	1	0	0	0	0	0	0	0
Lotgi1|56260	0	0	1	0	0	0	0	0	0	0	0	0
Lotgi1|56299	0	0	0	0	0	0	0	0	0	0	0	0
Lotgi1|56332	0	0	0	0	0	0	0	0	0	0	1	0
Lotgi1|56334	0	0	0	0	0	0	0	0	0	0	0	0
Lotgi1|56344	0	0	0	0	1	0	0	0	0	0	0	0
Lotgi1|56347	0	0	1	0	0	0	0	0	0	0	0	0
Lotgi1|56362	0	0	1	0	1	0	0	0	0	0	0	0
Lotgi1|56380	0	0	0	0	0	0	0	0	0	0	0	0
Lotgi1|56403	0	0	1	0	0	0	0	0	0	0	0	0
Lotgi1|56436	0	0	1	0	0	0	0	0	0	0	1	0
Lotgi1|56489	0	0	0	0	0	0	0	0	0	0	1	0
Lotgi1|56504	0	0	1	0	1	0	0	0	0	0	0	0
Lotgi1|56530	0	0	0	0	0	0	0	0	0	0	0	0
Lotgi1|56543	0	0	1	0	0	0	0	0	0	0	1	0
Lotgi1|56553	0	0	1	0	1	0	0	0	0	0	0	0
Lotgi1|56554	0	0	0	0	1	0	0	0	0	0	0	0
Lotgi1|56585	0	0	0	0	0	0	0	0	0	0	0	0
Lotgi1|56601	0	0	3	0	2	0	0	0	0	0	0	0
Lotgi1|56631	0	0	1	0	1	0	0	0	0	0	1	0
Lotgi1|56647	0	0	0	0	0	0	0	0	0	0	0	0
Lotgi1|56652	0	0	0	0	0	0	0	0	0	0	0	0
Lotgi1|56656	0	0	1	0	1	0	0	0	0	0	0	0
Lotgi1|56667	0	0	0	0	0	0	0	0	0	0	0	0
Lotgi1|56706	0	0	0	0	0	0	0	0	0	0	0	0
Lotgi1|56719	0	0	0	0	1	0	0	0	0	0	1	0
Lotgi1|56726	0	0	0	0	0	0	0	0	0	0	0	0
Lotgi1|56788	0	0	0	0	0	0	0	0	0	0	0	0
Lotgi1|56827	0	0	0	0	1	0	0	0	0	0	1	0
Lotgi1|56829	0	0	1	0	1	0	0	0	0	0	0	0
Lotgi1|56833	0	0	0	0	0	0	0	0	0	0	0	0
Lotgi1|56839	0	0	0	0	1	0	0	0	0	0	0	0
Lotgi1|56841	0	0	0	0	0	0	0	0	0	0	0	0
Lotgi1|56872	0	0	0	0	0	0	0	0	0	0	0	0
Lotgi1|56879	0	0	0	0	3	0	0	0	0	0	0	0
Lotgi1|56892	0	0	0	0	0	0	0	0	0	0	0	0
Lotgi1|56896	0	0	0	0	0	0	0	0	0	0	1	0
Lotgi1|56897	0	0	2	0	0	0	0	0	0	0	0	0
Lotgi1|56916	0	0	0	0	0	0	0	0	0	0	0	0
Lotgi1|57013	0	0	0	0	0	0	0	0	0	0	0	0
Lotgi1|57020	0	0	0	0	0	0	0	0	0	0	0	0
Lotgi1|57060	0	0	0	0	0	0	0	0	0	0	0	0
Lotgi1|57067	0	0	2	0	1	1	0	0	0	0	0	0
Lotgi1|57081	0	0	0	0	1	0	0	0	0	0	0	0
Lotgi1|57086	0	0	5	0	6	5	0	0	0	0	0	0
Lotgi1|57120	0	0	2	0	1	0	0	0	0	0	1	0
Lotgi1|57138	0	0	0	0	0	0	0	0	0	0	0	0
Lotgi1|57159	0	0	0	0	0	0	0	0	0	0	0	0
Lotgi1|57162	0	0	0	0	0	0	0	0	0	0	0	0
Lotgi1|57178	0	0	0	0	0	0	0	0	0	0	0	0
Lotgi1|57197	0	0	0	0	0	0	0	0	0	0	0	0
Lotgi1|57200	0	0	0	0	0	0	0	0	0	0	0	0
Lotgi1|57277	0	0	0	0	0	0	0	0	0	0	0	0
Lotgi1|57281	0	0	1	0	1	0	0	0	0	0	0	0
Lotgi1|57329	0	0	0	0	1	0	0	0	0	0	0	0
Lotgi1|57346	0	0	0	0	1	0	0	0	0	0	0	0
Lotgi1|57373	0	0	3	0	0	0	0	0	0	0	0	0
Lotgi1|57454	0	0	0	0	0	0	0	0	0	0	0	0
Lotgi1|57457	0	0	1	0	0	0	0	0	0	0	0	0
Lotgi1|57485	0	0	0	0	0	0	0	0	0	0	0	0
Lotgi1|57535	0	0	0	0	0	0	0	0	0	0	0	0
Lotgi1|57544	0	0	0	0	0	0	0	0	0	0	0	0
Lotgi1|57578	0	0	0	0	1	0	0	0	0	0	0	0
Lotgi1|57629	0	0	0	0	0	0	0	0	0	0	0	0
Lotgi1|57638	0	0	0	0	0	0	0	0	0	0	0	0
Lotgi1|57654	0	0	0	0	0	0	0	0	0	0	0	0
Lotgi1|57658	0	0	0	0	0	0	0	0	0	0	0	0
Lotgi1|57671	0	0	0	0	0	0	0	0	0	0	0	0
Lotgi1|57760	0	0	1	0	0	0	0	0	0	0	0	0
Lotgi1|57778	0	0	0	0	0	0	0	0	0	0	0	0
Lotgi1|57836	0	0	0	0	0	0	0	0	0	0	0	0
Lotgi1|57845	0	0	0	0	0	0	0	0	0	0	0	0
Lotgi1|57848	0	0	0	0	0	0	0	0	0	0	0	0
Lotgi1|57854	0	0	0	0	0	0	0	0	0	0	0	0
Lotgi1|57855	0	0	0	0	3	0	0	0	0	0	0	0
Lotgi1|57909	0	0	1	0	0	0	0	0	0	0	0	0
Lotgi1|57923	0	0	0	0	0	0	0	0	0	0	0	0
Lotgi1|57932	0	0	1	0	3	0	0	1	0	0	2	0
Lotgi1|57933	0	0	0	0	0	0	0	0	0	0	0	0
Lotgi1|57934	0	0	0	0	0	0	0	0	0	0	0	0
Lotgi1|57949	0	0	0	0	0	0	0	0	0	0	0	0
Lotgi1|57957	0	0	0	0	0	0	0	0	0	0	0	0
Lotgi1|57981	0	0	0	0	1	0	0	0	0	0	0	0
Lotgi1|58001	0	0	0	0	0	0	0	0	0	0	0	0
Lotgi1|58005	0	0	0	0	3	0	0	0	0	0	0	0
Lotgi1|58018	0	0	0	0	0	0	0	0	0	0	0	0
Lotgi1|58045	0	0	0	0	0	0	0	0	0	0	0	0
Lotgi1|58049	0	0	0	0	0	0	0	0	0	0	0	0
Lotgi1|58059	0	0	0	0	0	0	0	0	0	0	0	0
Lotgi1|58093	0	0	1	0	2	0	0	0	0	0	0	0
Lotgi1|58122	0	0	0	0	0	0	0	0	0	0	0	0
Lotgi1|58125	0	0	0	0	0	0	0	0	0	0	0	0
Lotgi1|58185	0	0	0	0	0	0	0	0	0	0	0	0
Lotgi1|58191	0	0	0	0	1	0	0	0	0	0	0	0
Lotgi1|58193	0	0	0	0	0	0	0	0	0	0	0	0
Lotgi1|58234	0	0	0	0	0	0	0	0	0	0	0	0
Lotgi1|58240	0	0	0	0	0	0	0	0	0	0	0	0
Lotgi1|58252	0	0	0	0	0	0	0	0	0	0	0	0
Lotgi1|58254	0	0	0	0	0	0	0	0	0	0	0	0
Lotgi1|58303	0	0	0	0	1	0	0	0	0	0	0	0
Lotgi1|58309	0	0	0	0	0	0	0	0	0	0	1	1
Lotgi1|58310	0	0	0	0	0	0	0	0	0	0	0	0
Lotgi1|58355	0	0	0	0	0	0	0	0	0	0	0	0
Lotgi1|58375	0	0	0	0	0	0	0	0	0	0	0	0
Lotgi1|58417	0	0	0	0	0	0	0	0	0	0	0	0
Lotgi1|58438	0	0	0	0	0	0	0	0	0	0	0	0
Lotgi1|58444	0	0	2	0	3	0	0	0	0	0	0	0
Lotgi1|58476	0	0	0	0	0	0	0	0	0	0	0	0
Lotgi1|58502	0	0	1	0	0	0	0	0	0	0	1	0
Lotgi1|58508	0	0	0	0	0	0	0	0	0	0	0	0
Lotgi1|58520	0	0	0	0	0	0	0	0	0	0	0	0
Lotgi1|58538	0	0	1	0	0	0	0	0	0	0	1	0
Lotgi1|58541	0	0	0	0	0	0	0	0	0	0	0	0
Lotgi1|58550	0	0	1	0	0	0	0	0	0	0	0	0
Lotgi1|58567	0	0	0	0	0	0	0	0	0	0	0	0
Lotgi1|58571	0	0	0	0	1	0	0	0	0	0	0	0
Lotgi1|58591	0	0	0	0	0	0	0	0	0	0	0	0
Lotgi1|58595	0	0	0	0	0	0	0	0	0	0	0	0
Lotgi1|58617	0	0	2	0	2	1	0	0	0	0	0	0
Lotgi1|58640	0	0	0	0	0	0	0	0	0	0	0	0
Lotgi1|58646	0	0	0	0	0	0	0	0	0	0	0	0
Lotgi1|58748	0	0	1	0	0	0	0	0	0	0	0	0
Lotgi1|58749	0	0	0	0	0	0	0	0	0	0	0	0
Lotgi1|58753	0	0	0	0	0	0	0	0	0	0	0	0
Lotgi1|58772	0	0	0	0	0	0	0	0	0	0	0	0
Lotgi1|58788	0	0	0	0	0	0	0	0	0	0	0	0
Lotgi1|58816	0	0	0	0	1	0	0	0	0	0	0	0
Lotgi1|58834	0	0	0	0	0	0	0	0	0	0	0	0
Lotgi1|58864	0	0	0	0	0	0	0	0	0	0	0	0
Lotgi1|58865	0	0	0	0	0	0	0	0	0	0	0	0
Lotgi1|58866	0	0	0	0	0	0	0	0	0	0	0	0
Lotgi1|58867	0	0	1	0	0	0	0	0	0	0	0	0
Lotgi1|58872	0	0	0	0	0	0	0	0	0	0	0	0
Lotgi1|58893	0	0	0	0	0	0	0	0	0	0	0	0
Lotgi1|58906	0	0	1	0	0	0	0	0	0	0	0	0
Lotgi1|58917	0	0	0	0	1	0	0	0	0	0	0	0
Lotgi1|58920	0	0	0	0	0	0	0	0	0	0	0	0
Lotgi1|58927	0	0	0	0	1	0	0	0	0	0	0	0
Lotgi1|58933	0	0	1	0	1	0	0	0	0	0	0	0
Lotgi1|58934	0	0	1	0	0	0	0	0	0	0	0	0
Lotgi1|58961	0	0	0	0	0	0	0	0	0	0	0	0
Lotgi1|59017	0	0	1	0	1	1	0	0	0	0	0	0
Lotgi1|59037	0	0	0	0	1	0	0	0	0	0	1	0
Lotgi1|59040	0	0	0	0	0	0	0	0	0	0	0	0
Lotgi1|59048	0	0	0	0	0	0	0	0	0	0	0	0
Lotgi1|59052	0	0	0	0	2	0	0	0	0	0	0	0
Lotgi1|59062	0	0	0	0	0	0	0	0	0	0	0	0
Lotgi1|59081	0	0	0	0	1	0	0	0	0	0	1	0
Lotgi1|59089	0	0	0	0	2	0	0	0	0	0	0	0
Lotgi1|59092	0	0	0	0	0	0	0	0	0	0	0	0
Lotgi1|59096	0	0	0	0	0	0	0	0	0	0	0	0
Lotgi1|59114	0	0	0	0	1	0	0	0	0	0	0	0
Lotgi1|59133	0	0	0	0	0	0	0	0	0	0	0	0
Lotgi1|59137	0	0	0	0	0	0	0	0	0	0	0	0
Lotgi1|59139	0	0	0	0	0	0	0	0	0	0	0	0
Lotgi1|59142	0	0	0	0	0	0	0	0	0	0	0	0
Lotgi1|59180	0	0	0	0	0	0	0	0	0	0	0	0
Lotgi1|59222	0	0	0	0	0	0	0	0	0	0	0	0
Lotgi1|59237	0	0	0	0	1	0	0	0	0	0	0	0
Lotgi1|59244	0	0	0	0	0	0	0	0	0	0	0	0
Lotgi1|59248	0	0	0	0	0	0	0	0	0	0	0	0
Lotgi1|59279	0	0	1	0	0	0	0	0	0	0	0	0
Lotgi1|59281	0	0	0	0	0	0	0	0	0	0	0	0
Lotgi1|59292	0	0	0	0	0	0	0	0	0	0	0	0
Lotgi1|59297	0	0	1	0	0	0	0	0	0	0	0	0
Lotgi1|59315	0	0	0	0	0	0	0	0	0	0	0	0
Lotgi1|59316	0	0	1	0	0	0	0	0	0	0	0	0
Lotgi1|59317	0	0	1	0	0	0	0	0	0	0	0	0
Lotgi1|59328	0	0	0	0	0	0	0	0	0	0	0	0
Lotgi1|59355	0	0	0	0	0	0	0	0	0	0	0	0
Lotgi1|59397	0	0	1	0	0	0	0	0	0	0	0	0
Lotgi1|59424	0	0	0	0	0	0	0	0	0	0	0	0
Lotgi1|59471	0	0	0	0	0	0	0	0	0	0	0	0
Lotgi1|59489	0	0	1	0	0	0	0	0	0	0	0	0
Lotgi1|59518	0	0	0	0	0	0	0	0	0	0	0	0
Lotgi1|59566	0	0	0	0	1	0	0	1	0	0	0	0
Lotgi1|59567	0	0	0	0	6	0	0	0	0	0	0	0
Lotgi1|59578	0	0	0	0	0	0	1	0	0	0	0	0
Lotgi1|59582	0	0	0	0	0	0	0	0	0	0	0	0
Lotgi1|59597	0	0	0	0	0	0	0	0	0	0	0	0
Lotgi1|59606	0	0	5	0	0	0	0	0	0	0	0	0
Lotgi1|59610	0	0	0	0	0	0	0	0	0	0	0	0
Lotgi1|59617	0	0	0	0	0	0	0	0	0	0	0	0
Lotgi1|59649	0	0	0	0	0	0	0	0	0	0	0	0
Lotgi1|59650	0	0	1	0	1	1	0	0	0	0	0	0
Lotgi1|59659	0	0	1	0	0	0	0	0	0	0	0	0
Lotgi1|59697	0	0	0	0	0	0	0	0	0	0	0	0
Lotgi1|59699	0	0	0	0	0	0	0	0	0	0	0	0
Lotgi1|59701	0	0	0	0	0	0	0	0	0	0	0	0
Lotgi1|59706	0	0	0	0	0	0	0	0	0	0	0	0
Lotgi1|59711	0	0	0	0	1	0	0	0	0	0	0	0
Lotgi1|59712	0	0	0	0	1	0	0	0	0	0	0	0
Lotgi1|59718	0	0	0	0	0	0	0	0	0	0	0	0
Lotgi1|59723	0	0	0	0	0	0	0	0	0	0	0	0
Lotgi1|59725	0	0	0	0	0	0	0	0	0	0	0	0
Lotgi1|59789	0	0	0	0	0	0	0	0	0	0	0	0
Lotgi1|59807	0	0	0	0	0	0	0	0	0	0	0	0
Lotgi1|59810	0	0	1	0	0	0	0	0	0	0	0	0
Lotgi1|59837	0	0	0	0	0	0	0	0	0	0	0	0
Lotgi1|59839	0	0	0	0	0	0	0	0	0	0	0	0
Lotgi1|59850	0	0	0	0	0	0	0	0	0	0	0	0
Lotgi1|59863	0	0	0	0	0	0	0	0	0	0	0	0
Lotgi1|59864	0	0	0	0	0	0	0	0	0	0	0	0
Lotgi1|59870	0	0	0	0	0	0	0	0	0	0	0	0
Lotgi1|59909	0	0	0	0	0	0	0	0	0	0	0	0
Lotgi1|59924	0	0	0	0	0	0	0	0	0	0	0	0
Lotgi1|59939	0	0	0	0	1	0	0	0	0	0	0	0
Lotgi1|59949	0	0	0	0	0	0	0	0	0	0	0	0
Lotgi1|59992	0	0	0	0	0	0	0	0	0	0	0	0
Lotgi1|60004	0	0	0	0	0	0	0	0	0	0	0	0
Lotgi1|60011	0	0	1	0	0	0	0	0	0	0	0	0
Lotgi1|60012	0	0	2	0	0	0	0	0	0	0	0	0
Lotgi1|60013	0	0	2	0	0	0	0	0	0	0	0	0
Lotgi1|60021	0	0	1	0	0	0	0	0	0	0	0	0
Lotgi1|60028	0	0	1	0	0	0	0	0	0	0	0	0
Lotgi1|60038	0	0	0	0	0	0	0	0	0	0	0	0
Lotgi1|60039	0	0	0	0	0	0	0	0	0	0	0	0
Lotgi1|60049	0	0	1	0	0	0	0	0	0	0	1	0
Lotgi1|60067	0	0	0	0	0	0	0	0	0	0	0	0
Lotgi1|60083	0	0	0	0	0	0	0	0	0	0	0	0
Lotgi1|60102	0	0	0	0	0	0	0	0	0	0	0	0
Lotgi1|60118	0	0	0	0	0	0	0	0	0	0	0	0
Lotgi1|60147	0	0	0	0	0	0	0	0	0	0	0	0
Lotgi1|60177	0	0	0	0	0	0	0	0	0	0	0	0
Lotgi1|60186	0	0	0	0	0	0	0	0	0	0	0	0
Lotgi1|60211	0	0	0	0	1	0	0	0	0	0	0	0
Lotgi1|60218	0	0	0	0	0	0	0	0	0	0	0	0
Lotgi1|60223	0	0	0	0	0	0	0	0	0	0	0	0
Lotgi1|60232	0	0	0	0	0	0	0	0	0	0	0	0
Lotgi1|60236	0	0	0	0	0	0	0	0	0	0	0	0
Lotgi1|60240	0	0	0	0	0	0	0	0	0	0	0	0
Lotgi1|60244	0	0	0	0	0	0	0	0	0	0	0	0
Lotgi1|60252	0	0	0	0	0	0	0	0	0	0	0	0
Lotgi1|60256	0	0	0	0	0	0	0	0	0	0	0	0
Lotgi1|60273	0	0	0	0	0	0	0	0	0	0	0	0
Lotgi1|60293	0	0	0	0	0	0	0	0	0	0	0	0
Lotgi1|60316	0	0	0	0	0	0	0	0	0	0	0	0
Lotgi1|60346	0	0	0	0	0	0	0	0	0	0	0	0
Lotgi1|60362	0	0	0	0	0	0	0	0	0	0	0	0
Lotgi1|60380	0	0	0	0	0	0	0	0	0	0	0	0
Lotgi1|60385	0	0	0	0	0	0	0	0	0	0	0	0
Lotgi1|60418	0	0	0	0	2	0	0	0	0	0	0	0
Lotgi1|60429	0	0	0	0	0	0	0	0	0	0	0	0
Lotgi1|60433	0	0	1	0	0	0	0	0	0	0	0	0
Lotgi1|60437	0	0	0	0	0	0	0	0	0	0	0	0
Lotgi1|60448	0	0	0	0	1	0	0	0	0	0	1	0
Lotgi1|60463	0	0	0	0	0	0	1	0	0	0	0	0
Lotgi1|60475	0	0	0	0	0	0	0	0	0	0	0	0
Lotgi1|60482	0	0	0	0	0	0	0	0	0	0	0	0
Lotgi1|60507	0	0	0	0	0	0	0	0	0	0	0	0
Lotgi1|60514	0	0	0	0	0	0	0	0	0	0	0	0
Lotgi1|60515	0	0	0	0	0	0	0	0	0	0	0	0
Lotgi1|60517	0	0	1	0	0	0	0	0	0	0	0	0
Lotgi1|60548	0	0	0	0	0	0	0	0	0	0	0	0
Lotgi1|60576	0	0	0	0	0	0	0	0	0	0	0	0
Lotgi1|60578	0	0	0	0	0	0	0	0	0	0	0	0
Lotgi1|60579	0	0	0	0	0	0	0	0	0	0	0	0
Lotgi1|60615	0	0	0	0	0	0	0	0	0	0	0	0
Lotgi1|60634	0	0	0	0	0	0	0	0	0	0	0	0
Lotgi1|60656	0	0	0	0	0	0	0	0	0	0	0	0
Lotgi1|60665	0	0	0	0	0	0	0	0	0	0	0	0
Lotgi1|60668	0	0	0	0	0	0	0	0	0	0	0	0
Lotgi1|60671	0	0	0	0	0	0	0	0	0	0	0	0
Lotgi1|60678	0	0	0	0	0	0	0	0	0	0	0	0
Lotgi1|60680	0	0	0	0	0	0	0	0	0	0	0	0
Lotgi1|60689	0	0	0	0	0	0	0	0	0	0	1	0
Lotgi1|60838	0	0	0	0	0	0	0	0	0	0	0	0
Lotgi1|60859	0	0	0	0	0	0	0	0	0	0	0	0
Lotgi1|60932	0	0	0	0	0	0	0	0	0	0	0	0
Lotgi1|60934	1	0	0	0	0	0	0	0	0	0	0	0
Lotgi1|60939	0	0	0	0	0	0	0	0	0	0	0	0
Lotgi1|60942	0	0	0	0	0	0	0	0	0	0	0	0
Lotgi1|60946	0	0	0	0	0	0	0	0	0	0	0	0
Lotgi1|60954	0	0	0	0	0	0	0	0	0	0	0	0
Lotgi1|60972	0	0	0	0	0	0	0	0	0	0	0	0
Lotgi1|60974	0	0	0	0	0	0	0	0	0	0	0	0
Lotgi1|60979	0	0	0	0	0	0	0	0	0	0	0	0
Lotgi1|60991	0	0	0	0	0	0	0	0	0	0	0	0
Lotgi1|61020	0	0	0	0	0	0	0	0	0	0	0	0
Lotgi1|61025	0	0	0	0	0	0	0	0	0	0	0	0
Lotgi1|61039	0	0	0	0	0	0	0	0	0	0	0	0
Lotgi1|61048	0	0	0	0	0	0	0	0	0	0	0	0
Lotgi1|61072	0	0	0	0	0	0	0	0	0	0	0	0
Lotgi1|61081	0	0	0	0	0	0	0	0	0	0	0	0
Lotgi1|61096	0	0	0	0	1	0	0	0	0	0	0	0
Lotgi1|61122	0	0	0	0	0	0	0	0	0	0	0	0
Lotgi1|61139	0	0	0	0	1	0	0	0	0	0	0	0
Lotgi1|61148	0	0	0	0	0	0	0	0	0	0	0	0
Lotgi1|61151	0	0	0	0	0	0	0	0	0	0	0	0
Lotgi1|61160	0	0	0	0	0	0	0	0	0	0	0	0
Lotgi1|61177	0	0	0	0	0	0	0	0	0	0	0	0
Lotgi1|61181	0	0	0	0	0	0	0	0	0	0	0	0
Lotgi1|61259	1	0	2	0	6	0	1	1	0	0	1	0
Lotgi1|61417	0	0	2	0	1	1	0	1	0	0	0	0
Lotgi1|61439	0	0	1	0	3	0	0	0	0	0	0	0
Lotgi1|61530	0	0	2	0	0	0	0	0	0	0	0	0
Lotgi1|61540	0	0	0	0	2	0	0	1	1	0	0	0
Lotgi1|61640	0	0	1	0	2	0	0	0	0	0	0	0
Lotgi1|61738	0	0	0	0	0	0	0	0	0	0	0	0
Lotgi1|61818	0	0	0	0	2	0	0	0	0	0	2	0
Lotgi1|61916	1	0	2	0	2	0	0	0	0	0	0	0
Lotgi1|61963	0	0	0	0	3	0	0	0	0	0	0	0
Lotgi1|62000	0	0	0	0	1	0	0	0	0	0	0	0
Lotgi1|62010	0	0	1	0	0	0	0	0	0	0	2	0
Lotgi1|62022	0	0	1	0	0	0	0	0	0	0	1	0
Lotgi1|62027	1	0	0	0	1	0	0	0	0	0	0	0
Lotgi1|62081	0	0	0	0	0	0	0	0	0	0	0	0
Lotgi1|62094	0	0	5	0	1	0	0	0	0	0	0	0
Lotgi1|62145	0	0	1	0	1	0	0	0	0	0	0	0
Lotgi1|62194	0	0	2	0	1	0	0	0	0	0	1	0
Lotgi1|62221	0	0	1	0	0	0	0	0	0	0	0	0
Lotgi1|62240	0	0	0	0	1	0	0	0	0	0	0	0
Lotgi1|62291	0	0	1	0	0	0	0	0	0	0	0	0
Lotgi1|62390	0	0	1	0	0	0	0	0	0	0	0	0
Lotgi1|62404	0	0	0	0	0	0	0	0	0	0	0	0
Lotgi1|62427	0	0	1	0	0	0	0	0	0	0	0	0
Lotgi1|62468	0	0	2	0	2	0	1	0	0	0	0	0
Lotgi1|62489	0	0	0	0	0	0	0	0	0	0	0	0
Lotgi1|62520	0	0	0	0	0	0	0	0	0	0	0	0
Lotgi1|62534	0	0	1	0	0	0	0	0	0	0	0	0
Lotgi1|62659	0	0	1	0	0	0	0	0	0	0	0	0
Lotgi1|62731	0	0	1	0	0	0	0	0	0	0	1	0
Lotgi1|62743	0	0	0	0	2	0	0	0	0	0	0	0
Lotgi1|62788	0	0	4	0	1	0	0	0	0	0	1	0
Lotgi1|62841	0	0	1	0	0	0	0	0	0	0	0	0
Lotgi1|63021	0	0	2	0	1	1	0	0	0	0	1	0
Lotgi1|63027	0	0	0	0	2	0	1	0	0	0	0	0
Lotgi1|63093	0	0	1	0	3	0	0	0	0	0	0	0
Lotgi1|63120	0	0	1	0	1	0	0	0	0	0	0	0
Lotgi1|63331	0	0	1	0	0	0	0	0	0	0	0	0
Lotgi1|63379	0	0	1	0	0	0	0	0	0	0	0	0
Lotgi1|63389	0	0	0	0	1	0	0	0	0	0	0	0
Lotgi1|63395	0	0	0	0	0	0	0	0	0	0	0	0
Lotgi1|63492	0	0	0	0	0	0	0	0	0	0	0	0
Lotgi1|63496	0	0	1	0	1	0	0	0	0	0	0	0
Lotgi1|63499	0	0	1	0	0	0	0	0	0	0	0	0
Lotgi1|63537	0	0	0	0	2	0	0	0	0	0	0	0
Lotgi1|63559	0	0	3	0	1	0	0	0	0	0	0	0
Lotgi1|63595	0	0	1	0	0	0	0	0	0	0	0	0
Lotgi1|63600	0	0	0	0	0	0	0	0	0	0	0	0
Lotgi1|63613	0	0	0	0	0	0	0	0	0	0	0	0
Lotgi1|63645	0	0	0	0	1	0	0	0	0	0	0	0
Lotgi1|63713	0	0	5	0	5	1	0	1	0	0	0	0
Lotgi1|63729	0	0	0	0	0	0	0	0	0	0	0	0
Lotgi1|63751	0	0	1	0	0	0	0	0	0	0	0	0
Lotgi1|63784	0	0	1	0	0	0	0	0	0	0	0	0
Lotgi1|63801	0	0	4	0	0	0	0	0	0	0	0	0
Lotgi1|63811	0	0	0	0	0	0	0	0	0	0	0	0
Lotgi1|63818	0	0	2	0	0	0	0	0	0	0	1	0
Lotgi1|63832	0	0	1	0	0	0	0	0	0	0	0	0
Lotgi1|63855	0	0	2	0	1	0	0	0	0	0	0	0
Lotgi1|63886	0	0	1	0	2	0	0	0	0	0	1	0
Lotgi1|63898	0	0	0	0	0	0	0	0	0	0	0	0
Lotgi1|63955	0	0	2	0	3	0	0	0	0	0	0	0
Lotgi1|63982	0	0	1	0	1	1	0	0	0	0	0	0
Lotgi1|64009	1	0	0	0	2	0	0	0	0	0	0	0
Lotgi1|64054	0	0	1	0	3	0	0	0	0	0	1	0
Lotgi1|64084	0	0	1	0	1	0	0	0	0	0	1	0
Lotgi1|64100	0	0	0	0	1	0	0	0	0	0	0	0
Lotgi1|64187	0	0	2	0	1	1	0	0	0	0	0	0
Lotgi1|64197	0	0	1	0	1	0	0	0	0	0	1	0
Lotgi1|64233	0	0	2	0	0	0	0	0	0	0	1	0
Lotgi1|64240	0	0	0	0	1	0	0	0	0	0	0	0
Lotgi1|64281	0	0	0	0	0	0	0	0	0	0	0	0
Lotgi1|64310	0	0	3	0	0	0	1	0	0	0	0	0
Lotgi1|64356	0	0	1	0	0	0	0	0	0	0	0	0
Lotgi1|64373	0	0	2	0	1	0	0	0	0	0	1	0
Lotgi1|64389	0	0	0	0	1	0	0	0	0	0	0	0
Lotgi1|64398	0	0	1	0	2	1	0	0	0	0	1	0
Lotgi1|64445	0	0	0	0	1	0	0	0	0	0	0	0
Lotgi1|64447	0	0	0	0	0	0	0	0	0	0	0	0
Lotgi1|64460	0	0	1	0	0	0	0	0	0	0	0	0
Lotgi1|64495	0	0	2	0	0	0	0	0	0	0	0	0
Lotgi1|64498	0	0	1	0	0	0	0	0	0	0	0	0
Lotgi1|64655	0	0	0	0	1	0	0	0	0	0	1	0
Lotgi1|64710	0	0	0	0	1	0	0	0	0	0	0	0
Lotgi1|64729	0	0	1	0	3	1	0	0	0	0	0	0
Lotgi1|64759	0	0	0	0	0	0	0	0	0	0	0	0
Lotgi1|64760	0	0	1	0	1	0	0	0	0	0	0	0
Lotgi1|64764	0	0	0	0	0	0	0	0	0	0	0	0
Lotgi1|64820	0	0	0	0	0	0	0	0	0	0	1	0
Lotgi1|64842	0	0	0	0	0	0	0	0	0	0	0	0
Lotgi1|64845	0	0	1	0	0	0	0	0	0	0	0	0
Lotgi1|64863	0	0	0	0	1	0	0	0	0	0	1	0
Lotgi1|64873	0	0	0	0	0	0	0	0	0	0	0	0
Lotgi1|64882	0	0	0	0	1	0	0	0	0	0	0	0
Lotgi1|64934	0	0	0	0	0	0	0	0	0	0	0	0
Lotgi1|65091	0	0	2	0	2	1	0	0	0	0	0	0
Lotgi1|65092	0	0	1	0	0	0	0	0	0	0	0	0
Lotgi1|65112	0	0	0	0	0	0	0	0	0	0	0	0
Lotgi1|65115	0	0	1	0	0	0	0	0	0	0	0	0
Lotgi1|65150	0	0	0	0	0	0	0	0	0	0	0	0
Lotgi1|65191	0	0	0	0	1	0	0	0	0	0	1	0
Lotgi1|65218	0	0	0	0	0	0	0	0	0	0	0	0
Lotgi1|65232	0	0	0	0	0	0	0	0	0	0	0	0
Lotgi1|65275	0	0	0	0	0	0	0	0	0	0	0	0
Lotgi1|65279	0	0	0	0	0	0	0	0	0	0	0	0
Lotgi1|65316	0	0	0	0	0	0	0	0	0	0	0	0
Lotgi1|65334	0	0	1	0	1	0	0	0	0	0	0	0
Lotgi1|65393	0	0	0	0	0	0	0	0	0	0	0	0
Lotgi1|65409	0	0	0	0	1	0	0	0	0	0	0	0
Lotgi1|65428	0	0	0	0	0	0	0	0	0	0	0	0
Lotgi1|65444	0	0	1	0	2	1	0	1	0	0	0	0
Lotgi1|65469	0	0	1	0	2	0	0	0	0	0	1	0
Lotgi1|65488	0	0	0	0	0	0	0	0	0	0	0	0
Lotgi1|65544	0	0	0	0	1	0	0	0	0	0	0	0
Lotgi1|65549	0	0	0	0	2	0	0	0	0	0	1	0
Lotgi1|65663	0	0	0	0	0	0	0	0	0	0	0	0
Lotgi1|65706	0	0	1	0	0	0	0	0	0	0	0	0
Lotgi1|65732	0	0	0	0	0	0	0	0	0	0	0	0
Lotgi1|65733	0	0	0	0	0	0	0	0	0	0	0	0
Lotgi1|65758	0	0	0	0	0	0	0	0	0	0	0	0
Lotgi1|65785	0	0	0	0	0	0	0	0	0	0	0	0
Lotgi1|65836	0	0	2	0	2	0	0	0	0	0	1	0
Lotgi1|65840	0	0	1	0	0	0	0	0	0	0	0	0
Lotgi1|65865	0	0	0	0	0	0	0	0	0	0	0	0
Lotgi1|65901	1	0	0	0	1	0	0	0	0	0	0	0
Lotgi1|65952	0	0	0	0	0	0	0	0	0	0	0	0
Lotgi1|65957	0	0	0	0	0	0	0	0	0	0	0	0
Lotgi1|65967	0	0	3	0	0	0	0	0	0	0	0	0
Lotgi1|65972	1	0	0	0	2	0	0	0	0	0	0	0
Lotgi1|65996	0	0	0	0	0	0	0	0	0	0	1	0
Lotgi1|66003	0	0	1	0	0	0	0	0	0	0	0	0
Lotgi1|66046	0	0	0	0	1	0	0	0	0	0	0	0
Lotgi1|66109	0	0	1	0	1	1	0	1	0	0	0	0
Lotgi1|66110	0	0	0	0	0	0	0	0	0	0	0	0
Lotgi1|66145	0	0	0	0	1	0	0	0	0	0	0	0
Lotgi1|66203	0	0	0	0	0	0	0	0	0	0	0	0
Lotgi1|66223	0	0	0	0	0	0	0	0	0	0	0	0
Lotgi1|66241	0	0	1	0	1	0	0	0	0	0	1	0
Lotgi1|66252	0	0	0	0	0	0	0	0	0	0	0	0
Lotgi1|66253	0	0	0	0	1	0	0	0	0	0	0	0
Lotgi1|66306	0	0	0	0	0	0	0	0	0	0	0	0
Lotgi1|66365	0	0	1	0	0	0	0	0	0	0	0	0
Lotgi1|66392	1	0	0	0	3	0	1	1	0	0	0	0
Lotgi1|66401	0	0	0	0	0	0	0	0	0	0	1	0
Lotgi1|66418	0	0	1	0	2	0	1	0	0	0	0	0
Lotgi1|66420	0	0	1	0	1	1	0	0	0	0	0	0
Lotgi1|66458	0	0	0	0	0	0	0	0	0	0	1	0
Lotgi1|66461	0	0	0	0	0	0	0	0	0	0	1	0
Lotgi1|66497	0	0	0	0	0	0	0	0	0	0	0	0
Lotgi1|66501	0	0	0	0	0	0	0	0	0	0	0	0
Lotgi1|66515	0	0	0	0	2	0	0	0	0	0	0	0
Lotgi1|66571	0	0	0	0	0	0	0	0	0	0	0	0
Lotgi1|66572	0	0	0	0	0	0	0	0	0	0	0	0
Lotgi1|66579	0	0	0	0	0	0	0	0	0	0	0	0
Lotgi1|66582	0	0	0	0	0	0	0	0	0	0	0	0
Lotgi1|66601	0	0	0	0	3	0	0	0	0	0	0	0
Lotgi1|66613	0	0	1	0	0	0	0	0	0	0	0	0
Lotgi1|66635	0	0	1	0	0	0	0	0	0	0	0	0
Lotgi1|66705	0	0	1	0	2	0	0	0	0	0	1	0
Lotgi1|66730	0	0	1	0	0	0	0	0	0	0	0	0
Lotgi1|66799	0	0	0	0	1	0	0	0	0	0	0	0
Lotgi1|66846	0	0	0	0	3	0	0	0	0	0	0	0
Lotgi1|66849	0	0	1	0	1	1	0	0	0	0	1	0
Lotgi1|66885	0	0	0	0	1	0	0	0	0	0	1	0
Lotgi1|66886	0	0	13	0	2	0	0	2	2	0	0	0
Lotgi1|66896	0	0	1	0	1	0	0	0	0	0	0	0
Lotgi1|66922	0	0	3	0	4	1	0	0	0	0	0	0
Lotgi1|66924	0	0	0	0	0	0	0	0	0	0	0	0
Lotgi1|66926	0	0	1	0	0	0	0	0	0	0	0	0
Lotgi1|66938	0	0	0	0	0	0	0	0	0	0	0	0
Lotgi1|66975	0	0	0	0	0	0	0	0	0	0	0	0
Lotgi1|66992	0	0	1	0	0	0	0	0	0	0	0	0
Lotgi1|67017	0	0	0	0	1	0	0	0	0	0	1	0
Lotgi1|67020	0	0	0	0	1	0	0	1	0	0	0	0
Lotgi1|67021	0	0	0	0	0	0	0	0	0	0	0	0
Lotgi1|67041	0	0	7	0	0	0	0	0	0	0	0	0
Lotgi1|67057	0	0	1	0	1	0	0	0	0	0	0	0
Lotgi1|67060	0	0	0	0	0	0	0	0	0	0	0	0
Lotgi1|67089	0	0	0	0	2	0	0	0	0	0	0	0
Lotgi1|67131	0	0	0	0	0	0	1	0	0	0	0	0
Lotgi1|67146	0	0	1	0	1	0	0	0	0	0	1	0
Lotgi1|67180	0	0	2	0	0	0	0	0	0	0	0	0
Lotgi1|67184	0	0	0	0	2	0	0	0	0	0	0	0
Lotgi1|67196	0	0	0	0	0	0	0	0	0	0	0	0
Lotgi1|67210	0	0	0	0	0	0	0	0	0	0	0	0
Lotgi1|67231	0	0	0	0	1	0	0	0	0	0	0	0
Lotgi1|67392	0	0	0	0	0	0	0	0	0	0	0	0
Lotgi1|67410	0	0	0	0	0	0	0	0	0	0	0	0
Lotgi1|67415	0	0	0	0	0	0	0	0	0	0	0	0
Lotgi1|67442	0	0	0	0	0	0	0	0	0	0	0	0
Lotgi1|67452	0	0	0	0	1	0	0	0	0	0	0	0
Lotgi1|67491	0	0	0	0	0	0	0	0	0	0	0	0
Lotgi1|67517	0	0	0	0	0	0	0	0	0	0	0	0
Lotgi1|67565	0	0	1	0	2	0	0	0	0	0	0	0
Lotgi1|67572	0	0	0	0	0	0	0	0	0	0	0	0
Lotgi1|67581	0	0	0	0	0	0	0	0	0	0	0	0
Lotgi1|67588	0	0	0	0	0	0	0	0	0	0	0	0
Lotgi1|67597	0	0	1	0	0	0	0	0	0	0	0	0
Lotgi1|67609	0	0	0	0	0	0	0	0	0	0	0	0
Lotgi1|67612	0	0	0	0	0	0	0	0	0	0	0	0
Lotgi1|67661	0	0	1	0	0	0	0	0	0	0	1	0
Lotgi1|67690	0	0	0	0	0	0	0	0	0	0	0	0
Lotgi1|67693	0	0	0	0	0	0	0	0	0	0	1	0
Lotgi1|67701	0	0	0	0	0	0	0	0	0	0	1	0
Lotgi1|67720	0	0	0	0	0	0	0	0	0	0	0	0
Lotgi1|67722	0	0	0	0	1	0	0	0	0	0	0	0
Lotgi1|67727	0	0	0	0	0	0	0	0	0	0	0	0
Lotgi1|67729	0	0	0	0	1	0	0	0	0	0	0	0
Lotgi1|67733	0	0	0	0	0	0	0	0	0	0	0	0
Lotgi1|67754	0	0	1	0	1	0	0	0	0	0	0	0
Lotgi1|67762	0	0	0	0	0	0	0	0	0	0	0	0
Lotgi1|67776	0	0	1	0	0	0	0	0	0	0	0	0
Lotgi1|67786	0	0	1	0	1	0	0	0	0	0	0	0
Lotgi1|67830	0	0	0	0	0	0	0	0	0	0	0	0
Lotgi1|67844	0	0	0	0	0	0	0	0	0	0	1	0
Lotgi1|67883	0	0	0	0	0	0	0	0	0	0	0	0
Lotgi1|67930	0	0	0	0	0	0	0	0	0	0	0	0
Lotgi1|67954	0	0	0	0	0	0	0	0	0	0	1	0
Lotgi1|67958	0	0	0	0	0	0	0	0	0	0	1	0
Lotgi1|67997	0	0	0	0	0	0	0	0	0	0	0	0
Lotgi1|68082	0	0	1	0	0	0	0	0	0	0	0	0
Lotgi1|68084	0	0	0	0	0	0	0	0	0	0	0	0
Lotgi1|68092	0	0	0	0	0	0	0	0	0	0	0	0
Lotgi1|68167	0	0	0	0	1	0	0	0	0	0	0	0
Lotgi1|68173	0	0	0	0	0	0	0	0	0	0	0	0
Lotgi1|68180	0	0	0	0	0	0	0	0	0	0	0	0
Lotgi1|68213	0	0	0	0	0	0	0	0	0	0	0	0
Lotgi1|68260	0	0	1	0	0	0	0	0	0	0	0	0
Lotgi1|68264	0	0	0	0	0	0	0	0	0	0	0	0
Lotgi1|68319	0	0	0	0	0	0	0	0	0	0	0	0
Lotgi1|68338	0	0	0	0	0	0	0	0	0	0	0	0
Lotgi1|68346	0	0	0	0	0	0	0	0	0	0	0	0
Lotgi1|68351	0	0	0	0	1	0	0	0	0	0	0	0
Lotgi1|68371	0	0	0	0	0	0	0	0	0	0	0	0
Lotgi1|68377	0	0	0	0	1	0	0	0	0	0	0	0
Lotgi1|68388	0	0	0	0	0	0	0	0	0	0	0	0
Lotgi1|68398	0	0	0	0	0	0	0	0	0	0	0	0
Lotgi1|68416	0	0	0	0	0	0	0	0	0	0	0	0
Lotgi1|68473	0	0	0	0	0	0	0	0	0	0	0	0
Lotgi1|68526	0	0	0	0	0	0	0	0	0	0	0	0
Lotgi1|68534	0	0	0	0	0	0	0	0	0	0	0	0
Lotgi1|68544	0	0	0	0	0	0	0	0	0	0	0	0
Lotgi1|68575	0	0	0	0	0	0	0	0	0	0	0	0
Lotgi1|68582	0	0	0	0	0	0	0	0	0	0	0	0
Lotgi1|68595	0	0	0	0	0	0	0	0	0	0	0	0
Lotgi1|68597	0	0	0	0	1	0	0	0	0	0	0	0
Lotgi1|68599	0	0	0	0	1	0	0	0	0	0	0	0
Lotgi1|68601	0	0	0	0	0	0	0	0	0	0	0	0
Lotgi1|68602	0	0	0	0	0	0	0	0	0	0	0	0
Lotgi1|68608	0	0	0	0	0	0	0	0	0	0	0	0
Lotgi1|68630	0	0	0	0	0	0	0	0	0	0	1	0
Lotgi1|68631	0	0	1	0	0	0	0	0	0	0	0	0
Lotgi1|68637	0	0	0	0	0	0	0	0	0	0	0	0
Lotgi1|68649	0	0	0	0	0	0	0	0	0	0	0	0
Lotgi1|68714	0	0	0	0	0	0	0	0	0	0	0	0
Lotgi1|68722	0	0	0	0	0	0	0	0	0	0	0	0
Lotgi1|68734	0	0	0	0	0	0	0	0	0	0	0	0
Lotgi1|68740	0	0	0	0	0	0	0	0	0	0	0	0
Lotgi1|68744	0	0	0	0	0	0	0	0	0	0	0	0
Lotgi1|68777	0	0	0	0	1	0	0	0	0	0	0	0
Lotgi1|68780	0	0	0	0	0	0	0	0	0	0	0	0
Lotgi1|68866	0	0	0	0	0	0	0	0	0	0	0	0
Lotgi1|68918	0	0	0	0	0	0	0	0	0	0	0	0
Lotgi1|68933	0	0	0	0	0	0	0	0	0	0	0	0
Lotgi1|68935	0	0	0	0	0	0	0	0	0	0	0	0
Lotgi1|68977	0	0	0	0	0	0	0	0	0	0	0	0
Lotgi1|68994	0	0	0	0	0	0	0	0	0	0	0	0
Lotgi1|69048	0	0	0	0	0	0	0	0	0	0	1	0
Lotgi1|69072	0	0	1	0	1	0	0	0	0	0	0	0
Lotgi1|69092	0	0	0	0	1	0	0	0	0	0	1	0
Lotgi1|69130	0	0	0	0	0	0	0	0	0	0	0	0
Lotgi1|69139	0	0	0	0	1	0	0	1	0	0	1	0
Lotgi1|69190	0	0	0	0	0	0	0	0	0	0	0	0
Lotgi1|69192	0	0	0	0	0	0	0	0	0	0	0	0
Lotgi1|69208	0	0	0	0	0	0	0	0	0	0	0	0
Lotgi1|69225	0	0	0	0	0	0	0	0	0	0	0	0
Lotgi1|69227	0	0	1	0	1	0	0	0	0	0	0	0
Lotgi1|69271	0	0	0	0	1	0	0	0	0	0	0	0
Lotgi1|69309	0	0	0	0	0	0	0	0	0	0	0	0
Lotgi1|69317	0	0	0	0	1	0	0	0	0	0	0	0
Lotgi1|69376	0	0	0	0	0	0	0	0	0	0	0	0
Lotgi1|69442	0	0	0	0	0	0	0	0	0	0	0	0
Lotgi1|69446	0	0	0	0	0	0	0	0	0	0	0	0
Lotgi1|69497	0	0	2	0	1	1	0	0	0	0	0	0
Lotgi1|69515	0	0	0	0	1	0	0	1	0	0	0	0
Lotgi1|69535	0	0	1	0	0	0	0	0	0	0	0	0
Lotgi1|69569	0	0	1	0	0	0	0	0	0	0	0	0
Lotgi1|69570	0	0	0	0	0	0	0	0	0	0	0	0
Lotgi1|69623	0	0	0	0	0	0	0	0	0	0	0	0
Lotgi1|69624	0	0	1	0	0	0	0	0	0	0	1	0
Lotgi1|69638	0	0	0	0	0	0	0	0	0	0	0	0
Lotgi1|69650	0	0	0	0	0	0	0	0	0	0	0	0
Lotgi1|69652	0	0	0	0	0	0	0	0	0	0	0	0
Lotgi1|69660	0	0	0	0	0	0	0	0	0	0	0	0
Lotgi1|69672	0	0	1	0	0	0	0	0	0	0	0	0
Lotgi1|69716	0	0	0	0	0	0	0	0	0	0	0	0
Lotgi1|69719	0	0	0	0	1	0	0	0	0	0	0	0
Lotgi1|69751	0	0	0	0	0	0	0	0	0	0	0	0
Lotgi1|69759	0	0	10	0	0	0	0	0	0	0	0	0
Lotgi1|69761	0	0	1	0	0	0	0	0	0	0	0	0
Lotgi1|69762	0	0	0	0	0	0	0	0	0	0	0	0
Lotgi1|69770	0	0	0	0	1	0	0	0	0	0	0	0
Lotgi1|69813	0	0	2	0	0	0	0	0	0	0	0	0
Lotgi1|69828	0	0	0	0	0	0	0	0	0	0	0	0
Lotgi1|69844	0	0	0	0	0	0	0	0	0	0	0	0
Lotgi1|69854	0	0	0	0	0	0	0	0	0	0	0	0
Lotgi1|69867	0	0	4	0	0	0	0	0	0	0	0	0
Lotgi1|69875	0	0	0	0	0	0	0	0	0	0	0	0
Lotgi1|69877	0	0	0	0	0	0	0	0	0	0	0	0
Lotgi1|69881	0	0	0	0	0	0	0	0	0	0	0	0
Lotgi1|69892	0	0	0	0	0	0	0	0	0	0	0	0
Lotgi1|69928	0	0	0	0	1	0	0	0	0	0	0	0
Lotgi1|69946	0	0	0	0	0	0	0	0	0	0	0	0
Lotgi1|69958	0	0	0	0	0	0	0	0	0	0	0	0
Lotgi1|69964	0	0	0	0	0	0	0	0	0	0	0	0
Lotgi1|70038	0	0	0	0	0	0	0	0	0	0	0	0
Lotgi1|70058	0	0	0	0	0	0	0	0	0	0	0	0
Lotgi1|70062	0	0	0	0	0	0	0	0	0	0	0	0
Lotgi1|70076	0	0	0	0	0	0	0	0	0	0	0	0
Lotgi1|70091	0	0	0	0	1	0	0	0	0	0	0	0
Lotgi1|70106	0	0	1	0	1	0	0	0	0	0	0	0
Lotgi1|70108	0	0	6	0	0	0	0	0	0	0	0	0
Lotgi1|70109	0	0	0	0	0	0	0	0	0	0	0	0
Lotgi1|70128	0	0	0	0	0	0	0	0	0	0	0	0
Lotgi1|70150	0	0	0	0	5	0	0	0	0	0	0	0
Lotgi1|70151	0	0	0	0	0	0	0	0	0	0	0	0
Lotgi1|70175	0	0	0	0	0	0	0	0	0	0	0	0
Lotgi1|70191	0	0	8	0	0	0	0	0	0	0	0	0
Lotgi1|70206	0	0	2	0	0	0	0	0	0	0	0	0
Lotgi1|70216	0	0	0	0	0	0	0	0	0	0	0	0
Lotgi1|70227	0	0	0	0	0	0	0	0	0	0	0	0
Lotgi1|70231	0	0	0	0	0	0	0	0	0	0	0	0
Lotgi1|70232	0	0	1	0	0	0	0	0	0	0	0	0
Lotgi1|70276	0	0	0	0	0	0	0	0	0	0	0	0
Lotgi1|70283	0	0	0	0	0	0	0	0	0	0	0	0
Lotgi1|70291	0	0	0	0	0	0	0	0	0	0	0	0
Lotgi1|70309	0	0	0	0	0	0	0	0	0	0	0	0
Lotgi1|70408	0	0	0	0	0	0	0	0	0	0	0	0
Lotgi1|70416	0	0	0	0	0	0	0	0	0	0	0	0
Lotgi1|70434	0	0	1	0	0	0	0	0	0	0	0	0
Lotgi1|70436	0	0	0	0	1	0	0	0	0	0	0	0
Lotgi1|70438	0	0	0	0	1	0	0	0	0	0	0	0
Lotgi1|70439	0	0	0	0	1	0	0	0	0	0	0	0
Lotgi1|70491	0	0	0	0	0	0	0	0	0	0	0	0
Lotgi1|70513	0	0	1	0	1	0	0	0	0	0	0	0
Lotgi1|70514	0	0	0	0	2	0	0	0	0	0	0	0
Lotgi1|70529	0	0	1	0	1	0	0	0	0	0	0	0
Lotgi1|70531	0	0	0	0	0	0	0	0	0	0	0	0
Lotgi1|70560	0	0	0	0	0	0	0	0	0	0	0	0
Lotgi1|70568	0	0	0	0	0	0	0	0	0	0	0	0
Lotgi1|70599	0	0	0	0	0	0	0	0	0	0	0	0
Lotgi1|70602	0	0	0	0	0	0	0	0	0	0	0	0
Lotgi1|70653	0	0	0	0	0	0	0	0	0	0	0	0
Lotgi1|70673	0	0	0	0	0	0	0	0	0	0	0	0
Lotgi1|70675	0	0	0	0	0	0	0	0	0	0	0	0
Lotgi1|70691	0	0	0	0	0	0	0	0	0	0	0	0
Lotgi1|70693	0	0	0	0	0	0	0	0	0	0	0	0
Lotgi1|70694	0	0	0	0	0	0	0	0	0	0	0	0
Lotgi1|70700	0	0	0	0	0	0	0	0	0	0	0	0
Lotgi1|70712	0	0	0	0	0	0	0	0	0	0	0	0
Lotgi1|70713	0	0	0	0	1	0	0	0	0	0	0	0
Lotgi1|70726	0	0	0	0	1	0	0	0	0	0	0	0
Lotgi1|70767	0	0	0	0	0	0	0	0	0	0	0	0
Lotgi1|70773	0	0	0	0	0	0	0	0	0	0	0	0
Lotgi1|70775	0	0	1	0	0	0	0	0	0	0	0	0
Lotgi1|70871	0	0	0	0	0	0	0	0	0	0	0	0
Lotgi1|70873	0	0	1	0	0	0	0	0	0	0	0	0
Lotgi1|71000	0	0	0	0	0	0	0	0	0	0	0	0
Lotgi1|71028	0	0	0	0	0	0	0	0	0	0	1	0
Lotgi1|71067	0	0	0	0	0	0	0	0	0	0	0	0
Lotgi1|71069	0	0	0	0	0	0	0	0	0	0	0	0
Lotgi1|71080	0	0	0	0	0	0	0	0	0	0	0	0
Lotgi1|71082	0	0	0	0	1	0	0	0	0	0	0	0
Lotgi1|71093	0	0	0	0	0	0	0	0	0	0	0	0
Lotgi1|71107	0	0	0	0	1	0	0	0	0	0	1	0
Lotgi1|71114	0	0	0	0	1	0	0	1	0	0	0	0
Lotgi1|71120	0	0	0	0	0	0	0	0	0	0	0	0
Lotgi1|71126	0	0	0	0	0	0	0	0	0	0	0	0
Lotgi1|71141	0	0	0	0	0	0	0	0	0	0	0	0
Lotgi1|71142	0	0	1	0	0	0	0	0	0	0	0	0
Lotgi1|71163	0	0	0	0	0	0	0	0	0	0	0	0
Lotgi1|71188	1	1	10	0	11	0	2	1	1	0	0	0
Lotgi1|71199	0	0	5	0	5	1	1	2	0	0	1	0
Lotgi1|71201	0	0	2	0	3	0	0	1	1	0	2	0
Lotgi1|71205	0	0	2	0	1	0	1	0	0	0	0	0
Lotgi1|71215	1	0	2	0	3	0	0	0	0	0	1	0
Lotgi1|71238	1	0	1	0	3	0	0	0	0	0	3	0
Lotgi1|71258	0	0	2	0	0	0	0	0	0	0	0	0
Lotgi1|71334	0	1	0	0	2	0	1	0	0	0	0	0
Lotgi1|71440	0	0	4	0	1	0	1	1	0	0	0	0
Lotgi1|71451	0	0	3	0	1	0	0	0	0	0	1	0
Lotgi1|71464	0	0	3	0	1	0	0	0	0	0	0	0
Lotgi1|71543	0	0	2	0	3	0	1	1	1	0	1	0
Lotgi1|71576	0	0	1	0	1	0	0	0	0	0	0	0
Lotgi1|71630	0	0	1	0	0	0	0	0	0	0	0	0
Lotgi1|71678	0	0	2	0	2	0	0	1	0	0	0	0
Lotgi1|71684	0	0	3	0	4	0	0	0	0	0	1	0
Lotgi1|71692	0	0	2	0	0	0	0	0	0	0	0	0
Lotgi1|71700	0	0	2	0	0	0	0	0	0	0	0	0
Lotgi1|71703	0	0	2	0	1	0	1	0	0	0	0	0
Lotgi1|71708	0	0	2	0	0	0	0	0	0	0	0	0
Lotgi1|71709	0	0	0	0	2	0	0	0	0	0	1	0
Lotgi1|71752	1	0	4	0	2	0	1	2	0	0	1	0
Lotgi1|71852	0	0	0	0	1	0	0	0	0	0	0	0
Lotgi1|71923	0	0	0	0	0	0	0	0	0	0	0	0
Lotgi1|71933	0	0	1	0	1	0	0	0	0	0	0	0
Lotgi1|71987	0	0	3	0	2	0	0	0	0	0	1	0
Lotgi1|72068	0	0	1	0	2	0	0	0	0	0	0	0
Lotgi1|72085	0	0	1	0	0	0	0	0	0	0	0	0
Lotgi1|72099	0	0	0	0	0	0	0	0	0	0	0	0
Lotgi1|72137	0	0	1	0	0	0	0	0	0	0	0	0
Lotgi1|72154	0	0	0	0	0	0	0	0	0	0	0	0
Lotgi1|72167	0	0	1	0	0	0	0	0	0	0	0	0
Lotgi1|72213	0	0	1	0	1	0	0	0	0	0	0	0
Lotgi1|72260	0	0	1	0	0	0	0	0	0	0	0	0
Lotgi1|72266	0	0	2	0	1	1	0	0	0	0	1	0
Lotgi1|72310	0	0	0	0	1	0	0	0	0	0	0	0
Lotgi1|72314	0	0	4	0	1	0	0	0	0	0	1	0
Lotgi1|72363	0	0	0	0	0	0	0	0	0	0	0	0
Lotgi1|72364	0	0	0	0	1	0	0	0	0	0	1	0
Lotgi1|72379	0	0	2	0	0	0	0	0	0	0	0	0
Lotgi1|72476	0	0	2	0	0	0	0	0	0	0	0	0
Lotgi1|72491	0	0	3	0	1	1	0	0	0	0	0	0
Lotgi1|72520	0	0	0	0	4	0	0	0	0	0	0	0
Lotgi1|72565	0	0	1	0	1	0	0	0	0	0	0	0
Lotgi1|72583	0	0	1	0	0	0	0	0	0	0	0	0
Lotgi1|72750	0	0	0	0	0	0	0	0	0	0	1	0
Lotgi1|72805	0	0	0	0	0	0	0	0	0	0	0	0
Lotgi1|72815	0	0	0	0	0	0	0	0	0	0	0	0
Lotgi1|72838	0	0	0	0	0	0	0	0	0	0	0	0
Lotgi1|72890	0	0	3	0	0	0	0	0	0	0	0	0
Lotgi1|72903	0	0	0	0	1	0	0	0	0	0	0	0
Lotgi1|72911	0	0	1	0	0	0	0	0	0	0	0	0
Lotgi1|73005	0	0	1	0	1	0	0	0	0	0	1	0
Lotgi1|73010	0	0	1	0	0	0	0	0	0	0	1	0
Lotgi1|73032	1	0	0	0	2	0	0	0	0	0	0	0
Lotgi1|73040	0	0	0	0	0	0	0	0	0	0	0	0
Lotgi1|73042	0	0	1	0	1	0	0	0	0	0	0	0
Lotgi1|73055	0	0	0	0	0	0	0	0	0	0	0	0
Lotgi1|73058	0	0	0	0	2	0	0	0	0	0	0	0
Lotgi1|73074	0	0	0	0	0	0	0	0	0	0	1	0
Lotgi1|73113	0	0	1	0	7	0	0	0	0	0	0	0
Lotgi1|73121	0	0	0	0	0	0	0	0	0	0	1	0
Lotgi1|73186	0	0	0	0	0	0	0	0	0	0	1	0
Lotgi1|73245	0	0	0	0	0	0	0	0	0	0	0	0
Lotgi1|73253	0	0	2	0	0	0	0	0	0	0	0	0
Lotgi1|73260	0	0	1	0	0	0	0	0	0	0	1	0
Lotgi1|73285	0	0	1	0	0	0	0	0	0	0	0	0
Lotgi1|73296	0	0	0	0	1	0	0	0	0	0	1	0
Lotgi1|73324	0	0	0	0	1	0	0	0	0	0	0	0
Lotgi1|73337	0	0	0	0	1	0	1	1	0	0	1	0
Lotgi1|73358	0	0	0	0	0	0	0	0	0	0	0	0
Lotgi1|73381	0	0	0	0	0	0	0	0	0	0	0	0
Lotgi1|73452	0	0	1	0	2	0	0	0	0	0	0	0
Lotgi1|73453	0	0	0	0	1	0	0	0	0	0	0	0
Lotgi1|73467	0	0	1	0	0	0	0	0	0	0	0	0
Lotgi1|73468	0	0	0	0	1	0	0	0	0	0	1	0
Lotgi1|73524	1	0	0	0	0	0	0	0	0	0	0	0
Lotgi1|73542	0	0	0	0	0	0	0	0	0	0	0	0
Lotgi1|73550	0	0	0	0	0	0	0	0	0	0	0	0
Lotgi1|73580	0	0	0	0	0	0	0	0	0	0	1	0
Lotgi1|73586	0	0	0	0	0	0	0	0	0	0	0	0
Lotgi1|73590	0	0	1	0	0	0	0	0	0	0	0	0
Lotgi1|73599	0	0	0	0	1	0	0	0	0	0	0	0
Lotgi1|73627	0	0	0	0	1	0	0	0	0	0	0	0
Lotgi1|73638	0	0	1	0	0	0	0	0	0	0	0	0
Lotgi1|73646	0	0	1	0	0	0	0	0	0	0	0	0
Lotgi1|73649	0	0	1	0	0	0	0	0	0	0	0	0
Lotgi1|73684	0	0	1	0	0	0	1	0	0	0	0	0
Lotgi1|73697	0	0	0	0	0	0	0	0	0	0	0	0
Lotgi1|73758	0	0	0	0	0	0	0	0	0	0	0	0
Lotgi1|73774	0	0	0	0	0	0	0	0	0	0	0	0
Lotgi1|73775	0	0	0	0	1	0	0	0	0	0	0	0
Lotgi1|73776	0	0	0	0	1	0	0	0	0	0	1	0
Lotgi1|73790	0	0	0	0	1	0	0	0	0	0	0	0
Lotgi1|73820	0	0	2	0	0	0	0	0	0	0	1	0
Lotgi1|73843	0	0	3	0	4	0	1	0	0	0	0	0
Lotgi1|73844	0	0	0	0	0	0	1	0	0	0	0	0
Lotgi1|73862	0	0	0	0	0	0	0	0	0	0	0	0
Lotgi1|73867	0	0	3	0	2	0	0	0	0	0	0	0
Lotgi1|73915	0	0	0	0	0	0	0	0	0	0	0	0
Lotgi1|73938	0	0	0	0	0	0	0	0	0	0	0	0
Lotgi1|73973	0	0	0	0	0	0	0	0	0	0	1	0
Lotgi1|73997	0	0	0	0	0	0	0	0	0	0	0	0
Lotgi1|74050	0	0	2	0	0	0	0	0	0	0	0	0
Lotgi1|74073	0	0	0	0	0	0	0	0	0	0	0	0
Lotgi1|74077	0	0	0	0	0	0	0	0	0	0	0	0
Lotgi1|74150	0	0	0	0	1	0	0	0	0	0	0	0
Lotgi1|74152	0	0	0	0	0	0	0	0	0	0	0	0
Lotgi1|74183	0	0	0	0	0	0	0	0	0	0	0	0
Lotgi1|74184	0	0	0	0	0	0	0	0	0	0	0	0
Lotgi1|74212	0	0	0	0	0	0	0	0	0	0	1	0
Lotgi1|74222	0	0	0	0	0	0	0	0	0	0	0	0
Lotgi1|74267	0	0	0	0	0	0	0	0	0	0	0	0
Lotgi1|74287	0	0	0	0	1	0	0	0	0	0	0	0
Lotgi1|74301	0	0	0	0	2	0	0	0	0	0	0	0
Lotgi1|74313	0	0	1	0	1	0	0	0	0	0	0	0
Lotgi1|74358	0	0	0	0	0	0	0	0	0	0	0	0
Lotgi1|74363	0	0	0	0	1	0	0	0	0	0	0	0
Lotgi1|74365	0	0	0	0	0	0	0	0	0	0	0	0
Lotgi1|74414	0	0	1	0	0	0	0	0	0	0	0	0
Lotgi1|74451	0	0	1	0	1	0	0	0	0	0	0	0
Lotgi1|74517	0	0	4	0	4	2	0	1	0	0	0	0
Lotgi1|74520	0	0	0	0	0	0	0	0	0	0	0	0
Lotgi1|74528	0	0	1	0	0	0	0	0	0	0	0	0
Lotgi1|74540	1	0	0	0	0	0	1	0	0	0	0	0
Lotgi1|74552	0	0	0	0	0	0	0	0	0	0	0	0
Lotgi1|74556	0	0	0	0	0	0	0	0	0	0	0	0
Lotgi1|74562	0	0	0	0	1	0	0	0	0	0	0	0
Lotgi1|74578	0	0	0	0	1	0	0	0	0	0	0	0
Lotgi1|74595	0	0	0	0	1	0	0	0	0	0	0	0
Lotgi1|74624	0	0	0	0	0	0	0	0	0	0	0	0
Lotgi1|74633	1	0	1	0	0	0	0	0	0	0	0	0
Lotgi1|74634	0	0	0	0	1	0	0	0	0	0	0	0
Lotgi1|74658	0	0	0	0	0	0	0	0	0	0	0	0
Lotgi1|74668	0	0	0	0	0	0	0	0	0	0	0	0
Lotgi1|74710	0	0	0	0	0	0	0	0	0	0	1	0
Lotgi1|74717	0	0	0	0	1	0	0	0	0	0	0	0
Lotgi1|74722	0	0	0	0	0	0	0	0	0	0	0	0
Lotgi1|74733	0	0	2	0	0	0	0	0	0	0	0	0
Lotgi1|74753	0	0	0	0	0	0	0	0	0	0	0	0
Lotgi1|74812	0	0	1	0	0	0	0	0	0	0	0	0
Lotgi1|74818	0	0	0	0	0	0	0	0	0	0	0	0
Lotgi1|74826	0	0	0	0	0	0	0	0	0	0	0	0
Lotgi1|74837	0	0	0	0	0	0	0	0	0	0	0	0
Lotgi1|74847	0	0	0	0	0	0	0	0	0	0	0	0
Lotgi1|74854	0	0	0	0	0	0	0	0	0	0	0	0
Lotgi1|74879	0	0	0	0	1	0	0	0	0	0	0	0
Lotgi1|74892	0	0	0	0	1	0	0	1	0	0	1	0
Lotgi1|74895	0	0	1	0	0	0	0	0	0	0	0	0
Lotgi1|74901	0	0	0	0	0	0	0	0	0	0	0	0
Lotgi1|74903	0	0	1	0	0	0	0	0	0	0	0	0
Lotgi1|74915	0	0	0	0	1	0	0	0	0	0	0	0
Lotgi1|74916	0	0	0	0	1	0	0	0	0	0	0	0
Lotgi1|74929	0	0	0	0	0	0	0	0	0	0	0	0
Lotgi1|74980	0	0	3	0	0	0	0	0	0	0	0	0
Lotgi1|75026	0	0	0	0	0	0	0	0	0	0	0	0
Lotgi1|75052	0	0	0	0	1	0	0	0	0	0	0	0
Lotgi1|75059	0	0	0	0	0	0	0	0	0	0	1	0
Lotgi1|75076	0	0	1	0	0	0	0	0	0	0	0	0
Lotgi1|75078	0	0	0	0	0	0	0	0	0	0	0	0
Lotgi1|75118	0	0	0	0	0	0	0	0	0	0	0	0
Lotgi1|75147	0	0	0	0	0	0	0	0	0	0	0	0
Lotgi1|75171	0	0	0	0	0	0	0	0	0	0	0	0
Lotgi1|75206	0	0	0	0	0	0	0	0	0	0	0	0
Lotgi1|75209	0	0	2	0	0	0	0	0	0	0	1	0
Lotgi1|75232	0	0	0	0	0	0	0	0	0	0	0	0
Lotgi1|75272	0	0	0	0	0	0	0	0	0	0	0	0
Lotgi1|75274	1	0	0	0	0	0	0	0	0	0	0	0
Lotgi1|75362	0	0	0	0	1	0	0	0	0	0	0	0
Lotgi1|75364	0	0	0	0	0	0	0	0	0	0	2	0
Lotgi1|75373	0	0	0	0	1	0	0	0	0	0	0	0
Lotgi1|75477	0	0	0	0	0	0	0	0	0	0	0	0
Lotgi1|75481	0	0	0	0	0	0	0	0	0	0	0	0
Lotgi1|75486	0	0	1	0	1	0	0	0	0	0	0	0
Lotgi1|75510	0	0	1	0	0	0	0	0	0	0	0	0
Lotgi1|75569	0	0	0	0	0	0	0	0	0	0	0	0
Lotgi1|75597	0	0	0	0	1	0	0	0	0	0	0	0
Lotgi1|75623	0	0	1	0	0	0	0	0	0	0	0	0
Lotgi1|75642	0	0	0	0	0	0	0	0	0	0	0	0
Lotgi1|75648	0	0	1	0	0	0	0	0	0	0	0	0
Lotgi1|75658	0	0	0	0	0	0	0	0	0	0	0	0
Lotgi1|75700	0	0	0	0	1	0	0	0	0	0	0	0
Lotgi1|75717	0	0	0	0	0	0	0	0	0	0	0	0
Lotgi1|75732	0	0	0	0	0	0	0	0	0	0	0	0
Lotgi1|75744	0	0	0	0	0	0	0	0	0	0	1	0
Lotgi1|75769	0	0	2	0	0	0	0	0	0	0	0	0
Lotgi1|75779	0	0	0	0	0	0	0	0	0	0	0	0
Lotgi1|75793	0	0	1	0	0	0	0	0	0	0	0	0
Lotgi1|75797	0	0	0	0	1	0	0	0	0	0	0	0
Lotgi1|75806	0	0	1	0	0	0	0	0	0	0	0	0
Lotgi1|75877	0	0	0	0	0	0	0	0	0	0	0	0
Lotgi1|75883	0	0	0	0	0	0	0	0	0	0	0	0
Lotgi1|75885	0	0	0	0	6	0	0	0	0	0	0	0
Lotgi1|75886	0	0	0	0	0	0	0	0	0	0	0	0
Lotgi1|75888	0	0	1	0	1	0	0	0	0	0	0	0
Lotgi1|75918	0	0	0	0	0	0	0	0	0	0	0	0
Lotgi1|75951	0	0	0	0	0	0	0	0	0	0	1	0
Lotgi1|75952	0	0	1	0	0	0	0	0	0	0	0	0
Lotgi1|76027	0	0	0	0	0	0	0	0	0	0	0	0
Lotgi1|76033	0	0	0	0	1	0	0	0	0	0	0	0
Lotgi1|76158	0	0	0	0	0	0	0	0	0	0	1	1
Lotgi1|76170	0	0	0	0	0	0	0	0	0	0	0	0
Lotgi1|76217	0	0	1	0	1	0	0	0	0	0	0	0
Lotgi1|76249	0	0	1	0	0	0	0	0	0	0	0	0
Lotgi1|76251	1	0	0	0	0	0	0	0	0	0	0	0
Lotgi1|76257	0	0	1	0	0	0	0	0	0	0	0	0
Lotgi1|76263	0	0	1	0	1	0	0	0	0	0	0	0
Lotgi1|76264	0	0	2	0	0	0	0	0	0	0	0	0
Lotgi1|76267	0	0	0	0	2	0	0	0	0	0	0	0
Lotgi1|76282	0	0	0	0	2	0	0	0	0	0	0	0
Lotgi1|76286	0	0	1	0	1	0	0	0	0	0	0	0
Lotgi1|76329	0	0	1	0	1	0	0	0	0	0	0	0
Lotgi1|76338	0	0	1	0	0	0	0	0	0	0	0	0
Lotgi1|76404	0	0	0	0	0	0	0	0	0	0	0	0
Lotgi1|76450	0	0	1	0	0	0	0	0	0	0	0	0
Lotgi1|76483	0	0	1	0	1	0	0	0	0	0	1	0
Lotgi1|76502	0	0	0	0	0	0	0	0	0	0	0	0
Lotgi1|76521	0	0	0	0	0	0	0	0	0	0	0	0
Lotgi1|76546	0	0	0	0	0	0	0	0	0	0	0	0
Lotgi1|76553	0	0	2	0	1	0	0	0	0	0	0	0
Lotgi1|76581	0	0	0	0	0	0	0	0	0	0	0	0
Lotgi1|76584	0	0	1	0	0	0	0	0	0	0	0	0
Lotgi1|76658	0	0	1	0	0	0	0	0	0	0	0	0
Lotgi1|76680	0	0	0	0	0	0	0	0	0	0	0	0
Lotgi1|76710	0	0	0	0	0	0	0	0	0	0	0	0
Lotgi1|76757	0	0	0	0	0	0	0	0	0	0	0	0
Lotgi1|76774	0	0	1	0	0	0	0	0	0	0	0	0
Lotgi1|76788	0	0	1	0	0	0	0	0	0	0	0	0
Lotgi1|76828	0	0	5	0	5	0	0	0	0	0	0	0
Lotgi1|76847	0	0	0	0	0	0	0	0	0	0	0	0
Lotgi1|76854	0	0	0	0	0	0	0	0	0	0	0	0
Lotgi1|76857	0	0	0	0	0	0	0	0	0	0	0	0
Lotgi1|76863	0	0	0	0	0	0	0	0	0	0	0	0
Lotgi1|76870	0	0	0	0	0	0	0	0	0	0	0	0
Lotgi1|76871	0	0	0	0	1	0	0	0	0	0	0	0
Lotgi1|76888	0	0	0	0	1	0	0	0	0	0	0	0
Lotgi1|76894	0	0	0	0	0	0	0	0	0	0	0	0
Lotgi1|76922	0	1	0	0	8	0	0	0	0	0	0	0
Lotgi1|76938	0	0	0	0	1	0	0	0	0	0	0	0
Lotgi1|76953	0	0	1	0	0	0	0	0	0	0	0	0
Lotgi1|76955	0	0	0	0	0	0	0	0	0	0	0	0
Lotgi1|76989	0	0	1	0	0	0	0	0	0	0	0	0
Lotgi1|76997	0	0	0	0	0	0	0	0	0	0	0	0
Lotgi1|77021	0	0	0	0	0	0	0	0	0	0	0	0
Lotgi1|77025	0	0	1	0	0	0	0	0	0	0	0	0
Lotgi1|77036	0	0	0	0	0	0	0	0	0	0	0	0
Lotgi1|77052	0	0	0	0	0	0	0	0	0	0	1	0
Lotgi1|77090	0	0	0	0	0	0	0	0	0	0	0	0
Lotgi1|77105	0	0	0	0	2	0	0	0	0	0	0	0
Lotgi1|77112	0	0	0	0	1	0	0	0	0	0	0	0
Lotgi1|77129	0	0	0	0	0	0	0	0	0	0	0	0
Lotgi1|77154	0	0	0	0	0	0	0	0	0	0	0	0
Lotgi1|77170	0	0	0	0	0	0	0	0	0	0	0	0
Lotgi1|77179	0	0	0	0	0	0	0	0	0	0	0	0
Lotgi1|77193	0	0	0	0	0	0	0	0	0	0	0	0
Lotgi1|77216	0	0	0	0	0	0	0	0	0	0	0	0
Lotgi1|77223	1	0	0	0	0	0	0	0	0	0	0	0
Lotgi1|77247	0	0	0	0	0	0	0	0	0	0	0	0
Lotgi1|77269	0	0	0	0	0	0	0	0	0	0	0	0
Lotgi1|77324	0	0	0	0	0	0	0	0	0	0	0	0
Lotgi1|77327	0	0	0	0	0	0	0	0	0	0	0	0
Lotgi1|77329	0	0	0	0	0	0	0	0	0	0	0	0
Lotgi1|77344	0	0	0	0	0	0	0	0	0	0	0	0
Lotgi1|77371	0	0	0	0	1	0	0	0	0	0	0	0
Lotgi1|77392	0	0	0	0	0	0	0	0	0	0	0	0
Lotgi1|77416	0	0	0	0	0	0	0	0	0	0	0	0
Lotgi1|77429	0	0	0	0	0	0	0	0	0	0	0	0
Lotgi1|77448	0	0	0	0	0	0	0	0	0	0	0	0
Lotgi1|77449	0	0	0	0	0	0	0	0	0	0	0	0
Lotgi1|77452	0	0	1	0	0	0	0	0	0	0	0	0
Lotgi1|77467	0	0	0	0	0	0	0	0	0	0	0	0
Lotgi1|77516	0	0	0	0	0	0	0	0	0	0	0	0
Lotgi1|77521	0	0	0	0	0	0	0	0	0	0	0	0
Lotgi1|77525	0	0	0	0	0	0	0	0	0	0	0	0
Lotgi1|77540	0	0	0	0	0	0	0	0	0	0	0	0
Lotgi1|77573	0	0	0	0	1	0	0	0	0	0	0	0
Lotgi1|77582	0	0	0	0	0	0	0	0	0	0	0	0
Lotgi1|77585	0	0	0	0	0	0	0	0	0	0	0	0
Lotgi1|77591	0	0	0	0	1	0	0	0	0	0	0	0
Lotgi1|77597	0	0	0	0	0	0	0	0	0	0	0	0
Lotgi1|77624	1	0	0	0	0	0	0	0	0	0	0	0
Lotgi1|77631	0	0	0	0	0	0	0	0	0	0	0	0
Lotgi1|77653	0	0	0	0	0	0	0	0	0	0	0	0
Lotgi1|77665	0	0	0	0	0	0	0	0	0	0	0	0
Lotgi1|77680	0	0	0	0	0	0	0	0	0	0	0	0
Lotgi1|77715	0	0	0	0	0	0	0	0	0	0	0	0
Lotgi1|77718	0	0	0	0	0	0	0	0	0	0	0	0
Lotgi1|77729	0	0	0	0	0	0	0	0	0	0	0	0
Lotgi1|77804	0	0	0	0	0	0	0	0	0	0	0	0
Lotgi1|77816	0	0	0	0	0	0	0	0	0	0	0	0
Lotgi1|77817	0	0	0	0	0	0	0	0	0	0	0	0
Lotgi1|77818	0	0	0	0	0	0	0	0	0	0	0	0
Lotgi1|77826	0	0	0	0	0	0	0	0	0	0	0	0
Lotgi1|77849	0	0	0	0	0	0	0	0	0	0	0	0
Lotgi1|77881	0	0	1	0	1	0	0	0	0	0	0	0
Lotgi1|77899	0	0	0	0	0	0	0	0	0	0	0	0
Lotgi1|77902	0	0	0	0	0	0	0	0	0	0	0	0
Lotgi1|77934	0	0	0	0	1	0	0	0	0	0	0	0
Lotgi1|77937	0	0	0	0	0	0	0	0	0	0	1	0
Lotgi1|77951	0	0	1	0	0	0	0	0	0	0	1	0
Lotgi1|77976	0	0	0	0	0	0	0	0	0	0	0	0
Lotgi1|77996	0	0	0	0	0	0	0	0	0	0	0	0
Lotgi1|78007	0	0	0	0	0	0	0	0	0	0	0	0
Lotgi1|78012	0	0	0	0	0	0	0	0	0	0	0	0
Lotgi1|78039	0	0	0	0	0	0	0	0	0	0	1	0
Lotgi1|78051	0	0	0	0	1	0	0	1	0	0	0	0
Lotgi1|78054	0	0	1	0	1	0	0	0	0	0	0	0
Lotgi1|78080	0	0	0	0	1	0	0	0	0	0	0	0
Lotgi1|78082	0	0	0	0	0	0	0	0	0	0	0	0
Lotgi1|78088	0	0	0	0	0	0	0	0	0	0	0	0
Lotgi1|78096	0	0	2	0	0	0	0	0	0	0	0	0
Lotgi1|78103	0	0	0	0	0	0	0	0	0	0	1	0
Lotgi1|78111	0	0	1	0	0	0	0	0	0	0	0	0
Lotgi1|78124	0	0	0	0	0	0	0	0	0	0	0	0
Lotgi1|78129	0	0	0	0	0	0	0	0	0	0	2	1
Lotgi1|78192	0	0	0	0	0	0	0	0	0	0	0	0
Lotgi1|78207	0	0	0	0	0	0	0	0	0	0	15	0
Lotgi1|78223	0	0	0	0	0	0	0	0	0	0	0	0
Lotgi1|78231	0	0	0	0	0	0	0	0	0	0	0	0
Lotgi1|78255	0	0	0	0	1	0	0	0	0	0	0	0
Lotgi1|78289	0	0	0	0	0	0	0	0	0	0	0	0
Lotgi1|78291	0	0	0	0	0	0	0	0	0	0	0	0
Lotgi1|78305	0	0	0	0	0	0	0	0	0	0	0	0
Lotgi1|78339	0	0	0	0	0	0	0	0	0	0	0	0
Lotgi1|78353	0	0	0	0	0	0	0	0	0	0	0	0
Lotgi1|78386	0	0	0	0	0	0	0	0	0	0	0	0
Lotgi1|78426	0	0	0	0	0	0	0	0	0	0	1	0
Lotgi1|78432	0	0	0	0	0	0	0	0	0	0	0	0
Lotgi1|78434	0	0	0	0	0	0	0	0	0	0	0	0
Lotgi1|78446	0	0	1	0	1	0	0	0	0	0	0	0
Lotgi1|78457	0	0	0	0	1	0	0	0	0	0	0	0
Lotgi1|78510	0	0	1	0	0	0	0	0	0	0	0	0
Lotgi1|78529	0	0	0	0	0	0	0	0	0	0	0	0
Lotgi1|78588	0	0	1	0	1	0	0	0	0	0	0	0
Lotgi1|78612	0	0	0	0	0	0	0	0	0	0	0	0
Lotgi1|78614	0	0	0	0	0	0	0	0	0	0	0	0
Lotgi1|78635	0	0	0	0	0	0	0	0	0	0	1	0
Lotgi1|78682	0	0	0	0	0	0	0	0	0	0	0	0
Lotgi1|78691	0	0	0	0	0	0	0	0	0	0	0	0
Lotgi1|78698	0	0	0	0	0	0	0	0	0	0	0	0
Lotgi1|78711	0	0	0	0	0	0	0	0	0	0	0	0
Lotgi1|78799	0	0	0	0	0	0	0	0	0	0	0	0
Lotgi1|78808	0	0	0	0	0	0	0	0	0	0	0	0
Lotgi1|78816	0	0	1	0	0	0	0	0	0	0	0	0
Lotgi1|78850	0	0	1	0	0	0	0	0	0	0	0	0
Lotgi1|78867	0	0	0	0	0	0	0	0	0	0	0	0
Lotgi1|78873	0	0	0	0	0	0	0	0	0	0	0	0
Lotgi1|78907	0	0	1	0	1	0	0	0	0	0	0	0
Lotgi1|78912	0	0	0	0	0	0	1	0	0	0	0	0
Lotgi1|78920	0	0	0	0	0	0	0	0	0	0	0	0
Lotgi1|78925	0	0	0	0	1	0	0	0	0	0	0	0
Lotgi1|78934	0	0	0	0	0	0	0	0	0	0	0	0
Lotgi1|78943	0	0	1	0	0	0	0	0	0	0	0	0
Lotgi1|78945	0	0	0	0	0	0	0	0	0	0	0	0
Lotgi1|78964	0	0	0	0	0	0	0	0	0	0	0	0
Lotgi1|78989	0	0	0	0	0	0	0	0	0	0	1	0
Lotgi1|79004	0	0	0	0	0	0	0	0	0	0	0	0
Lotgi1|79079	0	0	0	0	0	0	0	0	0	0	0	0
Lotgi1|79081	0	0	0	0	0	0	0	0	0	0	0	0
Lotgi1|79090	0	0	0	0	0	0	0	0	0	0	0	0
Lotgi1|79113	0	0	1	0	0	0	0	0	0	0	0	0
Lotgi1|79115	0	0	1	0	1	0	0	0	0	0	0	0
Lotgi1|79121	0	0	0	0	0	0	0	0	0	0	0	0
Lotgi1|79128	0	0	0	0	1	0	0	0	0	0	0	0
Lotgi1|79149	0	0	0	0	0	0	0	0	0	0	0	0
Lotgi1|79151	0	0	0	0	0	0	0	0	0	0	0	0
Lotgi1|79168	0	0	0	0	0	0	0	0	0	0	0	0
Lotgi1|79182	0	0	0	0	0	0	0	0	0	0	0	0
Lotgi1|79200	0	0	0	0	0	0	0	0	0	0	0	0
Lotgi1|79214	0	0	0	0	0	0	0	0	0	0	0	0
Lotgi1|79245	0	0	3	0	10	2	0	10	0	0	0	0
Lotgi1|79274	0	0	1	0	0	0	0	0	0	0	1	0
Lotgi1|79308	0	0	0	0	0	0	0	0	0	0	0	0
Lotgi1|79321	0	0	0	0	0	0	0	0	0	0	0	0
Lotgi1|79340	0	0	0	0	0	0	0	0	0	0	0	0
Lotgi1|79355	0	0	0	0	0	0	0	0	0	0	0	0
Lotgi1|79356	0	0	0	0	0	0	0	0	0	0	0	0
Lotgi1|79360	0	0	1	0	0	0	0	0	0	0	0	0
Lotgi1|79390	0	0	0	0	0	0	0	0	0	0	0	0
Lotgi1|79393	0	0	0	0	0	0	0	0	0	0	0	0
Lotgi1|79406	0	0	0	0	0	0	0	0	0	0	0	0
Lotgi1|79422	0	0	0	0	0	0	0	0	0	0	0	0
Lotgi1|79448	0	0	0	0	0	0	0	0	0	0	0	0
Lotgi1|79457	0	0	0	0	0	0	0	0	0	0	0	0
Lotgi1|79466	0	0	0	0	0	0	0	0	0	0	0	0
Lotgi1|79467	0	0	0	0	0	0	0	0	0	0	0	0
Lotgi1|79473	0	0	0	0	0	0	0	0	0	0	0	0
Lotgi1|79484	0	0	0	0	0	0	0	0	0	0	0	0
Lotgi1|79485	0	0	0	0	0	0	0	0	0	0	0	0
Lotgi1|79488	0	0	0	0	1	0	0	0	0	0	0	0
Lotgi1|79491	0	0	8	0	0	0	0	0	0	0	0	0
Lotgi1|79495	0	0	0	0	0	0	0	0	0	0	0	0
Lotgi1|79497	0	0	0	0	0	0	0	0	0	0	0	0
Lotgi1|79517	0	0	0	0	0	0	0	0	0	0	0	0
Lotgi1|79539	0	0	0	0	0	0	0	0	0	0	0	0
Lotgi1|79555	0	0	0	0	0	0	0	0	0	0	0	0
Lotgi1|79556	0	0	0	0	0	0	0	0	0	0	0	0
Lotgi1|79558	0	0	1	0	0	0	0	0	0	0	0	0
Lotgi1|79581	0	0	0	0	0	0	0	0	0	0	0	0
Lotgi1|79624	0	0	1	0	1	0	0	0	0	0	0	0
Lotgi1|79663	0	0	0	0	0	0	0	0	0	0	0	0
Lotgi1|79690	0	0	0	0	1	0	0	0	0	0	0	0
Lotgi1|79694	0	0	0	0	0	0	0	0	0	0	0	0
Lotgi1|79695	0	0	0	0	0	0	0	0	0	0	0	0
Lotgi1|79697	0	0	0	0	0	0	0	0	0	0	0	0
Lotgi1|79703	0	0	2	0	1	0	0	0	0	0	0	0
Lotgi1|79724	0	0	1	0	0	0	0	0	0	0	0	0
Lotgi1|79758	0	0	0	0	1	0	1	0	0	0	0	0
Lotgi1|79762	0	0	0	0	1	0	0	0	0	0	0	0
Lotgi1|79766	0	0	0	0	1	0	0	0	0	0	0	0
Lotgi1|79767	0	0	0	0	0	0	0	0	0	0	0	0
Lotgi1|79770	0	0	0	0	0	0	0	0	0	0	0	0
Lotgi1|79779	0	0	0	0	0	0	0	0	0	0	0	0
Lotgi1|79781	0	0	0	0	1	0	0	0	0	0	0	0
Lotgi1|79782	0	0	0	0	0	0	0	0	0	0	0	0
Lotgi1|79786	0	0	0	0	0	0	0	0	0	0	0	0
Lotgi1|79789	0	0	3	0	1	0	0	0	0	0	0	0
Lotgi1|79887	0	0	0	0	0	0	0	0	0	0	0	0
Lotgi1|79888	0	0	0	0	0	0	0	0	0	0	0	0
Lotgi1|79942	0	0	1	0	0	0	0	0	0	0	0	0
Lotgi1|79964	0	0	0	0	0	0	0	0	0	0	0	0
Lotgi1|80008	0	0	0	0	0	0	0	0	0	0	0	0
Lotgi1|80011	0	0	0	0	0	0	0	0	0	0	0	0
Lotgi1|80017	0	0	0	0	0	0	0	0	0	0	0	0
Lotgi1|80034	0	0	0	0	0	0	0	0	0	0	0	0
Lotgi1|80064	0	0	0	0	0	0	0	0	0	0	0	0
Lotgi1|80069	0	0	0	0	0	0	0	0	0	0	0	0
Lotgi1|80070	0	0	0	0	0	0	0	0	0	0	0	0
Lotgi1|80083	0	0	0	0	0	0	0	0	0	0	0	0
Lotgi1|80104	0	0	0	0	0	0	0	0	0	0	0	0
Lotgi1|80119	0	0	0	0	0	0	0	0	0	0	0	0
Lotgi1|80161	0	0	0	0	0	0	0	0	0	0	0	0
Lotgi1|80178	0	0	0	0	0	0	0	0	0	0	0	0
Lotgi1|80190	0	0	0	0	0	0	0	0	0	0	0	0
Lotgi1|80193	0	0	0	0	0	0	0	0	0	0	0	0
Lotgi1|80212	0	0	0	0	0	0	0	0	0	0	0	0
Lotgi1|80233	0	0	0	0	1	0	0	0	0	0	0	0
Lotgi1|80237	0	0	1	0	0	0	0	0	0	0	0	0
Lotgi1|80254	0	0	1	0	0	0	0	0	0	0	0	0
Lotgi1|80256	0	0	0	0	0	0	0	0	0	0	0	0
Lotgi1|80288	0	0	0	0	0	0	0	0	0	0	0	0
Lotgi1|80355	0	0	0	0	0	0	0	0	0	0	0	0
Lotgi1|80367	0	0	0	0	0	0	0	0	0	0	0	0
Lotgi1|80373	0	0	0	0	0	0	0	0	0	0	0	0
Lotgi1|80376	0	0	0	0	0	0	0	0	0	0	0	0
Lotgi1|80390	0	0	0	0	0	0	0	0	0	0	0	0
Lotgi1|80399	0	0	1	0	1	0	0	0	0	0	0	0
Lotgi1|80411	0	0	0	0	0	0	0	0	0	0	0	0
Lotgi1|80438	0	0	0	0	20	0	0	0	0	0	0	0
Lotgi1|80455	0	0	0	0	1	0	0	0	0	0	0	0
Lotgi1|80456	0	0	0	0	0	0	0	0	0	0	0	0
Lotgi1|80461	0	0	0	0	0	0	0	0	0	0	0	0
Lotgi1|80483	0	0	0	0	0	0	0	0	0	0	0	0
Lotgi1|80486	0	0	0	0	0	0	0	0	0	0	0	0
Lotgi1|80489	0	0	0	0	0	0	0	0	0	0	0	0
Lotgi1|80492	0	0	0	0	0	0	0	0	0	0	0	0
Lotgi1|80509	0	0	0	0	0	0	0	0	0	0	0	0
Lotgi1|80522	0	0	0	0	1	0	0	0	0	0	0	0
Lotgi1|80535	0	0	0	0	0	0	0	0	0	0	0	0
Lotgi1|80543	0	0	0	0	0	0	0	0	0	0	0	0
Lotgi1|80558	0	0	0	0	1	0	0	0	0	0	0	0
Lotgi1|80560	0	0	0	0	1	0	0	0	0	0	0	0
Lotgi1|80571	0	0	0	0	0	0	0	0	0	0	0	0
Lotgi1|80572	0	0	0	0	0	0	0	0	0	0	0	0
Lotgi1|80575	0	0	0	0	0	0	0	0	0	0	0	0
Lotgi1|80576	0	0	0	0	1	0	0	0	0	0	0	0
Lotgi1|80580	0	0	0	0	0	0	0	0	0	0	0	0
Lotgi1|80581	0	0	0	0	0	0	0	0	0	0	0	0
Lotgi1|80595	0	0	0	0	0	0	0	0	0	0	0	0
Lotgi1|80598	0	0	0	0	0	0	0	0	0	0	0	0
Lotgi1|80701	0	0	0	0	0	0	0	0	0	0	1	1
Lotgi1|80706	0	0	0	0	0	0	0	0	0	0	1	1
Lotgi1|80749	0	0	0	0	0	0	0	0	0	0	0	0
Lotgi1|80774	0	0	0	0	0	0	0	0	0	0	0	0
Lotgi1|80794	0	0	0	0	0	0	0	0	0	0	0	0
Lotgi1|80852	0	0	0	0	0	0	0	0	0	0	0	0
Lotgi1|80916	0	0	0	0	0	0	0	0	0	0	0	0
Lotgi1|80920	0	0	0	0	0	0	0	0	0	0	0	0
Lotgi1|80921	0	0	0	0	0	0	0	0	0	0	0	0
Lotgi1|80925	0	0	0	0	1	0	0	0	0	0	0	0
Lotgi1|80943	0	0	0	0	3	0	0	0	0	0	0	0
Lotgi1|80953	0	0	0	0	0	0	0	0	0	0	0	0
Lotgi1|80976	0	0	0	0	0	0	0	0	0	0	1	0
Lotgi1|80997	0	0	0	0	0	0	0	0	0	0	0	0
Lotgi1|81012	0	0	0	0	0	0	0	0	0	0	0	0
Lotgi1|81020	0	0	0	0	0	0	0	0	0	0	0	0
Lotgi1|81043	0	0	0	0	0	0	0	0	0	0	0	0
Lotgi1|81046	0	0	0	0	0	0	0	0	0	0	0	0
Lotgi1|81063	0	0	0	0	0	0	0	0	0	0	0	0
Lotgi1|81072	0	0	0	0	0	0	0	0	0	0	0	0
Lotgi1|81086	0	0	0	0	0	0	0	0	0	0	0	0
Lotgi1|81109	0	0	0	0	0	0	0	0	0	0	0	0
Lotgi1|81155	0	0	0	0	0	0	0	0	0	0	0	0
Lotgi1|81234	0	0	7	0	2	0	0	0	0	0	0	0
Lotgi1|81355	0	0	3	0	2	0	0	0	0	0	0	0
Lotgi1|81378	0	0	0	0	0	0	0	0	0	0	0	0
Lotgi1|81462	0	0	1	0	8	0	1	0	0	0	0	0
Lotgi1|81473	0	0	1	0	0	0	0	0	0	0	1	0
Lotgi1|81503	0	0	6	0	0	0	0	0	0	0	0	0
Lotgi1|81505	0	0	2	0	3	1	0	0	0	0	1	0
Lotgi1|81536	0	0	0	0	1	0	0	0	0	0	0	0
Lotgi1|81703	0	0	2	0	0	0	0	0	0	0	0	0
Lotgi1|81744	0	0	3	0	1	0	0	0	0	0	0	0
Lotgi1|81753	0	0	3	0	0	0	0	0	0	0	0	0
Lotgi1|81772	0	0	1	0	2	0	0	0	0	0	0	0
Lotgi1|81796	0	0	2	0	1	0	0	0	0	0	0	0
Lotgi1|81959	0	0	0	0	0	0	0	0	0	0	0	0
Lotgi1|81964	0	0	1	0	0	0	0	0	0	0	1	0
Lotgi1|81966	0	0	0	0	0	0	0	0	0	0	0	0
Lotgi1|81969	0	0	0	0	0	0	0	0	0	0	0	0
Lotgi1|81977	0	0	0	0	0	0	0	0	0	0	0	0
Lotgi1|82008	0	0	2	0	0	0	0	0	0	0	0	0
Lotgi1|82027	2	0	1	0	2	0	0	0	0	0	0	0
Lotgi1|82054	0	0	1	0	1	0	0	0	0	0	0	0
Lotgi1|82061	0	0	1	0	1	0	0	0	0	0	2	0
Lotgi1|82091	0	0	0	0	0	0	0	0	0	0	0	0
Lotgi1|82092	0	0	1	0	1	0	1	0	0	0	0	0
Lotgi1|82132	0	0	6	0	6	2	0	0	0	0	1	0
Lotgi1|82148	0	0	2	0	0	0	0	0	0	0	0	0
Lotgi1|82209	0	0	0	0	0	0	0	0	0	0	0	0
Lotgi1|82249	0	0	2	0	0	0	0	0	0	0	0	0
Lotgi1|82259	0	0	0	0	1	0	0	0	0	0	0	0
Lotgi1|82265	0	0	0	0	1	0	0	0	0	0	0	0
Lotgi1|82271	0	0	1	0	4	0	0	0	0	0	0	0
Lotgi1|82286	0	0	0	0	0	0	0	0	0	0	0	0
Lotgi1|82338	0	0	0	0	2	0	0	0	0	0	1	0
Lotgi1|82434	0	0	0	0	0	0	0	0	0	0	0	0
Lotgi1|82519	0	0	0	0	0	0	0	0	0	0	0	0
Lotgi1|82528	0	0	1	0	1	0	1	0	0	0	0	0
Lotgi1|82568	0	0	1	0	0	0	0	0	0	0	0	0
Lotgi1|82572	0	0	0	0	0	0	0	0	0	0	0	0
Lotgi1|82591	0	0	1	0	2	0	0	2	0	0	0	0
Lotgi1|82647	0	0	0	0	0	0	0	0	0	0	0	0
Lotgi1|82720	0	0	0	0	0	0	0	0	0	0	0	0
Lotgi1|82778	0	0	0	0	2	0	0	0	0	0	0	0
Lotgi1|82813	0	0	1	0	2	0	0	0	0	0	0	0
Lotgi1|82815	0	0	0	0	1	0	0	0	0	0	0	0
Lotgi1|82870	0	0	0	0	3	0	0	0	0	0	0	0
Lotgi1|82889	0	0	0	0	0	0	0	0	0	0	0	0
Lotgi1|82922	0	0	0	0	0	0	0	0	0	0	0	0
Lotgi1|82929	0	0	0	0	0	0	0	0	0	0	0	0
Lotgi1|82970	0	0	0	0	0	0	0	0	0	0	0	0
Lotgi1|82984	0	0	6	0	3	0	0	0	0	0	0	0
Lotgi1|82990	0	0	3	0	1	0	0	0	0	0	0	0
Lotgi1|83006	0	0	0	0	0	0	0	0	0	0	0	0
Lotgi1|83012	0	0	0	0	1	0	0	0	0	0	0	0
Lotgi1|83036	0	0	14	0	0	0	0	0	0	0	0	0
Lotgi1|83086	0	0	2	0	0	0	1	0	0	0	0	0
Lotgi1|83098	0	0	0	0	1	0	0	0	0	0	0	0
Lotgi1|83132	0	0	1	0	2	0	0	0	0	0	0	0
Lotgi1|83148	0	0	0	0	0	0	0	0	0	0	0	0
Lotgi1|83160	0	0	0	0	0	0	0	0	0	0	0	0
Lotgi1|83181	0	0	2	1	1	0	0	0	0	0	0	0
Lotgi1|83183	0	0	1	0	0	0	0	0	0	0	0	0
Lotgi1|83212	0	0	0	0	1	0	0	0	0	0	1	0
Lotgi1|83213	0	0	1	0	1	0	0	0	0	0	0	0
Lotgi1|83266	0	0	2	0	0	0	0	0	0	0	4	0
Lotgi1|83294	0	0	0	0	1	0	0	0	0	0	0	0
Lotgi1|83307	0	0	1	0	1	0	0	0	0	0	0	0
Lotgi1|83319	0	0	3	0	1	1	0	0	0	0	0	0
Lotgi1|83337	0	0	0	0	0	0	0	0	0	0	1	0
Lotgi1|83346	0	0	0	0	0	0	0	0	0	0	0	0
Lotgi1|83370	0	0	1	0	2	1	0	0	0	0	1	0
Lotgi1|83379	0	0	0	0	1	0	1	0	0	0	0	0
Lotgi1|83403	0	0	0	0	0	0	0	0	0	0	0	0
Lotgi1|83439	0	0	2	0	0	0	0	0	0	0	0	0
Lotgi1|83588	0	0	1	0	0	0	0	0	0	0	0	0
Lotgi1|83596	0	0	0	0	1	0	0	0	0	0	0	0
Lotgi1|83597	0	0	1	0	0	0	0	0	0	0	0	0
Lotgi1|83653	1	0	0	0	0	0	0	0	0	0	0	0
Lotgi1|83703	0	0	0	0	0	0	0	0	0	0	0	0
Lotgi1|83709	0	0	0	0	0	0	0	0	0	0	0	0
Lotgi1|83714	0	0	0	0	0	0	0	0	0	0	0	0
Lotgi1|83787	0	0	0	0	0	0	0	0	0	0	1	0
Lotgi1|83790	0	0	0	0	0	0	0	0	0	0	0	0
Lotgi1|83844	0	0	6	0	0	0	0	0	0	0	0	0
Lotgi1|83908	0	0	0	0	0	0	0	0	0	0	2	0
Lotgi1|83936	0	0	3	0	0	0	0	0	0	0	1	0
Lotgi1|83973	0	0	0	0	0	0	0	0	0	0	0	0
Lotgi1|84027	0	0	1	0	0	0	0	0	0	0	0	0
Lotgi1|84047	0	0	1	0	0	0	0	0	0	0	0	0
Lotgi1|84059	0	0	0	0	0	0	0	0	0	0	0	0
Lotgi1|84087	0	0	0	0	0	0	0	0	0	0	0	0
Lotgi1|84111	0	0	0	0	0	0	0	0	0	0	0	0
Lotgi1|84139	0	0	0	0	0	0	0	0	0	0	0	0
Lotgi1|84168	0	0	0	0	0	0	0	0	0	0	0	0
Lotgi1|84170	0	0	0	0	0	0	0	0	0	0	0	0
Lotgi1|84183	0	0	0	0	0	0	0	0	0	0	0	0
Lotgi1|84186	1	0	1	0	0	0	2	0	0	0	0	0
Lotgi1|84213	0	0	0	0	0	0	0	0	0	0	0	0
Lotgi1|84232	0	0	2	0	1	0	0	0	0	0	0	0
Lotgi1|84235	0	0	0	0	0	0	0	0	0	0	0	0
Lotgi1|84253	0	0	0	0	0	0	0	0	0	0	0	0
Lotgi1|84274	0	0	0	0	0	0	0	0	0	0	0	0
Lotgi1|84275	0	0	1	0	0	0	0	0	0	0	1	0
Lotgi1|84289	0	0	1	0	0	0	0	0	0	0	2	0
Lotgi1|84365	0	0	0	0	0	0	0	0	0	0	0	0
Lotgi1|84378	0	0	1	0	1	0	0	0	0	0	0	0
Lotgi1|84384	0	0	2	0	0	0	0	0	0	0	1	0
Lotgi1|84385	0	0	9	0	0	0	0	0	0	0	0	0
Lotgi1|84400	0	0	0	0	0	0	0	0	0	0	0	0
Lotgi1|84413	0	0	1	0	0	0	0	0	0	0	0	0
Lotgi1|84460	0	0	0	0	0	0	0	0	0	0	0	0
Lotgi1|84508	0	0	0	0	1	0	0	0	0	0	0	0
Lotgi1|84516	0	0	0	0	4	0	0	0	0	0	0	0
Lotgi1|84528	0	0	0	0	1	0	0	0	0	0	0	0
Lotgi1|84535	0	0	3	0	0	0	0	0	0	0	0	0
Lotgi1|84542	0	0	0	0	0	0	0	0	0	0	0	0
Lotgi1|84553	0	0	0	0	1	0	0	0	0	0	0	0
Lotgi1|84554	0	0	0	0	2	0	0	0	0	0	1	0
Lotgi1|84568	0	0	0	0	3	0	0	1	1	0	0	0
Lotgi1|84674	0	0	0	0	0	0	0	0	0	0	2	0
Lotgi1|84676	0	0	1	0	0	0	0	0	0	0	0	0
Lotgi1|84703	0	0	0	0	0	0	0	0	0	0	0	0
Lotgi1|84718	0	0	0	0	1	0	0	0	0	0	0	0
Lotgi1|84721	0	0	0	0	0	0	0	0	0	0	0	0
Lotgi1|84738	0	0	0	0	2	0	0	0	0	0	0	0
Lotgi1|84742	0	0	1	0	2	0	0	0	0	0	0	0
Lotgi1|84765	0	0	0	0	1	0	0	0	0	0	0	0
Lotgi1|84823	0	0	0	0	0	0	0	0	0	0	0	0
Lotgi1|84886	0	0	0	0	0	0	0	0	0	0	0	0
Lotgi1|84892	0	0	1	0	1	1	0	0	0	0	0	0
Lotgi1|84904	0	0	0	0	0	0	0	0	0	0	0	0
Lotgi1|84910	0	0	10	0	0	0	0	0	0	0	0	0
Lotgi1|84942	0	0	1	0	0	0	0	0	0	0	0	0
Lotgi1|84945	0	0	1	0	1	0	0	0	0	0	0	0
Lotgi1|84951	0	0	0	0	0	0	0	0	0	0	0	0
Lotgi1|84981	0	0	1	0	1	0	0	0	0	0	0	0
Lotgi1|84995	0	0	0	0	0	0	0	0	0	0	1	0
Lotgi1|85026	0	0	0	0	1	0	0	0	0	0	0	0
Lotgi1|85054	0	0	1	0	0	0	0	0	0	0	1	0
Lotgi1|85066	0	0	0	0	0	0	0	0	0	0	0	0
Lotgi1|85125	0	0	5	0	0	0	0	0	0	0	0	0
Lotgi1|85129	0	0	1	0	0	0	0	0	0	0	0	0
Lotgi1|85131	0	0	0	0	1	0	0	1	0	0	1	0
Lotgi1|85177	0	0	0	0	0	0	0	0	0	0	0	0
Lotgi1|85195	0	0	0	0	1	0	0	0	0	0	0	0
Lotgi1|85239	0	0	0	0	0	0	0	0	0	0	0	0
Lotgi1|85259	0	0	0	0	1	0	1	0	0	0	0	0
Lotgi1|85298	0	0	0	0	0	0	0	0	0	0	0	0
Lotgi1|85300	0	0	0	0	0	0	0	0	0	0	0	0
Lotgi1|85324	0	0	2	0	0	0	0	0	0	0	0	0
Lotgi1|85331	0	0	0	0	2	0	0	0	0	0	0	0
Lotgi1|85335	0	0	1	0	0	0	0	0	0	0	1	0
Lotgi1|85346	0	0	0	0	0	0	0	0	0	0	0	0
Lotgi1|85354	0	0	0	0	0	0	0	0	0	0	0	0
Lotgi1|85372	0	0	0	0	0	0	0	0	0	0	0	0
Lotgi1|85378	0	0	0	0	0	0	0	0	0	0	0	0
Lotgi1|85447	0	0	0	0	0	0	0	0	0	0	0	0
Lotgi1|85488	0	0	0	0	0	0	0	0	0	0	0	0
Lotgi1|85536	0	0	0	0	1	0	1	0	0	0	0	0
Lotgi1|85538	0	0	0	0	0	0	0	0	0	0	0	0
Lotgi1|85606	0	0	0	0	0	0	0	0	0	0	0	0
Lotgi1|85685	0	0	0	0	1	0	0	0	0	0	0	0
Lotgi1|85687	0	0	6	0	5	5	0	0	0	0	0	0
Lotgi1|85724	0	0	0	0	0	0	0	0	0	0	0	0
Lotgi1|85754	0	0	0	0	0	0	0	0	0	0	0	0
Lotgi1|85758	0	0	5	0	3	3	0	2	0	0	0	0
Lotgi1|85780	0	0	0	0	0	0	0	0	0	0	0	0
Lotgi1|85833	0	0	0	0	0	0	0	0	0	0	0	0
Lotgi1|85853	0	0	0	0	0	0	0	0	0	0	0	0
Lotgi1|85931	1	0	0	0	0	0	2	0	0	0	0	0
Lotgi1|85938	0	0	1	0	0	0	0	0	0	0	1	0
Lotgi1|85965	0	0	1	0	1	0	0	1	0	0	0	0
Lotgi1|86010	0	0	0	0	0	0	0	0	0	0	0	0
Lotgi1|86040	0	0	0	0	0	0	0	0	0	0	0	0
Lotgi1|86089	0	0	0	0	0	0	0	0	0	0	0	0
Lotgi1|86130	0	0	0	0	0	0	0	0	0	0	0	0
Lotgi1|86154	0	0	0	0	1	0	0	0	0	0	0	0
Lotgi1|86198	0	0	0	0	0	0	0	0	0	0	0	0
Lotgi1|86211	0	0	0	0	0	0	0	0	0	0	0	0
Lotgi1|86228	0	0	0	0	1	0	0	0	0	0	0	0
Lotgi1|86266	0	0	0	0	0	0	0	0	0	0	0	0
Lotgi1|86292	0	0	1	0	0	0	0	0	0	0	0	0
Lotgi1|86297	0	0	0	0	2	0	3	0	0	0	0	0
Lotgi1|86312	0	0	0	0	0	0	0	0	0	0	0	0
Lotgi1|86317	0	0	0	0	0	0	0	0	0	0	0	0
Lotgi1|86394	0	0	2	0	0	0	1	0	0	0	0	0
Lotgi1|86409	0	0	0	0	0	0	0	0	0	0	0	0
Lotgi1|86453	0	0	0	0	0	0	0	0	0	0	0	0
Lotgi1|86460	0	0	0	0	0	0	0	0	0	0	0	0
Lotgi1|86469	0	0	0	0	0	0	0	0	0	0	0	0
Lotgi1|86499	0	0	0	0	1	0	0	0	0	0	0	0
Lotgi1|86543	0	0	0	0	0	0	0	0	0	0	2	0
Lotgi1|86569	0	0	0	0	1	0	0	0	0	0	0	0
Lotgi1|86571	0	0	0	0	0	0	0	0	0	0	0	0
Lotgi1|86582	0	0	2	0	0	0	0	0	0	0	0	0
Lotgi1|86585	0	0	0	0	0	0	0	0	0	0	0	0
Lotgi1|86597	0	0	0	0	0	0	0	0	0	0	0	0
Lotgi1|86619	0	0	0	0	0	0	0	0	0	0	0	0
Lotgi1|86670	0	0	0	0	0	0	0	0	0	0	0	0
Lotgi1|86674	0	0	3	0	1	1	0	0	0	0	0	0
Lotgi1|86689	0	0	0	0	1	0	0	0	0	0	0	0
Lotgi1|86709	0	0	0	0	0	0	0	0	0	0	0	0
Lotgi1|86781	0	0	0	0	0	0	0	0	0	0	0	0
Lotgi1|86790	0	0	1	0	0	0	0	0	0	0	0	0
Lotgi1|86802	0	0	0	0	0	0	0	0	0	0	0	0
Lotgi1|86853	0	0	1	0	0	0	0	0	0	0	0	0
Lotgi1|86871	0	0	0	0	0	0	0	0	0	0	0	0
Lotgi1|86927	0	0	0	0	0	0	0	0	0	0	0	0
Lotgi1|86932	0	0	0	0	0	0	0	0	0	0	0	0
Lotgi1|86941	0	0	0	0	0	0	0	0	0	0	0	0
Lotgi1|86977	0	0	0	0	0	0	0	0	0	0	0	0
Lotgi1|86983	0	0	0	0	0	0	0	0	0	0	0	0
Lotgi1|87019	0	0	0	0	0	0	0	0	0	0	0	0
Lotgi1|87024	0	0	0	0	0	0	0	0	0	0	0	0
Lotgi1|87026	0	0	0	0	0	0	0	0	0	0	0	0
Lotgi1|87040	0	0	0	0	0	0	0	0	0	0	0	0
Lotgi1|87047	0	0	0	0	1	0	0	0	0	0	0	0
Lotgi1|87051	0	0	0	0	4	0	0	0	0	0	0	0
Lotgi1|87093	0	0	0	0	0	0	0	0	0	0	1	0
Lotgi1|87116	0	0	0	0	0	0	0	0	0	0	0	0
Lotgi1|87123	0	0	0	0	0	0	0	0	0	0	0	0
Lotgi1|87184	0	0	1	0	0	0	0	0	0	0	0	0
Lotgi1|87186	0	0	0	0	0	0	0	0	0	0	0	0
Lotgi1|87233	0	0	0	0	0	0	0	0	0	0	0	0
Lotgi1|87271	0	0	0	0	0	0	0	0	0	0	0	0
Lotgi1|87301	0	0	0	0	0	0	0	0	0	0	0	0
Lotgi1|87302	0	0	0	0	0	0	0	0	0	0	0	0
Lotgi1|87303	0	0	0	0	0	0	0	0	0	0	0	0
Lotgi1|87343	0	0	0	0	11	0	0	0	0	0	0	0
Lotgi1|87368	0	0	0	0	0	0	0	0	0	0	0	0
Lotgi1|87411	0	0	0	0	0	0	0	0	0	0	0	0
Lotgi1|87413	0	0	0	0	0	0	0	0	0	0	0	0
Lotgi1|87415	0	0	0	0	0	0	0	0	0	0	0	0
Lotgi1|87422	0	0	0	0	0	0	0	0	0	0	0	0
Lotgi1|87444	0	0	0	0	2	0	0	1	0	0	0	0
Lotgi1|87448	0	0	0	0	0	0	0	0	0	0	0	0
Lotgi1|87453	0	0	0	0	0	0	0	0	0	0	0	0
Lotgi1|87458	0	0	0	0	0	0	0	0	0	0	0	0
Lotgi1|87526	0	0	0	0	0	0	0	0	0	0	0	0
Lotgi1|87533	0	0	0	0	0	0	0	0	0	0	0	0
Lotgi1|87564	6	0	0	0	0	0	7	0	0	0	0	0
Lotgi1|87572	0	0	0	0	0	0	0	0	0	0	0	0
Lotgi1|87677	0	0	0	0	1	0	0	0	0	0	0	0
Lotgi1|87692	0	0	0	0	0	0	0	0	0	0	0	0
Lotgi1|87724	0	0	0	0	0	0	0	0	0	0	0	0
Lotgi1|87736	0	0	0	0	0	0	0	0	0	0	0	0
Lotgi1|87751	0	0	0	0	23	0	0	0	0	0	0	0
Lotgi1|87794	0	0	0	0	0	0	0	0	0	0	0	0
Lotgi1|87817	0	0	0	0	0	0	0	0	0	0	0	0
Lotgi1|87845	0	0	0	0	0	0	0	0	0	0	0	0
Lotgi1|87855	0	0	0	0	0	0	0	0	0	0	0	0
Lotgi1|87888	0	0	3	0	2	1	1	0	0	0	0	0
Lotgi1|87900	0	0	0	0	0	0	0	0	0	0	0	0
Lotgi1|87930	0	0	1	0	1	0	0	0	0	0	0	0
Lotgi1|87955	0	0	0	0	0	0	0	0	0	0	0	0
Lotgi1|87961	0	0	0	0	0	0	0	0	0	0	0	0
Lotgi1|87967	0	0	0	0	0	0	0	0	0	0	1	0
Lotgi1|88015	0	0	0	0	7	0	0	0	0	0	0	0
Lotgi1|88031	0	0	0	0	0	0	0	0	0	0	0	0
Lotgi1|88057	0	0	0	0	1	0	0	0	0	0	0	0
Lotgi1|88081	0	0	0	0	0	0	0	0	0	0	0	0
Lotgi1|88092	0	0	0	0	0	0	0	0	0	0	0	0
Lotgi1|88101	0	0	0	0	0	0	0	0	0	0	0	0
Lotgi1|88121	1	0	1	0	0	0	0	0	0	0	0	0
Lotgi1|88126	0	0	0	0	0	0	0	0	0	0	0	0
Lotgi1|88143	0	0	0	0	15	0	0	0	0	0	0	0
Lotgi1|88167	0	0	0	0	0	0	0	0	0	0	0	0
Lotgi1|88174	0	0	0	0	0	0	0	0	0	0	0	0
Lotgi1|88176	0	0	0	0	0	0	0	0	0	0	0	0
Lotgi1|88216	0	0	0	0	0	0	0	0	0	0	0	0
Lotgi1|88217	0	0	0	0	0	0	0	0	0	0	0	0
Lotgi1|88250	0	0	0	0	0	0	0	0	0	0	0	0
Lotgi1|88256	0	0	0	0	1	0	0	0	0	0	0	0
Lotgi1|88259	0	0	1	0	0	0	0	0	0	0	0	0
Lotgi1|88271	0	0	2	0	0	0	0	0	0	0	0	0
Lotgi1|88304	0	0	0	0	0	0	0	0	0	0	0	0
Lotgi1|88306	0	0	0	0	0	0	0	0	0	0	0	0
Lotgi1|88310	0	0	0	0	0	0	0	0	0	0	0	0
Lotgi1|88317	0	0	0	0	0	0	0	0	0	0	0	0
Lotgi1|88318	0	0	0	0	0	0	0	0	0	0	0	0
Lotgi1|88328	0	0	2	0	0	0	0	0	0	0	0	0
Lotgi1|88333	1	0	0	0	2	0	0	0	0	0	0	0
Lotgi1|88345	0	0	0	0	0	0	0	0	0	0	0	0
Lotgi1|88358	0	0	0	0	0	0	0	0	0	0	0	0
Lotgi1|88389	0	0	0	0	3	0	0	0	0	0	0	0
Lotgi1|88392	0	0	0	0	0	0	0	0	0	0	0	0
Lotgi1|88425	0	0	0	0	0	0	0	0	0	0	0	0
Lotgi1|88440	0	0	0	0	5	0	0	0	0	0	0	0
Lotgi1|88457	0	0	1	0	0	0	0	0	0	0	0	0
Lotgi1|88480	0	0	0	0	0	0	0	0	0	0	0	0
Lotgi1|88481	0	0	0	0	0	0	0	0	0	0	0	0
Lotgi1|88502	0	0	1	0	1	0	0	1	0	0	0	0
Lotgi1|88511	0	0	0	0	0	0	0	0	0	0	0	0
Lotgi1|88524	0	0	0	0	0	0	0	0	0	0	0	0
Lotgi1|88553	0	0	0	0	0	0	0	0	0	0	0	0
Lotgi1|88616	0	0	0	0	2	0	0	0	0	0	0	0
Lotgi1|88625	0	0	0	0	0	0	0	0	0	0	1	0
Lotgi1|88644	0	0	0	0	0	0	0	0	0	0	0	0
Lotgi1|88650	0	0	1	0	0	0	0	0	0	0	1	0
Lotgi1|88684	0	0	1	0	0	0	0	0	0	0	0	0
Lotgi1|88685	0	0	0	0	1	0	0	0	0	0	0	0
Lotgi1|88690	0	0	0	0	0	0	1	0	0	0	0	0
Lotgi1|88691	0	0	0	0	0	0	0	0	0	0	0	0
Lotgi1|88718	0	0	0	0	1	0	0	0	0	0	0	0
Lotgi1|88740	0	0	0	0	0	0	0	0	0	0	0	0
Lotgi1|88771	0	0	1	0	0	0	0	0	0	0	0	0
Lotgi1|88813	0	0	0	0	0	0	0	0	0	0	0	0
Lotgi1|88815	0	0	0	0	0	0	0	0	0	0	0	0
Lotgi1|88825	0	0	0	0	0	0	0	0	0	0	0	0
Lotgi1|88828	0	0	0	0	0	0	0	0	0	0	0	0
Lotgi1|88834	0	0	0	0	0	0	0	0	0	0	0	0
Lotgi1|88868	0	0	0	0	0	0	0	0	0	0	0	0
Lotgi1|88886	0	0	0	0	0	0	0	0	0	0	1	0
Lotgi1|88919	0	0	0	0	0	0	0	0	0	0	0	0
Lotgi1|88979	0	0	0	0	0	0	0	0	0	0	0	0
Lotgi1|88987	0	0	0	0	0	0	0	0	0	0	0	0
Lotgi1|88990	0	0	0	0	0	0	0	0	0	0	0	0
Lotgi1|89001	0	0	0	0	0	0	0	0	0	0	0	0
Lotgi1|89004	0	0	0	0	0	0	0	0	0	0	0	0
Lotgi1|89037	0	0	1	0	1	0	0	0	0	0	0	0
Lotgi1|89051	0	0	0	0	1	0	0	0	0	0	0	0
Lotgi1|89067	0	0	0	0	1	0	0	0	0	0	0	0
Lotgi1|89076	0	0	0	0	0	0	0	0	0	0	0	0
Lotgi1|89081	0	0	0	0	0	0	0	0	0	0	0	0
Lotgi1|89098	0	0	0	0	1	0	0	0	0	0	0	0
Lotgi1|89152	0	0	0	0	0	0	0	0	0	0	0	0
Lotgi1|89154	0	0	0	0	0	0	0	0	0	0	0	0
Lotgi1|89155	0	0	2	0	0	0	0	0	0	0	0	0
Lotgi1|89164	0	0	0	0	0	0	0	0	0	0	0	0
Lotgi1|89174	0	0	0	0	0	0	0	0	0	0	1	0
Lotgi1|89195	0	0	0	0	1	0	0	0	0	0	0	0
Lotgi1|89200	0	0	0	0	0	0	0	0	0	0	0	0
Lotgi1|89209	0	0	1	0	0	0	0	0	0	0	0	0
Lotgi1|89217	0	0	0	0	0	0	0	0	0	0	0	0
Lotgi1|89258	0	0	0	0	0	0	0	0	0	0	0	0
Lotgi1|89264	0	0	0	0	0	0	0	0	0	0	0	0
Lotgi1|89269	0	0	0	0	0	0	0	0	0	0	0	0
Lotgi1|89270	0	0	0	0	0	0	0	0	0	0	0	0
Lotgi1|89276	0	0	0	0	0	0	0	0	0	0	0	0
Lotgi1|89306	0	0	0	0	0	0	0	0	0	0	0	0
Lotgi1|89318	0	0	0	0	0	0	0	0	0	0	0	0
Lotgi1|89332	0	0	0	0	0	0	0	0	0	0	0	0
Lotgi1|89339	0	0	1	0	0	0	0	0	0	0	0	0
Lotgi1|89372	0	0	2	0	0	0	0	0	0	0	0	0
Lotgi1|89386	0	0	1	0	2	0	0	0	0	0	0	0
Lotgi1|89401	0	0	1	0	0	0	0	0	0	0	0	0
Lotgi1|89402	0	0	0	0	0	0	0	0	0	0	0	0
Lotgi1|89404	0	0	0	0	0	0	0	0	0	0	0	0
Lotgi1|89428	0	0	1	0	0	0	0	0	0	0	0	0
Lotgi1|89433	0	0	0	0	0	0	0	0	0	0	0	0
Lotgi1|89437	0	0	0	0	1	0	0	0	0	0	0	0
Lotgi1|89443	0	0	1	0	1	0	1	0	0	0	0	0
Lotgi1|89451	0	0	0	0	0	0	0	0	0	0	0	0
Lotgi1|89466	0	0	0	0	0	0	0	0	0	0	0	0
Lotgi1|89468	0	0	0	0	0	0	0	0	0	0	0	0
Lotgi1|89490	0	0	0	0	0	0	0	0	0	0	0	0
Lotgi1|89523	0	0	0	0	0	0	0	0	0	0	0	0
Lotgi1|89531	0	0	0	0	0	0	0	0	0	0	0	0
Lotgi1|89533	0	0	0	0	2	0	0	0	0	0	0	0
Lotgi1|89537	0	0	0	0	1	0	0	0	0	0	0	0
Lotgi1|89545	0	0	0	0	0	0	0	0	0	0	0	0
Lotgi1|89554	0	0	0	0	0	0	0	0	0	0	0	0
Lotgi1|89568	0	0	0	0	0	0	0	0	0	0	0	0
Lotgi1|89582	0	0	0	0	0	0	0	0	0	0	0	0
Lotgi1|89584	0	0	0	0	0	0	0	0	0	0	0	0
Lotgi1|89598	0	0	0	0	0	0	0	0	0	0	0	0
Lotgi1|89605	0	0	0	0	0	0	0	0	0	0	0	0
Lotgi1|89649	0	0	2	0	0	0	0	0	0	0	0	0
Lotgi1|89661	0	0	0	0	0	0	0	0	0	0	0	0
Lotgi1|89691	0	0	0	0	0	0	0	0	0	0	0	0
Lotgi1|89720	0	0	0	0	0	0	0	0	0	0	0	0
Lotgi1|89723	0	0	0	0	0	0	0	0	0	0	0	0
Lotgi1|89728	0	0	0	0	0	0	0	0	0	0	0	0
Lotgi1|89780	0	0	0	0	0	0	0	0	0	0	0	0
Lotgi1|89798	0	0	0	0	0	0	0	0	0	0	0	0
Lotgi1|89826	0	0	0	0	0	0	0	0	0	0	0	0
Lotgi1|89841	0	0	0	0	1	0	0	0	0	0	0	0
Lotgi1|89858	0	0	0	0	1	0	0	0	0	0	0	0
Lotgi1|89880	0	0	0	0	0	0	0	0	0	0	0	0
Lotgi1|89886	0	0	0	0	0	0	0	0	0	0	0	0
Lotgi1|89889	0	0	0	0	0	0	0	0	0	0	0	0
Lotgi1|89896	0	0	0	0	0	0	0	0	0	0	0	0
Lotgi1|89909	0	0	0	0	0	0	0	0	0	0	0	0
Lotgi1|89915	0	0	0	0	0	0	0	0	0	0	0	0
Lotgi1|89941	0	0	0	0	0	0	0	0	0	0	0	0
Lotgi1|89946	0	0	1	0	0	0	0	0	0	0	0	0
Lotgi1|89979	0	0	1	0	1	0	0	0	0	0	0	0
Lotgi1|89981	0	0	0	0	0	0	0	0	0	0	0	0
Lotgi1|89985	0	0	0	0	0	0	0	0	0	0	0	0
Lotgi1|90011	0	0	0	0	0	0	0	0	0	0	0	0
Lotgi1|90046	0	0	0	0	0	0	1	0	0	0	0	0
Lotgi1|90048	0	0	0	0	0	0	0	0	0	0	0	0
Lotgi1|90058	0	0	0	0	0	0	0	0	0	0	0	0
Lotgi1|90066	0	0	0	0	0	0	0	0	0	0	0	0
Lotgi1|90083	0	0	9	0	0	0	0	0	0	0	0	0
Lotgi1|90174	0	0	0	0	0	0	0	0	0	0	0	0
Lotgi1|90216	0	0	9	0	12	0	0	0	0	0	0	0
Lotgi1|90681	0	0	0	0	0	0	0	0	0	0	0	0
Lotgi1|90831	0	0	0	0	0	0	0	0	0	0	0	0
Lotgi1|90916	0	0	0	0	0	0	0	0	0	0	0	0
Lotgi1|90921	0	0	0	0	0	0	0	0	0	0	0	0
Lotgi1|91023	0	0	0	0	0	0	0	0	0	0	0	0
Lotgi1|91030	0	0	0	0	0	0	0	0	0	0	0	0
Lotgi1|91086	0	0	0	0	0	0	0	0	0	0	0	0
Lotgi1|91113	0	0	0	0	0	0	0	0	0	0	0	0
Lotgi1|91134	0	0	0	0	0	0	0	0	0	0	0	0
Lotgi1|91150	0	0	0	0	0	0	0	0	0	0	0	0
Lotgi1|91156	0	0	0	0	0	0	0	0	0	0	0	0
Lotgi1|91191	1	0	5	0	9	0	1	0	0	0	0	0
Lotgi1|91228	0	0	2	0	3	0	0	0	0	0	0	0
Lotgi1|91252	0	0	11	0	8	1	0	2	1	0	0	0
Lotgi1|91265	1	0	8	0	7	0	0	0	0	0	1	0
Lotgi1|91354	0	0	1	0	3	0	0	0	0	0	2	0
Lotgi1|91360	0	0	0	0	0	0	0	0	0	0	1	0
Lotgi1|91366	0	0	5	0	1	0	0	0	0	0	1	0
Lotgi1|91451	1	0	2	0	5	1	0	0	0	0	1	0
Lotgi1|91483	0	0	0	0	0	0	0	0	0	0	0	0
Lotgi1|91538	0	0	0	0	2	0	0	0	0	0	0	0
Lotgi1|91560	0	0	4	0	4	1	0	0	0	0	0	0
Lotgi1|91617	0	0	1	0	0	0	0	0	0	0	1	0
Lotgi1|91642	0	0	3	0	5	2	1	1	0	0	0	0
Lotgi1|91668	0	0	2	0	1	0	0	0	0	0	0	0
Lotgi1|91677	0	0	4	0	5	2	2	0	0	0	0	0
Lotgi1|91690	0	0	2	0	1	0	0	0	0	0	0	0
Lotgi1|91696	1	0	3	0	3	0	1	0	0	0	0	0
Lotgi1|91728	0	0	1	0	2	0	0	0	0	0	0	0
Lotgi1|91758	0	0	1	0	1	0	0	0	0	0	0	0
Lotgi1|91761	0	0	0	0	2	0	0	0	0	0	1	0
Lotgi1|91808	0	0	2	0	0	0	0	0	0	0	0	0
Lotgi1|91873	0	0	0	0	2	0	0	0	0	0	0	0
Lotgi1|91879	0	0	3	0	3	0	1	0	0	0	1	0
Lotgi1|91892	0	0	0	0	2	0	0	0	0	0	0	0
Lotgi1|91939	0	0	0	0	2	0	0	0	0	0	0	0
Lotgi1|91944	0	0	1	0	1	0	0	0	0	0	0	0
Lotgi1|91952	0	0	1	0	3	0	0	0	0	0	0	0
Lotgi1|91958	0	0	1	0	1	0	0	0	0	0	0	0
Lotgi1|91997	1	0	1	0	0	0	0	0	0	0	0	0
Lotgi1|92070	0	0	0	0	0	0	0	0	0	0	0	0
Lotgi1|92084	0	0	2	0	1	0	0	0	0	0	2	0
Lotgi1|92097	0	0	1	0	1	0	0	0	0	0	1	0
Lotgi1|92127	0	0	2	0	2	0	0	0	0	0	1	0
Lotgi1|92134	0	0	3	0	1	0	0	0	0	0	0	0
Lotgi1|92173	0	0	2	0	1	0	0	0	0	0	0	0
Lotgi1|92273	0	0	1	0	2	0	0	0	0	0	0	0
Lotgi1|92276	0	0	1	0	1	0	0	0	0	0	1	0
Lotgi1|92320	0	0	1	0	1	0	0	0	0	0	0	0
Lotgi1|92504	0	0	0	0	1	0	0	0	0	0	1	0
Lotgi1|92511	0	0	0	0	0	0	0	0	0	0	2	0
Lotgi1|92528	1	0	1	0	1	1	0	0	0	0	0	0
Lotgi1|92538	0	0	4	0	1	0	0	0	0	0	0	0
Lotgi1|92630	0	0	0	0	2	0	0	0	0	0	1	0
Lotgi1|92651	1	0	1	0	2	0	1	0	0	0	0	0
Lotgi1|92684	0	0	0	0	0	0	0	0	0	0	0	0
Lotgi1|92705	0	0	1	0	0	0	0	0	0	0	0	0
Lotgi1|92730	0	0	0	0	0	0	0	0	0	0	0	0
Lotgi1|92735	0	0	0	0	0	0	0	0	0	0	0	0
Lotgi1|92759	0	0	4	0	1	1	0	0	0	0	0	0
Lotgi1|92820	0	0	0	0	1	0	0	0	0	0	1	0
Lotgi1|92844	0	0	0	0	0	0	0	0	0	0	0	0
Lotgi1|92934	0	0	1	0	1	0	0	0	0	0	0	0
Lotgi1|92970	0	0	3	0	2	1	0	0	0	0	0	0
Lotgi1|93017	0	0	0	0	0	0	0	0	0	0	0	0
Lotgi1|93046	0	0	4	0	0	0	1	0	0	0	0	0
Lotgi1|93092	0	0	2	0	1	0	0	0	0	0	0	0
Lotgi1|93097	0	0	1	0	2	0	1	0	0	0	0	0
Lotgi1|93125	0	1	1	0	1	0	1	0	0	0	3	0
Lotgi1|93131	0	0	0	0	0	0	0	0	0	0	0	0
Lotgi1|93159	0	0	1	0	1	1	0	0	0	0	0	0
Lotgi1|93216	0	0	1	0	0	0	0	0	0	0	0	0
Lotgi1|93229	0	0	3	0	0	0	0	0	0	0	0	0
Lotgi1|93474	0	0	1	0	0	0	0	0	0	0	1	0
Lotgi1|93476	0	0	2	0	2	0	0	0	0	0	0	0
Lotgi1|93532	0	0	1	0	4	1	0	0	0	0	0	0
Lotgi1|93542	0	0	2	0	0	0	0	0	0	0	0	0
Lotgi1|93548	0	0	1	0	2	0	0	0	0	0	1	0
Lotgi1|93565	0	0	0	0	0	0	0	0	0	0	0	0
Lotgi1|93568	0	0	0	0	2	0	0	0	0	0	1	0
Lotgi1|93639	0	0	1	0	1	0	0	0	0	0	0	0
Lotgi1|93664	0	0	2	0	0	0	0	0	0	0	0	0
Lotgi1|93698	0	0	1	0	1	0	0	0	0	0	0	0
Lotgi1|93742	0	0	1	0	0	0	0	0	0	0	1	0
Lotgi1|93759	0	0	1	0	0	0	0	0	0	0	0	0
Lotgi1|93771	0	0	0	0	0	0	0	0	0	0	1	0
Lotgi1|93820	0	0	1	0	0	0	0	0	0	0	1	0
Lotgi1|93838	0	0	0	0	1	0	0	0	0	0	0	0
Lotgi1|93877	0	0	0	0	0	0	0	0	0	0	0	0
Lotgi1|93934	0	0	1	0	0	0	0	0	0	0	0	0
Lotgi1|93989	0	0	1	0	0	0	0	0	0	0	1	0
Lotgi1|94166	0	0	0	0	0	0	0	0	0	0	0	0
Lotgi1|94184	0	0	0	0	0	0	0	0	0	0	0	0
Lotgi1|94219	0	0	1	0	0	0	1	0	0	0	0	0
Lotgi1|94258	0	0	1	0	0	0	0	0	0	0	0	0
Lotgi1|94282	0	0	0	0	0	0	0	0	0	0	0	0
Lotgi1|94311	0	0	0	0	0	0	0	0	0	0	0	0
Lotgi1|94313	0	0	1	0	0	0	0	0	0	0	1	0
Lotgi1|94316	0	0	1	0	0	0	0	0	0	0	0	0
Lotgi1|94344	0	0	0	0	1	0	0	0	0	0	0	0
Lotgi1|94361	0	0	1	0	0	0	0	0	0	0	1	0
Lotgi1|94379	0	0	0	0	0	0	2	0	0	0	0	0
Lotgi1|94382	0	0	1	0	0	0	0	0	0	0	0	0
Lotgi1|94391	0	0	1	0	0	0	0	0	0	0	0	0
Lotgi1|94426	0	0	0	0	0	0	0	0	0	0	0	0
Lotgi1|94468	0	0	0	0	2	0	0	0	0	0	0	0
Lotgi1|94475	0	0	0	0	0	0	0	0	0	0	0	0
Lotgi1|94507	0	0	0	0	0	0	1	0	0	0	0	0
Lotgi1|94551	0	0	0	0	0	0	0	0	0	0	0	0
Lotgi1|94557	0	0	0	0	2	0	0	0	0	0	0	0
Lotgi1|94578	0	0	2	0	0	0	0	0	0	0	0	0
Lotgi1|94587	0	0	1	0	0	0	0	0	0	0	0	0
Lotgi1|94618	0	0	3	0	0	0	0	0	0	0	0	0
Lotgi1|94675	0	0	0	0	0	0	0	0	0	0	0	0
Lotgi1|94696	0	0	0	0	0	0	0	0	0	0	0	0
Lotgi1|94700	0	0	1	0	2	0	0	0	0	0	0	0
Lotgi1|94722	0	0	2	0	0	0	0	0	0	0	0	0
Lotgi1|94741	0	0	0	0	0	0	0	0	0	0	0	0
Lotgi1|94754	0	0	2	0	0	0	0	0	0	0	0	0
Lotgi1|94766	0	0	2	0	0	0	0	0	0	0	0	0
Lotgi1|94819	0	0	0	0	0	0	0	0	0	0	0	0
Lotgi1|94820	0	0	2	0	0	0	0	0	0	0	0	0
Lotgi1|94834	0	0	0	0	0	0	0	0	0	0	0	0
Lotgi1|94839	0	0	1	0	2	0	0	0	0	1	0	0
Lotgi1|94863	0	0	0	0	0	0	0	0	0	0	0	0
Lotgi1|94870	0	0	1	0	1	0	0	0	0	0	0	0
Lotgi1|94905	0	0	1	0	2	0	0	0	0	0	0	0
Lotgi1|94907	0	0	1	0	1	1	0	0	0	0	0	0
Lotgi1|94997	0	0	0	0	0	0	0	0	0	0	0	0
Lotgi1|95025	0	0	1	0	0	0	0	0	0	0	0	0
Lotgi1|95027	0	0	1	0	0	0	0	0	0	0	0	0
Lotgi1|95029	0	0	1	0	1	0	0	0	0	0	2	0
Lotgi1|95036	0	0	0	0	0	0	0	0	0	0	0	0
Lotgi1|95070	0	0	3	0	0	0	0	0	0	0	0	0
Lotgi1|95075	0	0	1	0	1	1	0	1	0	0	0	0
Lotgi1|95079	0	0	0	0	2	0	0	0	0	0	0	0
Lotgi1|95081	0	0	1	0	1	0	0	0	0	0	0	0
Lotgi1|95085	0	0	0	0	0	0	0	0	0	0	0	0
Lotgi1|95101	1	0	0	0	2	0	0	0	0	0	0	0
Lotgi1|95111	0	0	0	0	1	0	0	0	0	0	0	0
Lotgi1|95116	0	0	0	0	0	0	0	0	0	0	0	0
Lotgi1|95120	0	0	1	0	1	0	0	0	0	0	0	0
Lotgi1|95185	0	0	1	0	0	0	0	0	0	0	0	0
Lotgi1|95198	0	0	2	0	2	1	0	1	0	0	0	0
Lotgi1|95254	0	0	0	0	1	0	0	1	0	0	0	0
Lotgi1|95265	0	0	1	0	0	0	0	0	0	0	0	0
Lotgi1|95271	0	0	1	0	0	0	0	0	0	0	0	0
Lotgi1|95290	0	0	0	0	0	0	0	0	0	0	0	0
Lotgi1|95326	0	0	0	0	0	0	0	0	0	0	0	0
Lotgi1|95373	0	0	0	0	0	0	0	0	0	0	0	0
Lotgi1|95386	0	0	0	0	0	0	0	0	0	0	0	0
Lotgi1|95390	0	0	0	0	0	0	0	0	0	0	0	0
Lotgi1|95405	0	0	0	0	1	0	0	0	0	0	0	0
Lotgi1|95410	0	0	0	1	1	0	0	0	0	0	0	0
Lotgi1|95412	0	0	0	0	1	0	0	0	0	0	0	0
Lotgi1|95422	0	0	2	0	1	0	0	0	0	0	2	0
Lotgi1|95429	0	0	0	0	0	0	0	0	0	0	0	0
Lotgi1|95453	0	0	0	0	0	0	0	0	0	0	0	0
Lotgi1|95484	0	0	0	0	0	0	0	0	0	0	0	0
Lotgi1|95501	0	0	0	0	1	0	0	0	0	0	0	0
Lotgi1|95525	0	0	1	0	1	0	0	1	0	0	0	0
Lotgi1|95581	0	0	1	0	2	0	0	0	0	0	0	0
Lotgi1|95596	0	0	0	0	7	0	0	0	0	0	0	0
Lotgi1|95622	0	0	1	0	0	0	0	0	0	0	0	0
Lotgi1|95635	0	0	0	0	0	0	0	0	0	0	0	0
Lotgi1|95655	0	0	4	0	0	0	1	0	0	0	0	0
Lotgi1|95672	0	0	0	0	1	0	0	0	0	0	0	0
Lotgi1|95691	0	0	0	0	0	0	0	0	0	0	1	0
Lotgi1|95711	0	0	0	0	0	0	0	0	0	0	0	0
Lotgi1|95778	0	0	0	0	1	0	0	1	1	0	0	0
Lotgi1|95793	0	0	0	0	0	0	0	0	0	0	1	0
Lotgi1|95799	0	0	0	0	1	0	0	0	0	0	1	0
Lotgi1|95840	0	0	1	0	1	0	0	0	0	0	1	0
Lotgi1|95891	0	0	0	0	0	0	0	0	0	0	0	0
Lotgi1|95897	0	0	1	0	1	1	0	0	0	0	0	0
Lotgi1|95913	0	0	0	0	0	0	0	0	0	0	0	0
Lotgi1|95914	0	0	0	0	0	0	0	0	0	0	0	0
Lotgi1|95957	0	0	0	0	1	0	0	0	0	0	0	0
Lotgi1|95967	0	0	0	0	1	0	0	0	0	0	0	0
Lotgi1|96000	0	0	0	0	0	0	0	0	0	0	0	0
Lotgi1|96004	0	0	2	0	0	0	0	0	0	0	0	0
Lotgi1|96029	0	0	1	0	1	0	0	0	0	0	1	0
Lotgi1|96105	0	0	0	0	0	0	0	0	0	0	0	0
Lotgi1|96116	0	0	0	0	0	0	0	0	0	0	0	0
Lotgi1|96129	0	0	3	0	2	0	0	0	0	0	0	0
Lotgi1|96132	0	0	0	0	0	0	0	0	0	0	1	0
Lotgi1|96144	0	0	0	0	1	0	0	0	0	0	0	0
Lotgi1|96149	0	0	0	0	9	0	0	0	0	0	0	0
Lotgi1|96166	0	0	0	0	0	0	0	0	0	0	0	0
Lotgi1|96178	0	0	0	0	0	0	0	0	0	0	0	0
Lotgi1|96215	0	0	1	0	0	0	0	0	0	0	0	0
Lotgi1|96224	0	0	0	0	1	0	0	0	0	0	0	0
Lotgi1|96232	0	0	0	0	0	0	0	0	0	0	0	0
Lotgi1|96255	0	0	2	0	1	0	0	0	0	0	0	0
Lotgi1|96262	0	0	0	0	0	0	0	0	0	0	0	0
Lotgi1|96270	0	0	0	0	0	0	0	0	0	0	1	0
Lotgi1|96288	0	0	2	0	2	1	0	0	0	0	0	0
Lotgi1|96291	0	0	1	0	1	0	0	1	0	0	1	0
Lotgi1|96295	0	0	0	0	0	0	0	0	0	0	1	0
Lotgi1|96296	0	0	0	0	0	0	0	0	0	0	1	0
Lotgi1|96321	0	0	1	0	1	0	0	0	0	0	0	0
Lotgi1|96325	0	0	1	0	2	0	0	0	0	0	1	0
Lotgi1|96362	0	0	1	0	1	0	0	0	0	0	0	0
Lotgi1|96375	0	0	1	0	0	0	0	0	0	0	0	0
Lotgi1|96385	0	0	1	0	3	0	0	0	0	0	0	0
Lotgi1|96390	0	0	0	0	2	0	0	0	0	0	0	0
Lotgi1|96443	0	0	0	0	0	0	0	0	0	0	0	0
Lotgi1|96446	0	0	0	0	1	0	0	1	0	0	1	0
Lotgi1|96453	0	0	0	0	0	0	0	0	0	0	0	0
Lotgi1|96468	0	0	0	0	0	0	0	0	0	0	0	0
Lotgi1|96503	0	0	0	0	0	0	0	0	0	0	0	0
Lotgi1|96510	0	0	1	0	1	0	0	0	0	0	1	0
Lotgi1|96553	0	0	0	0	1	0	0	0	0	0	0	0
Lotgi1|96575	0	0	0	0	0	0	0	0	0	0	0	0
Lotgi1|96587	0	0	0	0	0	0	0	0	0	0	0	0
Lotgi1|96590	0	0	0	0	0	0	0	0	0	0	0	0
Lotgi1|96617	0	0	1	0	1	0	0	0	0	0	0	0
Lotgi1|96618	0	0	0	0	0	0	0	0	0	0	0	0
Lotgi1|96643	0	0	0	0	1	0	1	0	0	0	0	0
Lotgi1|96673	0	0	0	0	0	0	0	0	0	0	1	0
Lotgi1|96720	0	0	0	0	0	0	0	0	0	0	0	0
Lotgi1|96729	0	0	0	0	0	0	0	0	0	0	0	0
Lotgi1|96796	0	0	0	0	0	0	0	0	0	0	0	0
Lotgi1|96811	0	0	1	0	1	0	0	0	0	0	1	0
Lotgi1|96816	0	0	1	0	4	1	0	0	0	0	0	0
Lotgi1|96832	0	0	0	0	0	0	0	0	0	0	0	0
Lotgi1|96841	0	0	1	0	1	0	0	0	0	0	0	0
Lotgi1|96849	0	0	0	0	0	0	0	0	0	0	0	0
Lotgi1|96853	0	0	0	0	0	0	0	0	0	0	0	0
Lotgi1|96885	0	0	0	0	0	0	0	0	0	0	0	0
Lotgi1|96895	0	0	0	0	0	0	0	0	0	0	0	0
Lotgi1|96945	0	0	0	0	0	0	1	0	0	0	0	0
Lotgi1|96946	0	0	0	0	0	0	0	0	0	0	0	0
Lotgi1|96949	0	0	0	0	1	0	0	0	0	0	1	0
Lotgi1|96984	0	0	0	0	0	0	0	0	0	0	0	0
Lotgi1|97000	0	0	1	0	0	0	0	0	0	0	0	0
Lotgi1|97023	0	0	0	0	1	0	0	0	0	0	0	0
Lotgi1|97040	0	0	0	0	0	0	0	0	0	0	0	0
Lotgi1|97063	0	0	0	0	0	0	0	0	0	0	0	0
Lotgi1|97067	0	0	1	0	1	0	0	0	0	0	1	0
Lotgi1|97070	0	0	0	0	0	0	0	0	0	0	0	0
Lotgi1|97079	0	0	1	0	0	0	0	0	0	0	1	0
Lotgi1|97085	0	0	0	0	1	0	0	0	0	0	0	0
Lotgi1|97091	0	0	1	0	0	0	0	0	0	0	0	0
Lotgi1|97145	0	0	1	0	0	0	0	0	0	0	0	0
Lotgi1|97157	0	0	0	0	0	0	0	0	0	0	0	0
Lotgi1|97168	1	0	2	0	0	0	0	0	0	0	0	0
Lotgi1|97171	0	0	0	0	0	0	0	0	0	0	0	0
Lotgi1|97229	0	0	0	0	0	0	0	0	0	0	0	0
Lotgi1|97242	0	0	0	0	1	0	0	0	0	0	0	0
Lotgi1|97249	0	0	0	0	1	0	0	0	0	0	0	0
Lotgi1|97263	0	0	0	0	0	0	0	0	0	0	0	0
Lotgi1|97270	0	0	0	0	0	0	0	0	0	0	0	0
Lotgi1|97278	0	0	0	0	1	0	0	0	0	0	0	0
Lotgi1|97287	0	0	1	0	0	0	0	0	0	0	0	0
Lotgi1|97291	0	0	1	0	1	0	0	0	0	0	0	0
Lotgi1|97308	0	0	0	0	0	0	0	0	0	0	0	0
Lotgi1|97309	0	0	0	0	0	0	0	0	0	0	0	0
Lotgi1|97333	0	0	1	0	0	0	0	0	0	0	0	0
Lotgi1|97342	0	0	1	0	0	0	0	0	0	0	1	0
Lotgi1|97403	1	0	0	0	1	0	0	0	0	0	0	0
Lotgi1|97428	0	0	0	0	0	0	0	0	0	0	0	0
Lotgi1|97454	0	0	1	0	1	0	0	0	0	0	1	0
Lotgi1|97479	0	0	1	0	0	0	0	0	0	0	0	0
Lotgi1|97481	0	0	1	0	3	0	0	0	0	0	0	0
Lotgi1|97530	0	0	0	0	0	0	0	0	0	0	0	0
Lotgi1|97534	0	0	0	0	0	0	0	0	0	0	0	0
Lotgi1|97537	0	0	1	0	0	0	0	0	0	0	1	0
Lotgi1|97538	0	0	0	0	0	0	0	0	0	0	0	0
Lotgi1|97565	0	0	1	0	1	0	0	0	0	0	1	0
Lotgi1|97578	0	0	1	0	0	0	0	0	0	0	0	0
Lotgi1|97583	0	0	1	0	1	0	0	0	0	0	1	0
Lotgi1|97589	0	0	0	0	0	0	0	0	0	0	0	0
Lotgi1|97618	0	0	1	0	0	0	0	0	0	0	0	0
Lotgi1|97628	0	0	0	0	0	0	0	0	0	0	0	0
Lotgi1|97644	0	0	0	0	0	0	0	0	0	0	0	0
Lotgi1|97704	0	0	0	0	0	0	0	0	0	0	0	0
Lotgi1|97717	0	0	0	0	0	0	0	0	0	0	0	0
Lotgi1|97721	1	0	0	0	1	0	0	0	0	0	0	0
Lotgi1|97726	0	0	0	0	0	0	0	0	0	0	0	0
Lotgi1|97727	0	0	0	0	0	0	0	0	0	0	0	0
Lotgi1|97737	0	0	0	0	0	0	0	0	0	0	0	0
Lotgi1|97744	0	0	0	0	0	0	0	0	0	0	0	0
Lotgi1|97756	0	0	0	0	0	0	0	0	0	0	0	0
Lotgi1|97771	0	0	1	0	1	0	0	0	0	0	1	0
Lotgi1|97772	0	0	0	0	0	0	0	0	0	0	0	0
Lotgi1|97780	0	0	0	0	0	0	0	0	0	0	0	0
Lotgi1|97786	0	0	0	0	0	0	0	0	0	0	0	0
[truncated: 21,852 more rows]
