# Supplementary material for: ProminTools: shedding light on proteins of unknown function in biomineralization with user friendly tools illustrated using mollusc shell matrix protein sequences
Source: PeerJ. 2020 Sep 11;8:e9852. doi: 10.7717/peerj.9852 (PMC7489238; doi:10.7717/peerj.9852)
Supplement: Supplemental Information 11 — A description of the various methods of downloading ProminTools and links to the current manuel. [file peerj-08-9852-s011.txt]

Supplementary Data S11: Where to find ProminTools (Raw Data)

Docker images of the two components of ProminTools can be found on at FigShare under the following project https://figshare.com/account/home#/projects/85697

The docker images can be downloaded without the need to create an account.

The DOIs for the images are as follows:

Protein Motif Finder: https://doi.org/10.6084/m9.figshare.12667070.v1
Sequence Properties Analyzer: https://doi.org/10.6084/m9.figshare.12670817.v1

To generate working Docker images from the downloaded files use the following command:

docker load < imagefile.tar.gz

Alternatively, if you have a Docker hub account, you can download the images:

docker pull biologistatsea/promofi:04
docker pull biologistatsea/seprolyzer:03

Please always check the project github page before download to ensure you are getting the latest version:

https://github.com/skeffington/Promin-tools
